# Supplementary material for: Early childhood education and care quality and associations with child outcomes: A meta-analysis
Source: PLoS One. 2023 May 25;18(5):e0285985. doi: 10.1371/journal.pone.0285985 (PMC10212181; doi:10.1371/journal.pone.0285985)
Supplement: S2 File — (XLSX) [file pone.0285985.s004.xlsx]

## Sheet: Description of studies
Study Information				Sample Information				Data Collection Timepoints			ECEC Quality																			Child Outcome
											Structural Quality							Process Quality
Reference	Country	Name of the study from which data was reported	Low-to-upper-middle income (X for Yes)	Number of Teachers	Number of Children	Number of Schools	Age of Children (Months)	Beginning of School Year (BOY)	Middle of School Year (MOY)	End of School Year (EOY)	In-service teacher PD ( X if Yes)	Length of service (X if information provided)	ECE curriculum (X if Yes)	Teacher-Child Ratio (X if information provided)	Group size (X if information provided)	Teacher education (X if information provided)	Years of experience (X if information provided)	Emotional Support	Instructional Support	Classroom Organization	Conflict	Global Score	Measures of Process Quality				Self Report	Observation	Mixed	Academic: Math	Academic: Literacy	Behavior (positive)	Behavior (negative)	Social-emotional (positive)	Social-emotional (negative)	Motor skills	Global measure
Abreu-Lima et al. (2012)	Portugal	─	─	60	215	60	67	─	X	─	─	─	─	─	─	─	─	─	X	─	─	X	ECERS-R	ELLCO	─	─	─	X	─	X	X	X	─	X	─	─	─
Aguiar et al. (2010)	Portugal	─	─	64	64	28	66.75	─	─	─	─	─	─	X	X	X	─	─	─	─	─	X	Assessment Profile for Early Childhood Programs-Research Edition II	─	─	─	─	X	─	─	─	X	─	─	─	─	─
Aguiar et al. (2019)	Portugal	─	─	44	222	18	63.75	─	─	X	─	─	─	─	─	─	─	X	X	X	─	─	CLASS Pre-K	─	─	─	─	X	─	─	─	─	X	X	X	─	─
Alamos & Williford (2020)	United States	Banking Time efficacy trial (Williford et al., 2017) & Head Start	─	183	470	93	49	X	─	─	─	─	─	─	─	X	─	X	X	X	X	─	CLASS	STRS	CLASS	─	─	─	X	─	─	X	─	─	─	─	─
Anderson et al. (2020)	United States	Concious Discipline program (Loving Guidance Inc., 2018a)	─	45	293	─	52	X	─	─	X	─	X	─	─	─	─	X	X	X	─	X	CLASS	─	─	─	─	X	─	X	─	X	─	─	─	─	X
Ansari & Gershoff (2015)	United States	FACES 2006	─	292	936	─	40.87	─	─	X	─	─	X	X	X	X	─	─	X	─	─	─	Literacy & Math instruction Report	─	─	─	X	─	─	─	─	X	─	─	─	─	X
Araujo et al. (2016)	Ecuador	Administrative data: Ministry of Education	X¹	450	7978	125	59.35	X	─	─	─	X	─	─	X	X	─	─	─	─	─	X	CLASS	─	─	─	─	X	─	X	X	X	─	─	─	─	─
Bailey et al. (2016)	United States	─	─	44	312	─	53.84	─	─	X	─	─	─	─	─	X	─	X	─	X	─	─	CLASS	─	─	─	─	X	─	─	─	X	─	X	─	─	─
Bargagliotti et al. (2017)	United States	ECLS-K 2011	─	─	10920	─	─	─	─	X	─	─	─	─	─	─	─	─	X	─	─	─	KMIP	─	─	─	X	─	─	X	─	X	X	X	X	─	─
Barnes & Dickinson (2017)	United States	Head Start	─	52	489	─	54	X	─	─	─	─	X	─	─	X	─	─	X	─	─	─	Self-developed: Teachers Talk	─	─	─	─	X	─	─	X	─	─	─	─	─	─
Barnes et al. (2018)	United States	─	─	49	402	─	55.2	X	─	─	─	─	X	─	─	X	─	─	X	─	─	─	Mental State Verb use in group content instructuion / bookreading	─	─	─	─	X	─	─	X	─	─	─	─	─	─
Baroody & Diamond (2016)	United States	Teacher Professional Development Study	─	31	167	─	56.62	X	─	X	─	─	X	─	─	X	─	─	X	─	─	─	ELLCO	─	─	─	─	X	─	─	X	─	─	─	─	─	─
Betancur et al. (2021)	Colombia	─	X¹	61	233	─	49.7	X	X	─	─	─	─	─	─	─	─	X	─	─	─	─	ECERS-R	─	─	─	─	X	─	─	X	X	─	─	─	─	─
Betancur et al. (2021)	Colombia	─	X¹	113	445	─	50.78	X	─	X	─	─	─	─	─	─	─	X	─	─	─	─	ECERS-R	─	─	─	─	X	─	─	─	─	─	─	─	─	X
Bihler et al. (2018)	Germany	A longitudinal study on language development in preschools located in North Rhine-Westphalia	─	169	903	95	40.37	─	─	─	─	─	─	X	─	─	─	X	X	X	─	─	CLASS Pre-K	─	─	─	─	X	─	─	X	─	─	─	─	─	─
Bingham et al. (2017)	United States	─	─	41	488	─	53.39	X	─	─	─	─	─	─	X	X	─	─	X	─	─	─	WRITE	─	─	─	─	X	─	─	X	─	─	─	─	─	─
Blair & McKinnon (2016)	United States	Family Life Project	─	─	1005	─	71	─	─	X	─	─	─	─	─	─	─	X	─	─	─	─	STRS	─	─	─	X	─	─	X	─	─	─	─	─	─	─
Blankson & Blair (2016)	United States	─	─	33	171	14	68.85	─	─	X	─	─	─	X	─	─	─	─	─	─	─	X	CLASS	─	─	─	─	X	─	X	─	─	─	─	─	─	─
Bosman et al. (2018)	Netherlands	Dutch COOL-cohort study (three waves)	─	207	1300	109	67.2	─	X	─	─	─	─	─	─	─	─	X	─	─	X	─	STRS	─	─	─	X	─	─	─	X	─	X	─	─	─	─
Bowne et al. (2017)	Chile	Un Buen Comienzo	X¹	47	691	29	71.54	─	─	X	X	─	─	─	─	─	─	─	X	─	─	─	Nature of Vocabulary Instruction & S:T Language	─	─	─	─	X	─	─	X	─	─	─	─	─	─
Boyce et al. (2012)	United States	─	─	29	338	6	63.6	─	X	─	─	X	─	─	─	─	─	─	─	─	─	X	ACLP-C	─	─	─	─	─	─	─	─	─	X	X	X	─	X
Brinkman et al. (2017)	Indonesia	Indonesia Early Childhood Education and Development (ECED) Project (2013)	X	─	8670	578	56.484	─	─	─	─	─	X	X	─	X	─	─	─	─	─	X	ECERS-R	─	─	─	─	X	─	─	X	─	─	X	─	─	─
Broekhuizen et al. (2015)	Netherlands	Pre-COOL (Veen et al., 2012)	─	─	545	59	27.56	─	─	─	─	─	─	─	─	─	─	X	─	─	─	─	CLASS Toddler	─	─	─	─	X	─	─	─	─	X	X	─	─	─
Broekhuizen et al. (2017)	Netherlands	Pre-COOL (Veen et al., 2012)	─	37	113	─	37	─	─	─	─	─	─	─	─	X	─	X	─	─	─	─	CLASS Toddler	─	─	─	─	X	─	─	─	X	─	X	─	─	─
Broekhuizen et al. (2018)	Netherlands	Pre-COOL (Veen et al., 2012)	─	61	417	61	27	─	─	─	─	X	─	─	─	─	─	X	─	─	─	─	CLASS Toddler	─	─	─	─	X	─	─	─	─	X	X	X	─	─
Buckrop et al. (2016)	United States	NCEDL	─	245	959	40	54.72	─	─	X	─	─	─	─	─	X	─	X	─	─	X	X	CLASS Pre-K	STRS	─	─	─	─	X	─	─	X	─	─	─	─	─
Bulotsky-Shearer et al. (2012)	United States	Pre-K Head Start (Northeast)	─	268	4417	100	50	X	─	─	─	─	X	─	─	X	─	─	─	─	X	─	Adustment Scales for Preschool Intervention (ASPI)	─	─	─	X	─	─	X	X	─	─	─	─	─	─
Bulotsky-Shearer et al. (2012)	United States	FACES - 1997	─	506	1870	40	49	─	─	X	─	─	X	X	X	X	─	X	X	─	─	X	ECERS	Assessment Profile for Early Childhood Programs: Research Edition II	Arnett Caregiver Interaction Scale	Overall Emotional Climate Observer Rating	─	X	─	X	X	X	X	─	─	─	─
Bulotsky-Shearer et al. (2014)	United States	─	─	53	304	8	47.8	─	X	─	─	─	X	─	─	X	─	X	X	X	─	─	CLASS	─	─	─	─	X	─	X	X	─	─	─	─	─	─
Bulotsky-Shearer et al. (2020)	United States	Head Start	─	53	922	8	48.07	X	X	─	─	─	X	─	─	X	─	X	X	X	X	─	CLASS Pre-k	ASPI	─	─	─	─	X	─	─	─	X	X	X	─	─
Burchinal et al. (2010)	United States	NCEDL & SWEEP	─	─	671	1129	─	X	─	X	─	─	─	─	X	─	─	X	X	─	─	─	CLASS	─	─	─	─	X	─	X	X	─	X	X	─	─	─
Burchinal et al. (2012)	United States	NCEDL & SWEEP	─	─	357	─	48	X	─	─	─	─	─	─	─	─	─	X	X	─	─	─	CLASS	─	─	─	─	X	─	X	X	─	─	─	─	─	─
Burchinal et al. (2014)	United States	Family Life Project	─	─	822	─	60	─	─	─	─	─	─	─	─	─	─	X	X	X	─	─	CLASS	─	─	─	─	X	─	X	X	X	X	─	─	─	─
Byers et al. (2016)	United States	─	─	115	467	─	51.96	X	─	X	─	─	─	─	X	X	─	X	X	X	─	─	CLASS	─	─	─	─	X	─	─	─	X	─	─	─	X	─
Cabell et al. (2018)	United States	NCEDL	─	96	417	54	51	─	─	X	X	─	X	─	─	─	─	─	X	X	─	─	The Systematic Assessment of Book Reading	CLASS - Organization	─	─	─	─	X	─	X	─	─	─	─	─	─
Cadima et al. (2015)	Belgium	Longitudinal study (Buyse, Verschueren,& Doumen, 2011; Doumen et al., 2008).	─	30	145	─	62	X	─	X	─	─	─	─	X	X	─	X	─	─	X	─	STRS	─	─	─	X	─	─	─	─	X	─	─	─	─	─
Cadima et al. (2016)	Portugal	─	─	103	485	─	59.9	─	X	─	X	─	X	─	X	─	─	─	─	─	─	X	CLASS	─	─	─	─	X	─	─	─	X	─	X	─	─	─
Cadima et al. (2016)	Portugal	─	─	47	206	─	59	─	X	─	─	─	X	─	X	X	─	X	X	─	X	─	CLASS	Student-Teacher Relationship Scale (STRS)	─	─	─	─	X	─	─	X	─	─	─	─	─
Cameron & Morrison (2011)	United States	─	─	41	140	─	50.88	─	X	─	─	X	X	─	X	X	─	─	X	─	─	─	Time spent on orienting	─	─	─	─	X	─	X	X	X	─	─	─	─	─
Carr et al. (2019)	United States	NCEDL Multi-State Study of Pre-K	─	800	1015	─	72.5	─	─	X	─	─	─	─	─	─	─	X	X	X	─	─	CLASS - Emotional Support	CLASS - Instructional Support	CLASS - Organization	─	─	X	─	X	X	─	─	─	─	─	─
Castle et al. (2015)	United States	ECLS-K	─	7600	7600	─	─	─	─	X	─	─	─	─	X	X	─	─	X	─	─	─	ECLS-K pedagogical approach questionaire	─	─	─	X	─	─	X	─	─	─	─	─	─	─
Castro et al. (2017)	Sweden	─	─	165	─	55	─	X	─	X	─	─	─	─	X	─	─	X	X	X	─	─	CLASS	─	─	─	─	X	─	─	─	X	─	─	─	─	─
Choi et al. (2016)	United States	─	─	51	169	11	56	X	─	─	X	─	X	─	─	X	─	X	X	X	─	─	CLASS Pre-K	─	─	─	─	X	─	─	─	X	─	─	─	─	─
Choi et al. (2018)	United States	─	─	78	1249	12	48.08	─	X	─	─	X	X	X	X	X	─	X	X	X	─	─	CLASS Pre-K	─	─	─	─	X	─	─	X	─	X	X	─	─	─
Commodari, E. (2013)	Italy	─	─	─	279	2	54.00	─	─	─	─	─	─	X	─	X	─	X	─	─	─	─	AQS	─	─	─	─	X	─	─	─	X	─	─	─	─	─
Côté et al. (2013)	United States	─	─	─	254	─	48	─	─	X	─	─	─	─	─	─	─	X	─	─	─	X	ECERS-R	─	─	─	─	X	─	X	X	─	─	─	─	─	X
Cunningham, D. (2010)	United States	─	─	24	428	─	─	─	─	X	─	─	─	─	─	─	─	─	X	─	─	─	ELLCO	─	─	─	─	X	─	─	X	─	─	─	─	─	─
Curby et al. (2013)	United States	NCEDL & SWEEP	─	655	2429	─	55.44	─	─	X	─	─	─	─	─	─	─	X	─	─	─	─	CLASS	─	─	─	─	X	─	X	X	─	─	─	─	─	─
Curby et al. (2014)	United States	National Center for Research on Early Childhood Education (NCRECE) Professional Development Study,	─	314	606	─	50.16	X	─	─	─	─	─	─	X	─	─	X	─	X	─	─	CLASS	─	─	─	─	X	─	─	─	X	─	X	X	─	─
Curby et al. (2015)	United States	Larger study developing an assessment battery to measure social and emotional aspects of early school adjustment	─	7	91	─	58.7	─	─	X	─	─	X	─	─	X	─	X	─	─	─	─	CLASS	─	─	─	─	X	─	─	X	X	X	X	X	─	─
Degol & Bachman (2015)	United States	─	─	68	216	29	53.11	X	X	X	─	─	─	X	─	─	─	─	─	X	─	─	ORCE	─	─	─	─	X	─	─	─	X	─	─	─	─	─
Desimone & Long (2010)	United States	ECLS-K	─	─	10980	─	66.26	X	─	X	─	X	─	─	─	X	─	─	X	─	─	─	Instruction Composite: basic, conceptual and advanced instruction	─	─	─	X	─	─	X	─	─	─	─	─	─	─
Doabler et al. (2019)	United States	ELM Efficacy Trial (Clarke et al, 2015)	─	130	2708	46	─	X	X	X	X	X	X	─	X	X	─	─	X	─	─	─	Classroom Observations of Student-Teacher Interactions - Mathematics (COSTI-M)	─	─	─	─	X	─	X	─	─	─	─	─	─	─
Doabler et al. (2019)	United States	ELM Efficacy Trial (Clarke et al, 2015)	─	130	2708	46	─	─	─	─	X	X	X	─	X	X	─	─	X	─	─	─	COSTI-M	─	─	─	─	X	─	X	─	─	─	─	─	─	─
Dotterer et al. (2013)	United States	Multi-State Study of Pre-Kindergarten	─	701	3584	701	─	X	X	X	─	─	─	X	─	─	─	X	X	─	─	─	ECERS-R	CLASS adaptation	─	─	─	X	─	X	X	─	─	─	─	─	─
Downer et al. (2012)	United States	NCEDL-Multi-State Study & SWEEP	─	721	2983	─	─	─	─	X	─	X	─	X	X	X	─	X	X	X	─	─	CLASS	─	─	─	─	X	─	X	X	─	X	X	─	─	─
Duval et al. (2016)	Sweden	─	─	12	118	7	73.34	─	X	─	─	─	─	─	─	─	─	X	X	X	─	─	CLASS	─	─	─	─	X	─	─	─	X	─	─	─	─	─
Early et al. (2018)	United States	ECERS-3 only sample	─	119	575	119	51.99	─	X	─	─	─	─	X	X	X	─	─	─	─	─	X	ECERS - 3	─	─	─	─	X	─	X	X	X	X	─	─	─	─
Elicker et al. (2013)	United States	─	─	32	71	3	20	─	─	─	─	X	X	─	─	X	─	X	─	─	─	─	Safe and Secure Scale	Modified Adult-Child Involvement Rating Scale	CIS (Adapted)	─	─	X	─	─	─	─	─	X	─	─	X
Ertürk Kara et al. (2017)	Turkey	─	X¹	120	120	─	─	─	─	─	─	─	─	─	─	─	─	X	X	X	─	─	CLASS (Turkish Translation)	─	─	─	─	X	─	─	─	X	─	X	─	─	─
Farrow et al. (2020)	United States	Larger study (Wasik & Hindman, 2020)	─	33	488	─	57.6	X	─	X	─	─	─	─	─	X	─	─	X	─	─	─	Classroom Quality and Syntactic Compexity	CLASS	─	─	─	X	─	─	X	─	─	─	─	─	─
Ferreira et al. (2019)	Portugal	Larger study on enhancing peer relationships: Preschool teachers’ ideas and practices (Ferreira, Aguiar, Correia, Fialho, and Pimentel 2017)	─	86	86	40	67.53	X	─	─	─	─	─	─	X	─	─	─	─	─	─	X	CLASS	─	─	─	─	X	─	─	X	─	X	X	X	─	─
Finch et al. (2015)	United States	─	─	─	154	─	─	─	─	─	─	─	─	─	─	X	─	X	─	─	─	─	Modified Observational Ratings of the Caregiving Environment (ORCE)	─	─	─	─	X	─	─	─	X	─	─	─	─	─
Franco et al. (2019)	United States	─	─	26	126	33	48.6	─	─	X	─	─	X	─	X	X	─	─	X	─	─	─	LISn	─	─	─	─	X	─	─	X	─	─	─	─	─	─
Friedman-Krauss et al. (2014)	United States	Chicago School Readiness Project & The Foundations of Learning Demonstration in Newark, New Jersey	─	42	494	42	─	X	─	X	─	─	─	─	X	X	─	X	─	─	─	─	CLASS	─	─	─	─	X	─	─	─	─	X	─	─	─	─
Fuhs et al. (2013)	United States	─	─	60	803	5	54	X	X	X	─	─	─	─	X	─	─	X	X	─	─	─	Teacher Observation in Preschool	─	─	─	─	X	─	─	─	X	─	─	─	─	─
Fuhs et al. (2018)	United States	─	─	48	197	─	52	X	─	─	─	─	─	─	─	─	─	─	X	─	─	─	CLASS	─	─	─	─	X	─	─	─	X	─	─	─	─	─
Fuligni et al. (2012)	United States	─	─	125	206	─	52.6	X	X	─	─	X	X	X	─	─	─	X	X	─	─	─	CLASS	ECERS	─	─	─	X	─	X	X	X	─	X	─	─	─
Garner et al. (2014)	United States	─	─	18	145	3	51.68	─	X	─	─	X	X	─	─	─	─	X	─	─	X	─	STRS	─	─	─	X	─	─	─	─	─	X	X	─	─	─
Gerde et al. (2015)	United States	─	─	68	265	─	54.95	X	─	─	─	X	X	X	X	X	─	─	X	─	─	─	WRITE (Writing Resources and Interaction in Teaching Environment)	─	─	─	─	X	─	─	X	─	─	─	─	─	─
Glüer & Gregoriadis (2017)	Germany	─	─	79	153	─	59.64	─	─	─	─	─	─	─	X	X	─	X	─	─	X	─	Adapted German STRS	─	─	─	X	─	─	─	─	─	X	X	─	─	─
Goble et al. (2019)	United States	National Center for Research on Early Childhood Education (NCRECE) Professional Development Study; Downer et al., 2012; Hamre, Downer, et al., 2012 and Hamre, Pianta, et al., 2012)	─	269	1179	─	50.16	X	─	─	X	─	─	─	X	X	─	X	X	X	─	─	CLASS Pre-K	─	─	─	─	X	─	─	X	X	─	─	─	─	─
Gomez et al. (2017)	Chile	Un Buen Comienzo project	X¹	31	554	27	53.5	─	─	X	─	X	─	─	X	X	─	─	X	X	─	─	Read Aloud Strategies	─	─	─	─	X	─	─	X	─	─	─	─	─	─
Gower et al. (2014)	United States	─	─	─	190	7	57.16	─	X	─	─	─	─	─	─	─	─	X	─	─	X	─	STRS	─	─	─	X	─	─	─	─	─	X	─	X	─	─
Graves Jr. & Howes (2011)	United States	NCEDL & SWEEP	─	─	2898	─	52.44	X	─	─	─	─	─	─	─	─	─	X	─	─	X	─	ECERS-R	CLASS	STRS	─	─	─	X	─	─	─	X	X	─	─	─
Graziano et al. (2016)	United States	STP-PreK	─	─	139	─	60.12	─	X	─	─	─	─	─	─	─	─	X	─	─	─	─	STRS	─	─	─	X	─	─	─	─	─	X	─	─	─	X
Guarino et al. (2013)	United States	ECLS-K	─	─	16356	─	74.67	X	─	─	─	X	X	─	─	X	─	─	X	─	─	─	Instructional Practice Questionnaire	─	─	─	X	─	─	X	─	─	─	─	─	─	─
Guo et al. (2010)	United States	Larger study (Justice, Kaderavek, Fan, Sofka, and Hunt, 2009)	─	67	328	─	48	X	─	X	─	─	X	─	─	X	─	─	X	─	─	─	CLASS Pre-K	─	─	─	─	X	─	─	X	─	─	─	─	─	─
Guo et al. (2011)	United States	Larger study	─	75	398	─	52	X	─	X	─	─	X	─	─	X	─	─	X	─	─	─	ELLCO	─	─	─	─	X	─	─	X	─	─	─	─	─	─
Guo et al. (2012)	United States	─	─	30	209	38	48	─	─	X	X	─	─	─	─	X	─	─	X	─	─	─	CLASS	─	─	─	─	X	─	─	X	─	─	─	─	─	─
Guo et al. (2014)	United States	Larger study evaluating preschool language curriculum (see Preschool Curriculum Evaluation Research Consortium, 2008).	─	16	130	─	53.76	X	─	X	─	─	X	─	─	X	─	─	─	X	─	─	CLASS	─	─	─	─	X	─	─	X	─	─	─	─	─	─
Hamre et al. (2010)	United States	Larger study -- Promoting Alternative Thinking Strategiesm(Domitrovich, Greenberg, Kusche, & Cortes, 2004)	─	154	680	─	52.56	─	─	X	─	─	─	─	─	X	─	─	X	─	─	─	CLASS	─	─	─	─	X	─	─	X	─	─	─	─	─	─
Hamre et al. (2014)	United States	Larger study -- Teacher professional development	─	325	1407	─	50.04	─	X	─	X	─	─	─	─	X	─	X	X	X	─	─	CLASS	─	─	─	─	X	─	─	X	X	─	─	─	─	─
Hanno et al. (2020)	Peru	─	X¹	128	1536	64	59.88	X	─	─	X	X	─	X	─	X	─	X	X	X	─	─	CLASS	─	─	─	─	X	─	─	X	─	─	─	─	─	─
Hatfield et al. (2016)	United States	Larger study	─	221	875	─	49.32	─	X	─	X	X	─	─	X	X	─	X	X	X	─	─	CLASS	─	─	─	─	X	─	X	─	X	─	─	─	─	─
Hemdan Mohamed et al. (2016)	Egypt	─	X	35	141	18	70.8	─	─	─	─	─	─	X	─	X	─	X	─	─	─	X	ECERS-R Arabic translation	─	─	─	─	X	─	─	─	X	X	─	─	─	X
Hernández et al. (2017)	United States	─	─	32	301	5	65.76	X	─	─	─	─	─	─	─	─	─	X	─	─	X	─	STRS	─	─	─	X	─	─	─	─	X	X	X	X	─	─
Hernández et al. (2017)	United States	─	─	26	301	5	65.76	─	─	X	─	─	─	─	─	─	─	X	─	─	X	─	STRS	─	─	─	X	─	─	X	X	─	─	─	─	─	X
Hernández et al. (2018)	United States	─	─	26	301	5	65.76	─	─	X	─	─	─	─	─	─	─	X	─	─	X	─	STRS	─	─	─	X	─	─	─	─	X	─	X	X	─	─
Hestenes et al. (2015)	United States	Research project involving North Carolina’s Division of Child Developmentand Early Education, University of North Carolina at Greensboro,and the North Carolina Rated License Assessment Project	─	97	422	97	48.5	─	─	─	─	─	─	X	X	─	─	X	X	X	─	X	ECERS-R	CLASS	─	─	─	X	─	─	─	─	X	X	─	─	─
Hindman & Wasik (2013)	United States	FACES -2006	─	293	2501	116	45.52	─	─	X	─	─	X	X	─	X	─	─	X	─	─	─	Frequency of vocabulary instruction	CLASS	─	─	─	─	X	─	X	─	─	─	─	─	─
Hindman & Wasik (2015)	United States	FACES -2006	─	─	752	─	47.11	─	─	X	─	X	X	X	─	X	─	─	X	─	─	─	CLASS	─	─	─	─	X	─	─	X	─	─	─	─	─	─
Hindman et al. (2016)	United States	FACES (ACF, 2000–2011).	─	1422	10850	─	48.03	─	─	X	─	─	─	─	─	X	─	X	─	─	─	X	CIS	ECERS-R	─	─	─	X	─	─	─	X	X	─	─	─	─
Hindman et al. (2019)	United States	─	─	27	592	─	40.8	X	─	─	─	─	X	─	─	X	─	─	X	─	─	─	Instructional coding of book reading activitiy	─	─	─	─	X	─	─	X	─	─	─	─	─	─
Hindman, A. H. (2013)	United States	FACES	─	335	2501	─	45.52	─	─	X	─	─	─	X	─	─	─	─	X	─	─	─	Frequency of math instruction (Self-report)	CLASS	─	─	─	X	─	X	─	─	─	─	─	─	─
Hipson & Seguin (2016)	Sweden	─	─	18	60	7	45.84	─	X	─	─	─	─	─	─	─	─	X	─	─	X	─	STRS	─	─	─	X	─	─	─	─	─	─	X	─	─	─
Hoang et al. (2018)	Vietnam	─	X	57	1218	12	63.48	─	X	─	─	─	─	─	─	─	─	─	─	─	─	X	CLASS	─	─	─	─	X	─	─	─	X	─	─	X	─	─
Howes et al. (2011)	China	National Early Head Start Research and Evaluation Project (ACYF NEHSREP, 2006, Love et al., 2002),	─	755	801	─	63	─	─	X	─	─	─	─	X	X	─	X	─	X	X	─	ECERS-R	STRS	─	─	─	─	X	─	─	─	X	X	X	─	─
Hu et al. (2017)	China	─	X¹	59	589	─	59.88	─	─	X	─	─	─	X	X	X	─	X	X	X	─	─	CLASS	─	─	─	─	X	─	X	X	X	X	X	─	─	─
Hu et al. (2017)	China	─	X¹	60	1882	60	60.24	─	─	X	─	─	─	X	X	─	─	X	X	X	─	─	CLASS	─	─	─	─	X	─	─	─	X	─	─	─	─	─
Hu et al. (2017)	China	─	X¹	59	589	19	60.84	X	─	─	─	─	─	─	X	X	─	X	X	X	─	─	CLASS	─	─	─	─	X	─	X	X	─	─	─	─	─	─
Hu et al. (2018)	China	─	X¹	29	567	20	67.44	X	─	X	─	─	─	─	─	─	─	X	X	X	─	─	CLASS	─	─	─	─	X	─	─	X	─	─	─	─	─	─
Hu et al. (2020)	China	Longitudinal study	X¹	59	588	60	73.44	X	─	─	─	─	─	─	─	─	─	X	X	X	─	─	CLASS	─	─	─	─	X	─	X	X	X	─	─	─	─	─
Iruka et al. (2020)	United States	ECLS-B	─	─	441	─	52.98	X	─	─	─	─	─	─	─	X	─	X	─	─	─	─	Preschool Teacher Child Closeness	─	─	─	X	─	─	X	X	X	X	X	X	─	─
Jeon et al. (2010)	United States	Early Head Start (EHS) Research and Evaluation Project (EHSRE).	─	106	106	─	62.16	─	─	X	─	─	X	─	X	─	─	X	─	─	─	X	ECERS-R	─	─	─	─	X	─	X	X	─	X	─	─	─	─
Jeon et al. (2014)	United States	Fragile Families and Child Wellbeing Study (FFCWS) Child Care Supplement (CCS)	─	─	761	─	38.71	─	─	─	─	─	─	X	─	X	─	─	─	─	─	X	ECERS-R	Family Day Care Rating Scale	─	─	─	X	─	─	─	─	X	─	X	─	─
Jung et al. (2016)	United States	Larger study (not mentioned)	─	46	181	22	48.9068	─	─	X	─	X	─	─	─	─	─	X	X	─	─	─	CLASS	─	─	─	─	X	─	─	X	X	─	─	─	─	─
Jung et al. (2019)	United States	ECLS-K	─	5204	5845	─	69.6	─	─	X	─	─	─	─	─	X	─	─	X	─	─	─	Frequency and duration of math teaching	─	─	─	X	─	─	X	─	─	─	─	─	─	─
Kohl et al. (2019)	Germany	Larger study on ECEC and language development (Bihler, Agache, Willard, Kohl, & Leyendecker, 2021)	─	117	395	87	40.3	─	─	─	─	─	─	X	─	─	─	X	─	X	─	─	CLASS	─	─	─	─	X	─	─	─	─	X	X	X	─	─
Kohl et al. (2019)	Germany	Larger study on ECEC and language development (Bihler, Agache, Willard, Kohl, & Leyendecker, 2021)	─	177	2231	95	54	─	─	─	─	─	─	X	─	─	─	X	X	X	─	─	CLASS Pre-K	─	─	─	─	X	─	─	X	─	─	─	─	─	─
Kwon et al. (2019)	United States	Baby FACES	─	197	275	72	36.0	─	─	X	─	─	X	X	─	X	─	X	X	─	─	─	CLASS T - Emotional and behavioral support	CLASS T - Engaged Support for Learning	─	─	─	X	─	─	X	─	X	X	─	─	─
Leyva et al. (2015)	Chile	─	X¹	91	1868	64	48	─	─	X	─	─	─	─	─	X	─	X	X	X	─	─	CLASS	─	─	─	─	X	─	X	X	X	─	─	─	─	─
Li et al. (2016)	China	─	X¹	178	1012	91	63.6	─	─	X	─	─	─	X	X	X	─	─	X	─	─	X	CECERS (Chinese ECERS)	─	─	─	─	X	─	X	X	─	─	X	─	─	─
Limlingan et al. (2020)	United States	FACES-2009	─	129	634	─	45.99	─	─	X	─	─	X	─	─	X	─	X	─	─	─	─	CLASS	─	─	─	─	X	─	X	─	X	─	─	─	─	─
Lin & Magnuson (2018)	United States	QRIS	─	189	661	119	48	─	X	─	─	─	─	X	X	X	─	X	─	─	─	X	ECERS	─	─	─	─	X	─	X	X	─	─	─	─	─	X
Lippard et al. (2018)	United States	ECLS-B	─	─	1100	─	52.85	X	─	─	─	─	─	X	─	─	─	X	─	─	X	─	STRS	CIS	─	─	─	─	X	X	X	X	X	─	─	─	─
Logan et al. (2011)	United States	Larger study on curriculum evaluation (Justice et al., 2008b)	─	14	129	─	53.19	X	X	X	X	─	X	─	─	X	─	─	X	─	─	─	CLASS (Instructional Support)	─	─	─	─	X	─	─	X	─	─	─	─	─	─
Logan et al. (2011)	United States	Larger study	─	46	160	─	52.18	X	─	X	X	─	X	─	─	X	─	─	X	─	─	─	CLASS (Instructional Support)	─	─	─	─	X	─	─	X	─	─	─	─	─	─
Lohndorf et al. (2019)	Chile	Magellan-Leidan Childcare Longitudinal Study (Cárcamo et al., 2015)	─	61	77	48	60.82	─	X	─	─	─	─	─	─	─	─	─	─	─	─	X	ECERS-R	─	─	─	─	X	─	─	X	X	─	X	─	─	─
Lowenstein et al. (2015)	United States	Chicago School Readiness Project (CSRP)	─	35	242	18	63	─	X	─	─	─	─	─	─	─	─	X	─	─	─	─	STR-Closeness	─	─	─	X	─	─	X	X	─	─	─	─	─	─
Luchtel et al. (2010)	United States	Pre-K phase-Early Head Start Research and Evaluation Project (EHSRE).	─	595	1034	─	61	─	─	─	─	─	X	─	─	X	─	─	─	─	─	X	ECERS-R	─	─	─	─	X	─	─	X	─	X	─	─	─	─
Malloy, C. (2019)	United States	FACES - 2009	─	73	212	─	47.5	─	─	X	─	─	─	─	─	─	─	X	─	─	─	─	CLASS	─	─	─	─	X	─	─	─	X	X	─	─	─	─
McCormick et al. (2013)	United States	INSIGHTS into Children's Temperament (McClowry, O'Connor, Cappella, & McCormick, 2011).	─	60	324	22	64.56	─	X	X	X	─	─	─	─	X	─	─	─	─	─	X	STRS	─	─	─	X	─	─	X	X	─	X	─	─	─	─
McCoy & Wolf (2018)	United States	First year of a school-randomized impact evaluation (Wolf et al., 2018).	X	438	3407	236	69.84	X	─	X	X	─	X	─	─	X	─	X	X	─	─	─	Teacher Instructional Practices and Processes System (TIPPS)	─	─	─	─	X	─	X	X	X	─	X	─	─	─
McCoy et al. (2015)	Ghana	Head Start Impact Study (HSIS)	─	993	1904	─	42.84	─	─	X	─	─	X	─	─	─	─	X	─	─	X	─	Positive Teacher Child Interactions (Items from ECERS-R and CIS)	Negative Teacher Child Interactions (Items from ECERS-R and CIS)	─	─	─	X	─	X	X	─	X	─	─	─	─
McGinty et al. (2012)		Print Referencing program (RCT)	─	59	379	59	51.92	X	─	X	X	─	─	─	X	X	─	─	X	─	─	X	CLASS Pre-K	Explicit Print Instruction	ELLCO	─	─	X	─	─	X	─	─	─	─	─	─
Moen et al. (2019)	United States	Getting Ready RCT (Sheridan et al., 2014)	─	93	267	─	46.02	─	─	X	─	─	─	─	─	X	─	X	X	X	─	─	CLASS Prek	─	─	─	─	X	─	─	─	─	X	─	─	─	─
Mohamed, A. H. H. (2018)	Oman	─	─	32	160	9	58	─	─	X	─	─	─	─	─	─	─	X	─	─	X	─	STRS	─	─	─	X	─	─	─	─	─	X	X	─	─	─
Mortensen & Barnett (2019)	United States	Early Head Start Research and Evaluation Project	─	─	365	─	14	─	─	─	─	─	─	─	─	─	─	X	─	─	─	─	Caregiver Interaction Scale (CIS)	─	─	─	─	X	─	─	─	─	─	X	X	─	─
Neuenschwander et al. (2017)	United States	─	─	33	171	14	67	─	─	X	─	─	─	─	X	X	─	X	X	X	─	─	CLASS	─	─	─	─	X	─	─	─	X	─	─	─	─	─
Nguyen et al. (2020)	United States	─	─	156	1498	─	55.01	─	─	X	─	─	X	─	X	─	─	X	─	─	X	X	CLASS	STRS	─	─	─	─	X	X	X	X	X	X	X	─	─
Niklas & Tayler (2018)	Australia	E4Kids longitudinal study	─	265	2123	141	48	─	X	─	─	─	─	─	X	─	─	X	X	X	─	X	ECERS-R	CLASS	─	─	─	X	─	X	X	─	─	─	─	─	─
Norling et al. (2015)	Sweden	─	─	165	─	55	─	─	─	─	─	─	─	─	─	─	─	X	X	X	─	─	CLASS	─	─	─	─	X	─	─	─	X	─	─	─	─	─
Pakarinen et al. (2010)	Finland	First Steps Study	─	137	1268	─	73.58	─	─	X	─	─	X	─	X	X	─	X	X	X	─	─	CLASS	─	─	─	─	X	─	─	X	─	─	─	─	─	─
Pakarinen et al. (2011)	Finland	First Steps Study	─	137	1268	121	73.58	─	─	X	─	─	X	─	X	X	─	X	X	X	─	─	CLASS	─	─	─	─	X	─	X	─	─	X	─	─	─	─
Partee et al. (2019)	United States	Banking Time Intervention (Williford et al, 2017)	─	160	2427	90	48.0	X	─	X	─	─	─	─	X	X	─	X	X	X	─	─	CLASS - Emotional Support	CLASS - Instructional Support	CLASS - Classroom Organization	─	─	X	─	─	─	─	X	─	─	─	─
Paschall et al. (2015)	United States	Early Head Start Research and Evaluation Project	─	─	1101	─	─	─	─	X	─	─	X	─	─	─	─	X	─	─	─	─	STRS	─	─	─	X	─	─	─	─	─	X	─	─	─	─
Pentimonti et al. (2017)	United States	─	─	37	177	─	54	X	X	X	─	─	X	─	X	X	─	─	X	─	─	─	Assessment of Teachers Scaffoloding Strategies	─	─	─	─	X	─	─	X	─	─	─	─	─	─
Ponitz & Rimm-Kaufman (2011)	United States	─	─	36	170	7	65.04	X	X	X	─	─	─	─	─	─	─	─	X	─	─	─	Observational Coding System (Developed for the Study)	─	─	─	─	X	─	─	X	─	─	─	─	─	─
Portilla et al. (2014)	United States	─	─	29	338	6	63.72	X	─	X	─	─	─	─	─	X	─	X	─	─	X	─	STRS	─	─	─	X	─	─	─	─	─	X	─	─	─	─
Powell et al. (2010)	United States	─	─	13	140	12	49.2	─	─	X	─	X	─	─	X	X	─	X	─	─	─	─	FACES interview scedhule: Perceived teacher responsiveness	CIS	─	─	─	─	X	X	X	─	X	X	─	─	─
Qi et al. (2019)	United States	─	─	41	242	14	43.49	X	─	─	─	─	X	X	─	X	─	X	─	─	─	─	CLASS Pre-K	─	─	─	─	X	─	─	─	─	X	─	─	─	─
Reid & Ready (2013)	United States	NCEDL & SWEEP	─	704	2966	─	─	X	─	─	─	X	X	─	X	X	─	─	X	─	─	─	CLASS	─	─	─	─	X	─	X	X	─	─	X	─	─	─
Reid, J. L. 1. (2015)	United States	NCEDL & SWEEP	─	704	2966	─	─	X	─	X	─	─	─	─	─	─	─	X	X	─	─	─	CLASS	─	─	─	─	X	─	─	X	─	─	─	─	─	─
Rhoad-Drogalis et al. (2018)	United States	Read it Again intervention (PIasta et al., 2020)	─	83	191	─	53.2	─	X	─	─	─	X	─	X	X	─	X	─	─	X	─	STRS	─	─	─	X	─	─	─	─	X	─	─	─	─	─
Ribner, A. D. (2020)	United States	ECLS-K	─	─	12082	968	66.18	─	─	X	─	─	─	─	─	─	─	─	X	─	─	─	Math instruction: Frequency if instruction	─	─	─	X	─	─	X	─	X	─	─	─	─	─
Roberts et al. (2016)	United States	FACES	─	335	2203	118	47.63	─	─	X	─	─	X	─	─	X	─	X	─	─	─	─	CLASS	─	─	─	─	X	─	─	─	─	X	X	─	─	─
Rudasill et al. (2017)	United States	FACES - 2009	─	─	582	─	52.37	─	─	X	─	─	X	─	─	─	─	X	X	X	─	─	CLASS	─	─	─	─	X	─	X	X	─	─	─	─	─	─
Sabol & Pianta (2014)	United States	NCEDL & SWEEP	─	─	800	─	65.04	X	─	─	─	─	─	X	─	X	─	─	─	─	─	X	ECERS-R Total	─	─	─	─	X	─	X	X	─	X	X	─	─	─
Sabol et al. (2013)	United States	ECLS-B NCES	─	673	2419	─	55.32	─	─	X	─	─	X	X	X	X	─	X	─	─	─	X	ECERS-R	─	─	─	─	X	─	X	X	─	X	X	─	─	─
Sabol et al. (2018)	United States	Larger study National Center for Research on Early Childhood Education (NCRECE)	─	49	211	24	52.2	─	X	─	X	─	X	─	X	X	─	X	X	X	─	─	CLASS	─	─	─	─	X	─	─	X	X	─	X	X	─	─
Sáez et al. (2011)	United States	RTI Florida	─	32	442	10	69.6	─	X	─	X	─	X	─	─	X	─	─	X	─	─	─	Literacy Instructional practice	─	─	─	─	X	─	─	X	─	─	─	─	─	─
Schmerse, D. (2020)	Germany	German longitudinal study BiKS-3-10 (Weinert, Roßbach, Faust, Blossfeld, & Artelt, 2013).	─	97	554	97	36	X	─	─	─	─	─	X	─	─	─	X	─	─	─	─	ECERS-R	─	─	─	─	X	─	X	X	─	─	X	─	─	─
Schmitt et al. (2012)	United States	Larger study (Cabell et al., 2011).	─	35	173	30	52	─	─	X	─	X	X	─	X	X	─	X	─	─	X	─	STRS	─	─	─	X	─	─	─	X	─	─	─	─	─	─
Schmitt et al. (2020)	United States	─	─	40	102	26	53.57	─	─	X	─	─	X	─	─	─	─	X	X	X	─	─	CLASS	─	─	─	─	X	─	X	X	X	─	─	─	─	─
Scott et al. (2013)	United States	NCEDL-Multi-State Study	─	─	108	─	59.28	─	─	X	─	─	─	─	─	─	─	X	─	─	─	─	STRS	─	─	─	X	─	─	─	─	X	─	X	─	─	─
Seiler et al. (2017)	United States	Larger study	─	─	162	24	36	─	─	─	─	─	X	─	─	─	─	X	─	─	─	─	ITERS-R	─	─	─	─	X	─	─	─	─	X	─	X	─	─
Serpell & Mashburn (2012)	United States	NCEDL & SWEEP	─	704	2966	─	─	─	─	X	─	─	─	─	─	─	─	X	─	─	X	─	STRS	─	─	─	X	─	─	─	─	─	X	X	─	─	─
Serpell & Mashburn (2012)	United States	NCEDL & SWEEP	─	704	1939	─	─	X	─	─	─	─	─	─	─	─	─	X	─	─	X	─	STRS	─	─	─	X	─	─	─	─	─	X	X	─	─	─
Setodji et al. (2012)	United States	QRIS	─	295	307	46	45.65	─	─	─	─	─	─	X	─	X	─	─	─	─	─	X	ECERS-R	─	─	─	─	X	─	X	X	─	─	─	─	─	─
Sette et al. (2013)	Italy	Longitudinal intervention study from 2009-2011	─	4	88	1	58.65	─	─	X	─	X	─	─	X	─	─	X	─	─	X	─	STRS	─	─	─	X	─	─	─	─	─	X	X	X	─	─
Sette et al. (2014)	Italy		─	14	129	3	59.04	─	─	X	─	X	─	─	─	─	─	X	─	─	X	─	STRS	─	─	─	X	─	─	─	─	X	X	X	─	─	─
Siekkinen et al. (2013)	Finland	Larger study (Lerkkanen, Niemi et al., 2006)	─	137	1268	─	73.58	─	─	X	─	─	X	─	X	X	─	X	X	X	─	─	CLASS	─	─	─	─	X	─	─	─	─	X	X	─	─	─
Silinskas et al. (2017)	Finland	Large-scale longitudinal study	─	49	515	─	73.59	─	─	X	─	X	─	─	X	X	─	X	X	X	─	─	CLASS	─	─	─	─	X	─	─	X	─	─	─	─	─	─
Slot & Bleses (2018)	Denmark	Larger study (Bleses et al., 2017)	─	81	184	23	52	X	─	─	─	─	─	─	─	─	─	X	─	─	X	─	inCLASS Pre-K	─	─	─	─	X	─	─	─	X	─	X	X	─	─
Slot et al. (2018)	Denmark	Larger study (Bleses et al., 2017)	─	402	5259	134	59.51	─	─	─	─	─	─	─	X	X	─	X	X	X	─	─	CLASS Pre-K	─	─	─	─	X	─	─	X	─	─	─	─	─	─
Soliday Hong et al. (2015)	United States	Longitudinal study (Fuligniand & Howes, 2011)	─	214	223	101	44.65	─	─	X	─	─	─	─	─	─	─	X	─	─	─	X	ECERS-R	AIS	─	─	─	X	─	X	X	X	─	X	X	─	─
Son et al. (2013)	United States	FACES - 2003	─	310	2159	175	─	─	─	X	X	─	X	─	─	X	─	X	X	─	─	─	ECERS-R	─	─	─	─	X	─	X	X	─	─	X	─	─	─
Spilt et al. (2012)	Netherlands	Relationship-focused Reflection Program (RFRP )	─	32	64	15	66.9	─	X	─	X	─	─	─	─	─	─	X	─	─	X	─	STRS	CLASS adaptation	─	─	─	─	X	─	─	─	X	─	X	─	─
Spilt et al. (2015)	Australia	Longitudinal study of Australian Children (LSAC K-cohort)	─	─	4707	─	56.9	─	─	─	─	─	─	─	─	─	─	X	─	─	─	─	STRS short form	─	─	─	X	─	─	─	X	─	X	─	X	─	─
Trawick-Smith et al. (2016)	United States	─	─	4	47	1	46.7	─	─	─	─	X	X	─	─	X	─	─	X	─	─	─	Teacher - Child Play Interactions	─	─	─	─	X	─	X	─	─	─	─	─	─	─
Van Schaik et al. (2018)	Netherlands	pre-COOL	─	37	120	─	37.61	─	─	─	─	X	─	─	─	─	─	X	X	─	─	─	CLASS Toddler	─	─	─	─	X	─	─	─	─	─	X	─	─	─
Vitaro et al. (2012)	Sweden	The Quebec Newborn Twin Study	─	─	446	─	72.7	─	─	X	─	─	─	─	─	─	─	─	─	─	X	─	STRS	─	─	─	X	─	─	─	─	─	─	─	─	─	X
von Suchodoletz et al. (2019)	United Arab Emirates	─	─	60	115	16	63.75	─	─	X	─	─	─	─	X	X	─	X	X	X	─	─	CLASS	─	─	─	─	X	─	─	─	X	─	─	─	─	X
Weiland et al. (2013)	United States	─	─	83	413	46	─	─	─	X	─	─	X	─	─	X	─	X	X	X	─	X	CLASS	ECERS-R	ELLCO	─	─	X	─	─	X	X	─	─	─	─	─
White, K. M. (2013)	United States	─	─	20	127	3	─	─	─	X	─	─	─	─	─	─	─	X	─	─	X	─	STRS	─	─	─	X	─	─	─	X	─	─	─	─	─	─
Wildenger et al. (2012)	United States	─	─	14	86	5	64.6	X	─	─	─	─	─	─	─	X	─	─	─	─	─	X	STRS _ Total	─	─	─	X	─	─	─	─	─	X	X	─	─	─
Willard et al. (2019)	Germany	German National Study on Education, Care, and Development in Early Childhood (NUBBEK)	─	197	456	188	33.1224	─	─	─	─	─	─	X	─	─	─	─	─	─	─	X	ITERS-R	─	─	─	─	X	─	─	X	─	─	─	─	─	─
Williford et al. (2013)	United States	National Center for Research on Early Childhood Education (NCRECE )	─	325	605	─	50.18	─	X	─	X	─	─	─	─	─	─	─	─	─	─	X	CLASS	─	─	─	─	X	─	─	X	X	─	─	─	─	─
Wolf et al. (2018)	Ghana	Larger study (Wolf, Aber & Behrman, 2018)	X	317	─	240	─	X	─	─	─	─	─	─	─	─	─	X	X	─	─	─	TIPPS	─	─	─	─	X	─	X	X	─	─	X	─	X	X
Wolter et al. (2014)	Germany	─	─	135	135	─	71.4	─	─	X	─	─	─	─	─	─	─	X	─	─	─	─	STRS	─	─	─	X	─	─	─	X	─	─	─	─	─	─
Wu et al. (2018)	China	Larger study	X¹	59	566	59	60.84	X	─	─	─	─	─	X	─	─	─	X	─	─	X	─	STRS short form	─	─	─	X	─	─	─	─	─	─	X	─	─	─
Xu et al. (2014)	United States	─	─	14	248	5	43.92	─	─	X	─	─	X	─	─	X	─	X	X	X	─	─	CLASS	─	─	─	─	X	─	─	X	─	─	─	─	─	─
Yeomans-Maldonado et al. (2019)	United States	─	─	83	670	─	52	X	─	─	─	─	─	─	X	X	─	X	X	─	─	─	CLASS	─	─	─	─	X	─	─	X	─	─	─	─	─	─
Yüksek Usta et al. (2017)	Turkey	─	X¹	59	252	─	─	─	─	─	─	─	─	─	─	X	─	X	─	─	X	─	STRS	─	─	─	X	─	─	─	─	─	X	─	X	─	─
Zee et al. (2021)	Netherlands	COOL5–18 (Driessen, Mulder, Ledoux, Roeleveld, & van der Veen, 2007)	─	207	1267	109	67.2	─	X	─	─	─	─	─	─	─	─	X	─	─	X	─	STRS	─	─	─	X	─	─	X	X	─	─	─	─	─	─
Zucker et al. (2013)	United States	Larger study (Justice et al., 2009, 2010)	─	28	178	─	52	X	─	X	─	─	X	─	─	X	─	─	X	─	─	─	Systematic Assessment of Book Reading (SABR)	─	─	─	─	─	─	─	X	─	─	─	─	─	─
