# Supplementary material for: Early childhood education and care quality and associations with child outcomes: A meta-analysis
Source: PLoS One. 2023 May 25;18(5):e0285985. doi: 10.1371/journal.pone.0285985 (PMC10212181; doi:10.1371/journal.pone.0285985)
Supplement: S13 File — (ZIP) [file pone.0285985.s015.zip]

Archive with 42 entries (39 files):
- Data, R scripts, and Results/
- __MACOSX/._Data, R scripts, and Results
- Data, R scripts, and Results/.DS_Store
- __MACOSX/Data, R scripts, and Results/._.DS_Store
- Data, R scripts, and Results/2021_ECEC_meta_anal.Rproj
- __MACOSX/Data, R scripts, and Results/._2021_ECEC_meta_anal.Rproj
- Data, R scripts, and Results/220513_results_meta-analyses_Revision1_25032023.xlsx
- __MACOSX/Data, R scripts, and Results/._220513_results_meta-analyses_Revision1_25032023.xlsx
- Data, R scripts, and Results/Scripts/
- __MACOSX/Data, R scripts, and Results/._Scripts
- Data, R scripts, and Results/README.txt
- __MACOSX/Data, R scripts, and Results/._README.txt
- Data, R scripts, and Results/Data/
- __MACOSX/Data, R scripts, and Results/._Data
- Data, R scripts, and Results/Scripts/1_anal_Part 2_withinstudies_v2.R
- __MACOSX/Data, R scripts, and Results/Scripts/._1_anal_Part 2_withinstudies_v2.R
- Data, R scripts, and Results/Scripts/1_anal_Part 1.R
- __MACOSX/Data, R scripts, and Results/Scripts/._1_anal_Part 1.R
- Data, R scripts, and Results/Scripts/1_anal_Publicationbias.R
- __MACOSX/Data, R scripts, and Results/Scripts/._1_anal_Publicationbias.R
- Data, R scripts, and Results/Scripts/4_r&r_processVSstructural.R
- __MACOSX/Data, R scripts, and Results/Scripts/._4_r&r_processVSstructural.R
- Data, R scripts, and Results/Scripts/1_anal_PQmoderation.R
- __MACOSX/Data, R scripts, and Results/Scripts/._1_anal_PQmoderation.R
- Data, R scripts, and Results/Scripts/0_readin.R
- __MACOSX/Data, R scripts, and Results/Scripts/._0_readin.R
- Data, R scripts, and Results/Scripts/4_r&r_RQ1_withoutLMIC.R
- __MACOSX/Data, R scripts, and Results/Scripts/._4_r&r_RQ1_withoutLMIC.R
- Data, R scripts, and Results/Scripts/1_anal_SQmoderation_v2.R
- __MACOSX/Data, R scripts, and Results/Scripts/._1_anal_SQmoderation_v2.R
- Data, R scripts, and Results/Data/220629_PQ_information.xlsx
- __MACOSX/Data, R scripts, and Results/Data/._220629_PQ_information.xlsx
- Data, R scripts, and Results/Data/230327_effect_sizes_dataset.csv
- __MACOSX/Data, R scripts, and Results/Data/._230327_effect_sizes_dataset.csv
- Data, R scripts, and Results/Data/.DS_Store
- __MACOSX/Data, R scripts, and Results/Data/._.DS_Store
- Data, R scripts, and Results/Data/ECEC_MA_longformat_24012022.xlsx
- __MACOSX/Data, R scripts, and Results/Data/._ECEC_MA_longformat_24012022.xlsx
- Data, R scripts, and Results/Data/effectsizes.rds
- __MACOSX/Data, R scripts, and Results/Data/._effectsizes.rds
- Data, R scripts, and Results/Data/(FINAL) Coding Sheet_11_25_22.xlsx
- __MACOSX/Data, R scripts, and Results/Data/._(FINAL) Coding Sheet_11_25_22.xlsx
