# Supplementary material for: Early childhood education and care quality and associations with child outcomes: A meta-analysis
Source: PLoS One. 2023 May 25;18(5):e0285985. doi: 10.1371/journal.pone.0285985 (PMC10212181; doi:10.1371/journal.pone.0285985)
Supplement: S13 File — (ZIP) [file pone.0285985.s015.zip › Data, R scripts, and Results/220513_results_meta-analyses_Revision1_25032023.xlsx]

## Sheet: Pooled overall
coname	analysis	num_es	num_studies	labels	coef	se	t	df	prob	ci_l	ci_u	sig	tau_sq	i_sq	controls
Math	pooled	149	57	Pooled effect size (whole)	0.0650464	0.0157473	4.13062	54.9134	0.000124308	0.0334869	0.0966059	***	0.0146	97.0121	FALSE
Math	pooled_publication_year	149	57	X.Intercept.	-1.34667	8.20694	-0.16409	30.5351	0.870742	-18.0952	15.4018		0.0154909256671265	97.0616	FALSE
Math	pooled_publication_year	149	57	pubyear	0.000700405	0.00407335	0.171948	30.5285	0.864613	-0.00761244	0.00901325		0.0154909256671265	97.0616	FALSE
Math	pooled	111	41	Pooled effect size (subset)	0.0778022	0.0153964	5.05326	38.8489	1.06801e-05	0.0466561	0.108948	***	0.0118	95.5664	FALSE
Math	pooled	111	41	X.Intercept.	0.0727594	0.0152465	4.77221	28.0847	5.1345e-05	0.0415326	0.103986	***	0.0109787865384023	94.9726	TRUE
Math	pooled	111	41	sex_child	0.00650798	0.0103194	0.630654	1.26411	0.622957	-0.0747113	0.0877273		0.0109787865384023	94.9726	TRUE
Math	pooled	111	41	age_child	0.0136078	0.0127618	1.06629	4.62103	0.338805	-0.0200235	0.0472391		0.0109787865384023	94.9726	TRUE
Literacy/Language	pooled	261	99	Pooled effect size (whole)	0.0757345	0.0272829	2.7759	97.6233	0.00659916	0.0215898	0.129879	***	0.0392	97.7441	FALSE
Literacy/Language	pooled_publication_year	261	99	X.Intercept.	-15.7962	19.0012	-0.831327	52.4201	0.40956	-53.9176	22.3252		0.0398755432598521	97.7606	FALSE
Literacy/Language	pooled_publication_year	261	99	pubyear	0.0078752	0.00941827	0.836162	52.4418	0.406858	-0.0110202	0.0267706		0.0398755432598521	97.7606	FALSE
Literacy/Language	pooled	223	84	Pooled effect size (subset)	0.10339	0.0156472	6.60756	82.2067	3.62748e-09	0.0722637	0.134516	***	0.0218	95.8589	FALSE
Literacy/Language	pooled	223	84	X.Intercept.	0.103214	0.0160025	6.44984	77.8398	8.65358e-09	0.071354	0.135073	***	0.0222483635890642	95.9286	TRUE
Literacy/Language	pooled	223	84	sex_child	0.00181085	0.00846495	0.213924	2.29573	0.848134	-0.0304645	0.0340862		0.0222483635890642	95.9286	TRUE
Literacy/Language	pooled	223	84	age_child	0.0033095	0.0167701	0.197346	10.3116	0.847393	-0.033904	0.040523		0.0222483635890642	95.9286	TRUE
Behavioral skills	pooled	195	65	Pooled effect size (whole)	0.119018	0.0232082	5.12826	63.3962	2.97666e-06	0.0726454	0.16539	***	0.0289	97.119	FALSE
Behavioral skills	pooled_publication_year	195	65	X.Intercept.	-1.65899	17.6063	-0.0942274	25.7739	0.925657	-37.8646	34.5466		0.0304153292210526	97.122	FALSE
Behavioral skills	pooled_publication_year	195	65	pubyear	0.000881822	0.00873093	0.101	25.7835	0.920332	-0.0170722	0.0188359		0.0304153292210526	97.122	FALSE
Behavioral skills	pooled	167	55	Pooled effect size (subset)	0.0878548	0.0185253	4.74241	52.7751	1.64389e-05	0.050694	0.125016	***	0.0156	94.4635	FALSE
Behavioral skills	pooled	167	55	X.Intercept.	0.0797776	0.0195602	4.07857	48.8145	0.000166798	0.0404661	0.119089	***	0.016744036651276	94.3481	TRUE
Behavioral skills	pooled	167	55	sex_child	0.0420208	0.029743	1.4128	2.1018	0.287609	-0.080193	0.164235		0.016744036651276	94.3481	TRUE
Behavioral skills	pooled	167	55	age_child	0.0273321	0.0230688	1.18481	18.8651	0.250806	-0.0209749	0.0756391		0.016744036651276	94.3481	TRUE
Behavioral problems	pooled	161	61	Pooled effect size (whole)	-0.119665	0.0332264	-3.6015	59.887	0.000643809	-0.18613	-0.0531996	***	0.0778	98.9099	FALSE
Behavioral problems	pooled_publication_year	161	61	X.Intercept.	-30.1046	23.6707	-1.27181	31.3305	0.212802	-78.3607	18.1516		0.0728490425558457	98.8127	FALSE
Behavioral problems	pooled_publication_year	161	61	pubyear	0.0148776	0.0117442	1.2668	31.3355	0.214563	-0.00906454	0.0388197		0.0728490425558457	98.8127	FALSE
Behavioral problems	pooled	142	51	Pooled effect size (subset)	-0.100901	0.0323477	-3.11926	49.8754	0.00301033	-0.165877	-0.0359246	***	0.0702	98.5298	FALSE
Behavioral problems	pooled	142	51	X.Intercept.	-0.106916	0.0299058	-3.57511	46.56	0.000828772	-0.167094	-0.0467387	***	0.0665082849654771	98.4383	TRUE
Behavioral problems	pooled	142	51	sex_child	-0.0524025	0.0229869	-2.27966	2.5885	0.120936	-0.132597	0.0277923		0.0665082849654771	98.4383	TRUE
Behavioral problems	pooled	142	51	age_child	-0.0714914	0.0252305	-2.83353	15.5116	0.0122625	-0.125115	-0.0178679	**	0.0665082849654771	98.4383	TRUE
Social competence	pooled	163	61	Pooled effect size (whole)	0.127299	0.0292886	4.34637	59.7009	5.46576e-05	0.0687072	0.185891	***	0.0507	98.1883	FALSE
Social competence	pooled_publication_year	163	61	X.Intercept.	16.7952	17.5784	0.955447	31.0623	0.346729	-19.0532	52.6437		0.0515500987749254	98.1716	FALSE
Social competence	pooled_publication_year	163	61	pubyear	-0.00826821	0.00871715	-0.948499	31.0789	0.350193	-0.0260451	0.00950872		0.0515500987749254	98.1716	FALSE
Social competence	pooled	131	48	Pooled effect size (subset)	0.104727	0.0266215	3.93392	46.707	0.000275822	0.0511624	0.158291	***	0.0447	97.3096	FALSE
Social competence	pooled	131	48	X.Intercept.	0.113598	0.0247063	4.59795	39.7781	4.26311e-05	0.0636562	0.16354	***	0.0459069310625179	97.3745	TRUE
Social competence	pooled	131	48	sex_child	0.00212994	0.0253166	0.0841321	2.17317	0.940068	-0.0988891	0.103149		0.0459069310625179	97.3745	TRUE
Social competence	pooled	131	48	age_child	0.034894	0.025807	1.35211	9.10368	0.208971	-0.0233844	0.0931724		0.0459069310625179	97.3745	TRUE
Social-Emotional problems	pooled	69	27	Pooled effect size (whole)	-0.0865496	0.0298809	-2.89648	25.8216	0.00758598	-0.147991	-0.0251077	***	0.0400	97.0636	FALSE
Social-Emotional problems	pooled_publication_year	69	27	X.Intercept.	26.1093	23.6402	1.10444	12.1297	0.290828	-25.3373	77.5559		0.0418025732072369	97.0878	FALSE
Social-Emotional problems	pooled_publication_year	69	27	pubyear	-0.0129908	0.0117315	-1.10735	12.144	0.289596	-0.0385179	0.0125363		0.0418025732072369	97.0878	FALSE
Social-Emotional problems	pooled	65	24	Pooled effect size (subset)	-0.0727371	0.0306193	-2.37553	22.8938	0.0262822	-0.136094	-0.00938002	**	0.0522	96.6259	FALSE
Social-Emotional problems	pooled	65	24	X.Intercept.	-0.0627859	0.0253198	-2.47972	18.157	0.0231721	-0.115948	-0.00962397	**	0.0480709958430715	96.3068	TRUE
Social-Emotional problems	pooled	65	24	sex_child	-0.0600642	0.0261658	-2.29553	1.64825	0.174984	-0.199117	0.0789884		0.0480709958430715	96.3068	TRUE
Social-Emotional problems	pooled	65	24	age_child	-0.0306717	0.0139526	-2.19828	4.76143	0.0819808	-0.0670854	0.00574196	*	0.0480709958430715	96.3068	TRUE
Motor Skills	pooled	15	3	Pooled effect size (whole)	0.123738	0.0380166	3.25483	1.9862	0.0835977	-0.0409289	0.288404	*	0.00839	89.991	FALSE
Motor Skills	pooled_publication_year	15	3	X.Intercept.	-45.4581	22.2973	-2.03872	1	0.290312	-328.773	237.856		0.0105562434548564	88.2114	FALSE
Motor Skills	pooled_publication_year	15	3	pubyear	0.0225822	0.0110467	2.04425	1	0.289632	-0.117779	0.162944		0.0105562434548564	88.2114	FALSE
Global score	pooled	31	14	Pooled effect size (whole)	0.0237014	0.0418558	0.566263	12.5384	0.581209	-0.0670621	0.114465		0.0128	87.3656	FALSE
Global score	pooled_publication_year	31	14	X.Intercept.	5.08573	34.1852	0.14877	4.99132	0.887559	-82.836	93.0075		0.0142384896529611	88.1503	FALSE
Global score	pooled_publication_year	31	14	pubyear	-0.00251033	0.0169381	-0.148206	4.99829	0.887973	-0.0460555	0.0410348		0.0142384896529611	88.1503	FALSE
Global score	pooled	30	13	Pooled effect size (subset)	0.0230905	0.0468706	0.492643	11.6444	0.631423	-0.0793787	0.12556		0.0151	88.3288	FALSE
Global score	pooled	30	13	X.Intercept.	0.0123609	0.0400827	0.308385	9.2558	0.764617	-0.0779318	0.102654		0.0127912753073506	86.2853	TRUE
Global score	pooled	30	13	sex_child	0.0144081	0.0648961	0.222019	1.69527	0.848111	-0.318887	0.347703		0.0127912753073506	86.2853	TRUE
Global score	pooled	30	13	age_child	0.1046	0.0383089	2.73043	4.70938	0.0439626	0.0042673	0.204932	**	0.0127912753073506	86.2853	TRUE
coname	Child outcome name
num_es	Number of effect sizes
num_studies	Number of unique studies

## Sheet: Pooled overall - HIC only
coname	analysis	num_es	num_studies	labels	coef	se	t	df	prob	ci_l	ci_u	sig	tau_sq	i_sq	controls
Math	pooled	118	48	Pooled effect size (whole)	0.0647123	0.0135227	4.78547	45.6525	1.82394e-05	0.037487	0.0919377	***	0.0119	96.3604	FALSE
Math	pooled_publication_year	118	48	X.Intercept.	1.01416	7.10807	0.142677	26.1158	0.88764	-13.5935	15.6219		0.0129264	96.4321	FALSE
Math	pooled_publication_year	118	48	pubyear	-0.000471198	0.00352635	-0.133622	26.0918	0.894727	-0.00771848	0.00677609		0.0129264	96.4321	FALSE
Math	pooled	86	34	Pooled effect size (subset)	0.0656911	0.0153099	4.29077	31.7472	0.000155691	0.0344962	0.096886	***	0.0104	94.4379	FALSE
Math	pooled	86	34	X.Intercept.	0.0614422	0.0154311	3.98172	25.5461	0.000503039	0.0296957	0.0931886	***	0.00939205	93.3598	TRUE
Math	pooled	86	34	sex_child	0.00758651	0.00860617	0.88152	1.26769	0.513391	-0.0598151	0.0749881		0.00939205	93.3598	TRUE
Math	pooled	86	34	age_child	0.00963582	0.0110089	0.875278	3.96098	0.431288	-0.0210488	0.0403204		0.00939205	93.3598	TRUE
Literacy/Language	pooled	206	85	Pooled effect size (whole)	0.064438	0.0309567	2.08155	83.7	0.0404387	0.00287396	0.126002	**	0.0399	97.3597	FALSE
Literacy/Language	pooled_publication_year	206	85	X.Intercept.	-10.0821	19.4039	-0.519592	46.9691	0.605788	-49.1185	28.9542		0.0406516	97.3773	FALSE
Literacy/Language	pooled_publication_year	206	85	pubyear	0.00503538	0.00961794	0.52354	46.9616	0.60306	-0.0143138	0.0243846		0.0406516	97.3773	FALSE
Literacy/Language	pooled	174	72	Pooled effect size (subset)	0.099316	0.0169712	5.85202	70.2133	1.41542e-07	0.0654697	0.133162	***	0.0208	94.492	FALSE
Literacy/Language	pooled	174	72	X.Intercept.	0.0984272	0.0167418	5.87913	64.4088	1.60088e-07	0.0649857	0.131869	***	0.0214261	94.6318	TRUE
Literacy/Language	pooled	174	72	sex_child	0.00225667	0.00811903	0.277948	2.22951	0.80474	-0.0294471	0.0339604		0.0214261	94.6318	TRUE
Literacy/Language	pooled	174	72	age_child	-0.00567769	0.0176127	-0.322364	8.08292	0.755357	-0.0462202	0.0348648		0.0214261	94.6318	TRUE
Behavioral skills	pooled	160	54	Pooled effect size (whole)	0.124572	0.0249708	4.9887	52.6771	6.99059e-06	0.0744796	0.174664	***	0.0345	97.2184	FALSE
Behavioral skills	pooled_publication_year	160	54	X.Intercept.	-6.37705	20.218	-0.315415	22.3147	0.755378	-48.2723	35.5182		0.0371782	97.1877	FALSE
Behavioral skills	pooled_publication_year	160	54	pubyear	0.00322484	0.0100281	0.32158	22.321	0.750763	-0.0175548	0.0240045		0.0371782	97.1877	FALSE
Behavioral skills	pooled	138	47	Pooled effect size (subset)	0.0944755	0.021511	4.39196	45.198	6.70396e-05	0.0511554	0.137796	***	0.0181	93.9569	FALSE
Behavioral skills	pooled	138	47	X.Intercept.	0.0886958	0.0239184	3.70827	39.5185	0.000640106	0.0403366	0.137055	***	0.0213357	93.7031	TRUE
Behavioral skills	pooled	138	47	sex_child	0.0426038	0.028726	1.48311	2.07536	0.271963	-0.0767913	0.161999		0.0213357	93.7031	TRUE
Behavioral skills	pooled	138	47	age_child	0.0359953	0.0335378	1.07328	14.6055	0.300561	-0.0356573	0.107648		0.0213357	93.7031	TRUE
Behavioral problems	pooled	151	56	Pooled effect size (whole)	-0.14004	0.0303025	-4.6214	54.7138	2.36319e-05	-0.200775	-0.0793053	***	0.0444	98.1425	FALSE
Behavioral problems	pooled_publication_year	151	56	X.Intercept.	-16.3185	20.0008	-0.815894	29.5477	0.42109	-57.1919	24.5548		0.0448933	98.123	FALSE
Behavioral problems	pooled_publication_year	151	56	pubyear	0.00802811	0.00992049	0.809245	29.5448	0.424843	-0.0122453	0.0283016		0.0448933	98.123	FALSE
Behavioral problems	pooled	136	48	Pooled effect size (subset)	-0.118142	0.0286695	-4.12083	46.4255	0.000154149	-0.175837	-0.0604477	***	0.0274	96.2677	FALSE
Behavioral problems	pooled	136	48	X.Intercept.	-0.126095	0.0249153	-5.06094	42.5921	8.46534e-06	-0.176356	-0.0758346	***	0.0213949	95.2257	TRUE
Behavioral problems	pooled	136	48	sex_child	-0.0552556	0.0207692	-2.66046	2.35761	0.0984986	-0.132807	0.0222958	*	0.0213949	95.2257	TRUE
Behavioral problems	pooled	136	48	age_child	-0.0796561	0.0208626	-3.81814	14.5638	0.00176301	-0.12424	-0.0350724	***	0.0213949	95.2257	TRUE
Social competence	pooled	138	50	Pooled effect size (whole)	0.113187	0.0271377	4.17083	48.4862	0.000124938	0.0586371	0.167737	***	0.0322	96.7096	FALSE
Social competence	pooled_publication_year	138	50	X.Intercept.	17.6844	17.8397	0.991292	26.3676	0.330553	-18.9609	54.3297		0.0316893	96.5057	FALSE
Social competence	pooled_publication_year	138	50	pubyear	-0.00871843	0.00884668	-0.985503	26.3608	0.333337	-0.0268909	0.00945407		0.0316893	96.5057	FALSE
Social competence	pooled	118	42	Pooled effect size (subset)	0.104918	0.0276158	3.79919	40.1863	0.00048209	0.0491122	0.160723	***	0.0217	92.2332	FALSE
Social competence	pooled	118	42	X.Intercept.	0.118964	0.0258352	4.60473	31.836	6.30764e-05	0.0663289	0.171599	***	0.0211913	92.0696	TRUE
Social competence	pooled	118	42	sex_child	0.00680516	0.0247266	0.275217	2.01558	0.808799	-0.0988006	0.112411		0.0211913	92.0696	TRUE
Social competence	pooled	118	42	age_child	0.038175	0.0234871	1.62536	8.21786	0.141739	-0.0157376	0.0920875		0.0211913	92.0696	TRUE
Social-Emotional problems	pooled	66	25	Pooled effect size (whole)	-0.0693533	0.0297515	-2.33109	23.8299	0.0285406	-0.13078	-0.00792608	**	0.0405	97.0881	FALSE
Social-Emotional problems	pooled_publication_year	66	25	X.Intercept.	19.1923	24.4816	0.783948	11.9412	0.448342	-34.1777	72.5623		0.0417805	97.057	FALSE
Social-Emotional problems	pooled_publication_year	66	25	pubyear	-0.00955265	0.0121496	-0.786253	11.9522	0.447028	-0.0360361	0.0169308		0.0417805	97.057	FALSE
Social-Emotional problems	pooled	65	24	Pooled effect size (subset)	-0.0727371	0.0306193	-2.37553	22.8938	0.0262822	-0.136094	-0.00938002	**	0.0522	96.6259	FALSE
Social-Emotional problems	pooled	65	24	X.Intercept.	-0.0627859	0.0253198	-2.47972	18.157	0.0231721	-0.115948	-0.00962397	**	0.048071	96.3068	TRUE
Social-Emotional problems	pooled	65	24	sex_child	-0.0600642	0.0261658	-2.29553	1.64825	0.174984	-0.199117	0.0789884		0.048071	96.3068	TRUE
Social-Emotional problems	pooled	65	24	age_child	-0.0306717	0.0139526	-2.19828	4.76143	0.0819808	-0.0670854	0.00574196	*	0.048071	96.3068	TRUE
coname	Child outcome name
num_es	Number of effect sizes
num_studies	Number of unique studies

## Sheet: (a) structure only
coname	analysis	num_es	num_studies	labels	coef	se	t	df	prob	ci_l	ci_u	sig	tau_sq	i_sq	controls
pooled	structural	172	43	Pooled effect size (whole)	0.0173605	0.0178323	0.973543	41.6836	0.3359	-0.0186346	0.0533556	ns	0.0235	98.21	FALSE
Math	structural	33	16	Pooled effect size (whole)	0.00622306	0.0218562	0.284727	14.5954	0.779853	-0.0404752	0.0529213	ns	0.00617	95.1508	FALSE
Literacy/Language	structural	56	28	Pooled effect size (whole)	0.0323553	0.0230696	1.40251	26.7431	0.172266	-0.0150009	0.0797114	ns	0.0129	96.0112	FALSE
Behavioral skills	structural	20	9	Pooled effect size (whole)	0.00533775	0.0201575	0.264803	7.08584	0.798699	-0.0422103	0.0528858	ns	0.00478	90.8333	FALSE
Behavioral problems	structural	24	13	Pooled effect size (whole)	0.0288103	0.0456474	0.631149	11.9981	0.539781	-0.0706486	0.128269	ns	0.0851	99.3625	FALSE
Social competence	structural	23	13	Pooled effect size (whole)	0.0250235	0.0239982	1.04272	11.9975	0.317632	-0.0272653	0.0773124	ns	0.0752	99.2754	FALSE
Social-Emotional problems	structural	3	2	Pooled effect size (whole)	-0.0179152	0.0674798	-0.26549	1	0.834795	-0.875328	0.839497	ns	0.00746	78.6219	FALSE
Motor skills	structural	5	2	Pooled effect size (whole)	0.135768	0.0591575	2.29503	1	0.261599	-0.615899	0.887435	ns	0.0193	93.8815	FALSE
Global score	structural	8	5	Pooled effect size (whole)	-0.0538881	0.0687868	-0.783407	3.51752	0.482753	-0.255659	0.147883	ns	0.00854	84.4072	FALSE
coname	Child outcome name
num_es	Number of effect sizes
num_studies	Number of unique studies

## Sheet: (a) process only
coname	analysis	num_es	num_studies	labels	coef	se	t	df	prob	ci_l	ci_u	sig	tau_sq	i_sq	controls
pooled	process	872	183	Pooled effect size (whole)	0.0723251	0.0135892	5.32224	180.805	3.01035e-07	0.0455112	0.099139	***	0.0371	97.8746	FALSE
Math	process	116	56	Pooled effect size (whole)	0.087057	0.0180343	4.8273	53.9916	1.17798e-05	0.0509003	0.123214	***	0.0154	97.1413	FALSE
Literacy/Language	process	205	96	Pooled effect size (whole)	0.0893839	0.028496	3.13672	94.5963	0.00227744	0.0328091	0.145959	***	0.0374	97.6207	FALSE
Behavioral skills	process	175	64	Pooled effect size (whole)	0.131048	0.0242174	5.41131	62.462	1.05338e-06	0.0826452	0.179451	***	0.0307	97.2086	FALSE
Behavioral problems	process	137	59	Pooled effect size (whole)	-0.136667	0.0319098	-4.28292	57.736	7.05883e-05	-0.200548	-0.0727866	***	0.0477	98.196	FALSE
Social competence	process	140	59	Pooled effect size (whole)	0.135611	0.0297916	4.55198	57.4507	2.8074e-05	0.0759642	0.195257	***	0.0348	97.3161	FALSE
Social-Emotional problems	process	66	27	Pooled effect size (whole)	-0.0864771	0.0299983	-2.88273	25.8215	0.00783966	-0.14816	-0.0247939	***	0.04	97.0631	FALSE
Motor skills	process	10	2	Pooled effect size (whole)	0.0889587	0.0083523	10.6508	1	0.0595973	-0.0171674	0.195085	*	0.00575	75.9242	FALSE
Global score	process	23	12	Pooled effect size (whole)	0.0368209	0.0538329	0.683985	10.7956	0.5084	-0.0819388	0.155581	ns	0.021	88.8827	FALSE
coname	Child outcome name
num_es	Number of effect sizes
num_studies	Number of unique studies

## Sheet: (a) struct vs process
coname	num_es	num_studies	labels	coef	se	t	df	prob	ci_l	ci_u	sig	tau_sq	i_sq	controls
Math	111	41	X.Intercept.	0.0924131	0.0173364	5.33058	34.5826	6.09517e-06	0.0572032	0.127623	***	0.00970813848470945	94.5295	FALSE
Math	111	41	qualitystructural	-0.0863032	0.0292188	-2.95369	12.1156	0.0119521	-0.149898	-0.0227082	**	0.00970813848470945	94.5295	FALSE
Math	111	41	X.Intercept.	0.0891592	0.0178385	4.99813	26.5369	3.20151e-05	0.0525277	0.125791	***	0.00867996976142251	93.5381	TRUE
Math	111	41	qualitystructural	-0.0811762	0.0316248	-2.56685	12.3229	0.0242585	-0.149881	-0.0124713	**	0.00867996976142251	93.5381	TRUE
Math	111	41	sex_child	0.00263318	0.00808093	0.325851	1.27996	0.789754	-0.0596056	0.0648719		0.00867996976142251	93.5381	TRUE
Math	111	41	age_child	0.006974	0.0126828	0.549878	4.85881	0.60672	-0.0259152	0.0398632		0.00867996976142251	93.5381	TRUE
Literacy/Language	223	84	X.Intercept.	0.115382	0.0169641	6.80151	73.8598	2.31658e-09	0.0815789	0.149185	***	0.0195786434574788	95.332	FALSE
Literacy/Language	223	84	qualitystructural	-0.0710397	0.0438101	-1.62154	25.9436	0.116994	-0.161102	0.0190227		0.0195786434574788	95.332	FALSE
Literacy/Language	223	84	X.Intercept.	0.115579	0.0174923	6.60744	69.1973	6.72112e-09	0.0806847	0.150473	***	0.0198416481326974	95.3781	TRUE
Literacy/Language	223	84	qualitystructural	-0.0729007	0.0428915	-1.69965	26.0643	0.101102	-0.161055	0.0152535		0.0198416481326974	95.3781	TRUE
Literacy/Language	223	84	sex_child	0.000464338	0.00848968	0.0546944	2.2798	0.960805	-0.0320868	0.0330155		0.0198416481326974	95.3781	TRUE
Literacy/Language	223	84	age_child	-0.00334105	0.0169054	-0.197632	10.9537	0.846953	-0.0405688	0.0338867		0.0198416481326974	95.3781	TRUE
Behavioral skills	167	55	X.Intercept.	0.0942154	0.019972	4.71738	50.3956	1.93193e-05	0.0541083	0.134322	***	0.0161385890629759	94.4215	FALSE
Behavioral skills	167	55	qualitystructural	-0.0788409	0.0284401	-2.77218	6.31325	0.0306653	-0.147603	-0.0100791	**	0.0161385890629759	94.4215	FALSE
Behavioral skills	167	55	X.Intercept.	0.0858161	0.0208833	4.10932	46.3882	0.000160023	0.0437898	0.127842	***	0.0170440775960264	94.2726	TRUE
Behavioral skills	167	55	qualitystructural	-0.0751656	0.0292796	-2.56717	6.41117	0.0400813	-0.145711	-0.00462031	**	0.0170440775960264	94.2726	TRUE
Behavioral skills	167	55	sex_child	0.0419468	0.028899	1.4515	2.10617	0.277803	-0.076578	0.160472		0.0170440775960264	94.2726	TRUE
Behavioral skills	167	55	age_child	0.0256496	0.0234006	1.09611	18.9315	0.28678	-0.0233405	0.0746397		0.0170440775960264	94.2726	TRUE
Behavioral problems	142	51	X.Intercept.	-0.12505	0.0326397	-3.83122	46.6255	0.000379989	-0.190727	-0.0593734	***	0.0621765181460012	98.2999	FALSE
Behavioral problems	142	51	qualitystructural	0.210871	0.0989028	2.13211	10.2631	0.0581231	-0.00873453	0.430477	*	0.0621765181460012	98.2999	FALSE
Behavioral problems	142	51	X.Intercept.	-0.126853	0.0290473	-4.36711	43.8196	7.58523e-05	-0.185401	-0.068305	***	0.0601077855136721	98.2346	TRUE
Behavioral problems	142	51	qualitystructural	0.177421	0.104981	1.69002	10.6591	0.120018	-0.0545461	0.409388		0.0601077855136721	98.2346	TRUE
Behavioral problems	142	51	sex_child	-0.0503633	0.0240657	-2.09275	2.5791	0.142121	-0.134531	0.0338045		0.0601077855136721	98.2346	TRUE
Behavioral problems	142	51	age_child	-0.0627499	0.0238909	-2.62652	14.3143	0.0196376	-0.113885	-0.0116144	**	0.0601077855136721	98.2346	TRUE
Social competence	131	48	X.Intercept.	0.114668	0.0299453	3.82923	43.2228	0.000410474	0.054286	0.175049	***	0.0470139726449784	97.305	FALSE
Social competence	131	48	qualitystructural	-0.0774928	0.0478922	-1.61807	9.75128	0.137496	-0.184573	0.0295877		0.0470139726449784	97.305	FALSE
Social competence	131	48	X.Intercept.	0.121112	0.0279181	4.3381	37.8819	0.00010278	0.0645885	0.177635	***	0.0482203410827266	97.3598	TRUE
Social competence	131	48	qualitystructural	-0.0611949	0.0516514	-1.18477	9.88859	0.263803	-0.176457	0.0540676		0.0482203410827266	97.3598	TRUE
Social competence	131	48	sex_child	0.000582555	0.0250722	0.0232351	2.14176	0.983448	-0.100733	0.101898		0.0482203410827266	97.3598	TRUE
Social competence	131	48	age_child	0.0329028	0.0274812	1.19729	9.40712	0.260493	-0.0288562	0.0946618		0.0482203410827266	97.3598	TRUE
Social-Emotional problems	65	24	X.Intercept.	-0.0738007	0.0314285	-2.34821	22.7639	0.0279299	-0.138853	-0.00874861	**	0.0525791356192325	96.635	FALSE
Social-Emotional problems	65	24	qualitystructural	0.0423263	0.0760433	0.556608	1.05085	0.673004	-0.820127	0.90478		0.0525791356192325	96.635	FALSE
Social-Emotional problems	65	24	X.Intercept.	-0.0635807	0.0258533	-2.45929	18.1362	0.0241886	-0.117867	-0.00929412	**	0.0484038058744774	96.3126	TRUE
Social-Emotional problems	65	24	qualitystructural	0.0315259	0.102175	0.308547	1.05115	0.807525	-1.12655	1.18961		0.0484038058744774	96.3126	TRUE
Social-Emotional problems	65	24	sex_child	-0.0600083	0.0260636	-2.30238	1.651	0.174033	-0.198233	0.0782159		0.0484038058744774	96.3126	TRUE
Social-Emotional problems	65	24	age_child	-0.0305796	0.0138958	-2.20063	4.72158	0.0822241	-0.0669429	0.00578366	*	0.0484038058744774	96.3126	TRUE
Global score	30	13	X.Intercept.	0.0451784	0.0509465	0.886782	10.1675	0.395687	-0.0680844	0.158441		0.0192173411536432	88.5248	FALSE
Global score	30	13	qualitystructural	-0.138078	0.0973091	-1.41896	3.02968	0.250121	-0.44605	0.169894		0.0192173411536432	88.5248	FALSE
Global score	30	13	X.Intercept.	0.0157458	0.0441764	0.35643	7.57624	0.73124	-0.0871255	0.118617		0.0179942603036186	87.4455	TRUE
Global score	30	13	qualitystructural	-0.0281075	0.0857873	-0.327642	3.20392	0.763436	-0.291549	0.235334		0.0179942603036186	87.4455	TRUE
Global score	30	13	sex_child	0.015207	0.0675751	0.225039	1.696	0.84609	-0.33167	0.362084		0.0179942603036186	87.4455	TRUE
Global score	30	13	age_child	0.104682	0.0403775	2.59259	4.45863	0.0543803	-0.00301913	0.212383	*	0.0179942603036186	87.4455	TRUE
coname	Child outcome name
num_es	Number of effect sizes
num_studies	Number of unique studies

## Sheet: (a) proc domains - differences
coname	num_es	num_studies	labels	coef	se	t	df	prob	ci_l	ci_u	sig	controls
Math	86	40	X.Intercept.	0.112001	0.0183345	6.10875	19.6476	6.16717e-06	0.0737116	0.15029	***	FALSE
Math	86	40	pqtypemanage	-0.0558347	0.0704555	-0.792482	11.6956	0.443858	-0.209788	0.0981189		FALSE
Math	86	40	X.Intercept.	0.112949	0.0197689	5.71347	18.594	1.8e-05	0.0715109	0.154387	***	TRUE
Math	86	40	pqtypemanage	-0.0572923	0.0724056	-0.79127	11.8322	0.444359	-0.215299	0.100714		TRUE
Math	86	40	pqtypesupport	-0.0338067	0.0344513	-0.98129	25.3433	0.335725	-0.104712	0.0370983		TRUE
Math	86	40	sex_child	-0.00173171	0.00850239	-0.203673	1.34037	0.865144	-0.0623553	0.0588919		TRUE
Literacy/Language	176	81	X.Intercept.	0.107251	0.0208817	5.13611	35.3118	1.03952e-05	0.0648719	0.149629	***	FALSE
Literacy/Language	176	81	pqtypemanage	-0.0266636	0.0312383	-0.853556	26.1999	0.401088	-0.090851	0.0375238		FALSE
Literacy/Language	176	81	X.Intercept.	0.106361	0.0222367	4.78315	34.2301	3.22985e-05	0.0611821	0.15154	***	TRUE
Literacy/Language	176	81	pqtypemanage	-0.0272791	0.030959	-0.881138	26.2085	0.386252	-0.0908915	0.0363333		TRUE
Literacy/Language	176	81	pqtypesupport	0.0453972	0.0358252	1.26719	61.5114	0.209865	-0.0262276	0.117022		TRUE
Literacy/Language	176	81	sex_child	0.00292326	0.0117912	0.247918	1.81054	0.829442	-0.0532533	0.0590998		TRUE
Behavioral skills	148	54	X.Intercept.	0.121154	0.0316938	3.82263	33.7855	0.000540523	0.056729	0.185578	***	FALSE
Behavioral skills	148	54	pqtypemanage	-0.000966703	0.0654214	-0.0147766	22.6246	0.98834	-0.136425	0.134492		FALSE
Behavioral skills	148	54	X.Intercept.	0.110604	0.0342597	3.2284	30.934	0.00294378	0.0407248	0.180483	***	TRUE
Behavioral skills	148	54	pqtypemanage	0.00358732	0.0643903	0.0557121	22.469	0.956064	-0.129789	0.136963		TRUE
Behavioral skills	148	54	pqtypesupport	-0.0653312	0.0402978	-1.62121	29.4811	0.115621	-0.147691	0.0170287		TRUE
Behavioral skills	148	54	sex_child	0.0370478	0.0340857	1.0869	1.83799	0.399029	-0.122723	0.196819		TRUE
Behavioral problems	119	49	X.Intercept.	-0.117837	0.0395488	-2.97952	35.2942	0.00519701	-0.198101	-0.0375722	***	FALSE
Behavioral problems	119	49	pqtypemanage	0.0715356	0.0583139	1.22673	9.97157	0.248099	-0.058446	0.201517		FALSE
Behavioral problems	119	49	X.Intercept.	-0.125603	0.0373899	-3.35926	32.5346	0.0020063	-0.201714	-0.0494909	***	TRUE
Behavioral problems	119	49	pqtypemanage	0.0840979	0.0548876	1.53218	9.90132	0.156782	-0.0383647	0.206561		TRUE
Behavioral problems	119	49	pqtypesupport	0.00330026	0.0507898	0.0649788	10.4268	0.94942	-0.109242	0.115842		TRUE
Behavioral problems	119	49	sex_child	-0.0635227	0.0187192	-3.39345	1.87626	0.0840281	-0.149375	0.02233	*	TRUE
Social competence	112	46	X.Intercept.	0.0998943	0.0344277	2.90157	32.683	0.00659695	0.0298248	0.169964	***	FALSE
Social competence	112	46	pqtypemanage	-0.0540371	0.0540663	-0.99946	11.6102	0.337947	-0.172277	0.0642034		FALSE
Social competence	112	46	X.Intercept.	0.111199	0.0329201	3.37786	23.572	0.00253276	0.0431903	0.179209	***	TRUE
Social competence	112	46	pqtypemanage	-0.0621565	0.0532294	-1.16771	11.5991	0.266366	-0.178579	0.0542664		TRUE
Social competence	112	46	pqtypesupport	0.068231	0.0799079	0.853871	13.5166	0.408055	-0.103731	0.240193		TRUE
Social competence	112	46	sex_child	0.00327932	0.0304437	0.107717	1.40372	0.927548	-0.198564	0.205123		TRUE
Social-Emotional problems	62	24	X.Intercept.	-0.100208	0.0419704	-2.38758	18.1353	0.0280452	-0.188337	-0.0120782	**	FALSE
Social-Emotional problems	62	24	pqtypemanage	0.122066	0.0531461	2.29679	6.95047	0.0555114	-0.0037867	0.247918	*	FALSE
Social-Emotional problems	62	24	X.Intercept.	-0.0757452	0.035315	-2.14484	13.3244	0.0509453	-0.15185	0.000359807	*	TRUE
Social-Emotional problems	62	24	pqtypemanage	0.101599	0.0449189	2.26184	6.96641	0.0583523	-0.00472103	0.207919	*	TRUE
Social-Emotional problems	62	24	pqtypesupport	0.0793749	0.0648289	1.22438	3.31037	0.300739	-0.116417	0.275167		TRUE
Social-Emotional problems	62	24	sex_child	-0.0646273	0.0210208	-3.07444	1.38193	0.141864	-0.207402	0.0781478		TRUE
Global score	23	12	X.Intercept.	0.052647	0.0771766	0.682163	7.97039	0.514467	-0.125438	0.230732		FALSE
Global score	23	12	pqtypemanage	-0.0785123	0.0827377	-0.94893	1.14544	0.499986	-0.861362	0.704338		FALSE
Global score	23	12	X.Intercept.	0.0212628	0.0691404	0.307531	5.34129	0.770072	-0.153106	0.195632		TRUE
Global score	23	12	pqtypemanage	-0.0727075	0.113751	-0.639182	1.14661	0.626499	-1.14681	1.00139		TRUE
Global score	23	12	pqtypesupport	0.0276139	0.115866	0.238327	2.52081	0.829649	-0.384131	0.439359		TRUE
Global score	23	12	sex_child	0.0131854	0.0851929	0.154771	1.6954	0.893417	-0.424312	0.450683		TRUE
Global score	23	12	age_child	0.11792	0.0445211	2.64863	3.12562	0.0738254	-0.0205985	0.256438	*	TRUE
Rows 2-44: Instructional support is the reference group
coname	num_es	num_studies	labels	coef	se	t	df	prob	ci_l	ci_u	sig	controls
Math	37	21	X.Intercept.	0.0608376	0.0701292	0.867508	8.8514	0.408566	-0.0982125	0.219888		FALSE
Math	37	21	pqtypesupport	0.0155291	0.0723162	0.214739	12.5958	0.833408	-0.141212	0.17227		FALSE
Math	37	21	X.Intercept.	0.0239958	0.0721811	0.332439	11.2676	0.745661	-0.134415	0.182406		TRUE
Math	37	21	pqtypesupport	0.030212	0.0722278	0.418288	12.5786	0.68279	-0.12636	0.186784		TRUE
Math	37	21	sex_child	0.175712	0.0907971	1.93522	5.91147	0.101833	-0.0472692	0.398694		TRUE
Literacy/Language	93	51	X.Intercept.	0.0827734	0.0310353	2.66707	19.6059	0.0149678	0.0179513	0.147595	**	FALSE
Literacy/Language	93	51	pqtypesupport	0.0546401	0.0359891	1.51824	27.6016	0.140326	-0.0191283	0.128409		FALSE
Literacy/Language	93	51	X.Intercept.	0.0783293	0.0298656	2.62273	19.6933	0.0164363	0.0159685	0.14069	**	TRUE
Literacy/Language	93	51	pqtypesupport	0.0593802	0.0351608	1.68882	27.0599	0.102747	-0.0127563	0.131517		TRUE
Literacy/Language	93	51	sex_child	0.0121264	0.0205493	0.59011	1.34595	0.638707	-0.133412	0.157665		TRUE
Behavioral skills	61	30	X.Intercept.	0.114559	0.0417508	2.74388	16.9101	0.0138926	0.026437	0.202681	**	FALSE
Behavioral skills	61	30	pqtypesupport	-0.0552631	0.0461484	-1.19751	26.1832	0.241837	-0.15009	0.0395639		FALSE
Behavioral skills	61	30	X.Intercept.	0.10826	0.0385533	2.80805	16.0527	0.0125998	0.0265522	0.189967	**	TRUE
Behavioral skills	61	30	pqtypesupport	-0.047646	0.0433836	-1.09825	25.9665	0.282175	-0.136828	0.0415359		TRUE
Behavioral skills	61	30	sex_child	0.0731062	0.0463449	1.57744	3.00965	0.212509	-0.0741169	0.220329		TRUE
Behavioral problems	25	12	X.Intercept.	-0.0455157	0.0356177	-1.27789	7.71209	0.238406	-0.128187	0.0371557		FALSE
Behavioral problems	25	12	pqtypesupport	-0.064685	0.0538715	-1.20073	10.8132	0.2555	-0.183506	0.0541359		FALSE
Behavioral problems	25	12	X.Intercept.	-0.0281343	0.0367123	-0.766345	7.93427	0.465657	-0.112915	0.0566466		TRUE
Behavioral problems	25	12	pqtypesupport	-0.0857788	0.0532413	-1.61113	9.89398	0.138555	-0.20458	0.0330227		TRUE
Behavioral problems	25	12	sex_child	-0.18767	0.166378	-1.12797	3.93237	0.323411	-0.652759	0.277419		TRUE
Social competence	30	16	X.Intercept.	0.0466384	0.0389718	1.19672	8.59084	0.263394	-0.0421661	0.135443		FALSE
Social competence	30	16	pqtypesupport	0.150898	0.0877513	1.71961	14.3384	0.107006	-0.0368938	0.33869		FALSE
Social competence	30	16	X.Intercept.	0.0644556	0.0659647	0.977124	8.56394	0.3553	-0.0859331	0.214844		TRUE
Social competence	30	16	pqtypesupport	0.146096	0.0742405	1.96788	11.5893	0.0734746	-0.0162982	0.30849	*	TRUE
Social competence	30	16	sex_child	-0.187088	0.335898	-0.556978	6.93472	0.595053	-0.98288	0.608704		TRUE
Social-Emotional problems	16	7	X.Intercept.	0.0198803	0.0261036	0.761592	4.85855	0.481613	-0.047813	0.0875735		FALSE
Social-Emotional problems	16	7	pqtypesupport	-0.00722261	0.0441691	-0.163522	3.67618	0.878698	-0.134236	0.119791		FALSE
Social-Emotional problems	16	7	X.Intercept.	0.0181344	0.0232257	0.780788	2.07165	0.514209	-0.0785578	0.114827		TRUE
Social-Emotional problems	16	7	pqtypesupport	-0.0107717	0.0445085	-0.242014	3.45109	0.822454	-0.142498	0.120955		TRUE
Social-Emotional problems	16	7	sex_child	-0.0483767	0.1068	-0.452967	1.59699	0.704514	-0.639047	0.542293		TRUE
Global score	7	3	X.Intercept.	-0.0244468	0.027957	-0.874442	1	0.54258	-0.379674	0.33078		FALSE
Global score	7	3	pqtypesupport	-0.0119876	0.0866096	-0.13841	1.51553	0.906035	-0.525673	0.501698		FALSE
Global score	7	3	X.Intercept.	-0.101466	0.0599249	-1.69323	1	0.339618	-0.862884	0.659951		TRUE
Global score	7	3	pqtypesupport	-0.0817821	0.177897	-0.459716	1	0.725678	-2.34218	2.17861		TRUE
Global score	7	3	sex_child	-0.698681	0.257286	-2.71559	1	0.224622	-3.96781	2.57044		TRUE
Global score	7	3	age_child	-0.228827	0.134593	-1.70014	1	0.338483	-1.93899	1.48134		TRUE
Rows 48-83: Managerial quality is the reference group of Emotional Support

## Sheet: (a) proc domains - associations
coname	num_es	num_studies	labels	coef	se	t	df	prob	ci_l	ci_u	sig	controls
Math	86	40	X.Intercept.	0.112001	0.0183345	6.10875	19.6476	6.16717e-06	0.0737116	0.15029	***	FALSE
Math	86	40	pqtypemanage	-0.0558347	0.0704555	-0.792482	11.6956	0.443858	-0.209788	0.0981189		FALSE
Math	86	40	pqtypesupport	-0.0331425	0.0306592	-1.081	26.5963	0.289404	-0.0960946	0.0298097		FALSE
Math	86	40	X.Intercept.	0.112949	0.0197689	5.71347	18.594	1.8e-05	0.0715109	0.154387	***	TRUE
Math	86	40	pqtypemanage	-0.0572923	0.0724056	-0.79127	11.8322	0.444359	-0.215299	0.100714		TRUE
Math	86	40	pqtypesupport	-0.0338067	0.0344513	-0.98129	25.3433	0.335725	-0.104712	0.0370983		TRUE
Math	86	40	sex_child	-0.00173171	0.00850239	-0.203673	1.34037	0.865144	-0.0623553	0.0588919		TRUE
Math	86	40	age_child	0.00075345	0.0131622	0.0572433	4.5748	0.956766	-0.0340493	0.0355562		TRUE
Literacy/Language	176	81	X.Intercept.	0.107251	0.0208817	5.13611	35.3118	1.03952e-05	0.0648719	0.149629	***	FALSE
Literacy/Language	176	81	pqtypemanage	-0.0266636	0.0312383	-0.853556	26.1999	0.401088	-0.090851	0.0375238		FALSE
Literacy/Language	176	81	pqtypesupport	0.0443956	0.0346078	1.28282	65.2104	0.204096	-0.0247167	0.113508		FALSE
Literacy/Language	176	81	X.Intercept.	0.106361	0.0222367	4.78315	34.2301	3.22985e-05	0.0611821	0.15154	***	TRUE
Literacy/Language	176	81	pqtypemanage	-0.0272791	0.030959	-0.881138	26.2085	0.386252	-0.0908915	0.0363333		TRUE
Literacy/Language	176	81	pqtypesupport	0.0453972	0.0358252	1.26719	61.5114	0.209865	-0.0262276	0.117022		TRUE
Literacy/Language	176	81	sex_child	0.00292326	0.0117912	0.247918	1.81054	0.829442	-0.0532533	0.0590998		TRUE
Literacy/Language	176	81	age_child	0.00490013	0.0180709	0.271161	8.31398	0.792878	-0.0364991	0.0462994		TRUE
Behavioral skills	148	54	X.Intercept.	0.121154	0.0316938	3.82263	33.7855	0.000540523	0.056729	0.185578	***	FALSE
Behavioral skills	148	54	pqtypemanage	-0.000966703	0.0654214	-0.0147766	22.6246	0.98834	-0.136425	0.134492		FALSE
Behavioral skills	148	54	pqtypesupport	-0.0692226	0.0362758	-1.90823	30.4622	0.065825	-0.14326	0.00481534	*	FALSE
Behavioral skills	148	54	X.Intercept.	0.110604	0.0342597	3.2284	30.934	0.00294378	0.0407248	0.180483	***	TRUE
Behavioral skills	148	54	pqtypemanage	0.00358732	0.0643903	0.0557121	22.469	0.956064	-0.129789	0.136963		TRUE
Behavioral skills	148	54	pqtypesupport	-0.0653312	0.0402978	-1.62121	29.4811	0.115621	-0.147691	0.0170287		TRUE
Behavioral skills	148	54	sex_child	0.0370478	0.0340857	1.0869	1.83799	0.399029	-0.122723	0.196819		TRUE
Behavioral skills	148	54	age_child	0.0273321	0.0250016	1.09322	17.1911	0.289382	-0.025372	0.0800363		TRUE
Behavioral problems	119	49	X.Intercept.	-0.117837	0.0395488	-2.97952	35.2942	0.00519701	-0.198101	-0.0375722	***	FALSE
Behavioral problems	119	49	pqtypemanage	0.0715356	0.0583139	1.22673	9.97157	0.248099	-0.058446	0.201517		FALSE
Behavioral problems	119	49	pqtypesupport	-0.00792629	0.0652477	-0.12148	10.361	0.905635	-0.152624	0.136771		FALSE
Behavioral problems	119	49	X.Intercept.	-0.125603	0.0373899	-3.35926	32.5346	0.0020063	-0.201714	-0.0494909	***	TRUE
Behavioral problems	119	49	pqtypemanage	0.0840979	0.0548876	1.53218	9.90132	0.156782	-0.0383647	0.206561		TRUE
Behavioral problems	119	49	pqtypesupport	0.00330026	0.0507898	0.0649788	10.4268	0.94942	-0.109242	0.115842		TRUE
Behavioral problems	119	49	sex_child	-0.0635227	0.0187192	-3.39345	1.87626	0.0840281	-0.149375	0.02233	*	TRUE
Behavioral problems	119	49	age_child	-0.0644427	0.0304166	-2.11867	12.5741	0.0546478	-0.130381	0.00149545	*	TRUE
Social competence	112	46	X.Intercept.	0.0998943	0.0344277	2.90157	32.683	0.00659695	0.0298248	0.169964	***	FALSE
Social competence	112	46	pqtypemanage	-0.0540371	0.0540663	-0.99946	11.6102	0.337947	-0.172277	0.0642034		FALSE
Social competence	112	46	pqtypesupport	0.0853456	0.0702851	1.21428	11.9642	0.248066	-0.0678433	0.238534		FALSE
Social competence	112	46	X.Intercept.	0.111199	0.0329201	3.37786	23.572	0.00253276	0.0431903	0.179209	***	TRUE
Social competence	112	46	pqtypemanage	-0.0621565	0.0532294	-1.16771	11.5991	0.266366	-0.178579	0.0542664		TRUE
Social competence	112	46	pqtypesupport	0.068231	0.0799079	0.853871	13.5166	0.408055	-0.103731	0.240193		TRUE
Social competence	112	46	sex_child	0.00327932	0.0304437	0.107717	1.40372	0.927548	-0.198564	0.205123		TRUE
Social competence	112	46	age_child	0.0222016	0.0260497	0.852276	9.05787	0.416026	-0.0366696	0.0810728		TRUE
Social-Emotional problems	62	24	X.Intercept.	-0.100208	0.0419704	-2.38758	18.1353	0.0280452	-0.188337	-0.0120782	**	FALSE
Social-Emotional problems	62	24	pqtypemanage	0.122066	0.0531461	2.29679	6.95047	0.0555114	-0.0037867	0.247918	*	FALSE
Social-Emotional problems	62	24	pqtypesupport	0.0982987	0.0684951	1.43512	3.26989	0.239556	-0.10985	0.306447		FALSE
Social-Emotional problems	62	24	X.Intercept.	-0.0757452	0.035315	-2.14484	13.3244	0.0509453	-0.15185	0.000359807	*	TRUE
Social-Emotional problems	62	24	pqtypemanage	0.101599	0.0449189	2.26184	6.96641	0.0583523	-0.00472103	0.207919	*	TRUE
Social-Emotional problems	62	24	pqtypesupport	0.0793749	0.0648289	1.22438	3.31037	0.300739	-0.116417	0.275167		TRUE
Social-Emotional problems	62	24	sex_child	-0.0646273	0.0210208	-3.07444	1.38193	0.141864	-0.207402	0.0781478		TRUE
Social-Emotional problems	62	24	age_child	-0.0258117	0.0120178	-2.14778	3.93559	0.0993494	-0.059395	0.00777169	*	TRUE
Global score	23	12	X.Intercept.	0.052647	0.0771766	0.682163	7.97039	0.514467	-0.125438	0.230732		FALSE
Global score	23	12	pqtypemanage	-0.0785123	0.0827377	-0.94893	1.14544	0.499986	-0.861362	0.704338		FALSE
Global score	23	12	pqtypesupport	-0.0849254	0.0899297	-0.944353	2.16588	0.438048	-0.444806	0.274955		FALSE
Global score	23	12	X.Intercept.	0.0212628	0.0691404	0.307531	5.34129	0.770072	-0.153106	0.195632		TRUE
Global score	23	12	pqtypemanage	-0.0727075	0.113751	-0.639182	1.14661	0.626499	-1.14681	1.00139		TRUE
Global score	23	12	pqtypesupport	0.0276139	0.115866	0.238327	2.52081	0.829649	-0.384131	0.439359		TRUE
Global score	23	12	sex_child	0.0131854	0.0851929	0.154771	1.6954	0.893417	-0.424312	0.450683		TRUE
Global score	23	12	age_child	0.11792	0.0445211	2.64863	3.12562	0.0738254	-0.0205985	0.256438	*	TRUE

## Sheet: (b) moderation struct
coname	num_es	num_studies	sqname	labels	coef	se	t	df	prob	ci_l	ci_u	sig	controls
Behavioral problems	35	11	tealvl_age	X.Intercept.	-0.247343	0.397073	-0.622917	2.83019	0.579907	-1.555	1.06031		FALSE
Behavioral problems	35	11	tealvl_age	sq	0.00249694	0.00999987	0.249697	2.9068	0.819422	-0.0299123	0.0349061		FALSE
Behavioral problems	35	11	tealvl_age	X.Intercept.	-0.449701	0.347641	-1.29358	1.95802	0.327411	-1.97664	1.07724		TRUE
Behavioral problems	35	11	tealvl_age	sq	0.00714741	0.00898792	0.795225	2.25898	0.501451	-0.0275716	0.0418665		TRUE
Behavioral problems	35	11	tealvl_age	sex_child	-0.0293756	0.0649822	-0.452055	3.10029	0.680992	-0.232445	0.173694		TRUE
Behavioral problems	35	11	tealvl_age	age_child	-0.110544	0.0591884	-1.86767	3.59875	0.143121	-0.282362	0.0612736		TRUE
Behavioral skills	52	15	tealvl_age	X.Intercept.	0.538958	0.457938	1.17692	1.80218	0.371418	-1.65387	2.73179		FALSE
Behavioral skills	52	15	tealvl_age	sq	-0.010198	0.0108042	-0.94389	1.91188	0.448768	-0.0587997	0.0384037		FALSE
Behavioral skills	52	15	tealvl_age	X.Intercept.	0.543255	0.522201	1.04032	1.89943	0.412334	-1.82154	2.90805		TRUE
Behavioral skills	52	15	tealvl_age	sq	-0.0103286	0.0124766	-0.827837	2.02586	0.493857	-0.0633596	0.0427024		TRUE
Behavioral skills	52	15	tealvl_age	sex_child	-0.0108224	0.0783569	-0.138117	2.93706	0.899071	-0.26324	0.241595		TRUE
Behavioral skills	52	15	tealvl_age	age_child	0.0198594	0.0830107	0.239239	4.30661	0.82188	-0.204286	0.244005		TRUE
Literacy/Language	37	14	tealvl_age	X.Intercept.	0.901289	0.530102	1.70022	1.58755	0.262266	-2.05312	3.8557		FALSE
Literacy/Language	37	14	tealvl_age	sq	-0.019615	0.0124724	-1.57267	1.83282	0.26733	-0.0782542	0.0390243		FALSE
Math	11	5	tealvl_age	X.Intercept.	0.154773	0.373322	0.414583	2.47781	0.711657	-1.18832	1.49786		FALSE
Math	11	5	tealvl_age	sq	-0.000502336	0.0103624	-0.0484766	2.24985	0.965302	-0.040664	0.0396593		FALSE
Math	11	5	tealvl_age	X.Intercept.	1.26231	0.136763	9.22987	1	0.0687059	-0.475435	3.00005	*	TRUE
Math	11	5	tealvl_age	sq	-0.0251442	0.00290634	-8.6515	1	0.0732598	-0.0620727	0.0117844	*	TRUE
Math	11	5	tealvl_age	sex_child	-0.184766	0.0730335	-2.52988	1	0.239641	-1.11274	0.743212		TRUE
Math	11	5	tealvl_age	age_child	-0.345237	0.0480686	-7.18217	1	0.0880728	-0.956007	0.265533	*	TRUE
Social-Emotional problems	17	6	tealvl_age	X.Intercept.	0.224693	0.368832	0.6092	1.96516	0.605335	-1.38953	1.83892		FALSE
Social-Emotional problems	17	6	tealvl_age	sq	-0.00517904	0.00862404	-0.600536	1.78834	0.615355	-0.0468285	0.0364704		FALSE
Social-Emotional problems	17	6	tealvl_age	X.Intercept.	0.389385	0.589959	0.660021	1.35808	0.603261	-3.72922	4.50799		TRUE
Social-Emotional problems	17	6	tealvl_age	sq	-0.00879316	0.0134172	-0.655363	1.29883	0.608934	-0.109583	0.0919964		TRUE
Social-Emotional problems	17	6	tealvl_age	sex_child	0.0173031	0.0402039	0.430384	1.38356	0.724383	-0.255265	0.289872		TRUE
Social-Emotional problems	17	6	tealvl_age	age_child	0.0223967	0.058556	0.382483	1.18064	0.759507	-0.499881	0.544675		TRUE
Social competence	32	12	tealvl_age	X.Intercept.	0.48508	0.172405	2.81361	2.66711	0.0768405	-0.104441	1.0746	*	FALSE
Social competence	32	12	tealvl_age	sq	-0.00881828	0.00430116	-2.05021	3.12362	0.129122	-0.0222051	0.00456851		FALSE
Social competence	32	12	tealvl_age	X.Intercept.	0.62747	0.26358	2.38057	2.78961	0.104092	-0.24831	1.50325		TRUE
Social competence	32	12	tealvl_age	sq	-0.0122747	0.00695202	-1.76563	3.05777	0.1739	-0.0341645	0.00961509		TRUE
Social competence	32	12	tealvl_age	sex_child	-0.0467611	0.0745548	-0.627205	2.08125	0.592383	-0.355837	0.262315		TRUE
Social competence	32	12	tealvl_age	age_child	-0.0680243	0.0692296	-0.98259	4.66677	0.373966	-0.249875	0.113827		TRUE
Behavioral problems	63	24	tealvl_exp	X.Intercept.	-0.144991	0.100167	-1.44749	6.75911	0.192501	-0.38357	0.0935889		FALSE
Behavioral problems	63	24	tealvl_exp	sq	0.00260503	0.00628737	0.414327	6.56319	0.691838	-0.0124652	0.0176753		FALSE
Behavioral problems	63	24	tealvl_exp	X.Intercept.	-0.173475	0.135752	-1.27788	6.12418	0.247589	-0.504024	0.157073		TRUE
Behavioral problems	63	24	tealvl_exp	sq	0.0054303	0.00815101	0.666212	6.20509	0.529253	-0.0143558	0.0252164		TRUE
Behavioral problems	63	24	tealvl_exp	sex_child	-0.0522594	0.0591508	-0.883495	1.23523	0.515399	-0.537333	0.432814		TRUE
Behavioral problems	63	24	tealvl_exp	age_child	-0.0634092	0.0600409	-1.0561	8.87594	0.318818	-0.199521	0.0727026		TRUE
Behavioral skills	79	24	tealvl_exp	X.Intercept.	0.183913	0.0991813	1.85431	8.42489	0.0989379	-0.0428076	0.410633	*	FALSE
Behavioral skills	79	24	tealvl_exp	sq	-0.00499977	0.00707897	-0.706285	5.24598	0.510139	-0.0229432	0.0129436		FALSE
Behavioral skills	79	24	tealvl_exp	X.Intercept.	0.212646	0.096001	2.21504	6.96928	0.0624983	-0.014563	0.439856	*	TRUE
Behavioral skills	79	24	tealvl_exp	sq	-0.0079251	0.00644652	-1.22936	5.63085	0.267819	-0.0239533	0.00810308		TRUE
Behavioral skills	79	24	tealvl_exp	sex_child	0.0640008	0.0132891	4.81603	1.38683	0.0788368	-0.0257646	0.153766	*	TRUE
Behavioral skills	79	24	tealvl_exp	age_child	0.0793335	0.0394254	2.01224	4.9936	0.100432	-0.0220519	0.180719		TRUE
Global score	11	5	tealvl_exp	X.Intercept.	0.129864	0.549974	0.236127	1.98279	0.835481	-2.25628	2.516		FALSE
Global score	11	5	tealvl_exp	sq	0.00231518	0.058185	0.03979	2.22558	0.971546	-0.225224	0.229854		FALSE
Literacy/Language	90	43	tealvl_exp	X.Intercept.	0.182135	0.117035	1.55624	14.8417	0.140713	-0.0675512	0.431821		FALSE
Literacy/Language	90	43	tealvl_exp	sq	-0.00236724	0.00973189	-0.243246	15.4221	0.811021	-0.0230609	0.0183264		FALSE
Literacy/Language	90	43	tealvl_exp	X.Intercept.	0.189188	0.121561	1.55633	15.6769	0.139585	-0.0689412	0.447317		TRUE
Literacy/Language	90	43	tealvl_exp	sq	-0.00278151	0.0100189	-0.277626	15.9001	0.784877	-0.0240315	0.0184685		TRUE
Literacy/Language	90	43	tealvl_exp	sex_child	-0.000689693	0.0119772	-0.057584	1.15963	0.962369	-0.111295	0.109915		TRUE
Literacy/Language	90	43	tealvl_exp	age_child	0.0108914	0.0337144	0.323048	8.46644	0.754494	-0.0661149	0.0878976		TRUE
Math	29	13	tealvl_exp	X.Intercept.	0.397764	0.197071	2.01837	3.59508	0.121599	-0.174577	0.970105		FALSE
Math	29	13	tealvl_exp	sq	-0.022702	0.0155778	-1.45734	4.18887	0.21565	-0.0651945	0.0197904		FALSE
Math	29	13	tealvl_exp	X.Intercept.	0.40992	0.206164	1.98832	3.54557	0.126686	-0.192611	1.01245		TRUE
Math	29	13	tealvl_exp	sq	-0.0236955	0.01656	-1.43089	4.13319	0.223504	-0.0690949	0.0217039		TRUE
Math	29	13	tealvl_exp	sex_child	-0.000621616	0.0251968	-0.0246704	1.18331	0.983808	-0.224392	0.223149		TRUE
Math	29	13	tealvl_exp	age_child	0.0177459	0.0374186	0.474253	4.15378	0.659179	-0.0846454	0.120137		TRUE
Social-Emotional problems	36	10	tealvl_exp	X.Intercept.	-0.129551	0.104552	-1.23911	2.31925	0.325967	-0.524975	0.265872		FALSE
Social-Emotional problems	36	10	tealvl_exp	sq	0.0063657	0.00451743	1.40914	2.29382	0.279076	-0.0108699	0.0236013		FALSE
Social-Emotional problems	36	10	tealvl_exp	X.Intercept.	-0.0491893	0.0332957	-1.47735	2.20032	0.266716	-0.180648	0.0822698		TRUE
Social-Emotional problems	36	10	tealvl_exp	sq	0.00338473	0.00238613	1.41851	2.34886	0.274209	-0.00555064	0.0123201		TRUE
Social-Emotional problems	36	10	tealvl_exp	sex_child	-0.0828563	0.0120515	-6.87517	1.15121	0.0710827	-0.195755	0.0300424	*	TRUE
Social-Emotional problems	36	10	tealvl_exp	age_child	-0.0429368	0.0238777	-1.7982	3.05457	0.168342	-0.118164	0.0322904		TRUE
Social competence	62	21	tealvl_exp	X.Intercept.	0.295967	0.138181	2.14189	7.56582	0.0665327	-0.0258891	0.617823	*	FALSE
Social competence	62	21	tealvl_exp	sq	-0.0110961	0.00956944	-1.15954	7.258	0.282958	-0.0335622	0.01137		FALSE
Social competence	62	21	tealvl_exp	X.Intercept.	0.288824	0.143176	2.01727	7.22994	0.0821741	-0.0475628	0.62521	*	TRUE
Social competence	62	21	tealvl_exp	sq	-0.0114081	0.00972169	-1.17347	6.90756	0.279478	-0.0344587	0.0116426		TRUE
Social competence	62	21	tealvl_exp	sex_child	0.0216164	0.0487213	0.443674	1.19284	0.724302	-0.404534	0.447766		TRUE
Social competence	62	21	tealvl_exp	age_child	-0.020688	0.0596767	-0.346668	6.85275	0.739241	-0.162418	0.121042		TRUE
Behavioral problems	60	24	tealvl_dba_high	X.Intercept.	0.0745546	0.201079	0.370772	11.0575	0.717813	-0.367738	0.516847		FALSE
Behavioral problems	60	24	tealvl_dba_high	sq	-0.0792145	0.0896878	-0.883225	10.7049	0.396516	-0.277282	0.118853		FALSE
Behavioral problems	60	24	tealvl_dba_high	X.Intercept.	0.0913958	0.192619	0.47449	5.81688	0.652437	-0.383546	0.566337		TRUE
Behavioral problems	60	24	tealvl_dba_high	sq	-0.0769095	0.0867543	-0.886521	5.93402	0.409823	-0.289763	0.135944		TRUE
Behavioral problems	60	24	tealvl_dba_high	sex_child	-0.0703783	0.0546664	-1.28741	1.17279	0.395839	-0.564257	0.4235		TRUE
Behavioral problems	60	24	tealvl_dba_high	age_child	-0.0516281	0.0393156	-1.31317	10.5133	0.217064	-0.138652	0.0353962		TRUE
Behavioral skills	90	30	tealvl_dba_high	X.Intercept.	-0.0150259	0.134039	-0.112101	12.4634	0.912529	-0.305871	0.275819		FALSE
Behavioral skills	90	30	tealvl_dba_high	sq	0.0536635	0.0580684	0.924142	13.4991	0.371638	-0.0713159	0.178643		FALSE
Behavioral skills	90	30	tealvl_dba_high	X.Intercept.	-0.0911994	0.209238	-0.435864	4.79104	0.681871	-0.636196	0.453797		TRUE
Behavioral skills	90	30	tealvl_dba_high	sq	0.0825831	0.0925842	0.891979	4.99628	0.413296	-0.155465	0.320632		TRUE
Behavioral skills	90	30	tealvl_dba_high	sex_child	0.0493313	0.0254483	1.93849	1.78891	0.206915	-0.0735266	0.172189		TRUE
Behavioral skills	90	30	tealvl_dba_high	age_child	-0.00155469	0.063724	-0.0243972	8.76454	0.981082	-0.146301	0.143192		TRUE
Global score	12	6	tealvl_dba_high	X.Intercept.	-0.198183	0.37703	-0.525642	1.86508	0.654905	-1.93823	1.54186		FALSE
Global score	12	6	tealvl_dba_high	sq	0.128677	0.166909	0.770943	2.00406	0.52122	-0.588082	0.845437		FALSE
Literacy/Language	106	52	tealvl_dba_high	X.Intercept.	0.425242	0.0948551	4.48307	43.0034	5.39022e-05	0.233949	0.616535	***	FALSE
Literacy/Language	106	52	tealvl_dba_high	sq	-0.123629	0.0358743	-3.44616	30.1126	0.00169752	-0.196882	-0.0503751	***	FALSE
Literacy/Language	106	52	tealvl_dba_high	X.Intercept.	0.415665	0.107279	3.87463	30.4348	0.000528773	0.196704	0.634626	***	TRUE
Literacy/Language	106	52	tealvl_dba_high	sq	-0.119435	0.041911	-2.84974	24.2698	0.00878533	-0.205885	-0.0329863	***	TRUE
Literacy/Language	106	52	tealvl_dba_high	sex_child	-0.00263062	0.0141685	-0.185667	1.45026	0.875297	-0.0920952	0.0868339		TRUE
Literacy/Language	106	52	tealvl_dba_high	age_child	-0.00825571	0.0282554	-0.292181	15.853	0.773937	-0.0681997	0.0516883		TRUE
Math	40	21	tealvl_dba_high	X.Intercept.	0.150641	0.115648	1.30258	16.0985	0.211044	-0.0943995	0.395681		FALSE
Math	40	21	tealvl_dba_high	sq	-0.0216356	0.0468826	-0.461484	11.18	0.653301	-0.124621	0.08135		FALSE
Math	40	21	tealvl_dba_high	X.Intercept.	0.0750026	0.125565	0.597323	8.54005	0.56579	-0.211393	0.361399		TRUE
Math	40	21	tealvl_dba_high	sq	0.0139717	0.0533966	0.261659	6.93632	0.801184	-0.112527	0.14047		TRUE
Math	40	21	tealvl_dba_high	sex_child	0.00292741	0.0360055	0.0813045	1.19892	0.946614	-0.309006	0.31486		TRUE
Math	40	21	tealvl_dba_high	age_child	-0.0379277	0.0294741	-1.28681	9.06781	0.230037	-0.104527	0.0286715		TRUE
Social-Emotional problems	23	7	tealvl_dba_high	X.Intercept.	-0.368367	0.319713	-1.15218	2.77375	0.338812	-1.43444	0.697705		FALSE
Social-Emotional problems	23	7	tealvl_dba_high	sq	0.120623	0.106599	1.13156	1.77194	0.387829	-0.399521	0.640768		FALSE
Social-Emotional problems	23	7	tealvl_dba_high	X.Intercept.	-0.136866	0.109021	-1.2554	2.253	0.323818	-0.558915	0.285184		TRUE
Social-Emotional problems	23	7	tealvl_dba_high	sq	0.050202	0.0378357	1.32684	1.81255	0.32712	-0.12984	0.230243		TRUE
Social-Emotional problems	23	7	tealvl_dba_high	sex_child	-0.0815187	0.00631798	-12.9027	1.16434	0.0336526	-0.139403	-0.023634	**	TRUE
Social-Emotional problems	23	7	tealvl_dba_high	age_child	-0.0580067	0.0296772	-1.95459	1.37337	0.244467	-0.261547	0.145534		TRUE
Social competence	50	21	tealvl_dba_high	X.Intercept.	0.0398646	0.142661	0.279435	6.56763	0.788504	-0.30203	0.381759		FALSE
Social competence	50	21	tealvl_dba_high	sq	0.0181625	0.0607067	0.299184	6.543	0.774078	-0.127444	0.163769		FALSE
Social competence	50	21	tealvl_dba_high	X.Intercept.	0.0295911	0.191336	0.154655	5.59559	0.882519	-0.446918	0.506101		TRUE
Social competence	50	21	tealvl_dba_high	sq	0.014854	0.0818125	0.181562	5.77228	0.862134	-0.187264	0.216972		TRUE
Social competence	50	21	tealvl_dba_high	sex_child	0.0287784	0.0993538	0.289656	1.19581	0.814193	-0.836175	0.893732		TRUE
Social competence	50	21	tealvl_dba_high	age_child	0.0641502	0.0683217	0.938944	6.78201	0.379986	-0.0984635	0.226764		TRUE
Behavioral problems	63	24	clalvl_gs	X.Intercept.	-0.144991	0.100167	-1.44749	6.75911	0.192501	-0.38357	0.0935889		FALSE
Behavioral problems	63	24	clalvl_gs	sq	0.00260503	0.00628737	0.414327	6.56319	0.691838	-0.0124652	0.0176753		FALSE
Behavioral problems	63	24	clalvl_gs	X.Intercept.	-0.173475	0.135752	-1.27788	6.12418	0.247589	-0.504024	0.157073		TRUE
Behavioral problems	63	24	clalvl_gs	sq	0.0054303	0.00815101	0.666212	6.20509	0.529253	-0.0143558	0.0252164		TRUE
Behavioral problems	63	24	clalvl_gs	sex_child	-0.0522594	0.0591508	-0.883495	1.23523	0.515399	-0.537333	0.432814		TRUE
Behavioral problems	63	24	clalvl_gs	age_child	-0.0634092	0.0600409	-1.0561	8.87594	0.318818	-0.199521	0.0727026		TRUE
Behavioral skills	79	24	clalvl_gs	X.Intercept.	0.183913	0.0991813	1.85431	8.42489	0.0989379	-0.0428076	0.410633	*	FALSE
Behavioral skills	79	24	clalvl_gs	sq	-0.00499977	0.00707897	-0.706285	5.24598	0.510139	-0.0229432	0.0129436		FALSE
Behavioral skills	79	24	clalvl_gs	X.Intercept.	0.212646	0.096001	2.21504	6.96928	0.0624983	-0.014563	0.439856	*	TRUE
Behavioral skills	79	24	clalvl_gs	sq	-0.0079251	0.00644652	-1.22936	5.63085	0.267819	-0.0239533	0.00810308		TRUE
Behavioral skills	79	24	clalvl_gs	sex_child	0.0640008	0.0132891	4.81603	1.38683	0.0788368	-0.0257646	0.153766	*	TRUE
Behavioral skills	79	24	clalvl_gs	age_child	0.0793335	0.0394254	2.01224	4.9936	0.100432	-0.0220519	0.180719		TRUE
Global score	11	5	clalvl_gs	X.Intercept.	0.129864	0.549974	0.236127	1.98279	0.835481	-2.25628	2.516		FALSE
Global score	11	5	clalvl_gs	sq	0.00231518	0.058185	0.03979	2.22558	0.971546	-0.225224	0.229854		FALSE
Literacy/Language	90	43	clalvl_gs	X.Intercept.	0.182135	0.117035	1.55624	14.8417	0.140713	-0.0675512	0.431821		FALSE
Literacy/Language	90	43	clalvl_gs	sq	-0.00236724	0.00973189	-0.243246	15.4221	0.811021	-0.0230609	0.0183264		FALSE
Literacy/Language	90	43	clalvl_gs	X.Intercept.	0.189188	0.121561	1.55633	15.6769	0.139585	-0.0689412	0.447317		TRUE
Literacy/Language	90	43	clalvl_gs	sq	-0.00278151	0.0100189	-0.277626	15.9001	0.784877	-0.0240315	0.0184685		TRUE
Literacy/Language	90	43	clalvl_gs	sex_child	-0.000689693	0.0119772	-0.057584	1.15963	0.962369	-0.111295	0.109915		TRUE
Literacy/Language	90	43	clalvl_gs	age_child	0.0108914	0.0337144	0.323048	8.46644	0.754494	-0.0661149	0.0878976		TRUE
Math	29	13	clalvl_gs	X.Intercept.	0.397764	0.197071	2.01837	3.59508	0.121599	-0.174577	0.970105		FALSE
Math	29	13	clalvl_gs	sq	-0.022702	0.0155778	-1.45734	4.18887	0.21565	-0.0651945	0.0197904		FALSE
Math	29	13	clalvl_gs	X.Intercept.	0.40992	0.206164	1.98832	3.54557	0.126686	-0.192611	1.01245		TRUE
Math	29	13	clalvl_gs	sq	-0.0236955	0.01656	-1.43089	4.13319	0.223504	-0.0690949	0.0217039		TRUE
Math	29	13	clalvl_gs	sex_child	-0.000621616	0.0251968	-0.0246704	1.18331	0.983808	-0.224392	0.223149		TRUE
Math	29	13	clalvl_gs	age_child	0.0177459	0.0374186	0.474253	4.15378	0.659179	-0.0846454	0.120137		TRUE
Social-Emotional problems	36	10	clalvl_gs	X.Intercept.	-0.129551	0.104552	-1.23911	2.31925	0.325967	-0.524975	0.265872		FALSE
Social-Emotional problems	36	10	clalvl_gs	sq	0.0063657	0.00451743	1.40914	2.29382	0.279076	-0.0108699	0.0236013		FALSE
Social-Emotional problems	36	10	clalvl_gs	X.Intercept.	-0.0491893	0.0332957	-1.47735	2.20032	0.266716	-0.180648	0.0822698		TRUE
Social-Emotional problems	36	10	clalvl_gs	sq	0.00338473	0.00238613	1.41851	2.34886	0.274209	-0.00555064	0.0123201		TRUE
Social-Emotional problems	36	10	clalvl_gs	sex_child	-0.0828563	0.0120515	-6.87517	1.15121	0.0710827	-0.195755	0.0300424	*	TRUE
Social-Emotional problems	36	10	clalvl_gs	age_child	-0.0429368	0.0238777	-1.7982	3.05457	0.168342	-0.118164	0.0322904		TRUE
Social competence	62	21	clalvl_gs	X.Intercept.	0.295967	0.138181	2.14189	7.56582	0.0665327	-0.0258891	0.617823	*	FALSE
Social competence	62	21	clalvl_gs	sq	-0.0110961	0.00956944	-1.15954	7.258	0.282958	-0.0335622	0.01137		FALSE
Social competence	62	21	clalvl_gs	X.Intercept.	0.288824	0.143176	2.01727	7.22994	0.0821741	-0.0475628	0.62521	*	TRUE
Social competence	62	21	clalvl_gs	sq	-0.0114081	0.00972169	-1.17347	6.90756	0.279478	-0.0344587	0.0116426		TRUE
Social competence	62	21	clalvl_gs	sex_child	0.0216164	0.0487213	0.443674	1.19284	0.724302	-0.404534	0.447766		TRUE
Social competence	62	21	clalvl_gs	age_child	-0.020688	0.0596767	-0.346668	6.85275	0.739241	-0.162418	0.121042		TRUE
Behavioral problems	21	11	clalvl_ctr_combined	X.Intercept.	-0.176096	0.032813	-5.36667	4.54789	0.00401374	-0.26303	-0.0891623	***	FALSE
Behavioral problems	21	11	clalvl_ctr_combined	sq	0.0232048	0.00312565	7.42399	2.50087	0.00916517	0.0120345	0.0343751	***	FALSE
Behavioral skills	14	9	clalvl_ctr_combined	X.Intercept.	-0.132442	0.084716	-1.56337	4.88577	0.180082	-0.351752	0.0868672		FALSE
Behavioral skills	14	9	clalvl_ctr_combined	sq	0.0101664	0.00712294	1.42728	2.63538	0.260531	-0.0143838	0.0347167		FALSE
Global score	4	3	clalvl_ctr_combined	X.Intercept.	-0.1361	0.286346	-0.475299	1	0.717537	-3.77447	3.50227		FALSE
Global score	4	3	clalvl_ctr_combined	sq	0.0286104	0.0220622	1.29681	1	0.418185	-0.251716	0.308937		FALSE
Literacy/Language	33	18	clalvl_ctr_combined	X.Intercept.	-0.0087758	0.0274049	-0.320227	4.31484	0.763711	-0.0827238	0.0651722		FALSE
Literacy/Language	33	18	clalvl_ctr_combined	sq	0.0101809	0.00302337	3.36741	2.20202	0.0682127	-0.00174827	0.0221101	*	FALSE
Math	16	10	clalvl_ctr_combined	X.Intercept.	-0.0110847	0.0712928	-0.155481	4.12898	0.883749	-0.20661	0.184441		FALSE
Math	16	10	clalvl_ctr_combined	sq	0.012641	0.00984315	1.28424	1.57657	0.35583	-0.042717	0.067999		FALSE
Social competence	19	9	clalvl_ctr_combined	X.Intercept.	0.145912	0.106812	1.36607	3.37228	0.255898	-0.173736	0.465561		FALSE
Social competence	19	9	clalvl_ctr_combined	sq	-0.00425341	0.0129331	-0.328878	1.91303	0.774741	-0.0623958	0.053889		FALSE

## Sheet: (b) moderation process
coname	num_es	num_studies	pqname	labels	coef	se	t	df	prob	ci_l	ci_u	sig	controls
Behavioral problems	9	5	Instructional Support	X.Intercept.	0.27171	0.527431	0.515158	2.88943	0.643252	-1.44374	1.98716		FALSE
Behavioral problems	9	5	Instructional Support	value	-0.0655754	0.150795	-0.434865	2.22412	0.702263	-0.655596	0.524446		FALSE
Behavioral skills	13	5	Instructional Support	X.Intercept.	0.029002	0.0402158	0.721158	1.02018	0.600305	-0.458706	0.51671		FALSE
Behavioral skills	13	5	Instructional Support	value	0.000658666	0.0202223	0.0325713	1.10849	0.978869	-0.203859	0.205176		FALSE
Literacy/Language	27	13	Instructional Support	X.Intercept.	0.0756365	0.0462311	1.63605	9.4927	0.134502	-0.0281238	0.179397		FALSE
Literacy/Language	27	13	Instructional Support	value	0.00278501	0.0130214	0.21388	1.29925	0.859279	-0.0949773	0.100547		FALSE
Math	14	5	Instructional Support	X.Intercept.	-0.00364703	0.0545279	-0.0668836	2.88075	0.951044	-0.181315	0.174021		FALSE
Math	14	5	Instructional Support	value	-1.36424e-05	0.00370684	-0.00368032	1.62935	0.997463	-0.0199981	0.0199708		FALSE
Social competence	6	4	Instructional Support	X.Intercept.	0.176302	0.0398693	4.422	1.99939	0.0475507	0.00470803	0.347896	**	FALSE
Social competence	6	4	Instructional Support	value	-0.058255	0.0171015	-3.40642	1.71537	0.0942663	-0.14487	0.0283598	*	FALSE
Behavioral problems	11	3	Global	X.Intercept.	-0.472502	0.0586809	-8.05205	1	0.0786603	-1.21811	0.27311	*	FALSE
Behavioral problems	11	3	Global	value	0.107498	0.0141131	7.61687	1	0.083105	-0.0718263	0.286822	*	FALSE
Literacy/Language	12	5	Global	X.Intercept.	-0.149439	0.0408462	-3.65857	1.09593	0.152457	-0.572488	0.273611		FALSE
Literacy/Language	12	5	Global	value	0.0410862	0.0109702	3.74526	1.17429	0.136514	-0.0577786	0.139951		FALSE
Math	8	3	Global	X.Intercept.	0.229798	0.246347	0.932825	1	0.522117	-2.90033	3.35993		FALSE
Math	8	3	Global	value	-0.0448029	0.0567033	-0.790128	1	0.574297	-0.765287	0.675681		FALSE
Social competence	10	3	Global	X.Intercept.	0.653756	0.06217	10.5156	1	0.0603588	-0.136188	1.4437	*	FALSE
Social competence	10	3	Global	value	-0.159355	0.0176672	-9.01984	1	0.0702929	-0.383838	0.0651276	*	FALSE
Behavioral problems	15	8	Emotional Support	X.Intercept.	0.146491	0.199756	0.733352	2.20837	0.533313	-0.639766	0.932749		FALSE
Behavioral problems	15	8	Emotional Support	value	-0.0332459	0.0437503	-0.759901	2.30639	0.517348	-0.199443	0.132951		FALSE
Behavioral skills	9	4	Emotional Support	X.Intercept.	0.58024	2.099	0.276436	1.94909	0.808758	-8.68089	9.84137		FALSE
Behavioral skills	9	4	Emotional Support	value	-0.101508	0.389221	-0.260799	1.94494	0.819254	-1.82245	1.61944		FALSE
Literacy/Language	28	13	Emotional Support	X.Intercept.	0.0619688	0.0192984	3.21108	9.37032	0.0101074	0.0185743	0.105363	**	FALSE
Literacy/Language	28	13	Emotional Support	value	-0.00680694	0.000822144	-8.2795	1.11944	0.0610366	-0.0149549	0.00134103	*	FALSE
Literacy/Language	28	13	Emotional Support	X.Intercept.	0.0789109	0.0199283	3.95973	7.00365	0.00545781	0.0317929	0.126029	***	TRUE
Literacy/Language	28	13	Emotional Support	value	-0.00676187	0.00097926	-6.90508	1.22373	0.0627956	-0.01493	0.00140622	*	TRUE
Literacy/Language	28	13	Emotional Support	sex_child	0.0373547	0.0172606	2.16416	1.34184	0.221788	-0.085498	0.160207		TRUE
Literacy/Language	28	13	Emotional Support	age_child	0.0214595	0.00876936	2.4471	1.80737	0.147352	-0.0204002	0.0633193		TRUE
Math	11	4	Emotional Support	X.Intercept.	-0.584871	0.487083	-1.20076	1.00989	0.44059	-6.6325	5.46276		FALSE
Math	11	4	Emotional Support	value	0.129085	0.103534	1.24679	1.00485	0.429598	-1.17153	1.4297		FALSE
Math	11	4	Emotional Support	X.Intercept.	4.82557	NA	NA	1.76144	NA	NA	NA	NA	TRUE
Math	11	4	Emotional Support	value	-0.991503	NA	NA	1.76148	NA	NA	NA	NA	TRUE
Math	11	4	Emotional Support	sex_child	0.940447	NA	NA	1.75995	NA	NA	NA	NA	TRUE
Math	11	4	Emotional Support	age_child	0.134548	NA	NA	1.76114	NA	NA	NA	NA	TRUE
Social competence	14	8	Emotional Support	X.Intercept.	0.0578235	0.0399563	1.44717	2.36784	0.266168	-0.090875	0.206522		FALSE
Social competence	14	8	Emotional Support	value	-0.0142938	0.00834056	-1.71377	2.11847	0.221678	-0.0483242	0.0197366		FALSE
Social competence	14	8	Emotional Support	X.Intercept.	0.0643844	0.0636936	1.01084	1.76234	0.430498	-0.248316	0.377085		TRUE
Social competence	14	8	Emotional Support	value	-0.0148903	0.0119007	-1.25122	1.78124	0.350303	-0.0726194	0.0428387		TRUE
Social competence	14	8	Emotional Support	sex_child	0.0192861	0.0168206	1.14658	1.48427	0.403376	-0.0834335	0.122006		TRUE
Social competence	14	8	Emotional Support	age_child	0.0015771	0.0050146	0.314501	1.57764	0.789722	-0.0265998	0.029754		TRUE
Behavioral problems	9	5	Classroom Organization/Chaos	X.Intercept.	-0.681622	0.258388	-2.63798	2.37711	0.0992362	-1.64034	0.2771	*	FALSE
Behavioral problems	9	5	Classroom Organization/Chaos	value	0.127435	0.0474162	2.68759	2.17865	0.105098	-0.0613578	0.316228		FALSE
Behavioral skills	8	3	Classroom Organization/Chaos	X.Intercept.	1.60481	2.92056	0.549488	1	0.680131	-35.5045	38.7141		FALSE
Behavioral skills	8	3	Classroom Organization/Chaos	value	-0.296456	0.548849	-0.540141	1	0.684719	-7.27025	6.67733		FALSE
Literacy/Language	15	6	Classroom Organization/Chaos	X.Intercept.	0.100151	0.228946	0.437445	1.37544	0.720584	-1.46636	1.66667		FALSE
Literacy/Language	15	6	Classroom Organization/Chaos	value	-0.00979198	0.0443935	-0.220572	1.58127	0.850528	-0.25849	0.238907		FALSE
Social competence	7	4	Classroom Organization/Chaos	X.Intercept.	0.0767983	0.314647	0.244077	1.71293	0.833227	-1.51948	1.67307		FALSE
Social competence	7	4	Classroom Organization/Chaos	value	-0.0193053	0.056009	-0.344681	1.85252	0.765494	-0.279645	0.241034		FALSE
Social competence	7	4	Classroom Organization/Chaos	X.Intercept.	7.16168	5.56085e-14	128787536960486	1	4.88498e-15	NA	NA	NA	TRUE
Social competence	7	4	Classroom Organization/Chaos	value	-1.27709	9.88422e-15	-129205295110665	1	4.88498e-15	NA	NA	NA	TRUE
Social competence	7	4	Classroom Organization/Chaos	sex_child	-2.71197	2.15631e-14	-125768773827842	1	5.10703e-15	NA	NA	NA	TRUE
Social competence	7	4	Classroom Organization/Chaos	age_child	0.519694	3.83612e-15	135474083860466	1	4.66294e-15	NA	NA	NA	TRUE
Behavioral problems	3	2	Conflict/Negative Emotional Climate	X.Intercept.	0.103505	0	Inf	NA	NA	NA	NA	NA	FALSE
Behavioral problems	3	2	Conflict/Negative Emotional Climate	value	-0.0278437	0	#NAME?	NA	NA	NA	NA	NA	FALSE

## Sheet: (e) minority SES
coname	analysis	num_es	num_studies	labels	coef	se	t	df	prob	ci_l	ci_u	sig	tau_sq	i_sq	controls
Math	ses_minor	65	27	X.Intercept.	0.0559571	0.0572228	0.977881	12.9254	0.346082	-0.0677378	0.179652		0.00777802303569082	92.8042	FALSE
Math	ses_minor	65	27	ses_child	0.000528664	0.000584459	0.904536	6.4598	0.398189	-0.00087714	0.00193447		0.00777802303569082	92.8042	FALSE
Math	ses_minor	65	27	minority	-0.000205345	0.000822297	-0.249721	6.93278	0.810041	-0.0021536	0.00174291		0.00777802303569082	92.8042	FALSE
Math	ses_minor	65	27	X.Intercept.	0.0528747	0.0513721	1.02925	7.58635	0.335056	-0.0667235	0.172473		0.00808866306547417	92.8437	TRUE
Math	ses_minor	65	27	ses_child	0.000731696	0.000597767	1.22405	4.51646	0.280922	-0.000855739	0.00231913		0.00808866306547417	92.8437	TRUE
Math	ses_minor	65	27	minority	-0.000460091	0.000950785	-0.483907	6.39153	0.644587	-0.00275247	0.00183228		0.00808866306547417	92.8437	TRUE
Math	ses_minor	65	27	sex_child	0.0119705	0.0197272	0.606803	1.82239	0.610884	-0.08135	0.105291		0.00808866306547417	92.8437	TRUE
Math	ses_minor	65	27	age_child	0.00657822	0.0231656	0.283965	12.0675	0.781251	-0.043864	0.0570204		0.00808866306547417	92.8437	TRUE
Math	ses_only	65	27	X.Intercept.	0.0486363	0.0389207	1.24962	11.6278	0.236005	-0.0364668	0.133739		0.00748535815471548	92.544	FALSE
Math	ses_only	65	27	ses_child	0.000435808	0.000614722	0.708952	14.4089	0.489667	-0.000879138	0.00175076		0.00748535815471548	92.544	FALSE
Math	ses_only	65	27	X.Intercept.	0.0376926	0.0343741	1.09654	8.12407	0.304279	-0.0413639	0.116749		0.00770700641514742	92.5692	TRUE
Math	ses_only	65	27	ses_child	0.000519879	0.000555255	0.936289	12.006	0.367576	-0.00068985	0.00172961		0.00770700641514742	92.5692	TRUE
Math	ses_only	65	27	sex_child	0.00890683	0.0195898	0.454668	1.22381	0.716819	-0.154475	0.172289		0.00770700641514742	92.5692	TRUE
Math	ses_only	65	27	age_child	0.00786446	0.0241878	0.325142	12.9763	0.750256	-0.0443998	0.0601287		0.00770700641514742	92.5692	TRUE
Math	minority_only	78	31	X.Intercept.	0.0534834	0.0520351	1.02783	16.3746	0.318973	-0.0566213	0.163588		0.0080913286806637	92.9056	FALSE
Math	minority_only	78	31	minority	0.000197319	0.00077515	0.254556	16.2571	0.802258	-0.00144382	0.00183846		0.0080913286806637	92.9056	FALSE
Math	minority_only	78	31	X.Intercept.	0.0471602	0.0488593	0.965224	10.0638	0.357054	-0.0616117	0.155932		0.00841513126754972	92.72	TRUE
Math	minority_only	78	31	minority	0.000224028	0.000801668	0.279452	10.5176	0.785317	-0.00155036	0.00199841		0.00841513126754972	92.72	TRUE
Math	minority_only	78	31	sex_child	0.00633574	0.0107863	0.587388	1.5478	0.631046	-0.055828	0.0684995		0.00841513126754972	92.72	TRUE
Math	minority_only	78	31	age_child	0.0104944	0.0217348	0.482841	13.5234	0.636931	-0.0362766	0.0572655		0.00841513126754972	92.72	TRUE
Literacy/Language	ses_minor	109	42	X.Intercept.	0.023015	0.0519173	0.443302	11.6356	0.665677	-0.0904972	0.136527		0.0321290935394385	95.9182	FALSE
Literacy/Language	ses_minor	109	42	ses_child	0.000188872	0.000889342	0.212373	10.0744	0.836052	-0.00179072	0.00216847		0.0321290935394385	95.9182	FALSE
Literacy/Language	ses_minor	109	42	minority	0.00125544	0.00100957	1.24354	12.0283	0.237362	-0.000943656	0.00345454		0.0321290935394385	95.9182	FALSE
Literacy/Language	ses_minor	109	42	X.Intercept.	0.040066	0.0545593	0.734357	10.1738	0.479314	-0.0812187	0.161351		0.0337275753862851	96.0758	TRUE
Literacy/Language	ses_minor	109	42	ses_child	-8.94326e-05	0.00106349	-0.0840935	7.85403	0.935086	-0.0025498	0.00237094		0.0337275753862851	96.0758	TRUE
Literacy/Language	ses_minor	109	42	minority	0.00130295	0.00122696	1.06194	9.62193	0.314191	-0.00144551	0.00405141		0.0337275753862851	96.0758	TRUE
Literacy/Language	ses_minor	109	42	sex_child	-0.0086659	0.0123535	-0.701493	1.77099	0.563659	-0.0689804	0.0516486		0.0337275753862851	96.0758	TRUE
Literacy/Language	ses_minor	109	42	age_child	-0.0292973	0.0284337	-1.03037	12.4129	0.322494	-0.0910211	0.0324265		0.0337275753862851	96.0758	TRUE
Literacy/Language	ses_only	119	45	X.Intercept.	0.0453158	0.0333769	1.3577	13.4356	0.196925	-0.0265536	0.117185		0.028866288516675	95.7148	FALSE
Literacy/Language	ses_only	119	45	ses_child	0.000988749	0.000625831	1.5799	20.5118	0.129428	-0.000314626	0.00229212		0.028866288516675	95.7148	FALSE
Literacy/Language	ses_only	119	45	X.Intercept.	0.0496214	0.0358328	1.3848	12.0097	0.191299	-0.0284447	0.127687		0.0301588552034253	95.8887	TRUE
Literacy/Language	ses_only	119	45	ses_child	0.000903247	0.00063143	1.43048	17.5507	0.170143	-0.000425776	0.00223227		0.0301588552034253	95.8887	TRUE
Literacy/Language	ses_only	119	45	sex_child	0.000742957	0.00684722	0.108505	1.27304	0.928144	-0.0524911	0.053977		0.0301588552034253	95.8887	TRUE
Literacy/Language	ses_only	119	45	age_child	-0.0226604	0.026421	-0.857668	12.4681	0.407261	-0.0799879	0.0346671		0.0301588552034253	95.8887	TRUE
Literacy/Language	minority_only	140	59	X.Intercept.	0.0527334	0.0380359	1.38641	20.7657	0.180328	-0.0264209	0.131888		0.0259620256785508	95.0078	FALSE
Literacy/Language	minority_only	140	59	minority	0.000966055	0.000642065	1.50461	27.7838	0.14371	-0.000349618	0.00228173		0.0259620256785508	95.0078	FALSE
Literacy/Language	minority_only	140	59	X.Intercept.	0.0534777	0.041266	1.29592	18.4391	0.210989	-0.0330713	0.140027		0.026906334598994	95.1599	TRUE
Literacy/Language	minority_only	140	59	minority	0.000941331	0.000695629	1.35321	23.0338	0.189122	-0.000497571	0.00238023		0.026906334598994	95.1599	TRUE
Literacy/Language	minority_only	140	59	sex_child	-0.00703281	0.00961593	-0.731371	1.96546	0.541795	-0.0491115	0.0350459		0.026906334598994	95.1599	TRUE
Literacy/Language	minority_only	140	59	age_child	-0.0134342	0.0228911	-0.586874	12.5283	0.567714	-0.0630774	0.036209		0.026906334598994	95.1599	TRUE
Behavioral skills	ses_minor	74	23	X.Intercept.	0.0367233	0.0787347	0.466418	5.34437	0.659314	-0.16181	0.235257		0.0198516464888282	94.7563	FALSE
Behavioral skills	ses_minor	74	23	ses_child	-0.00257	0.00166324	-1.54518	7.39487	0.163945	-0.00646076	0.00132075		0.0198516464888282	94.7563	FALSE
Behavioral skills	ses_minor	74	23	minority	0.00340751	0.00221135	1.54092	5.2986	0.180709	-0.00218193	0.00899695		0.0198516464888282	94.7563	FALSE
Behavioral skills	ses_minor	74	23	X.Intercept.	0.0113274	0.0661612	0.171209	4.05247	0.872269	-0.171431	0.194086		0.0192494913930356	94.079	TRUE
Behavioral skills	ses_minor	74	23	ses_child	-0.000745332	0.00157685	-0.47267	6.24844	0.652508	-0.00456687	0.00307621		0.0192494913930356	94.079	TRUE
Behavioral skills	ses_minor	74	23	minority	0.00148623	0.00191429	0.776384	4.91243	0.473227	-0.00346112	0.00643357		0.0192494913930356	94.079	TRUE
Behavioral skills	ses_minor	74	23	sex_child	0.0610079	0.0510438	1.19521	2.17974	0.345814	-0.142142	0.264158		0.0192494913930356	94.079	TRUE
Behavioral skills	ses_minor	74	23	age_child	0.0221212	0.055825	0.39626	6.27624	0.705036	-0.113033	0.157276		0.0192494913930356	94.079	TRUE
Behavioral skills	ses_only	92	28	X.Intercept.	0.170268	0.0528998	3.21868	8.66741	0.0110371	0.0498961	0.290639	**	0.0190541535384345	94.4358	FALSE
Behavioral skills	ses_only	92	28	ses_child	-0.00116419	0.000730418	-1.59387	12.7509	0.13544	-0.00274531	0.000416918		0.0190541535384345	94.4358	FALSE
Behavioral skills	ses_only	92	28	X.Intercept.	0.120507	0.0602517	2.00006	6.33527	0.0898972	-0.0250527	0.266067	*	0.0162501578305739	93.0483	TRUE
Behavioral skills	ses_only	92	28	ses_child	-0.000848945	0.00095758	-0.886553	7.38418	0.403268	-0.0030896	0.00139171		0.0162501578305739	93.0483	TRUE
Behavioral skills	ses_only	92	28	sex_child	0.0623776	0.00970799	6.42539	1.24641	0.0661075	-0.0159576	0.140713	*	0.0162501578305739	93.0483	TRUE
Behavioral skills	ses_only	92	28	age_child	-0.0117642	0.0483176	-0.243476	8.99709	0.813098	-0.121072	0.0975433		0.0162501578305739	93.0483	TRUE
Behavioral skills	minority_only	105	34	X.Intercept.	0.105286	0.100458	1.04806	12.9078	0.313841	-0.111898	0.322469		0.0207049223597002	95.222	FALSE
Behavioral skills	minority_only	105	34	minority	-9.57666e-05	0.0013913	-0.0688326	15.9624	0.945978	-0.00304575	0.00285421		0.0207049223597002	95.222	FALSE
Behavioral skills	minority_only	105	34	X.Intercept.	0.107791	0.101092	1.06627	9.41726	0.312875	-0.11936	0.334942		0.0235601295402843	95.136	TRUE
Behavioral skills	minority_only	105	34	minority	-0.00014944	0.00137986	-0.108301	10.8306	0.915738	-0.0031923	0.00289342		0.0235601295402843	95.136	TRUE
Behavioral skills	minority_only	105	34	sex_child	0.0377983	0.0394178	0.958914	2.08114	0.435391	-0.125621	0.201217		0.0235601295402843	95.136	TRUE
Behavioral skills	minority_only	105	34	age_child	0.052625	0.0644554	0.816457	9.97023	0.433313	-0.0910487	0.196299		0.0235601295402843	95.136	TRUE
Behavioral problems	ses_minor	56	22	X.Intercept.	-0.23369	0.133929	-1.74488	4.95099	0.142032	-0.578993	0.111612		0.0241746847259532	96.1635	FALSE
Behavioral problems	ses_minor	56	22	ses_child	0.00266053	0.00211287	1.2592	6.82357	0.249319	-0.00236191	0.00768298		0.0241746847259532	96.1635	FALSE
Behavioral problems	ses_minor	56	22	minority	-0.00081779	0.00281174	-0.290849	5.41461	0.781982	-0.00788225	0.00624667		0.0241746847259532	96.1635	FALSE
Behavioral problems	ses_minor	56	22	X.Intercept.	-0.198637	0.12224	-1.62499	5.35523	0.161211	-0.506697	0.109422		0.0197401968201757	95.3436	TRUE
Behavioral problems	ses_minor	56	22	ses_child	0.000820232	0.00208439	0.393512	6.49244	0.706542	-0.00418776	0.00582823		0.0197401968201757	95.3436	TRUE
Behavioral problems	ses_minor	56	22	minority	0.000926739	0.00214237	0.432576	5.53538	0.681663	-0.00442398	0.00627746		0.0197401968201757	95.3436	TRUE
Behavioral problems	ses_minor	56	22	sex_child	-0.0601931	0.0791201	-0.760782	2.28386	0.517523	-0.363121	0.242734		0.0197401968201757	95.3436	TRUE
Behavioral problems	ses_minor	56	22	age_child	-0.0523246	0.068348	-0.765561	7.04102	0.468818	-0.213751	0.109102		0.0197401968201757	95.3436	TRUE
Behavioral problems	ses_only	61	24	X.Intercept.	-0.311189	0.110055	-2.82757	7.85032	0.0226603	-0.565822	-0.0565559	**	0.02288543447216	95.9094	FALSE
Behavioral problems	ses_only	61	24	ses_child	0.00288181	0.00123593	2.33169	12.5477	0.0370976	0.000201927	0.0055617	**	0.02288543447216	95.9094	FALSE
Behavioral problems	ses_only	61	24	X.Intercept.	-0.25485	0.113921	-2.23708	9.00407	0.0520779	-0.512538	0.00283874	*	0.0199005516311741	95.4126	TRUE
Behavioral problems	ses_only	61	24	ses_child	0.00219168	0.00123374	1.77645	11.7702	0.101489	-0.000502249	0.00488561		0.0199005516311741	95.4126	TRUE
Behavioral problems	ses_only	61	24	sex_child	-0.0454251	0.0809728	-0.560992	1.22642	0.659932	-0.71813	0.627279		0.0199005516311741	95.4126	TRUE
Behavioral problems	ses_only	61	24	age_child	-0.0563486	0.0639947	-0.88052	7.41771	0.406201	-0.205962	0.0932645		0.0199005516311741	95.4126	TRUE
Behavioral problems	minority_only	106	38	X.Intercept.	-0.196865	0.0791199	-2.48818	14.5411	0.0255115	-0.36597	-0.0277597	**	0.0242836330487158	96.1272	FALSE
Behavioral problems	minority_only	106	38	minority	0.00183683	0.00136825	1.34247	18.0085	0.196123	-0.00103765	0.00471132		0.0242836330487158	96.1272	FALSE
Behavioral problems	minority_only	106	38	X.Intercept.	-0.216143	0.0666762	-3.24168	14.5843	0.00564707	-0.358614	-0.0736722	***	0.019122749326854	95.194	TRUE
Behavioral problems	minority_only	106	38	minority	0.00207251	0.000839524	2.46867	16.3791	0.0249169	0.000296142	0.00384888	**	0.019122749326854	95.194	TRUE
Behavioral problems	minority_only	106	38	sex_child	-0.0706198	0.0171415	-4.11982	1.45541	0.0901979	-0.178298	0.0370585	*	0.019122749326854	95.194	TRUE
Behavioral problems	minority_only	106	38	age_child	-0.0731307	0.0301406	-2.42631	10.3375	0.0349363	-0.139992	-0.00626916	**	0.019122749326854	95.194	TRUE
Social competence	ses_minor	45	15	X.Intercept.	0.145225	0.170194	0.853293	3.34872	0.450203	-0.365856	0.656307		0.0274740517364614	94.8217	FALSE
Social competence	ses_minor	45	15	ses_child	-0.00610358	0.00234111	-2.60713	5.01923	0.0476588	-0.0121147	-9.24875e-05	**	0.0274740517364614	94.8217	FALSE
Social competence	ses_minor	45	15	minority	0.00591185	0.00336261	1.75811	3.69341	0.159476	-0.00373799	0.0155617		0.0274740517364614	94.8217	FALSE
Social competence	ses_minor	45	15	X.Intercept.	0.13464	0.157961	0.852365	3.47899	0.448692	-0.331087	0.600367		0.0302429027152123	95.2523	TRUE
Social competence	ses_minor	45	15	ses_child	-0.0058166	0.00261899	-2.22094	3.22734	0.106649	-0.0138289	0.00219567		0.0302429027152123	95.2523	TRUE
Social competence	ses_minor	45	15	minority	0.00632793	0.00346036	1.82869	3.58984	0.149576	-0.00372837	0.0163842		0.0302429027152123	95.2523	TRUE
Social competence	ses_minor	45	15	sex_child	-0.0314552	0.0568585	-0.553219	2.90812	0.619791	-0.215682	0.152771		0.0302429027152123	95.2523	TRUE
Social competence	ses_minor	45	15	age_child	0.048044	0.0586205	0.819576	2.44428	0.484687	-0.164961	0.261049		0.0302429027152123	95.2523	TRUE
Social competence	ses_only	52	18	X.Intercept.	0.293179	0.0734328	3.99248	6.49434	0.00610769	0.11676	0.469599	***	0.0278340980148293	94.3874	FALSE
Social competence	ses_only	52	18	ses_child	-0.00284251	0.00112096	-2.53578	10.5201	0.0285448	-0.00532354	-0.000361487	**	0.0278340980148293	94.3874	FALSE
Social competence	ses_only	52	18	X.Intercept.	0.220326	0.0835826	2.63603	7.1292	0.0330704	0.0234085	0.417244	**	0.0276108516822645	94.3201	TRUE
Social competence	ses_only	52	18	ses_child	-0.00144189	0.000967949	-1.48963	8.39056	0.172917	-0.00365603	0.00077225		0.0276108516822645	94.3201	TRUE
Social competence	ses_only	52	18	sex_child	0.0189693	0.0612955	0.309473	1.27112	0.799986	-0.458826	0.496765		0.0276108516822645	94.3201	TRUE
Social competence	ses_only	52	18	age_child	0.0912966	0.0821461	1.11139	2.46678	0.362892	-0.205196	0.387789		0.0276108516822645	94.3201	TRUE
Social competence	minority_only	79	28	X.Intercept.	0.0230292	0.0909655	0.253164	9.91896	0.805311	-0.179879	0.225938		0.021132540763914	93.2083	FALSE
Social competence	minority_only	79	28	minority	0.00110595	0.00124027	0.891702	13.2873	0.388415	-0.00156761	0.0037795		0.021132540763914	93.2083	FALSE
Social competence	minority_only	79	28	X.Intercept.	0.0926548	0.0743441	1.2463	12.3557	0.235768	-0.0688114	0.254121		0.0201140592312793	92.9627	TRUE
Social competence	minority_only	79	28	minority	0.000362885	0.00105071	0.345371	14.0223	0.734942	-0.00189033	0.0026161		0.0201140592312793	92.9627	TRUE
Social competence	minority_only	79	28	sex_child	0.0105824	0.0241814	0.437623	1.70761	0.710689	-0.112546	0.133711		0.0201140592312793	92.9627	TRUE
Social competence	minority_only	79	28	age_child	0.0695861	0.0375004	1.85561	6.28536	0.110683	-0.0211736	0.160346		0.0201140592312793	92.9627	TRUE
Social-Emotional problems	ses_minor	28	9	X.Intercept.	-0.449495	0.0846512	-5.30997	1.21497	0.0870164	-1.16495	0.265958	*	0.0519333066212205	96.758	FALSE
Social-Emotional problems	ses_minor	28	9	ses_child	0.00671691	0.00298761	2.24826	2.41846	0.131272	-0.00422483	0.0176586		0.0519333066212205	96.758	FALSE
Social-Emotional problems	ses_minor	28	9	minority	-0.00255723	0.0029899	-0.855292	2.35523	0.470512	-0.0137301	0.00861561		0.0519333066212205	96.758	FALSE
Social-Emotional problems	ses_minor	28	9	X.Intercept.	-0.351965	0.159934	-2.20069	1.07535	0.25742	-2.07668	1.37275		0.0569160532310713	96.8863	TRUE
Social-Emotional problems	ses_minor	28	9	ses_child	0.00174344	0.00189047	0.922231	2.10271	0.449653	-0.00602143	0.00950832		0.0569160532310713	96.8863	TRUE
Social-Emotional problems	ses_minor	28	9	minority	0.00249226	0.00202143	1.23292	2.63363	0.31624	-0.00447796	0.00946247		0.0569160532310713	96.8863	TRUE
Social-Emotional problems	ses_minor	28	9	sex_child	-0.0838075	0.0307864	-2.72223	2.18762	0.102261	-0.205958	0.0383428		0.0569160532310713	96.8863	TRUE
Social-Emotional problems	ses_minor	28	9	age_child	-0.0185745	0.0192459	-0.965116	1.68776	0.451984	-0.117944	0.0807953		0.0569160532310713	96.8863	TRUE
Social-Emotional problems	ses_only	31	10	X.Intercept.	-0.314677	0.189674	-1.65904	1.83197	0.250143	-1.20688	0.577526		0.0486373791605454	96.3542	FALSE
Social-Emotional problems	ses_only	31	10	ses_child	0.0030295	0.00199228	1.52062	2.98811	0.226044	-0.00332512	0.00938412		0.0486373791605454	96.3542	FALSE
Social-Emotional problems	ses_only	31	10	X.Intercept.	-0.203129	0.172659	-1.17647	1.27925	0.413446	-1.53423	1.12797		0.0503167198976994	96.3809	TRUE
Social-Emotional problems	ses_only	31	10	ses_child	0.00218167	0.00182377	1.19624	2.42377	0.335453	-0.00448675	0.0088501		0.0503167198976994	96.3809	TRUE
Social-Emotional problems	ses_only	31	10	sex_child	-0.0710386	0.0242425	-2.93033	1.30141	0.160562	-0.252538	0.11046		0.0503167198976994	96.3809	TRUE
Social-Emotional problems	ses_only	31	10	age_child	-0.0136736	0.0218401	-0.626077	1.82157	0.600592	-0.11704	0.0896926		0.0503167198976994	96.3809	TRUE
Social-Emotional problems	minority_only	47	17	X.Intercept.	-0.130933	0.104541	-1.25245	4.31341	0.274017	-0.413055	0.15119		0.0454800606515807	96.1701	FALSE
Social-Emotional problems	minority_only	47	17	minority	0.000823013	0.00179761	0.457839	6.59749	0.661763	-0.00348079	0.00512682		0.0454800606515807	96.1701	FALSE
Social-Emotional problems	minority_only	47	17	X.Intercept.	-0.213672	0.0728991	-2.93107	4.45436	0.037491	-0.408184	-0.0191597	**	0.0266471832941653	93.6018	TRUE
Social-Emotional problems	minority_only	47	17	minority	0.00286418	0.00114938	2.49194	6.48272	0.0441231	0.000101744	0.00562662	**	0.0266471832941653	93.6018	TRUE
Social-Emotional problems	minority_only	47	17	sex_child	-0.0943917	0.0199313	-4.73585	1.56067	0.0660012	-0.207996	0.0192121	*	0.0266471832941653	93.6018	TRUE
Social-Emotional problems	minority_only	47	17	age_child	-0.0418844	0.0196619	-2.13024	3.71011	0.105558	-0.0981985	0.0144297		0.0266471832941653	93.6018	TRUE
Global score	ses_minor	13	6	X.Intercept.	0.339166	0.115076	2.94733	1.55973	0.130961	-0.317267	0.995598		0.0165331712725606	86.0928	FALSE
Global score	ses_minor	13	6	ses_child	-0.00752719	0.00389623	-1.93192	1.38705	0.246031	-0.0338388	0.0187844		0.0165331712725606	86.0928	FALSE
Global score	ses_minor	13	6	minority	0.00225409	0.00377622	0.596916	1.67449	0.621174	-0.0174295	0.0219376		0.0165331712725606	86.0928	FALSE
Global score	ses_minor	13	6	X.Intercept.	0.241994	0.271383	0.891706	1	0.536405	-3.20625	3.69024		0.0386271644375608	92.0541	TRUE
Global score	ses_minor	13	6	ses_child	0.000524286	0.0112123	0.0467601	1	0.970253	-0.141941	0.14299		0.0386271644375608	92.0541	TRUE
Global score	ses_minor	13	6	minority	-0.00367333	0.00793495	-0.46293	1	0.723991	-0.104496	0.0971498		0.0386271644375608	92.0541	TRUE
Global score	ses_minor	13	6	sex_child	-0.36843	0.413739	-0.890487	1	0.536837	-5.62549	4.88863		0.0386271644375608	92.0541	TRUE
Global score	ses_minor	13	6	age_child	0.0607375	0.112459	0.540084	1	0.684747	-1.36819	1.48967		0.0386271644375608	92.0541	TRUE
Global score	ses_only	13	6	X.Intercept.	0.345471	0.0947363	3.64666	2.01865	0.0667178	-0.0585589	0.749501	*	0.0139666719086645	82.447	FALSE
Global score	ses_only	13	6	ses_child	-0.0059964	0.00219837	-2.72766	2.76322	0.0789193	-0.0133443	0.00135149	*	0.0139666719086645	82.447	FALSE
Global score	ses_only	13	6	X.Intercept.	0.308653	0.161419	1.91213	1.18016	0.276239	-1.13221	1.74952		0.0234587612163614	88.3654	TRUE
Global score	ses_only	13	6	ses_child	-0.00428171	0.00293088	-1.46089	1.79122	0.294946	-0.0184111	0.00984768		0.0234587612163614	88.3654	TRUE
Global score	ses_only	13	6	sex_child	-0.198286	0.147437	-1.34488	1.68378	0.331356	-0.961691	0.565118		0.0234587612163614	88.3654	TRUE
Global score	ses_only	13	6	age_child	0.0200607	0.0522885	0.383655	1.54059	0.747529	-0.283191	0.323313		0.0234587612163614	88.3654	TRUE
Global score	minority_only	15	8	X.Intercept.	0.12386	0.135693	0.912791	1.81048	0.466231	-0.522643	0.770362		0.00833097771462826	82.1211	FALSE
Global score	minority_only	15	8	minority	-0.00248129	0.00211126	-1.17526	2.81429	0.329679	-0.00945819	0.00449562		0.00833097771462826	82.1211	FALSE
Global score	minority_only	15	8	X.Intercept.	0.235624	0.0694774	3.39137	1.58117	0.105632	-0.153628	0.624875		0.00755688527187677	80.9833	TRUE
Global score	minority_only	15	8	minority	-0.0033764	0.00162762	-2.07444	1.99641	0.173969	-0.0103915	0.00363875		0.00755688527187677	80.9833	TRUE
Global score	minority_only	15	8	sex_child	-0.310666	0.107773	-2.8826	2.50491	0.0786025	-0.695378	0.0740457	*	0.00755688527187677	80.9833	TRUE
Global score	minority_only	15	8	age_child	0.0524149	0.0321879	1.6284	2.43212	0.22257	-0.0649763	0.169806		0.00755688527187677	80.9833	TRUE
