# Supplementary material for: Early childhood education and care quality and associations with child outcomes: A meta-analysis
Source: PLoS One. 2023 May 25;18(5):e0285985. doi: 10.1371/journal.pone.0285985 (PMC10212181; doi:10.1371/journal.pone.0285985)
Supplement: S13 File — (ZIP) [file pone.0285985.s015.zip › Data, R scripts, and Results/README.txt]

In this folder, we have saved 1) data files and 2) R scripts that process the data files to produce results reported in the meta-analysis of ECEC quality and child outcomes. 

1. First start the R project '2021_ECEC_meta_anal'. 

2. Loading data
If you want to reproduce the process by which our effect sizes datafile 'effectsizes' (230327_effect_sizes_dataset.csv) was made, then open the '0_readin' script. This script will use the raw data extracted from all reviewed papers, to produce a dataset which compiles unique effect size values that can then enter meta-analysis.
Or, you can directly start from the R scripts of which title start with 1, to skip the initial effect sizes data preparation process.
