# Supplementary material for: Early childhood education and care quality and associations with child outcomes: A meta-analysis
Source: PLoS One. 2023 May 25;18(5):e0285985. doi: 10.1371/journal.pone.0285985 (PMC10212181; doi:10.1371/journal.pone.0285985)
Supplement: S13 File — (ZIP) [file pone.0285985.s015.zip › Data, R scripts, and Results/Scripts/1_anal_Part 2_withinstudies_v2.R]

packages <- c("metafor",
              "robumeta",
              "tidyverse",
              "data.table",
              "ggplot2",
              "cowplot")
library(hrbrthemes)

invisible(lapply(packages, library, character.only = TRUE))

deff <- setDT(readRDS("./Data/effectsizes.rds")) %>%
  #keep - effect sizes with absolute values not larger than 1
  filter(abs(es) <= 1) %>%
  #remove - unstandardized effect sizes that could not be transformed
  filter(!(effect_size_unstandardized & is.na(effect_size_transformed)))

# RQ3: reported vs. observed ----------------------------------------------

#PREPARE DATASET
deff1 <- deff %>% 
  mutate(tt = paste(quality_time, co_time, sep = "_"),
         slab = paste(studyid, pairs, tt, sep = "_")) %>%
  relocate(slab, .after = reference) %>%
  arrange(studyid) %>%
  filter(slab %in% slab[duplicated(slab)])

list_studies <- deff1 %>%
  group_by(slab, quality_measure) %>%
  summarise(n = n()) %>%
  filter(slab %in% slab[duplicated(slab)]) %>%
  ungroup()

#susbset to studies that have matched cases
deff1 <- deff1[slab %in% list_studies$slab]

#TRANSFORM EFFECT SIZES
curdt <- escalc(measure = "ZCOR", #transform to normalize their sampling distribution
                ri = es, 
                ni = rptpop_ss_chi, 
                data = deff1, 
                append = TRUE) %>%
  mutate(yi = abs(yi))

curdt1 <- curdt %>%
  group_by(slab, quality_measure) %>%
  summarise(yi = mean(yi),
            quality = unique(quality_name))

#TEST
kruskal.test(yi ~ quality_measure, data = curdt1)

#VISUALIZE
p1 <- ggplot(curdt1, aes(x = quality_measure, y = yi, group = slab)) + 
  geom_line() +
  labs(y = "Reported effect size", 
       x = "Method of quality measurement") +
  scale_x_discrete(labels = c("Observed", "Self-reported")) +
  theme_ipsum(axis_title_size = 15,
              base_size = 12,
              plot_margin = margin(10,10,10,10)) +
  theme(legend.text = element_text(size = 12),
        plot.title.position = "panel") # this will bring the title to the center
#plot.title.position = "plot" #this makes the title left)

# 4-1: whether assessed early (1-1) or later (3-3) ------------------------

#PREPARE DATASET
deff1 <- deff %>% 
  filter(co_time %in% c(1,2,3) &
         quality_time %in% c(1,2,3)) %>%
  mutate(tt = paste(quality_time, co_time, sep = "_"),
         slab = paste(studyid, pairs, tt, sep = "_")) %>%
  filter(tt %in% c('1_1','2_2','3_3')) %>%
  relocate(slab, .after = reference) %>%
  arrange(studyid)

list_studies <- deff1 %>%
  group_by(studyid, pairs, tt) %>%
  summarise(n = n()) %>%
  mutate(slab = paste(studyid, pairs, sep = "_")) %>%
  filter(slab %in% slab[duplicated(slab)]) %>%
  mutate(slab = paste(studyid, pairs, tt, sep = "_")) %>%
  ungroup()

#susbset to studies that have matched cases
deff1 <- deff1[slab %in% list_studies$slab]

#TRANSFORM EFFECT SIZES
curdt <- escalc(measure = "ZCOR", #transform to normalize their sampling distribution
                ri = es, 
                ni = rptpop_ss_chi, 
                data = deff1, 
                append = TRUE) %>%
  mutate(yi = abs(yi))

curdt1 <- curdt %>%
  group_by(slab, tt) %>%
  summarise(yi = mean(yi))
curdt1$pair_num = rep(c(1:9), each = 2)

#TEST
kruskal.test(yi ~ tt, data = curdt1)

#VISUALIZE
p2 <- ggplot(curdt1, aes(x = tt, y = yi, group = pair_num)) + 
  geom_line() +
  labs(y = "Reported effect size", 
       x = "Time point in a school year") +
  scale_x_discrete(labels = c("Beginning", "End")) +
  theme_ipsum(axis_title_size = 15,
              base_size = 12,
              plot_margin = margin(10,10,10,10)) +
  theme(legend.text = element_text(size = 12),
        plot.title.position = "panel") # this will bring the title to the center
#plot.title.position = "plot" #this makes the title left)

# 4-2: whether assessed at same or different time points ------------------

#PREPARE DATASET
deff1 <- deff %>% 
  filter(co_time %in% c(1,2,3) 
         & quality_time %in% c(1,2,3)) %>%
  mutate(tt = paste(quality_time, co_time, sep = "_"),
         same = tt %in% c("1_1","2_2","3_3"),
         slab = paste(studyid, pairs, sep = "_")) %>%
  relocate(slab, .after = reference) %>%
  arrange(studyid)

#process to limit to studies with matched cases
list_studies <- deff1 %>%
  group_by(studyid, pairs) %>%
  summarise(n = n()) %>%
  filter(n >= 2) %>%
  mutate(slab = paste(studyid, pairs, sep = "_")) %>%
  ungroup()

deff1 <- deff1[slab %in% list_studies$slab] %>%
  mutate(slab = paste(studyid, pairs, same, sep = "_")) %>%
  relocate(slab, .after = reference) 

list_studies <- deff1 %>%
  group_by(studyid, pairs, same) %>%
  summarise(n = n()) %>%
  mutate(slab = paste(studyid, pairs, sep = "_")) %>%
  filter(slab %in% slab[duplicated(slab)]) %>%
  mutate(slab = paste(studyid, pairs, same, sep = "_")) %>%
  ungroup()

deff1 <- deff1[slab %in% list_studies$slab]

#TRANSFORM EFFECT SIZES
curdt <- escalc(measure = "ZCOR", #transform to normalize their sampling distribution
                ri = es, 
                ni = rptpop_ss_chi, 
                data = deff1, 
                append = TRUE) %>%
  mutate(yi = abs(yi))

curdt1 <- curdt %>%
  group_by(slab) %>%
  summarise(yi = mean(yi),
            pair = unique(pairs),
            quality = unique(quality),
            quality_n = unique(quality_name),
            co_n = unique(co_name))
curdt1$same <- rep(c("No","Yes"), nrow(curdt1)/2)
curdt1$pair_num <- rep(c(1:(nrow(curdt1)/2)), each = 2)

kruskal.test(yi ~ same, data = curdt1)

p3 <- ggplot(curdt1, aes(x = same, y = yi, group = pair_num)) + 
  geom_line() +
  labs(y = "Reported effect size", 
       x = "Measurement synchronized") +
  theme_ipsum(axis_title_size = 15,
              base_size = 12,
              plot_margin = margin(10,10,10,10)) +
  theme(legend.text = element_text(size = 12),
        plot.title.position = "panel")

# 4-3. Effect size types --------------------------------------------------

deff1 <- deff %>%
  mutate(tt = paste(quality_time, co_time, sep = "_"),
         es = ifelse(quality_name %in% "Negative Emotionl Climate", es*(-1), es),
         sex_child = (sex_child - 48.4)/8.28,
         age_child = (age_child - 54.7)/11.31)
  filter(!effect_size_type %in% "2=Partial") %>%
  mutate(effect_size_type = ifelse(effect_size_type %in% "3=RegressCoeff", 
                                   "Regression Coefficient",
                                   "Zero-order Correlation"),
         tt = paste(quality_time, co_time, sep = "_"),
         slab = paste(studyid, pairs, tt, quality_measure, sep = "_")) %>%
  relocate(slab, .after = reference) %>%
  arrange(slab) %>%
  filter(slab %in% slab[duplicated(slab)])

list_studies <- deff1 %>%
  group_by(slab) %>%
  summarise(uniq = length(unique(effect_size_type))) %>%
  filter(uniq == 2) %>%
  ungroup()

deff1 <- deff1[slab %in% list_studies$slab]

curdt <- escalc(measure = "ZCOR", #transform to normalize their sampling distribution
                ri = es, 
                ni = rptpop_ss_chi, 
                data = deff1, 
                append = TRUE) %>%
  mutate(yi = abs(yi))

kruskal.test(yi ~ effect_size_type, data = curdt)

ggplot(curdt, aes(x = effect_size_type, y = yi, group = slab)) + 
  geom_line() +
  labs(y = "Reported effect size", 
       x = "Coefficient type") +
  #  scale_x_discrete(labels = c("Observed", "Self-reported")) +
  theme_ipsum(axis_title_size = 15,
              base_size = 12,
              plot_margin = margin(10,10,10,10)) +
  theme(legend.text = element_text(size = 12),
        plot.title.position = "panel")


# model outputs -----------------------------------------------------------------

cowplot::plot_grid(p1,p2,p3, nrow = 1)
ggsave("220224_ES_comparisons.png", type = "cairo")
