# Supplementary material for: Early childhood education and care quality and associations with child outcomes: A meta-analysis
Source: PLoS One. 2023 May 25;18(5):e0285985. doi: 10.1371/journal.pone.0285985 (PMC10212181; doi:10.1371/journal.pone.0285985)
Supplement: S13 File — (ZIP) [file pone.0285985.s015.zip › Data, R scripts, and Results/Scripts/1_anal_Part 1.R]

packages <- c("metafor",
              "robumeta",
              "tidyverse",
              "data.table",
              "metafor")

invisible(lapply(packages, library, character.only = TRUE))

deff <- setDT(readRDS("./Data/effectsizes.rds"))
#View(deff)

# prepare variables -------------------------------------------------------

deff1 <- deff %>% 
  mutate(tt = paste(quality_time, co_time, sep = "_"),
         es = ifelse(quality_name %in% "Negative Emotionl Climate", es*(-1), es),
         sex_child = (sex_child - 48.4)/8.28,
         age_child = (age_child - 54.7)/11.31) %>%
  #keep - effect sizes with absolute values not larger than 1
  filter(abs(es) <= 1) %>%
  #remove - unstandardized effect sizes that could not be transformed
  filter(!(effect_size_unstandardized & is.na(effect_size_transformed)))

#as a result, "es" columns include valid effect size values.

co.names <- unique(deff1$co_name)

# 1. within each CO domains: pooled, SES effect, minority effect --------------------------------------------------

#make an empty dataframe store model outputs
results <- data.frame(coname = character(),
                      num_es = numeric(),
                      num_studies = numeric(),
                      labels = character(),
                      coef = numeric(),
                      se = numeric(),
                      t = numeric(),
                      df = numeric(),
                      prob = numeric(),
                      ci_l = numeric(),
                      ci_u = numeric(),
                      sig = character(),
                      tau_sq = numeric(),
                      i_sq = numeric(),
                      controls = logical(),
                      analysis = character())
                      
k <- 1

for(i in 1:length(co.names)){
  
  cur_conames <- co.names[i]
  
  deff2 <- deff1 %>% 
    filter(co_name %in% cur_conames)
  
  #whole - without subsetting to those available info on sex and age
  curdt <- escalc(measure = "ZCOR", #transform to normalize the sampling distribution of effect sizes
                  ri = es, 
                  ni = rptpop_ss_chi, 
                  data = deff2,
                  append = TRUE) 
  numstudies <- length(unique(curdt$reference))
  
  #RQ1-1: overall association
  m <- robu(formula = yi ~ 1,
               data = curdt,
               studynum = studyid,
               var.eff.size = vi)
  
  rownum_to_add <- dim(m$reg_table)[1]-1
  results[k,1] <- cur_conames
  results[k,c(4:12)] <- m$reg_table[1,]
  results[k,2] <- nrow(curdt)
  results[k,3] <- numstudies
  results[k,4] <- 'Pooled effect size (whole)'
  results[k,13] <- sensitivity(m)[3,7]
  results[k,14] <-  m$mod_info[2][[1]]
  results[k,15] <- FALSE
  results[k,16] <- 'pooled'
  k <- k + rownum_to_add + 1 #update the row number
  
  #whole - without subsetting to those available info on sex and age ADDED WITH PUBLICATION YEAR
  #RQ1-1: overall association
  m <- robu(formula = yi ~ 1 + pubyear,
            data = curdt,
            studynum = studyid,
            var.eff.size = vi)
  
  rownum_to_add <- dim(m$reg_table)[1]-1
  results[c(k:(k+1)),1] <- cur_conames
  results[c(k:(k+1)),c(4:12)] <- m$reg_table
  results[c(k:(k+1)),2] <- nrow(curdt)
  results[c(k:(k+1)),3] <- numstudies
  results[c(k:(k+1)),13] <- m$mod_info[3][[1]][1,1]
  results[c(k:(k+1)),14] <-  m$mod_info[2][[1]][1,1]
  results[c(k:(k+1)),15] <- FALSE
  results[c(k:(k+1)),16] <- 'pooled_publication_year'
  k <- k + rownum_to_add + 1 #update the row number
  
  #add controls - have to subset to those with sex and age info available
  
  #subset to the studies with age and sex info available
  curdt1 <- escalc(measure = "ZCOR", #transform to normalize the sampling distribution of effect sizes
                   ri = es, 
                   ni = rptpop_ss_chi, 
                   data = deff2 %>% 
                     filter(!is.na(sex_child) & !is.na(age_child)), 
                   append = TRUE)
  numstudies1 <- length(unique(curdt1$reference))
  
  if(i != 7){
    
    m <- robu(formula = yi ~ 1,
              data = curdt1,
              studynum = studyid,
              var.eff.size = vi)
    
    rownum_to_add <- dim(m$reg_table)[1]-1
    results[k,1] <- cur_conames
    results[k,c(4:12)] <- m$reg_table[1,]
    results[k,2] <- nrow(curdt1)
    results[k,3] <- numstudies1
    results[k,4] <- 'Pooled effect size (subset)'
    results[k,13] <- sensitivity(m)[3,7]
    results[k,14] <-  m$mod_info[2][[1]]
    results[k,15] <- FALSE
    results[k,16] <- 'pooled'
    k <- k + rownum_to_add + 1 #update the row number
    
    m <- robu(formula = yi ~ 1 + sex_child + age_child,
              data = curdt1,
              studynum = studyid,
              var.eff.size = vi)
    
    rownum_to_add <- dim(m$reg_table)[1]-1
    results[c(k:(k+2)),1] <- cur_conames
    results[c(k:(k+2)),c(4:12)] <- m$reg_table
    results[c(k:(k+2)),2] <- nrow(curdt1)
    results[c(k:(k+2)),3] <- numstudies1
    results[k+1,4] <- 'sex_child'
    results[k+2,4] <- 'age_child'
    results[c(k:(k+2)),13] <- m$mod_info[3][[1]][1,1]
    results[c(k:(k+2)),14] <-  m$mod_info[2][[1]][1,1]
    results[c(k:(k+2)),15] <- TRUE
    results[c(k:(k+2)),16] <- 'pooled'
    k <- k + rownum_to_add + 1 #update the row number
    
    #RQ1-2: PQ or SQ?
    m <- robu(formula = yi ~ 1 + quality,
              data = curdt1,
              studynum = studyid,
              var.eff.size = vi) 
    
    rownum_to_add <- dim(m$reg_table)[1]-1
    results[c(k,k+1),1] <- cur_conames
    results[c(k,k+1),c(4:12)] <- m$reg_table
    results[c(k,k+1),2] <- nrow(curdt1)
    results[c(k,k+1),3] <- numstudies1
    results[c(k,k+1),13] <- m$mod_info[3][[1]][1,1]
    results[c(k,k+1),14] <-  m$mod_info[2][[1]][1,1]
    results[c(k,k+1),15] <- FALSE
    results[c(k,k+1),16] <- 'pqsq'
    k <- k + rownum_to_add + 1 #update the row number
    
    #add controls to above
    m <- robu(formula = yi ~ 1 + quality + sex_child + age_child,
              data = curdt1,
              studynum = studyid,
              var.eff.size = vi) 
    
    rownum_to_add <- dim(m$reg_table)[1]-1
    results[c(k:(k+rownum_to_add)),1] <- cur_conames
    results[c(k:(k+rownum_to_add)),c(4:12)] <- m$reg_table
    results[c(k:(k+rownum_to_add)),2] <- nrow(curdt1)
    results[c(k:(k+rownum_to_add)),3] <- numstudies1
    results[c(k:(k+rownum_to_add)),13] <- m$mod_info[3][[1]][1,1]
    results[c(k:(k+rownum_to_add)),14] <-  m$mod_info[2][[1]][1,1]
    results[c(k:(k+rownum_to_add)),15] <- TRUE
    results[c(k:(k+rownum_to_add)),16] <- 'pqsq'
    k <- k + rownum_to_add + 1 #update the row number
    
    #RQ2-1: ses and minority in the high-income economies
    
    #ses minority together
    curdt2 <- curdt1 %>%
      filter(country_income %in% "High-income economies" &
               !is.na(ses_child) &
               !is.na(minority))
    numstudies2 <- length(unique(curdt2$reference))
    
    m <- robu(formula = yi ~ 1 + ses_child + minority,
              data = curdt2,
              studynum = studyid,
              var.eff.size = vi) #RQ 2-1
    
    rownum_to_add <- dim(m$reg_table)[1]-1
    results[c(k:(k+rownum_to_add)),1] <- cur_conames
    results[c(k:(k+rownum_to_add)),c(4:12)] <- m$reg_table
    results[c(k:(k+rownum_to_add)),2] <- nrow(curdt2)
    results[c(k:(k+rownum_to_add)),3] <- numstudies2
    results[c(k:(k+rownum_to_add)),13] <- m$mod_info[3][[1]][1,1]
    results[c(k:(k+rownum_to_add)),14] <- m$mod_info[2][[1]][1,1]
    results[c(k:(k+rownum_to_add)),15] <- FALSE
    results[c(k:(k+rownum_to_add)),16] <- 'ses_minor'
    
    k <- k + rownum_to_add + 1 #update the row number
    
    #ses minority together
    # adding controls to above
    m <- robu(formula = yi ~ 1 + ses_child + minority + sex_child + age_child,
              data = curdt2,
              studynum = studyid,
              var.eff.size = vi) #RQ 2-1
    
    rownum_to_add <- dim(m$reg_table)[1]-1
    results[c(k:(k+rownum_to_add)),1] <- cur_conames
    results[c(k:(k+rownum_to_add)),c(4:12)] <- m$reg_table
    results[c(k:(k+rownum_to_add)),2] <- nrow(curdt2)
    results[c(k:(k+rownum_to_add)),3] <- numstudies2
    results[c(k:(k+rownum_to_add)),13] <- m$mod_info[3][[1]][1,1]
    results[c(k:(k+rownum_to_add)),14] <-  m$mod_info[2][[1]][1,1]
    results[c(k:(k+rownum_to_add)),15] <- TRUE
    results[c(k:(k+rownum_to_add)),16] <- 'ses_minor'
    
    k <- k + rownum_to_add + 1 #update the row number
    
    #ses separately
    curdt2 <- curdt1 %>%
      filter(country_income %in% "High-income economies" &
               !is.na(ses_child))
    numstudies2 <- length(unique(curdt2$reference))
    
    m <- robu(formula = yi ~ 1 + ses_child,
              data = curdt2,
              studynum = studyid,
              var.eff.size = vi) #RQ 2-1
    
    rownum_to_add <- dim(m$reg_table)[1]-1
    results[c(k:(k+rownum_to_add)),1] <- cur_conames
    results[c(k:(k+rownum_to_add)),c(4:12)] <- m$reg_table
    results[c(k:(k+rownum_to_add)),2] <- nrow(curdt2)
    results[c(k:(k+rownum_to_add)),3] <- numstudies2
    results[c(k:(k+rownum_to_add)),13] <- m$mod_info[3][[1]][1,1]
    results[c(k:(k+rownum_to_add)),14] <- m$mod_info[2][[1]][1,1]
    results[c(k:(k+rownum_to_add)),15] <- FALSE
    results[c(k:(k+rownum_to_add)),16] <- 'ses_only'
    
    k <- k + rownum_to_add + 1 #update the row number
    
    #ses separately
    # adding controls to above
    m <- robu(formula = yi ~ 1 + ses_child + sex_child + age_child,
              data = curdt2,
              studynum = studyid,
              var.eff.size = vi) #RQ 2-1
    
    rownum_to_add <- dim(m$reg_table)[1]-1
    results[c(k:(k+rownum_to_add)),1] <- cur_conames
    results[c(k:(k+rownum_to_add)),c(4:12)] <- m$reg_table
    results[c(k:(k+rownum_to_add)),2] <- nrow(curdt2)
    results[c(k:(k+rownum_to_add)),3] <- numstudies2
    results[c(k:(k+rownum_to_add)),13] <- m$mod_info[3][[1]][1,1]
    results[c(k:(k+rownum_to_add)),14] <-  m$mod_info[2][[1]][1,1]
    results[c(k:(k+rownum_to_add)),15] <- TRUE
    results[c(k:(k+rownum_to_add)),16] <- 'ses_only'
    
    k <- k + rownum_to_add + 1 #update the row number
    
    #minority separately
    curdt2 <- curdt1 %>%
      filter(country_income %in% "High-income economies" &
               !is.na(minority))
    numstudies2 <- length(unique(curdt2$reference))
    
    m <- robu(formula = yi ~ 1 + minority,
              data = curdt2,
              studynum = studyid,
              var.eff.size = vi) #RQ 2-1
    
    rownum_to_add <- dim(m$reg_table)[1]-1
    results[c(k:(k+rownum_to_add)),1] <- cur_conames
    results[c(k:(k+rownum_to_add)),c(4:12)] <- m$reg_table
    results[c(k:(k+rownum_to_add)),2] <- nrow(curdt2)
    results[c(k:(k+rownum_to_add)),3] <- numstudies2
    results[c(k:(k+rownum_to_add)),13] <- m$mod_info[3][[1]][1,1]
    results[c(k:(k+rownum_to_add)),14] <- m$mod_info[2][[1]][1,1]
    results[c(k:(k+rownum_to_add)),15] <- FALSE
    results[c(k:(k+rownum_to_add)),16] <- 'minority_only'
    
    k <- k + rownum_to_add + 1 #update the row number
    
    #minority separately
    # adding controls to above
    m <- robu(formula = yi ~ 1 + minority + sex_child + age_child,
              data = curdt2,
              studynum = studyid,
              var.eff.size = vi) #RQ 2-1
    
    rownum_to_add <- dim(m$reg_table)[1]-1
    results[c(k:(k+rownum_to_add)),1] <- cur_conames
    results[c(k:(k+rownum_to_add)),c(4:12)] <- m$reg_table
    results[c(k:(k+rownum_to_add)),2] <- nrow(curdt2)
    results[c(k:(k+rownum_to_add)),3] <- numstudies2
    results[c(k:(k+rownum_to_add)),13] <- m$mod_info[3][[1]][1,1]
    results[c(k:(k+rownum_to_add)),14] <-  m$mod_info[2][[1]][1,1]
    results[c(k:(k+rownum_to_add)),15] <- TRUE
    results[c(k:(k+rownum_to_add)),16] <- 'minority_only'
    
    k <- k + rownum_to_add + 1 #update the row number
    
  }
  
  
