# Supplementary material for: Early childhood education and care quality and associations with child outcomes: A meta-analysis
Source: PLoS One. 2023 May 25;18(5):e0285985. doi: 10.1371/journal.pone.0285985 (PMC10212181; doi:10.1371/journal.pone.0285985)
Supplement: S13 File — (ZIP) [file pone.0285985.s015.zip › Data, R scripts, and Results/Scripts/1_anal_Publicationbias.R]

packages <- c("metafor",
              "robumeta",
              "tidyverse",
              "data.table",
              "PublicationBias",
              "hrbrthemes")

invisible(lapply(packages, library, character.only = TRUE))

deff <- setDT(readRDS("./Data/effectsizes.rds"))

# prepare variables -------------------------------------------------------
# subset to studies with standardized effect sizes available
deff1 <- deff %>% 
  filter(!effect_size_unstandardized |
           (effect_size_unstandardized & !is.na(effect_size_transformed))) %>%
  filter(abs(es) < 1) %>%
  mutate(tt = paste(quality_time, co_time, sep = "_"),
         es = ifelse(quality_name %in% "Negative Emotionl Climate", es*(-1), es))

co.names <- unique(deff1$co_name)

for(i in 1:length(co.names)){
  
  cur_conames <- co.names[i]
  
  filter <- deff1$co_name %in% cur_conames
  curdt <- deff1[filter,] %>% 
    mutate(age_child = scale(age_child))
  
  curdt <- escalc(measure = "ZCOR", #transform to normalize the sampling distribution of effect sizes
                  ri = es, 
                  ni = rptpop_ss_chi, 
                  data = curdt, 
                  append = TRUE) 
  
  if(i %in% c(4,6)){
    
    significance_funnel(
      yi = curdt$yi,
      vi = curdt$vi,
      favor.positive = FALSE,
      alpha.select = 0.05) +
      ggtitle(cur_conames) +
      labs(colour = " ") +
      theme_ipsum(axis_title_size = 20,
                  base_size = 15,
                  plot_margin = margin(10,10,10,10)) +
      theme(legend.position = c(0.9,0.2))
    
    plotname <- paste('./Figures/211031_funnel',i, ".png", sep = "")
    ggsave(plotname, type = "cairo")
    
  }
  
  else{
    
    significance_funnel(
      yi = curdt$yi,
      vi = curdt$vi,
      favor.positive = TRUE,
      alpha.select = 0.05) +
      ggtitle(cur_conames) +
      labs(colour = " ") +
      theme_ipsum(axis_title_size = 20,
                  base_size = 15,
                  plot_margin = margin(10,10,10,10)) +
      theme(legend.position = c(0.9,0.2))
    
    plotname <- paste('./Figures/211031_funnel',i, ".png", sep = "")
    ggsave(plotname, type = "cairo")
    
  }

}
