# Supplementary material for: Early childhood education and care quality and associations with child outcomes: A meta-analysis
Source: PLoS One. 2023 May 25;18(5):e0285985. doi: 10.1371/journal.pone.0285985 (PMC10212181; doi:10.1371/journal.pone.0285985)
Supplement: S13 File — (ZIP) [file pone.0285985.s015.zip › Data, R scripts, and Results/Scripts/4_r&r_processVSstructural.R]

packages <- c("metafor",
              "robumeta",
              "tidyverse",
              "data.table",
              "metafor")

invisible(lapply(packages, library, character.only = TRUE))

deff <- setDT(readRDS("./Data/effectsizes.rds"))
#View(deff)

# prepare variables -------------------------------------------------------

deff1 <- deff %>% 
  mutate(tt = paste(quality_time, co_time, sep = "_"),
         es = ifelse(quality_name %in% "Negative Emotionl Climate", es*(-1), es),
         sex_child = (sex_child - 48.4)/8.28,
         age_child = (age_child - 54.7)/11.31) %>%
  #keep - effect sizes with absolute values not larger than 1
  filter(abs(es) <= 1) %>%
  #remove - unstandardized effect sizes that could not be transformed
  filter(!(effect_size_unstandardized & is.na(effect_size_transformed)))

co.names <- unique(deff1$co_name)
quality.names <- unique(deff1$quality)

#make an empty dataframe store model outputs
results <- data.frame(coname = character(),
                      num_es = numeric(),
                      num_studies = numeric(),
                      labels = character(),
                      coef = numeric(),
                      se = numeric(),
                      t = numeric(),
                      df = numeric(),
                      prob = numeric(),
                      ci_l = numeric(),
                      ci_u = numeric(),
                      sig = character(),
                      tau_sq = numeric(),
                      i_sq = numeric(),
                      controls = logical(),
                      analysis = character())

k <- 1

for(i in 1:length(quality.names)){
  
  cur_quality <- quality.names[i]
  
  deff2 <- deff1 %>% 
    filter(quality %in% cur_quality)
  
  #whole - without subsetting to those available info on sex and age
  curdt <- escalc(measure = "ZCOR", #transform to normalize the sampling distribution of effect sizes
                  ri = es, 
                  ni = rptpop_ss_chi, 
                  data = deff2,
                  append = TRUE) 
  numstudies <- length(unique(curdt$reference))
  
  #1. simple pooling
  m <- robu(formula = yi ~ 1,
            data = curdt,
            studynum = studyid,
            var.eff.size = vi)
  
  rownum_to_add <- dim(m$reg_table)[1]-1
  results[k,1] <- 'pooled'
  results[k,c(4:12)] <- m$reg_table[1,]
  results[k,2] <- nrow(curdt)
  results[k,3] <- numstudies
  results[k,4] <- 'Pooled effect size (whole)'
  results[k,13] <- sensitivity(m)[3,7]
  results[k,14] <-  m$mod_info[2][[1]]
  results[k,15] <- FALSE
  results[k,16] <- cur_quality
  k <- k + rownum_to_add + 1 #update the row number
  
  #2. break down by child outcomes
  
  for(j in 1:length(co.names)){
    
    cur_conames <- co.names[j]
    
    curdt <- escalc(measure = "ZCOR", #transform to normalize the sampling distribution of effect sizes
                    ri = es, 
                    ni = rptpop_ss_chi, 
                    data = deff2 %>% 
                      filter(co_name %in% cur_conames),
                    append = TRUE) 
    numstudies <- length(unique(curdt$reference))
    
    #1. simple pooling
    m <- robu(formula = yi ~ 1,
              data = curdt,
              studynum = studyid,
              var.eff.size = vi)
    
    rownum_to_add <- dim(m$reg_table)[1]-1
    results[k,1] <- cur_conames
    results[k,c(4:12)] <- m$reg_table[1,]
    results[k,2] <- nrow(curdt)
    results[k,3] <- numstudies
    results[k,4] <- 'Pooled effect size (whole)'
    results[k,13] <- sensitivity(m)[3,7]
    results[k,14] <-  m$mod_info[2][[1]]
    results[k,15] <- FALSE
    results[k,16] <- cur_quality
    k <- k + rownum_to_add + 1 #update the row number

  }
  
}

saveRDS(results, './Results/220127_r&r_process_vs_structural.RDS')

write.csv(results, './Results/220127_r&r_process_vs_structural.csv')
