# Supplementary material for: Early childhood education and care quality and associations with child outcomes: A meta-analysis
Source: PLoS One. 2023 May 25;18(5):e0285985. doi: 10.1371/journal.pone.0285985 (PMC10212181; doi:10.1371/journal.pone.0285985)
Supplement: S13 File — (ZIP) [file pone.0285985.s015.zip › Data, R scripts, and Results/Scripts/1_anal_PQmoderation.R]

packages <- c("metafor",
              "robumeta",
              "tidyverse",
              "data.table",
              "stringr")

invisible(lapply(packages, library, character.only = TRUE))

deff <- readRDS("./Data/effectsizes.rds")

# prepare variables -------------------------------------------------------
# subset to studies with standardized effect sizes available
deff1 <- deff %>% 
  mutate(tt = paste(quality_time, co_time, sep = "_"),
         es = ifelse(quality_name %in% "Negative Emotionl Climate", es*(-1), es),
         sex_child = (sex_child - 48.4)/8.28,
         age_child = (age_child - 54.7)/11.31,
         tealvl_dba_high = word(tealvl_dba_high, 1, sep = '=') %>% as.numeric(),
         pqtype = ifelse(quality_name %in% c("Emotionl Support", "Negative Emotionl Climate"), 'climate',
                         ifelse(quality_name %in% "Classroom Organz/Chaos", 'manage',
                                ifelse(quality_name %in%"Instrctionl Support", 'support', NA))),
         colump = ifelse(co_name %in% c("Math","Literacy/Language"), "Cognitive",
                         ifelse(co_name %in% c("Social competence", "Behavioral skills"), "Social/behavioral", co_name))) %>% 
  #keep - effect sizes with absolute values not larger than 1
  filter(abs(es) <= 1) %>%
  #remove - unstandardized effect sizes that could not be transformed
  filter(!(effect_size_unstandardized & is.na(effect_size_transformed))) %>% 
  filter(quality %in% "structural") %>% #the analysis is only on SQ-CO association
  mutate(sqco_pair = paste(quality_name, " - ", co_name, sep = ""))

pqlist <- c("Instructional Support",
            "Global",
            "Emotional Support",
            "Classroom Organization/Chaos",
            "Conflict/Negative Emotional Climate")

names(deff1)[37:41] <- pqlist

#make the data longer format by PQs
deff2 <- deff1 %>% 
  pivot_longer(cols = all_of(pqlist)) %>%
  filter(!is.na(value)) %>%
  arrange(colump, pairs, name)

#further subset to studies with valid PQ measurements (as per Antje's email Jul 27, 2022)
deff3 <- deff2 %>%
  filter(!grepl("Aguiar, C., Moiteiro, A. R., & Pimentel, J. S. (2010)", reference) &
           !grepl("Barnes, E. M., & Dickinson, D. K.", reference) &
           !grepl("Bell, E., Bulotsky-Shearer, R. J., Bell, E. R., & Dominguez, X.", reference) &
           !grepl("Bowne, J. B., Yoshikawa, H., & Snow, C. E. (2016)", reference) &
           !grepl("Hindman, A. H., & Wasik, B. A. (2015)", reference) &
           !grepl("Vitaro, F., Boivin, M., Brendgen, M., Girard, A., & Dionne, G. (2012).", reference) &
           !grepl("Zucker, T. A., Cabell, S. Q., Justice, L. M., Pentimonti, J. M., & Kaderavek, J. N. (2013)", reference)
           ) 

#Following studies are already excluded due to other constraints 
#Keep for PQ5: "Bulotsky-Shearer, R. J., Wen, X., Faria, A.-M., Hahs-Vaughn, D. L., & Korfmacher, J. (n.d.).") &
#Keep for PQ3: "Cabell, S. Q., Zucker, T. A., DeCoster, J., Melo, C., Forston, L., & Hamre, B. (2018)") &
#Keep for PQ5: "McGinty, A. S., Justice, L. M., Piasta, S. B., Kaderavek, J., & Fan, X. (2012)"

# prepare new data frame to store results ---------------------------------

results <- data.frame(coname = character(),
                      num_es = numeric(),
                      num_studies = numeric(),
                      pqname = character(),
                      labels = character(),
                      coef = numeric(),
                      se = numeric(),
                      t = numeric(),
                      df = numeric(),
                      prob = numeric(),
                      ci_l = numeric(),
                      ci_u = numeric(),
                      sig = character(),
                      controls = logical()) 

k <- 1

co.names <- unique(deff3$co_name)
  
# analysis 1: go through all co domains -----------------------------------------------------------

#RUN WITHIN EACH SQ-CO PAIR AND PQ CAN SIMPLY BE A VARIABLE (NOT INTERACTION)

for(i in 1:length(pqlist)){#this loop goes through each PQ variables in the 'pqlist'
  
  cur_pq <- pqlist[i]
  
  deff4 <- deff3 %>% 
    filter(name %in% cur_pq) %>%
    arrange(co_name)
  
  colist <- deff4 %>% 
    group_by(co_name) %>% 
    summarise(n = length(unique(reference))) %>%
    filter(n >= 3) %>%
    select(co_name)
  
  for(j in 1:nrow(colist)){ #this loop goes through CO types and skip if # of studies are <2
    
    cur_co <- colist$co_name[j]
    
    curdt <- escalc(measure = "ZCOR", #transform to normalize the sampling distribution of effect sizes
                    ri = es, 
                    ni = rptpop_ss_chi, 
                    data = deff4 %>% 
                      filter(
                        (co_name %in% cur_co) & 
                          !is.na(sex_child) & !is.na(age_child)), 
                    append = TRUE)
    numstudies <- length(unique(curdt$reference))
    
    #without controls
    
    m <- robu(formula = yi ~ 1 + value,
              data = curdt,
              studynum = studyid,
              var.eff.size = vi)
    
    rownum_to_add <- dim(m$reg_table)[1]-1
    results[c(k:(k+rownum_to_add)),1] <- cur_co
    results[c(k:(k+rownum_to_add)),2] <- nrow(curdt)
    results[c(k:(k+rownum_to_add)),3] <- numstudies
    results[c(k:(k+rownum_to_add)),4] <- cur_pq
    results[c(k:(k+rownum_to_add)),c(5:13)] <- m$reg_table
    results[c(k:(k+rownum_to_add)),14] <- FALSE
    
    k <- k + rownum_to_add + 1 #update the row number
    
    #controls added
    
    if((i != 1 & j != 3) &
      ((i != 2 & j != 2) &
      ((i != 5 & j != 1)))) 
      
      {
      
      m <- robu(formula = yi ~ 1 + value + sex_child + age_child,
                data = curdt,
                studynum = studyid,
                var.eff.size = vi)
      
      rownum_to_add <- dim(m$reg_table)[1]-1
      results[c(k:(k+rownum_to_add)),1] <- cur_co
      results[c(k:(k+rownum_to_add)),2] <- nrow(curdt)
      results[c(k:(k+rownum_to_add)),3] <- numstudies
      results[c(k:(k+rownum_to_add)),4] <- cur_pq
      results[c(k:(k+rownum_to_add)),c(5:13)] <- m$reg_table
      results[c(k:(k+rownum_to_add)),14] <- TRUE
      
      k <- k + rownum_to_add + 1 #update the row number
    
    }
  }
}

saveRDS(results %>% 
          mutate(sig = ifelse(is.na(sig), "", sig)),
        "./Results/results_rq1-3_pq_moderation_220819.rds")
