# Supplementary material for: Early childhood education and care quality and associations with child outcomes: A meta-analysis
Source: PLoS One. 2023 May 25;18(5):e0285985. doi: 10.1371/journal.pone.0285985 (PMC10212181; doi:10.1371/journal.pone.0285985)
Supplement: S13 File — (ZIP) [file pone.0285985.s015.zip › Data, R scripts, and Results/Scripts/0_readin.R]

library("tidyverse") #if not yet installed on your Rstudio, run install.packages('packagename')

####create a dataset where each row is unique data points for effect sizes####

wideform <- "./Data/[FINAL] Coding Sheet_1_24_22.xlsx"
longform <- "./Data/NYU_MA_longformat_24012022.xlsx" 

#prepare indicator names to be used
pq.names <- tibble(quality_type = as.character(c(1:5)), 
                   quality_name = c("Emotionl Support",
                                    "Instrctionl Support",
                                    "Classroom Organz/Chaos",
                                    "Negative Emotionl Climate",
                                    "Global: Process Qual"))

sq.names <- tibble(quality_type = as.character(c(2:8)), 
                   quality_name = c("Length of Service",
                                    "EC Curriculumn",
                                    "Teacher/Staff-Child Ratio",
                                    "Group Size",
                                    "Teacher Yrs Education",
                                    "Teacher Educ: BA or Up",
                                    "Teacher Yrs Experience"))

co.names <- tibble(co_type = as.character(c(1:8)),
                   co_name = c("Math",
                               "Literacy/Language",
                               "Behavioral skills",
                               "Behavioral problems",
                               "Social competence",
                               "Social-Emotional problems",
                               "Motor skills",
                               "Global score"))

# STEP 1: reading in effect size tabs (already transformed to long format) -----------------------------------------
#There are three effect size tabs in the final coding sheet.
#The middle tab is redundant because PQ Effect Size tab has information on whether PQ was observational or self-reported,
#Thus, the middel tab is not read in.

#make one function to be used to be used throughout the script
splitfun <- function(x, symbol, index){str_split(x, symbol)[[1]][index]}

#now reading in
deff <- 
  readxl:: read_excel(longform, #start with the tab1 of the 'longform' data
                      sheet = 1) %>%
  janitor::clean_names() %>%
  arrange(reference) %>%
  mutate(quality = rep("process", nrow(.)),
         quality_type = sapply(pq_co, splitfun, symbol = "_", index = 1),
         co_type = sapply(pq_co, splitfun, symbol = "_", index = 2),
         quality_time = sapply(t_t, splitfun, symbol = "_", index = 1),
         co_time = sapply(t_t, splitfun, symbol = "_", index = 2),
         effect_size_unstandardized = effect_size_type_other %>% tolower() %>%  str_detect(pattern = "unstandard"),
         quality_measure = ifelse(pq_measure_type %in% "1=observational measure", "observed","self_reported")
  ) %>%
  select(-c("pq_co", "t_t", "pvalue", "pq_measure_type")) %>%
  left_join(pq.names, by = "quality_type") %>%
  left_join(co.names, by = "co_type") %>%
  bind_rows(., readxl:: read_excel(longform, #additionally read in the tab3
                                   sheet = 3) %>%
              janitor::clean_names() %>%
              arrange(reference) %>%
              mutate(quality = rep("structural", nrow(.)),
                     quality_type = sapply(sq_co, splitfun, symbol = "_", index = 1),
                     co_type = sapply(sq_co, splitfun, symbol = "_", index = 2),
                     quality_time = sapply(t_t, splitfun, symbol = "_", index = 1),
                     co_time = sapply(t_t, splitfun, symbol = "_", index = 2),
                     effect_size_unstandardized = effect_size_type_other %>% tolower() %>%  str_detect(pattern = "unstandard")) %>%
              select(-c("sq_co", "t_t", "pvalue")) %>%
              left_join(sq.names, by = "quality_type") %>%
              left_join(co.names, by = "co_type")
  ) %>%  
  relocate(reference, 
           starts_with("quality"), 
           starts_with("co"), 
           starts_with("effect"))

deff <- deff %>% select(-c('rpt_id','source','coder','number'))

# STEP 2: reading in the tab containing indicator SD/SE ---------------------------------------
#GOAL: For unstandardized effect sizes in deff, find SD/SE of the indicators
#so that the effect sizes can be standardized in STEP 3.

d3 <- readxl:: read_excel(wideform, 
                          sheet = 4, #used to be 3 in the previous coding sheets (as of Jan 24, 2022)
                          skip = 3) %>%
  janitor::clean_names() %>%
  arrange(reference) %>%
  select(-c(1:4, 6:10)) %>%
  rename("process_" = starts_with("pq_domain"),
         "structural_" = starts_with("sq_indicator"),
         "co_" = starts_with("co"),
         "measure_" = starts_with("type"),
         "timepoint_" = starts_with("time"),
         "sdorse_" = starts_with("sd")) %>%
  mutate(across(where(is.character), ~na_if(., "9999=NA")))

#make them into a long format
column_names <- names(d3)

#first for pq
d3_1 <- d3 %>% 
  select(c(1:(min(which(str_detect(column_names, "structural")))-1)))

ix <- which(str_detect(names(d3_1), "process"))

col_names <- c("reference", "indicator", "measure", "timepoint","sdorse","value")
set1 <- d3_1 %>% select(c(1:(ix[2]-1))) %>% setNames(col_names) %>% filter(!is.na(indicator))
set2 <- d3_1 %>% select(c(1, ix[2]:(ix[3]-1))) %>% setNames(col_names) %>% filter(!is.na(indicator))
set3 <- d3_1 %>% select(c(1, ix[3]:(ix[4]-1))) %>% setNames(col_names) %>% filter(!is.na(indicator))
set4 <- d3_1 %>% select(c(1, ix[4]:(ix[5]-1))) %>% setNames(col_names) %>% filter(!is.na(indicator))
set5 <- d3_1 %>% select(c(1, ix[5]:(ix[6]-1))) %>% setNames(col_names) %>% filter(!is.na(indicator))
set6 <- d3_1 %>% select(c(1, ix[6]:(ix[6]+4))) %>% setNames(col_names) %>% filter(!is.na(indicator))

pqset <- do.call(rbind, list(set1, set2, set3, set4, set5, set6)) %>%
  add_column(x = rep("process", nrow(.)))

#second for sq
d3_2 <- d3 %>% 
  select(c(1, c(min(which(str_detect(column_names, "structural"))):(min(which(str_detect(column_names, "co")))-1))))

ix <- which(str_detect(names(d3_2), "structural"))
col_names <- c("reference", "indicator", "timepoint","sdorse","value")
set1 <- d3_2 %>% select(c(1:(ix[2]-1))) %>% setNames(col_names) %>% filter(!is.na(indicator))
set2 <- d3_2 %>% select(c(1, ix[2]:(ix[3]-1))) %>% setNames(col_names) %>% filter(!is.na(indicator))
set3 <- d3_2 %>% select(c(1, ix[3]:(ix[4]-1))) %>% setNames(col_names) %>% filter(!is.na(indicator))
set4 <- d3_2 %>% select(c(1, ix[4]:(ix[4]+3))) %>% setNames(col_names) %>% filter(!is.na(indicator))

sqset <- do.call(rbind, list(set1, set2, set3, set4)) %>% 
  add_column(x = rep("structural", nrow(.)))

#third for co
d3_3 <- d3 %>% 
  select(c(1, c(min(which(str_detect(column_names, "co"))):ncol(d3))))

ix <- which(str_detect(names(d3_3), "co"))
col_names <- c("reference", "indicator", "timepoint","value","sdorse")
set1 <- d3_3 %>% select(c(1:(ix[2]-1))) %>% setNames(col_names) %>% filter(!is.na(indicator))
set2 <- d3_3 %>% select(c(1, ix[2]:(ix[3]-1))) %>% setNames(col_names) %>% filter(!is.na(indicator))
set3 <- d3_3 %>% select(c(1, ix[3]:(ix[4]-1))) %>% setNames(col_names) %>% filter(!is.na(indicator))
set4 <- d3_3 %>% select(c(1, ix[4]:(ix[5]-1))) %>% setNames(col_names) %>% filter(!is.na(indicator))
set5 <- d3_3 %>% select(c(1, ix[5]:(ix[6]-1))) %>% setNames(col_names) %>% filter(!is.na(indicator))
set6 <- d3_3 %>% select(c(1, ix[6]:(ix[6]+2))) %>% add_column(sdorse = rep(NA, nrow(.))) %>% setNames(col_names) %>% filter(!is.na(indicator))

coset <- do.call(rbind, list(set1, set2, set3, set4, set5, set6)) %>% 
  add_column(x = rep("co", nrow(.)))

#finally, combine all three pqset, sqset, coset
sd_dt <- bind_rows(bind_rows(pqset, sqset), coset) %>% 
  relocate(x, .after = indicator) %>%
  mutate(timepoint = as.numeric(timepoint)) %>%
  arrange(reference)

# STEP 3: match SD/SE for the unstandardized effect sizes -------------------
#match data from sd_dt for the unstandardized effect sizes in the deff dataset

unst_es <- which(deff$effect_size_unstandardized)
ref <- deff$reference
q <- deff$quality
qtype <- deff$quality_type
pqmeasure <- deff$quality_measure
cotype <- deff$co_type

quality_sd <- rep(NA, nrow(deff))
cout_sd <- rep(NA, nrow(deff))

pqmeasure_sd <- ifelse(sd_dt$measure %in% "1=observational measure", "observed", 
                       ifelse(is.na(sd_dt$measure), NA, "self_reported"))

#vectors to store indicators without sd information 
study <- rep(NA, 50)
indicator <- rep(NA, 50)
indicator_n <- rep(NA, 50)
q_measure <- rep(NA, 50)
tp <- rep(NA, 50)

k <- 1 #numbering 

for(i in unst_es){ #for all unstandardized effect sizes, find SD/SE for each indicators
  
  cur_qual <- qtype[i]
  cur_co <- cotype[i]
  q_indicator <- q[i]
  
  if(q_indicator %in% "process"){
    
    filter_quality <- 
      (sd_dt$reference %in% ref[i]) & 
      (sd_dt$x %in% "process") &
      str_detect(sd_dt$indicator, qtype[i]) & 
      (pqmeasure_sd %in% pqmeasure[i]) &
      sd_dt$timepoint == deff$quality_time[i]
    
    q_sd <- sd_dt$value[filter_quality]
#    print(paste("for", i, "quality sd is", q_sd, sep = " "))
    
    if(length(q_sd) == 0){
      
      missing_timepoint <- deff$quality_time[i]
      
      print(paste(i, 'no q_sd at', missing_timepoint,  sep = " "))
      
      study[k] <- ref[i]
      indicator_n[k] <- cur_qual
      indicator[k] <- q_indicator
      q_measure[k] <-  pqmeasure[i]
      tp[k] <- missing_timepoint
      
      k <- k + 1
    }
    
    else{quality_sd[i] <- q_sd} 
    
  }
  
  else{#structural quality
    
    filter_quality <- 
      (sd_dt$reference %in% ref[i]) & 
      (sd_dt$x %in% "structural") &
      str_detect(sd_dt$indicator, qtype[i]) &
      sd_dt$timepoint == deff$quality_time[i]
      
    q_sd <- sd_dt$value[filter_quality]
    
    if(length(q_sd) == 0){
      
      missing_timepoint <- deff$quality_time[i]
      
      print(paste(i, 'no q_sd at', missing_timepoint,  sep = " "))
      
      study[k] <- ref[i]
      indicator_n[k] <- cur_qual
      indicator[k] <- q_indicator
      q_measure[k] <-  pqmeasure[i]
      tp[k] <- missing_timepoint
      
      k <- k + 1
    }
    
    else{quality_sd[i] <- q_sd} 
    
    }
    
  filter_co <- 
    (sd_dt$reference %in% ref[i]) & 
    (sd_dt$x %in% "co") &
    str_detect(sd_dt$indicator, cotype[i]) &
    sd_dt$timepoint == deff$co_time[i] 
  
  co_sd <- sd_dt$value[filter_co]
  
  if(length(co_sd) == 0){
    
    missing_timepoint <- deff$co_time[i]
    
    print(paste(i, 'no co_sd at', missing_timepoint, sep = " "))
    
    study[k] <- ref[i]
    indicator_n[k] <- cur_co
    indicator[k] <- 'child_outcome'
    q_measure[k] <- NA
    tp[k] <- missing_timepoint
    
    k <- k + 1
  }
  
  else{cout_sd[i] <- co_sd} 
  
}

deff$quality_sd <- quality_sd
deff$co_sd <- cout_sd

deff1 <- deff %>%
  filter(!effect_size %in% "999") %>% #remove rows with effect sizes of 999
  mutate(quality_sd = as.numeric(quality_sd) %>% ifelse(. == 999, NA, .),
         co_sd = as.numeric(co_sd) %>% ifelse(. == 999, NA, .), 
         effect_size = as.numeric(effect_size),
         #transform unstandardized effect sizes
         effect_size_transformed = ifelse(effect_size_unstandardized,
                                          effect_size*(quality_sd/co_sd),
                                          NA))

#make a dataframe for indicators without SD/SE information
mdt <- data.table::data.table(study = study,
                              indicator = indicator,
                              quality_measure = q_measure,
                              indicator_number = indicator_n,
                              timepoint = tp) %>%
  filter(!is.na(timepoint)) %>%
  arrange(study, indicator, indicator_number)

# STEP 4. Bring in study-level data -----------------------------

#4-1. read in and prepare d1
d1 <- 
  readxl:: read_excel(wideform, 
                      sheet = 2,
                      skip = 3) %>%
  select(-c(1:6)) %>%
  janitor::clean_names() %>%
  arrange(reference) %>%
  mutate(duplicates = str_detect(reference, "Study 1|Study 2"))

studyid <- rep(NA, nrow(d1))
k <- 1

for(i in 1:nrow(d1)){
  
  if(!d1$duplicates[i]){
    studyid[i] <- as.character(k)
    k <- k + 1
  }
  
  else{
    
    if(str_detect(d1$reference[i], "Study 1")){
      studyid[i] <- paste(k, 1, sep = "_")
    }
    
    else{
      studyid[i] <- paste(k, 2, sep = "_")
      k <- k + 1
    }
    
  }
  
}

d1$studyid <- studyid
#SAVE
saveRDS(d1, './Data/studylist.rds')

#4-2. read in and prepare d2
d2 <- 
  readxl:: read_excel('./Data/220629_PQ_information.xlsx') %>%
  filter(!(PQ_domain %in% "9999=NA") &
         !(Mean %in% "999") &
         !is.na(Mean)) %>%
  pivot_wider(id_cols = Reference,
              names_from = PQ_domain,
              values_from = Mean) 


#4-3. NOW join deff1 with some columns from d1 and d2
deff2 <- deff1 %>%
  left_join(d1 %>%
              select(reference, 
                     contains(c("ss","tealvl","clalvl")), 
                     country, 
                     x30, 
                     studyid, 
                     ses_child, 
                     min_ch,
                     sex_child,
                     age_child,
                     x8),             
            by = "reference") %>%
  #some structural indicators need merging, transformation, NA cleaning, etc. 
  mutate(
    # tealvl_age = 
    #   ifelse(tealvl_age %in% c("999","999,00","999.0"), NA, tealvl_age) %>%
    #   str_replace_all(',','.') %>%
    #   as.numeric(),
    tealvl_age = ifelse(tealvl_age == 999, NA, tealvl_age),
    tealvl_exp = 
      ifelse(tealvl_exp %in% c("999","999,00","999.0"), NA, tealvl_exp) %>%
      str_replace_all(',','.') %>%
      as.numeric(),
    tealvl_dba_high = substr(tealvl_dba_high, 1, 1),
    tealvl_dba_high = ifelse(tealvl_dba_high == 9, NA, tealvl_dba_high),
    clalvl_gs =
      ifelse(tealvl_exp %in% c("999","999,00","999.0"), NA, tealvl_exp) %>%
      str_replace_all(',','.') %>%
      as.numeric(),
    clalvl_ctr_combined =
      ifelse(clalvl_ctr_combined %in% c("999","999,00","999.0"), NA, clalvl_ctr_combined) %>%
      str_replace_all(',','.') %>%
      as.numeric(),
    ses_child = 
      ifelse(ses_child %in% c("999","999,00","999.0"), NA, ses_child) %>%
      str_replace_all(',','.') %>%
      as.numeric(),
    sex_child = 
      ifelse(sex_child %in% c("999","999,00","999.0"), NA, sex_child) %>%
      str_replace_all(',','.') %>%
      as.numeric(),
    age_child = 
      ifelse(age_child %in% c("999","999,00","999.0"), NA, age_child) %>%
      str_replace_all(',','.') %>%
      as.numeric(),
    minority = 
      ifelse(min_ch %in% c("999","999,00","999.0"), NA, min_ch) %>%
      str_replace_all(',','.') %>%
      as.numeric(),
    minority_yn = minority >=75,
    pubyear = ifelse(x8 %in% "In Review", 2021, as.numeric(x8))
  )

# STEP 5: additional variable manipulations -------------------------------

deff3 <- deff2 %>%
  mutate(pairs = paste(quality, quality_type, sep = "") %>% paste(., co_type, sep = "_"),
         es = ifelse(effect_size_unstandardized, effect_size_transformed, effect_size),
         country = ifelse(country %in% "999.0", "Sub-Saharan Africa", country)) %>%
  rename(country_income = x30) %>%
  relocate(pairs, .after = reference) %>%
  relocate(c(quality_type, co_type, quality_name, co_name), .after = last_col()) %>%
  #remove unused columns
  select(-c(min_ch, tealvl_sex, tealvl_eduyears, tealvl_edu_t, clalvl_tcr, clalvl_ctr, clalvl_boys)) %>%
  arrange(pairs) 

# STEP 6: PQ values per study  --------------------------------------------

d <- readxl:: read_excel('./Data/220629_PQ_information.xlsx', 
                         sheet = 1) %>%
  filter(!grepl("Blankson,", Reference, fixed = T)) %>%
  filter(!grepl("Downer, J. T., Hamagami, A.", Reference, fixed = T)) %>%
  filter(!grepl("Reid, J. L., & Ready, D. D. (2013)", Reference, fixed = T)) %>%
  filter(!PQ_domain %in% "9999=NA") %>%
  filter(!is.na(Mean)) %>%
  mutate(Mean = as.numeric(Mean)) %>%
  filter(Mean <999) %>%
  group_by(Reference, PQ_domain) %>%
  summarize(PQ_mean = mean(Mean)) %>%
  pivot_wider(names_from = PQ_domain,
              values_from = PQ_mean) %>%
  rename(reference = Reference)

deff4 <- deff3 %>% 
  left_join(d, by = "reference")

# SAVE --------------------------------------------------------------------

saveRDS(deff4, './Data/effectsizes.rds')

rm(list=setdiff(ls(), "deff")) 

# Extra - STEP 7: reclassifying LMIC groups -------------------------------

deff <- readRDS("./Data/effectsizes.rds")

#studies to be moved from mic to lic
# deff$country_income[deff$reference %in%
#   (sort(unique(deff$reference[deff$country_income %in% "Upper-middle income economies"]))[4])] <- "Lower-middle income economies"

deff$country_income[deff$country %in% "China"] <- "Upper-middle income economies"
deff$country_income[deff$country %in% "Chile"] <- "Upper-middle income economies"

deff <- deff %>%
  mutate(country_income = ifelse(reference %in% 
                                   c(unique(deff$reference[deff$country %in% "Chile"])[4],
                                     unique(deff$reference[deff$country %in% "Oman"]),
                                     unique(deff$reference[deff$country %in% "UAE"])),
                                 "Lower-middle income economies - EXCL",
                                 country_income))

# SAVE --------------------------------------------------------------------

saveRDS(deff, './Data/effectsizes.rds')
write.csv(deff, './Data/230327_effect_sizes_dataset.csv')
