# Supplementary material for: Early childhood education and care quality and associations with child outcomes: A meta-analysis
Source: PLoS One. 2023 May 25;18(5):e0285985. doi: 10.1371/journal.pone.0285985 (PMC10212181; doi:10.1371/journal.pone.0285985)
Supplement: S13 File — (ZIP) [file pone.0285985.s015.zip › Data, R scripts, and Results/Scripts/1_anal_SQmoderation_v2.R]

packages <- c("metafor",
              "robumeta",
              "tidyverse",
              "data.table",
              "stringr")

invisible(lapply(packages, library, character.only = TRUE))

deff <- readRDS("./Data/effectsizes.rds")

# prepare variables -------------------------------------------------------
# subset to studies with standardized effect sizes available
deff1 <- deff %>% 
  mutate(tt = paste(quality_time, co_time, sep = "_"),
         es = ifelse(quality_name %in% "Negative Emotionl Climate", es*(-1), es),
         sex_child = (sex_child - 48.4)/8.28,
         age_child = (age_child - 54.7)/11.31,
         tealvl_dba_high = word(tealvl_dba_high, 1, sep = '=') %>% as.numeric(),
         pqtype = ifelse(quality_name %in% c("Emotionl Support", "Negative Emotionl Climate"), 'climate',
                         ifelse(quality_name %in% "Classroom Organz/Chaos", 'manage',
                                ifelse(quality_name %in%"Instrctionl Support", 'support', NA))),
         colump = ifelse(co_name %in% c("Math","Literacy/Language"), "Cognitive",
                         ifelse(co_name %in% c("Social competence", "Behavioral skills"), "Social/behavioral", co_name))) %>% 
  #keep - effect sizes with absolute values not larger than 1
  filter(abs(es) <= 1) %>%
  #remove - unstandardized effect sizes that could not be transformed
  filter(!(effect_size_unstandardized & is.na(effect_size_transformed))) %>%
  setDT()

# prepare new data frame to store results ---------------------------------

results <- data.frame(coname = character(),
                      num_es = numeric(),
                      num_studies = numeric(),
                      sqname = character(),
                      labels = character(),
                      coef = numeric(),
                      se = numeric(),
                      t = numeric(),
                      df = numeric(),
                      prob = numeric(),
                      ci_l = numeric(),
                      ci_u = numeric(),
                      sig = character(),
                      controls = logical()) 

k <- 1

co.names <- unique(deff1$co_name)

deff1 <- deff1 %>% 
  filter(quality %in% "process") %>% #the analysis is only on PQ-CO association
  mutate(pqco_pair = paste(quality_name, " - ", co_name, sep = ""))

sqlist <- c("tealvl_age",
            "tealvl_exp",
            "tealvl_dba_high",
            "clalvl_gs",
            "clalvl_ctr_combined")

# analysis 1: go through all co domains -----------------------------------------------------------

#AS OF FEB 25, 2022; RUN WITHIN EACH PQ-CO PAIR AND SQ CAN SIMPLY BE A VARIABLE (NOT INTERACTION)

for(i in 1:length(sqlist)){#this loop goes through each SQ variables in the 'sqlist'
  
  cur_sq <- sqlist[i]
  
  sqcol <- deff1 %>% select(contains(cur_sq)) 
  deff2 <- deff1[which(!is.na(sqcol)),] #filter out studies with missing SQ information
  
  colist <- deff2 %>% 
    group_by(co_name) %>% 
    summarise(n = length(unique(reference))) %>%
    filter(n >= 3) %>%
    select(co_name)
  
  for(j in 1:nrow(colist)){ #this loop goes through CO types and skip if # of studies are <2
    
    cur_co <- colist$co_name[j]
    
    if(i != 5 & j != 3){
      
      curdt <- escalc(measure = "ZCOR", #transform to normalize the sampling distribution of effect sizes
                      ri = es, 
                      ni = rptpop_ss_chi, 
                      data = deff2 %>% 
                        filter(
                          (co_name %in% cur_co) & 
                            !is.na(sex_child) & !is.na(age_child)), 
                      append = TRUE)
      numstudies <- length(unique(curdt$reference))
      
      curdt$sq <- curdt[, names(curdt) %in% cur_sq]
      
      #without controls
      
      m <- robu(formula = yi ~ 1 + sq,
                data = curdt,
                studynum = studyid,
                var.eff.size = vi)
      
      rownum_to_add <- dim(m$reg_table)[1]-1
      results[c(k:(k+rownum_to_add)),1] <- cur_co
      results[c(k:(k+rownum_to_add)),2] <- nrow(curdt)
      results[c(k:(k+rownum_to_add)),3] <- numstudies
      results[c(k:(k+rownum_to_add)),4] <- cur_sq
      results[c(k:(k+rownum_to_add)),c(5:13)] <- m$reg_table
      results[c(k:(k+rownum_to_add)),14] <- FALSE
      
      k <- k + rownum_to_add + 1 #update the row number
      
      #controls added
      
      m <- robu(formula = yi ~ 1 + sq + sex_child + age_child,
                data = curdt,
                studynum = studyid,
                var.eff.size = vi)
      
      rownum_to_add <- dim(m$reg_table)[1]-1
      results[c(k:(k+rownum_to_add)),1] <- cur_co
      results[c(k:(k+rownum_to_add)),2] <- nrow(curdt)
      results[c(k:(k+rownum_to_add)),3] <- numstudies
      results[c(k:(k+rownum_to_add)),4] <- cur_sq
      results[c(k:(k+rownum_to_add)),c(5:13)] <- m$reg_table
      results[c(k:(k+rownum_to_add)),14] <- TRUE
      
      k <- k + rownum_to_add + 1 #update the row number
      
    }
    
    else{
      
      curdt <- escalc(measure = "ZCOR", #transform to normalize the sampling distribution of effect sizes
                      ri = es, 
                      ni = rptpop_ss_chi, 
                      data = deff2 %>% 
                        filter(
                          (co_name %in% cur_co) & 
                            !is.na(sex_child) & !is.na(age_child)), 
                      append = TRUE)
      numstudies <- length(unique(curdt$reference))
      
      curdt$sq <- curdt[, names(curdt) %in% cur_sq]
      
      #without controls
      
      m <- robu(formula = yi ~ 1 + sq,
                data = curdt,
                studynum = studyid,
                var.eff.size = vi)
      
      rownum_to_add <- dim(m$reg_table)[1]-1
      results[c(k:(k+rownum_to_add)),1] <- cur_co
      results[c(k:(k+rownum_to_add)),2] <- nrow(curdt)
      results[c(k:(k+rownum_to_add)),3] <- numstudies
      results[c(k:(k+rownum_to_add)),4] <- cur_sq
      results[c(k:(k+rownum_to_add)),c(5:13)] <- m$reg_table
      results[c(k:(k+rownum_to_add)),14] <- FALSE
      
      k <- k + rownum_to_add + 1 #update the row number
      
    }
    
  }
  
}

saveRDS(results %>% 
          mutate(sig = ifelse(is.na(sig), "", sig)),
        "./Results/results_rq1-3_sq_moderation_220225.rds")

# supplementary: within pqdomain -----------------------------------------------------------
results <- data.frame(coname = character(),
                      num_es = numeric(),
                      num_studies = numeric(),
                      sqname = character(),
                      labels = character(),
                      coef = numeric(),
                      se = numeric(),
                      t = numeric(),
                      df = numeric(),
                      prob = numeric(),
                      ci_l = numeric(),
                      ci_u = numeric(),
                      sig = character(),
                      controls = logical()) 

k <- 1

deff1 <- deff1 %>%
  filter(!is.na(pqtype)) %>%
  mutate(co_pqdomain = paste(co_name, "-", pqtype))

for(i in 1:length(sqlist)){#this loop goes through each SQ variables in the 'sqlist'
  
  cur_sq <- sqlist[i]
  
  sqcol <- deff1 %>% select(contains(cur_sq)) 
  deff2 <- deff1[which(!is.na(sqcol)),] #filter out studies with missing SQ information
  
  colist <- deff2 %>% 
    group_by(co_pqdomain) %>% 
    summarise(n = length(unique(reference))) %>%
    filter(n >= 3) %>%
    select(co_pqdomain)
  
  for(j in 1:nrow(colist)){ #this loop goes through CO types and skip if # of studies are <2
    
    cur_co <- colist$co_pqdomain[j]
    
    curdt <- escalc(measure = "ZCOR", #transform to normalize the sampling distribution of effect sizes
                    ri = es, 
                    ni = rptpop_ss_chi, 
                    data = deff2 %>% 
                      filter(
                        (co_pqdomain %in% cur_co) & 
                          !is.na(sex_child) & !is.na(age_child)), 
                    append = TRUE)
    numstudies <- length(unique(curdt$reference))
    
    curdt$sq <- curdt[, names(curdt) %in% cur_sq]
    
    #without controls
    
    m <- robu(formula = yi ~ 1 + sq,
              data = curdt,
              studynum = studyid,
              var.eff.size = vi)
    
    rownum_to_add <- dim(m$reg_table)[1]-1
    results[c(k:(k+rownum_to_add)),1] <- cur_co
    results[c(k:(k+rownum_to_add)),2] <- nrow(curdt)
    results[c(k:(k+rownum_to_add)),3] <- numstudies
    results[c(k:(k+rownum_to_add)),4] <- cur_sq
    results[c(k:(k+rownum_to_add)),c(5:13)] <- m$reg_table
    results[c(k:(k+rownum_to_add)),14] <- FALSE
    
    k <- k + rownum_to_add + 1 #update the row number
    
    }
  
}

saveRDS(results %>% 
          mutate(sig = ifelse(is.na(sig), "", sig)),
        "./Results/results_rq1-3_sq_moderation_pqdomain_220225.rds")
