# Supplementary material for: Early childhood education and care quality and associations with child outcomes: A meta-analysis
Source: PLoS One. 2023 May 25;18(5):e0285985. doi: 10.1371/journal.pone.0285985 (PMC10212181; doi:10.1371/journal.pone.0285985)
Supplement: S13 File — (ZIP) [file pone.0285985.s015.zip › Data, R scripts, and Results/Data/220629_PQ_information.xlsx]

## Sheet: Process SD_Mean information
Reference	PQ_domain	Type	Time point	SD or SE	Value	Mean
Abreu-Lima, I. M. P., Leal, T. B., Cadima, J., & Gamelas, A. M. (2012). Predicting child outcomes from preschool quality in Portugal. European Journal of Psychology of Education, 28(2), 399–420. https://doi.org/10.1007/s10212-012-0120-y	2=Instructional Support	1=observational measure	2	SD	0.51	2.8
Aguiar, A. L., Aguiar, C., Cadima, J., Correia, N., & Fialho, M. (2019). Classroom quality and children’s social skills and problem behaviors: Dosage and disability status as moderators. Early Childhood Research Quarterly, 49, 81–92. aph.	1=Emotional Support	1=observational measure	3	SD	0.8	5.01
Aguiar, C., Moiteiro, A. R., & Pimentel, J. S. (2010). Classroom quality and social acceptance of preschoolers with disabilities. Infants & Young Children, 23(1), 34–41. https://doi.org/10.1097/IYC.0b013e3181c9766e	5=Global score of the measure used in the analyses	1=observational measure	4	SD	7.59	24.83
Alamos, P., & Williford, A. P. (2020). Teacher-child emotion talk in preschool children displaying elevated externalizing behaviors. Journal of Applied Developmental Psychology, 67. psyh. https://doi.org/10.1016/j.appdev.2019.101107	1=Emotional Support	2=self-report	1	SD	0.63	4.32
Anderson, K. L., Weimer, M., & Fuhs, M. W. (2020). Teacher fidelity to Conscious Discipline and children’s executive function skills. Early Childhood Research Quarterly, 51, 14–25. aph.	1=Emotional Support	1=observational measure	1	SD	0.67	5.86
Ansari, A., & Gershoff, E. (2015). LEARNING-RELATED SOCIAL SKILLS AS A MEDIATOR BETWEEN TEACHER INSTRUCTION AND CHILD ACHIEVEMENT IN HEAD START. Social Development (Oxford, England), 24(4), 699–715. https://doi.org/10.1111/sode.12124	2=Instructional Support	2=self-report	3	SD	0.59	5.26
Araujo, M. C. ( 1 ), Cruz-Aguayo, Y. ( 1 ), Schady, N. ( 1 ), & Carneiro, P. ( 2 ). (2016). Teacher quality and learning outcomes in kindergarten. Quarterly Journal of Economics, 131(3), 1415–1453. https://doi.org/10.1093/qje/qjw016	5=Global score of the measure used in the analyses	1=observational measure	1	SD	999	999
Bailey, C., Bailey, C. S., Denham, S. A., Curby, T. W., & Bassett, H. H. (n.d.). Emotional and Organizational Supports for Preschoolers’ Emotion Regulation: Relations With School Adjustment. EMOTION. Retrieved from http://proxy.library.nyu.edu/login?url=http://search.ebscohost.com/login.aspx?direct=true&db=edswss&AN=000370971400013&site=eds-live	1=Emotional Support	1=observational measure	3	SD	0.87	5.33
Bargagliotti, A., Gottfried, M. A., & Guarino, C. M. (2017). Educating the whole child: Kindergarten mathematics instructional practices and students’ academic and socioemotional development. Teachers College Record, 119(8), 1–41.	2=Instructional Support	2=self-report	3	SD	0.07	13.28
Barnes, E. M. ., ebarnes@albany. ed., & Dickinson, D. K. . (2018). Relationships Among Teachers’ Use of Mental State Verbs and Children’s Vocabulary Growth. Early Education & Development, 29(3), 307–323. Retrieved from http://proxy.library.nyu.edu/login?url=http://search.ebscohost.com/login.aspx?direct=true&db=eft&AN=128422476&site=eds-live	2=Instructional Support	1=observational measure	1	SD	3.05	8.395
Barnes, E. M., & Dickinson, D. K. (2017). The Relationship of Head Start Teachers’ Academic Language Use and Children’s Receptive Vocabulary. Early Education and Development, 28(7), 794–809. Retrieved from http://proxy.library.nyu.edu/login?url=https://search.proquest.com/docview/1969008373?accountid=12768 http://getit.library.nyu.edu/resolve?url_ver=Z39.88-2004&rft_val_fmt=info:ofi/fmt:kev:mtx:j…	2=Instructional Support	1=observational measure	1	SD	9	41.605
Baroody, A. E., & Diamond, K. E. (2016). Associations among Preschool Children’s Classroom Literacy Environment, Interest and Engagement in Literacy Activities, and Early Reading Skills. Journal of Early Childhood Research, 14(2), 146–162. Retrieved from http://proxy.library.nyu.edu/login?url=http://search.ebscohost.com/login.aspx?direct=true&db=eric&AN=EJ1101168&site=eds-live	2=Instructional Support	1=observational measure	1	SD	0.56	3.14
Bell, E., Bulotsky-Shearer, R. J., Bell, E. R., & Dominguez, X. (n.d.). Latent profiles of problem behavior within learning, peer, and teacher contexts: Identifying subgroups of children at academic risk across the preschool year. JOURNAL OF SCHOOL PSYCHOLOGY. Retrieved from http://proxy.library.nyu.edu/login?url=http://search.ebscohost.com/login.aspx?direct=true&db=edswss&AN=000313775400004&site…	4=Conflict/Negative Emotional Climate	1=observational measure	1	SD	9.96	49.74
Betancur, Maldonado-Carreño & Votruba-Drzal (Manuscript in Preparation) Measuring the Preschool Quality in Low- and Middle-Income Countries: Validity of the ECERS-R in Colombia - Study 1 EEQB	1=Emotional Support	1=observational measure	1	SD
Betancur, Maldonado-Carreño & Votruba-Drzal (Manuscript in Preparation) Measuring the Preschool Quality in Low- and Middle-Income Countries: Validity of the ECERS-R in Colombia - Study 2 IECDC	1=Emotional Support	1=observational measure	1	SD	0.493	1.713
Bihler, L.-M. ( 1 ), Agache, A. ( 1 ), Willard, J. A. ( 1 ), Leyendecker, B. ( 1 ), & Schneller, K. ( 2 ). (2018). Expressive morphological skills of dual language learning and monolingual German children: Exploring links to duration of preschool attendance, classroom quality, and classroom composition. Frontiers in Psychology, 9(JUN). https://doi.org/10.3389/fpsyg.2018.00888	1=Emotional Support	1=observational measure	4	SD	0.58	5.79
Bingham, G. E., Quinn, M. F., & Gerde, H. K. (2017). Examining early childhood teachers’ writing practices: Associations between pedagogical supports and children’s writing skills. Early Childhood Research Quarterly, 39, 35–46. https://doi.org/10.1016/j.ecresq.2017.01.002	2=Instructional Support	1=observational measure	1	SD	4.91	6.92
Blair, C., & McKinnon, R. D. (n.d.). Moderating effects of executive functions and the teacher child relationship on the development of mathematics ability in kindergarten. LEARNING AND INSTRUCTION. Retrieved from http://proxy.library.nyu.edu/login?url=http://search.ebscohost.com/login.aspx?direct=true&db=edswss&AN=000366341900009&site=eds-live	1=Emotional Support	2=self-report	3	SD	0.62	4.34
Blankson, A. N., & Blair, C. (2016). Cognition and classroom quality as predictors of math achievement in the kindergarten year. Learning and Instruction, 41, 32–40. https://doi.org/10.1016/j.learninstruc.2015.09.004	5=Global score of the measure used in the analyses	1=observational measure	3	SD	0.88	0
Bosman, R. J., Roorda, D. L., van der Veen, I., & Koomen, H. M. Y. (2018). Teacher-student relationship quality from kindergarten to sixth grade and students’ school adjustment: A person-centered approach. Journal of School Psychology, 68, 177–194. https://doi.org/10.1016/j.jsp.2018.03.006	2=Instructional Support	2=self-report	2	SD	0.58	3.86
Bowne, J. B., Yoshikawa, H., & Snow, C. E. (2016). Relationships of Teachers’ Language and Explicit Vocabulary Instruction to Students’ Vocabulary Growth in Kindergarten. Reading Research Quarterly, 52(1), 7–29. https://doi.org/10.1002/rrq.151	2=Instructional Support	1=observational measure	3	SD	14.11	22.08
Boyce, W. T., Obradovi , J., Bush, N. R., Stamperdahl, J., Kim, Y. S., & Adler, N. (2012). Social stratification, classroom climate, and the behavioral adaptation of kindergarten children. Proceedings of the National Academy of Sciences, 109(Supplement_2), 17168–17173. https://doi.org/10.1073/pnas.1201730109	5=Global score of the measure used in the analyses	2=self-report	2	SD	999	999
Brinkman, S. A., Hasan, A., Nakajima, N., Jung, H., Kinnell, A., & Pradhan, M. (2017). The role of preschool quality in promoting child development: evidence from rural Indonesia (Vol. 25). Retrieved from http://proxy.library.nyu.edu/login?url=http://search.ebscohost.com/login.aspx?direct=true&db=edswss&AN=000404630500002&site=eds-live	5=Global score of the measure used in the analyses	1=observational measure	4	SD	0.974	2.429
Broekhuizen, M. L., Aken, M. A. G. van, Dubas, J. S., Mulder, H., & Leseman, P. P. M. (2015). Individual differences in effects of child care quality: The role of child affective self-regulation and gender. Infant Behavior & Development, 40, 216–230. https://doi.org/10.1016/j.infbeh.2015.06.009	1=Emotional Support	1=observational measure	4	SD	0.58	5.01
Broekhuizen, M. L., Slot, P. L., van Aken, M. A. G., & Dubas, J. S. (n.d.). Teachers’ Emotional and Behavioral Support and Preschoolers’ Self-Regulation: Relations With Social and Emotional Skills During Play. EARLY EDUCATION AND DEVELOPMENT. Retrieved from http://proxy.library.nyu.edu/login?url=http://search.ebscohost.com/login.aspx?direct=true&db=edswss&AN=000393965700001&site=eds-live	1=Emotional Support	1=observational measure	4	SD	0.43	4.97
Broekhuizen, M. L., van Aken, M. A. G., Dubas, J. S., & Leseman, P. P. M. (2018). Child care quality and Dutch 2- and 3-year-olds’ socio-emotional outcomes: Does the amount of care matter? Infant & Child Development, 27(1), 1–1. Retrieved from http://proxy.library.nyu.edu/login?url=http://search.ebscohost.com/login.aspx?direct=true&db=sih&AN=127884673&site=eds-live	1=Emotional Support	1=observational measure	4	SD	0.59	5
Buckrop, J., Roberts, A., & LoCasale-Crouch, J. (2016). Children’s preschool classroom experiences and associations with early elementary special education referral. Early Childhood Research Quarterly, 36, 452–461. https://doi.org/10.1016/j.ecresq.2016.01.016	1=Emotional Support	2=self-report	3	SD	0.62	4.37
Bulotsky-Shearer, R. J., Bell, E. R., Carter, T. M., & Dietrich, S. L. R. (2014). Peer play interactions and learning for low-income preschool children: The moderating role of classroom quality. Early Education and Development, 25(6), 815–840. https://doi.org/10.1080/10409289.2014.864214	1=Emotional Support	1=observational measure	2	SD	0.97	5.28
Bulotsky-Shearer, R. J., Fernandez, V. A., Bichay-Awadalla, K., Bailey, J., Futterer, J., & Qi, C. H. (2020). Teacher-child interaction quality moderates social risks associated with problem behavior in preschool classroom contexts. Journal of Applied Developmental Psychology, 67. psyh. https://doi.org/10.1016/j.appdev.2019.101103	1=Emotional Support	1=observational measure	2	SD	0.97	5.28
Bulotsky-Shearer, R. J., Wen, X., Faria, A.-M., Hahs-Vaughn, D. L., & Korfmacher, J. (n.d.). National Profiles of classroom quality and family involvement: A multilevel examination of proximal influences on Head Start children’s school readiness. EARLY CHILDHOOD RESEARCH QUARTERLY. Retrieved from http://proxy.library.nyu.edu/login?url=http://search.ebscohost.com/login.aspx?direct=true&db=edswss&A…	1=Emotional Support	1=observational measure	3	SE	0.54	41.14
Burchinal, M., Field, S., López, M. L., Howes, C., & Pianta, R. (2012). Instruction in Spanish in pre-kindergarten classrooms and child outcomes for English language learners. Early Childhood Research Quarterly, 27(2), 188–197. https://doi.org/10.1016/j.ecresq.2011.11.003	1=Emotional Support	1=observational measure	1	SD	0.61	5.635
Burchinal, M., Vandergrift, N., Pianta, R., & Mashburn, A. (2010). Threshold analysis of association between child care quality and child outcomes for low-income children in pre-kindergarten programs. Early Childhood Research Quarterly, 25(2), 166–176. https://doi.org/10.1016/j.ecresq.2009.10.004	1=Emotional Support	1=observational measure	3	SD	0.68	5.49
Burchinal, M., Vernon-Feagans, L., Vitiello, V., & Greenberg, M. (2014). Thresholds in the association between child care quality and child outcomes in rural preschool children. Early Childhood Research Quarterly, 29(1), 41–51. https://doi.org/10.1016/j.ecresq.2013.09.004	1=Emotional Support	1=observational measure	4	SD	0.7	5.35
Byers, A. I., Cameron, C. E., Ko, M., LoCasale-Crouch, J., & Grissmer, D. W. (2016). What preschool classroom experiences are associated with whether children improve in visuomotor integration? Early Education and Development, 27(7), 976–1003. https://doi.org/10.1080/10409289.2016.1175243	1=Emotional Support	1=observational measure	1	SD	0.76	5.53
Cabell, S. Q., Zucker, T. A., DeCoster, J., Melo, C., Forston, L., & Hamre, B. (2018). Prekindergarten interactive book reading quality and children’s language and literacy development: Classroom organization as a moderator. Early Education and Development. psyh. https://doi.org/10.1080/10409289.2018.1514845	2=Instructional Support	1=observational measure	3	SD	34.97	61.25
Cadima, J., Doumen, S., Verschueren, K., & Buyse, E. (2015). Child engagement in the transition to school: Contributions of self-regulation, teacher–child relationships and classroom climate. Early Childhood Research Quarterly, 32, 1–12. https://doi.org/10.1016/j.ecresq.2015.01.008	1=Emotional Support	2=self-report	3	SD	0.65	4.21
Cadima, J., Enrico, M., Ferreira, T., Verschueren, K., Leal, T., & Matos, P. M. (2016). Self-regulation in early childhood: the interplay between family risk, temperament and teacher–child interactions. European Journal of Developmental Psychology, 13(3), 341–360. https://doi.org/10.1080/17405629.2016.1161506	5=Global score of the measure used in the analyses	1=observational measure	2	SD	0.99	3.935
Cadima, J., Verschueren, K., Leal, T., & Guedes, C. (2015). Classroom Interactions, Dyadic Teacher–Child Relationships, and Self–Regulation in Socially Disadvantaged Young Children. Journal of Abnormal Child Psychology, 44(1), 7–17. https://doi.org/10.1007/s10802-015-0060-5	1=Emotional Support	1=observational measure	2	SD	0.81	4.85
Cameron, C. E., & Morrison, F. J. (2011). Teacher Activity Orienting Predicts Preschoolers’ Academic and Self-Regulatory Skills. EARLY EDUCATION AND DEVELOPMENT. Retrieved from http://proxy.library.nyu.edu/login?url=http://search.ebscohost.com/login.aspx?direct=true&db=edswss&AN=000299232000004&site=eds-live	2=Instructional Support	1=observational measure	2	SD	0.34	0.09
Carr, R. C., Mokrova, I. L., Vernon-Feagans, L., & Burchinal, M. R. (2019). Cumulative classroom quality during pre-kindergarten and kindergarten and children’s language, literacy, and mathematics skills. Early Childhood Research Quarterly, 47, 218–228. psyh. https://doi.org/10.1016/j.ecresq.2018.12.010	1=Emotional Support	1=observational measure	3	SD	0.7	5.45
Castle, M., Heatly, M. C., Bachman, H. J., & Votruba-Drzal, E. (n.d.). Developmental patterns in the associations between instructional practices and children’s math trajectories in elementary school. JOURNAL OF APPLIED DEVELOPMENTAL PSYCHOLOGY. Retrieved from http://proxy.library.nyu.edu/login?url=http://search.ebscohost.com/login.aspx?direct=true&db=edswss&AN=000366078700006&site=eds-live	2=Instructional Support	2=self-report	3	SD	0.535	0.02
Castro, S., Granlund, M., & Almqvist, L. (2017). The relationship between classroom quality-related variables and engagement levels in Swedish preschool classrooms: a longitudinal study. European Early Childhood Education Research Journal, 25(1), 122–135. Retrieved from http://10.0.4.56/1350293X.2015.1102413	1=Emotional Support	1=observational measure	1	SD	0.74	5.66
Choi, J. Y., Castle, S., Burchinal, M., Horm, D., Guss, S., & Bingham, G. E. (2018). Peer effects on low-income children’s learning and development. Journal of School Psychology, 71, 1–17. psyh. https://doi.org/10.1016/j.jsp.2018.10.002	1=Emotional Support	1=observational measure	2	SD	0.65	6.4
Choi, J. Y., Castle, S., Young, E., Worley, L., Long, M., Horm, D. M., & Williamson, A. C. (n.d.). Teacher-Child Interactions and the Development of Executive Function in Preschool-Age Children Attending Head Start. EARLY EDUCATION AND DEVELOPMENT. Retrieved from http://proxy.library.nyu.edu/login?url=http://search.ebscohost.com/login.aspx?direct=true&db=edswss&AN=000381017100002&site=eds-live	1=Emotional Support	1=observational measure	1	SD	0.59	5.77
Commodari, E. (2013). Preschool teacher attachment and attention skills. SpringerPlus, 2(1), 673. https://doi.org/10.1186/2193-1801-2-673	1=Emotional Support	1=observational measure	4	SD	0.14	0.46
Cunningham, D. (2010). Relating Preschool Quality to Children’s Literacy Development. Early Childhood Education Journal, 37(6), 501. Retrieved from http://proxy.library.nyu.edu/login?url=http://search.ebscohost.com/login.aspx?direct=true&db=edb&AN=48827289&site=eds-live	2=Instructional Support	1=observational measure	3	SD	999	999
Curby, T. W., Bassett, H. H., Denham, S. A., & Brown, C. A. (n.d.). Associations Between Preschoolers’ Social-Emotional Competence and Preliteracy Skills. INFANT AND CHILD DEVELOPMENT. Retrieved from http://proxy.library.nyu.edu/login?url=http://search.ebscohost.com/login.aspx?direct=true&db=edswss&AN=000362397200006&site=eds-live	1=Emotional Support	1=observational measure	3	SD	0.28	6.03
Curby, T. W., Brock, L. L., & Hamre, B. K. (2013). Teachers’ emotional support consistency predicts children’s achievement gains and social skills. Early Education and Development, 24(3), 292–309. https://doi.org/10.1080/10409289.2012.665760	1=Emotional Support	1=observational measure	3	SD	0.69	5.74
Curby, T. W., Downer, J. T., & Booren, L. M. (2014). Behavioral exchanges between teachers and children over the course of a typical preschool day: Testing bidirectional associations. EARLY CHILDHOOD RESEARCH QUARTERLY. Retrieved from http://proxy.library.nyu.edu/login?url=http://search.ebscohost.com/login.aspx?direct=true&db=edswss&AN=000334980600009&site=eds-live	1=Emotional Support	1=observational measure	1	SD	1	4.97
Degol, J. L., & Bachman, H. J. (2015). Preschool teachers’ classroom behavioral socialization practices and low-income children’s self-regulation skills. EARLY CHILDHOOD RESEARCH QUARTERLY. Retrieved from http://proxy.library.nyu.edu/login?url=http://search.ebscohost.com/login.aspx?direct=true&db=edswss&AN=000351785900008&site=eds-live	3=Classroom Organization/Chaos	1=observational measure	3	SD	2.16	1.6
DESIMONE, L. M., & LONG, D. (2010). Teacher Effects and the Achievement Gap: Do Teacher and Teaching Quality Influence the Achievement Gap Between Black and White and High- and Low-SES Students in the Early Grades? Teachers College Record, 112(12), 3024–3075. Retrieved from http://proxy.library.nyu.edu/login?url=http://search.ebscohost.com/login.aspx?direct=true&db=tfh&AN=57962837&site=eds-live	2=Instructional Support	2=self-report	3	SD	4.08	7.78
Doabler, C. T., Gearin, B., Baker, S. K., Stoolmiller, M., Kennedy, P. C., Clarke, B., Nelson, N. J., Fien, H., & Smolkowski, K. (2019). Student Practice Opportunities in Core Mathematics Instruction: Exploring for a Goldilocks Effect for Kindergartners With Mathematics Difficulties. Journal of Learning Disabilities, 52(3), 271–283. https://doi.org/10.1177/0022219418823708	2=Instructional Support	1=observational measure	3	SD	0.47	0.726
Doabler, C. T., Stoolmiller, M., Kennedy, P. C., Nelson, N. J., Clarke, B., Gearin, B., Fien, H., Smolkowski, K., & Baker, S. K. (2019). Do Components of Explicit Instruction Explain the Differential Effectiveness of a Core Mathematics Program for Kindergarten Students with Mathematics Difficulties? A Mediated Moderation Analysis. Assessment for Effective Intervention, 44(3), 197–211. eric.	2=Instructional Support	1=observational measure	4	SD	0.39625	0.7
Dotterer, A. M. ( 1 ), Burchinal, M. ( 2 ), Bryant, D. ( 2 ), Early, D. ( 2 ), & Pianta, R. C. ( 3 ). (2013). Universal and targeted pre-kindergarten programmes: A comparison of classroom characteristics and child outcomes. Early Child Development and Care, 183(7), 931–950. https://doi.org/10.1080/03004430.2012.698388	1=Emotional Support	1=observational measure	3	SD	0.910559	5.54
Downer, J. T., Hamagami, A., Pianta, R. C., Grimm, K. J., & Howes, C. (n.d.). Observations of teacher-child interactions in classrooms serving Latinos and dual language learners: Applicability of the Classroom Assessment Scoring System in diverse settings. EARLY CHILDHOOD RESEARCH QUARTERLY. Retrieved from http://proxy.library.nyu.edu/login?url=http://search.ebscohost.com/login.aspx?direct=true&d…	1=Emotional Support	1=observational measure	3	SD	0.47	0
Duval, S., Bouchard, C., Pagé, P., & Hamel, C. (2016). Quality of Classroom Interactions in Kindergarten and Executive Functions among Five Year-Old Children. Cogent Education, 3(1), 18. Retrieved from http://proxy.library.nyu.edu/login?url=https://search.proquest.com/docview/1913350840?accountid=12768 http://getit.library.nyu.edu/resolve?url_ver=Z39.88-2004&rft_val_fmt=info:ofi/fmt:kev:mtx:journ…	1=Emotional Support	1=observational measure	2	SD	0.5	4.92
Early, D. M., Sideris, J., Neitzel, J., LaForett, D. R., & Nehler, C. G. (2018). Factor structure and validity of the Early Childhood Environment Rating Scale - Third Edition (ECERS-3). EARLY CHILDHOOD RESEARCH QUARTERLY, 44, 242–256. https://doi.org/10.1016/j.ecresq.2018.04.009	1=Emotional Support	1=observational measure	2	SD	0.76	3.4
Elicker, J., Sprague, J. B., Wen, X., & Kwon, K.-A. (n.d.). Early Head Start Relationships: Association with Program Outcomes. EARLY EDUCATION AND DEVELOPMENT. Retrieved from http://proxy.library.nyu.edu/login?url=http://search.ebscohost.com/login.aspx?direct=true&db=edswss&AN=000318280800007&site=eds-live	1=Emotional Support	1=observational measure	1	SD	0.64	3.576
Farrow, J., Wasik, B. A., & Hindman, A. H. (2020). Exploring the unique contributions of teachers’ syntax to preschoolers’ and kindergarteners’ vocabulary learning. Early Childhood Research Quarterly, 51, 178–190. aph.	2=Instructional Support	1=observational measure	3	SD	0.705	2.71
Ferreira, M., Aguiar, C., Correia, N., Fialho, M., & Pimentel, J. S. (2019). Friendships and Social Acceptance of Portuguese Children with Disabilities: The Role of Classroom Quality, Individual Skills, and Dosage. Topics in Early Childhood Special Education, 39(3), 183–195. eric.	5=Global score of the measure used in the analyses	1=observational measure	1	SD	0.63	3.99
Finch, J., Finch, J. E., Johnson, A. D., & Phillips, D. A. (2015). Is sensitive caregiving in child care associated with children’s effortful control skills? An exploration of linear and threshold effects. EARLY CHILDHOOD RESEARCH QUARTERLY. Retrieved from http://proxy.library.nyu.edu/login?url=http://search.ebscohost.com/login.aspx?direct=true&db=edswss&AN=000351785900011&site=eds-live	1=Emotional Support	1=observational measure	4	SD	0.58	2.91
Folsom, J., Saez, L., Folsom, J. S., Schatschneider, C., & Al Otaiba, S. (n.d.). Relations Among Student Attention Behaviors, Teacher Practices, and Beginning Word Reading Skill. JOURNAL OF LEARNING DISABILITIES. Retrieved from http://proxy.library.nyu.edu/login?url=http://search.ebscohost.com/login.aspx?direct=true&db=edswss&AN=000307337700004&site=eds-live	2=Instructional Support	1=observational measure	2	SD	0.8125	2.2025
Franco, X., Bryant, D. M., Gillanders, C., Castro, D. C., Zepeda, M., & Willoughby, M. T. (2019). Examining linguistic interactions of dual language learners using the Language Interaction Snapshot (LISn). Early Childhood Research Quarterly, 48, 50–61. psyh. https://doi.org/10.1016/j.ecresq.2019.02.007	2=Instructional Support	1=observational measure	3	SD	999	999
Friedman-Krauss, A. H., Raver, C. C., Morris, P. A., & Jones, S. M. (2014). The role of classroom-level child behavior problems in predicting preschool teacher stress and classroom emotional climate. Early Education and Development, 25(4), 530–552. https://doi.org/10.1080/10409289.2013.817030	1=Emotional Support	1=observational measure	1	SD	0.73	5.8
Fuhs, M. W., Farran, D. C., & Nesbitt, K. T. (2013). Preschool classroom processes as predictors of children’s cognitive self-regulation skills development. School Psychology Quarterly, 28(4), 347–359. https://doi.org/10.1037/spq0000031	1=Emotional Support	1=observational measure	3	SD	0.18	3.41
Fuhs, M. W., Nesbitt, K. T., & Jackson, H. (2018). Chronic Absenteeism and Preschool Children’s Executive Functioning Skills Development. Journal of Education for Students Placed at Risk, 23(1/2), 39–52. Retrieved from http://proxy.library.nyu.edu/login?url=http://search.ebscohost.com/login.aspx?direct=true&db=tfh&AN=128746545&site=eds-live	2=Instructional Support	1=observational measure	1	SD	1.2	3.54
Fuligni, A. S., Howes, C., Huang, Y., Hong, S. S., & Lara-Cinisomo, S. (2012). Activity settings and daily routines in preschool classrooms: Diverse experiences in early learning settings for low-income children. Early Childhood Research Quarterly, 27(2), 198–209. https://doi.org/10.1016/j.ecresq.2011.10.001	1=Emotional Support	1=observational measure	1	SD	0.53	5.98
Garner, P. W., Mahatmya, D., Moses, L. K., & Bolt, E. N. (2014). Associations of preschool type and teacher–child relational quality with young children’s social-emotional competence. Early Education and Development, 25(3), 399–420. https://doi.org/10.1080/10409289.2013.801706	1=Emotional Support	2=self-report	2	SD	1.03	3.03
Gerde, H. K., Bingham, G. E., & Pendergast, M. L. (2015). Reliability and validity of the Writing Resources and Interactions in Teaching Environments (WRITE) for preschool classrooms. Early Childhood Research Quarterly, 31, 34–46. https://doi.org/10.1016/j.ecresq.2014.12.008	2=Instructional Support	1=observational measure	1	SD	1.772	2.764
Glüer, M., & Gregoriadis, A. (2017). Quality of teacher–child relationship and preschoolers’ pro-social behaviour in German kindergartens. Education 3-13, 45(5), 558–571. https://doi.org/10.1080/03004279.2016.1140802	1=Emotional Support	2=self-report	4	SD	999	999
Goble, P., Sandilos, L. E., & Pianta, R. C. (2019). Gains in teacher-child interaction quality and children’s school readiness skills: Does it matter where teachers start? Journal of School Psychology, 73, 101–113. https://doi.org/10.1016/j.jsp.2019.03.006	1=Emotional Support	1=observational measure	1	SD	0.43	5.21
Gomez, L. E., Vasilyeva, M., & Dulaney, A. (n.d.). Preschool teachers’ read-aloud practices in Chile as predictors of children’s vocabulary. JOURNAL OF APPLIED DEVELOPMENTAL PSYCHOLOGY. Retrieved from http://proxy.library.nyu.edu/login?url=http://search.ebscohost.com/login.aspx?direct=true&db=edswss&AN=000413125700014&site=eds-live	2=Instructional Support	1=observational measure	3	SD	999	999
Gower, A. L., Lingras, K. A., Mathieson, L. C., Kawabata, Y., & Crick, N. R. (2014). The Role of Preschool Relational and Physical Aggression in the Transition to Kindergarten: Links with Social-Psychological Adjustment. Early Education and Development, 25(5), 619–640. https://doi.org/10.1080/10409289.2014.844058	1=Emotional Support	2=self-report	2	SD	5.8	42.76
Gözde ERTÜRK KARA, H., GÖNEN, M. S., & PIANTA, R. (2017). The examination of the relationship between the quality of teacher-child interaction and children's self-regulation skills. Hacettepe University Journal of Education, 32(4), 880. Retrieved from http://proxy.library.nyu.edu/login?url=http://search.ebscohost.com/login.aspx?direct=true&db=edo&AN=125916807&site=eds-live	1=Emotional Support	1=observational measure	3	SD	1.1	4.1056
Graves Jr., S. L., & Howes, C. (2011). Ethnic differences in social-emotional development in preschool: The impact of teacher child relationships and classroom quality. School Psychology Quarterly, 26(3), 202–214. https://doi.org/10.1037/a0024117	1=Emotional Support	1=observational measure	1	SD	999	999
Graziano, P. A., Garb, L. R., Ros, R., Hart, K., & Garcia, A. (2016). Executive functioning and school readiness among preschoolers with externalizing problems: The moderating role of the student–teacher relationship. Early Education and Development, 27(5), 573–589. https://doi.org/10.1080/10409289.2016.1102019	1=Emotional Support	2=self-report	2	SD	14.83	108.33
Guarino, C., Dieterle, S. G., Bargagliotti, A. E., & Mason, W. M. (2013). What Can We Learn about Effective Early Mathematics Teaching? A Framework for Estimating Causal Effects Using Longitudinal Survey Data. Journal of Research on Educational Effectiveness, 6(2), 164–198. Retrieved from http://proxy.library.nyu.edu/login?url=http://search.ebscohost.com/login.aspx?direct=true&db=eric&AN=EJ998841…	2=Instructional Support	2=self-report	1	SD	5.41688	8.0457
Guo, Y., Justice, L. M., Kaderavek, J. N., & McGinty, A. (n.d.). The literacy environment of preschool classrooms: contributions to children’s emergent literacy growth. JOURNAL OF RESEARCH IN READING. Retrieved from http://proxy.library.nyu.edu/login?url=http://search.ebscohost.com/login.aspx?direct=true&db=edswss&AN=000306311200005&site=eds-live	2=Instructional Support	1=observational measure	3	SD	0.87	3.46
Guo, Y., Kaderavek, J. N., Piasta, S. B., Justice, L. M., & McGinty, A. (2011). Preschool teachers’ sense of community, instructional quality, and children’s language and literacy gains. Early Education and Development, 22(2), 206–233. https://doi.org/10.1080/10409281003641257	2=Instructional Support	1=observational measure	4	SD	4.16	16.5
Guo, Y., Piasta, S. B., Justice, L. M., & Kaderavek, J. N. (2010). Relations among preschool teachers’ self-efficacy, classroom quality, and children’s language and literacy gains. Teaching and Teacher Education, 26(4), 1094–1103. https://doi.org/10.1016/j.tate.2009.11.005	2=Instructional Support	1=observational measure	3	SD	0.97	3.45
Guo, Y., Tompkins, V., Justice, L., & Petscher, Y. (2014). Classroom age composition and vocabulary development among at-risk preschoolers. Early Education and Development, 25(7), 1016–1034. https://doi.org/10.1080/10409289.2014.893759	3=Classroom Organization/Chaos	1=observational measure	4	SD	0.81	5.67
Hamre, B. K., Justice, L. M., Pianta, R. C., Kilday, C., Sweeney, B., Downer, J. T., & Leach, A. (2010). Implementation fidelity of MyTeachingPartner literacy and language activities: Association with preschoolers’ language and literacy growth. Early Childhood Research Quarterly, 25(3), 329–347. https://doi.org/10.1016/j.ecresq.2009.07.002	2=Instructional Support	1=observational measure	3	SD	0.71	3.206
Hamre, B., Hatfield, B., Pianta, R., & Jamil, F. (2014). Evidence for General and Domain-Specific Elements of Teacher-Child Interactions: Associations With Preschool Children’s Development. Child Development, 85(3), 1257–1274. https://doi.org/10.1111/cdev.12184	1=Emotional Support	1=observational measure	2	SD	0.87	5.11
Hanno, E. C., Gonzalez, K. E., Lebowitz, R. B., McCoy, D. C., Lizárraga, A., & Korder Fort, C. (2020). Structural and process quality features in Peruvian early childhood education settings. Journal of Applied Developmental Psychology, 67. psyh. https://doi.org/10.1016/j.appdev.2019.101105	1=Emotional Support	1=observational measure	1	SD	0.74	5.28
Hatfield, B. E., Burchinal, M. R., Pianta, R. C., & Sideris, J. (2016). Thresholds in the association between quality of teacher–child interactions and preschool children’s school readiness skills. Early Childhood Research Quarterly, 36, 561–571. https://doi.org/10.1016/j.ecresq.2015.09.005	1=Emotional Support	1=observational measure	2	SD	0.85	5.33
Hemdan Mohamed, A. H., & Mohamed Marzouk, S. A. A. F. (2016). The association between preschool classroom quality and children’s social-emotional problems. Early Child Development and Care, 186(8), 1302–1315. https://doi.org/10.1080/03004430.2015.1092140	1=Emotional Support	1=observational measure	3	SD	1.27	4.27
Hernández, M. M., Eisenberg, N., Valiente, C., Spinrad, T. L., Berger, R. H., VanSchyndel, S. K., Silva, K. M., Diaz, A., Thompson, M. S., Gal, D. E., & Southworth, J. (2018). Bidirectional associations between emotions and school adjustment. Journal of Personality, 86(5), 853–867. https://doi.org/10.1111/jopy.12361	1=Emotional Support	2=self-report	3	SD	0.62	4.38
Hernández, M. M., Eisenberg, N., Valiente, C., Spinrad, T. L., VanSchyndel, S. K., Diaz, A., … Southworth, J. (2017). Observed emotions as predictors of quality of kindergartners’ social relationships. Social Development, 26(1), 21–39. https://doi.org/10.1111/sode.12179	1=Emotional Support	2=self-report	1	SD	0.63	4.38
Hernández, M. M., Valiente, C., Eisenberg, N., Berger, R. H., Spinrad, T. L., VanSchyndel, S. K., … Thompson, M. S. (2017). Elementary students’ effortful control and academic achievement: The mediating role of teacher–student relationship quality. Early Childhood Research Quarterly, 40, 98–109. https://doi.org/10.1016/j.ecresq.2016.10.004	1=Emotional Support	2=self-report	3	SD	0.63	4.38
Hestenes llhesten@uncg.edu, L. L. ., Kintner-Duffy, V., Wang, Y. C., La Paro, K., Mims, S. U. ., Crosby, D., … Cassidy, D. J. . (2015). Comparisons among quality measures in child care settings: Understanding the use of multiple measures in North Carolina’s QRIS and their links to social-emotional development in preschool children. Early Childhood Research Quarterly, 30(Part B), 199–214. Retrieve…	1=Emotional Support	1=observational measure	4	SD	0.82	5.3
Hindman, A. H. (n.d.). Mathematics instruction in Head Start: Nature, extent, and contributions to children’s learning. JOURNAL OF APPLIED DEVELOPMENTAL PSYCHOLOGY. Retrieved from http://proxy.library.nyu.edu/login?url=http://search.ebscohost.com/login.aspx?direct=true&db=edswss&AN=000322687000004&site=eds-live	2=Instructional Support	1=observational measure	3	SD	3.5	26.87
Hindman, A. H., & Wasik, B. A. (2015). Building vocabulary in two languages: An examination of Spanish-speaking Dual Language Learners in Head Start. EARLY CHILDHOOD RESEARCH QUARTERLY. Retrieved from http://proxy.library.nyu.edu/login?url=http://search.ebscohost.com/login.aspx?direct=true&db=edswss&AN=000351785900003&site=eds-live	2=Instructional Support	1=observational measure	3	SD	0.59	1.84
Hindman, A. H., & Wasik, B. A. (n.d.). Vocabulary learning in Head Start: Nature and extent of classroom instruction and its contributions to children’s learning. JOURNAL OF SCHOOL PSYCHOLOGY. Retrieved from http://proxy.library.nyu.edu/login?url=http://search.ebscohost.com/login.aspx?direct=true&db=edswss&AN=000322848800007&site=eds-live	2=Instructional Support	1=observational measure	3	SD	999	999
Hindman, A. H., Pendergast, L. L., & Gooze, R. A. (2016). Using bifactor models to measure teacher-child interaction quality in early childhood: Evidence from the Caregiver Interaction Scale. EARLY CHILDHOOD RESEARCH QUARTERLY. Retrieved from http://proxy.library.nyu.edu/login?url=http://search.ebscohost.com/login.aspx?direct=true&db=edswss&AN=000378448700034&site=eds-live	1=Emotional Support	1=observational measure	3	SD	999	999
Hindman, A. H., Wasik, B. A., & Bradley, D. E. (2019). How Classroom Conversations Unfold: Exploring Teacher-Child Exchanges during Shared Book Reading. Early Education and Development, 30(4), 478–495. eric.	2=Instructional Support	1=observational measure	1	SD	6.217	6.22
Hipson, W. E., & Seguin, D. G. (2016). Is good fit related to good behaviour? Goodness of fit between daycare teacher-child relationships, temperament, and prosocial behaviour. EARLY CHILD DEVELOPMENT AND CARE. Retrieved from http://proxy.library.nyu.edu/login?url=http://search.ebscohost.com/login.aspx?direct=true&db=edswss&AN=000374778700008&site=eds-live	2=Instructional Support	2=self-report	2	SD	0.58	4.37
Hoang, N., Holopainen, L., & Siekkinen, M. (2018). Classroom quality profiles and associations with children’s classroom engagement in vietnamese kindergartens. Learning Environments Research, No Pagination Specified-No Pagination Specified. https://doi.org/10.1007/s10984-018-9273-1	5=Global score of the measure used in the analyses	1=observational measure	2	SD	999	999
Hong, S. L. S., Howes, C., Marcella, J., Zucker, E., & Huang, Y. (2015). Quality Rating and Improvement Systems: Validation of a local implementation in LA County and children’s school-readiness. EARLY CHILDHOOD RESEARCH QUARTERLY. Retrieved from http://proxy.library.nyu.edu/login?url=http://search.ebscohost.com/login.aspx?direct=true&db=edswss&AN=000347264000005&site=eds-live	1=Emotional Support	1=observational measure	3	SD	999	999
Howes, C., Wishard Guerra, A., Fuligni, A., Zucker, E., Lee, L., Obregon, N. B., & Spivak, A. (2011). Classroom dimensions predict early peer interaction when children are diverse in ethnicity, race, and home language. Early Childhood Research Quarterly, 26(4), 399–408. https://doi.org/10.1016/j.ecresq.2011.02.004	1=Emotional Support	1=observational measure	3	SD	0.47	3.55
Hu, B. Y., Fan, X., Wu, Y., LoCasale-Crouch, J., & Song, Z. (2020). Teacher–child interaction quality and Chinese children’s academic and cognitive development: New perspectives from piecewise growth modeling. Early Childhood Research Quarterly, 51, 242–255. psyh. https://doi.org/10.1016/j.ecresq.2019.10.003	1=Emotional Support	1=observational measure	3	SD	0.67	5.09
Hu, B. Y., Fan, X., Wu, Z., LoCasale-Crouch, J., Yang, N., & Zhang, J. (2017). Teacher-child interactions and children’s cognitive and social skills in Chinese preschool classrooms. Children and Youth Services Review, 79, 78–86. https://doi.org/10.1016/j.childyouth.2017.05.028	1=Emotional Support	1=observational measure	3	SD	0.6	5.08
Hu, B. Y., Teo, T., Wu, Z., & Nie, Y. (n.d.). Classroom quality and Chinese preschool Children’s approaches to learning. LEARNING AND INDIVIDUAL DIFFERENCES. Retrieved from http://proxy.library.nyu.edu/login?url=http://search.ebscohost.com/login.aspx?direct=true&db=edswss&AN=000397351100006&site=eds-live	1=Emotional Support	1=observational measure	3	SD	0.7	5.06
Hu, B. Y., Wu, H., Curby, T. W., Wu, Z., & Zhang, X. (2018). Teacher–child interaction quality, attitudes toward reading, and literacy achievement of Chinese preschool children: Mediation and moderation analysis. Learning and Individual Differences, 68, 1–11. psyh. https://doi.org/10.1016/j.lindif.2018.09.004	1=Emotional Support	1=observational measure	1	SD	0.58	4.91
Hu, B. Y., Zhou, Y., Chen, L., Fan, X., & Winsler, A. (2017). Preschool expenditures and Chinese children’s academic performance: The mediating effect of teacher-child interaction quality. Early Childhood Research Quarterly, 41, 37–49. https://doi.org/10.1016/j.ecresq.2017.05.002	1=Emotional Support	1=observational measure	1	SD	0.6	5.08
Iruka, I. U., Curenton, S. M., Sims, J., Blitch, K. A., & Gardner, S. (2020). Factors associated with early school readiness profiles for Black girls. Early Childhood Research Quarterly, 51, 215–228. aph.	1=Emotional Support	2=self-report	1	SD	0.28	2.68
Jeon, H.-J., Langill, C. C., Peterson, C. A., Luze, G. J., Carta, J. J., & Atwater, J. B. (2010). Children’s Individual Experiences in Early Care and Education: Relations with Overall Classroom Quality and Children’s School Readiness. Early Education and Development, 21(6), 912–939. Retrieved from http://proxy.library.nyu.edu/login?url=http://search.ebscohost.com/login.aspx?direct=true&db=eric&AN…	1=Emotional Support	1=observational measure	3	SD	999	999
Jeon, L., Buettner, C. K., & Snyder, A. R. (2014). Pathways from teacher depression and child-care quality to child behavioral problems. Journal of Consulting and Clinical Psychology, 82(2), 225–235. https://doi.org/10.1037/a0035720	5=Global score of the measure used in the analyses	1=observational measure	4	SD	1.59	4.2
Jung, E. (2014). Examining differences in kindergarteners’ mathematics learning: A closer look at instruction, socioeconomic status, and race. The Journal of Educational Research, 107(6), 429–439. https://doi.org/10.1080/00220671.2013.833074	2=Instructional Support	2=self-report	1	SD	999	999
Jung, E., Zhang, Y., & Chiang, J. (2019). Teachers’ Mathematics Education and Readiness Beliefs, and Kindergarteners’ Mathematics Learning. International Journal of Education in Mathematics, Science and Technology, 7(2), 137–154. eric.	2=Instructional Support	2=self-report	3	SD	1.895	3.015
Jung, Y., Zuniga, S., Howes, C., Jeon, H.-J., Parrish, D., Quick, H., … Hauser, A. (2016). Improving Latino children’s early language and literacy development: key features of early childhood education within family literacy programmes. EARLY CHILD DEVELOPMENT AND CARE. Retrieved from http://proxy.library.nyu.edu/login?url=http://search.ebscohost.com/login.aspx?direct=true&db=edswss&AN=0003758496…	1=Emotional Support	1=observational measure	3	SD	0.88	4.96
Kohl, K., Bihler, L.-M., Willard, J. A., Agache, A., & Leyendecker, B. (2019). Linking quantity and quality of early childhood education and care to children’s socio-emotional adjustment: A german cross-sectional study. Early Education and Development. psyh. https://doi.org/10.1080/10409289.2019.1650543	1=Emotional Support	1=observational measure	4	SD	0.55	5.82
Kohl, K., Willard, J. A., Agache, A., Bihler, L.-M., & Leyendecker, B. (2019). Classroom Quality, Classroom Composition, and Age at Entry: Experiences in Early Childhood Education and Care and Single and Dual Language Learners’ German Vocabulary. AERA Open, 5(1). eric. http://search.ebscohost.com/login.aspx?direct=true&db=eric&AN=EJ1210500&site=ehost-live&scope=site	1=Emotional Support	1=observational measure	4	SD	0.53	5.82
Kwon, K.-A., Jeon, S., Jeon, L., & Castle, S. (2019). The role of teachers’ depressive symptoms in classroom quality and child developmental outcomes in Early Head Start programs. Learning and Individual Differences, 74. psyh. https://doi.org/10.1016/j.lindif.2019.06.002	1=Emotional Support	1=observational measure	3	SE	0.07	5.28
Leyva, D., Weiland, C., Barata, M., Yoshikawa, H., Snow, C., Treviño, E., & Rolla, A. (2015). Teacher-Child Interactions in Chile and Their Associations With Prekindergarten Outcomes. Child Development, 86(3), 781–799. https://doi.org/10.1111/cdev.12342	1=Emotional Support	1=observational measure	3	SD	0.54	4.65
Li, K., Pan, Y., Hu, B., Burchinal, M., De Marco, A., Fan, X., & Qin, J. (2016). Early childhood education quality and child outcomes in China: Evidence from Zhejiang Province. Early Childhood Research Quarterly, 36, 427–438. https://doi.org/10.1016/j.ecresq.2016.01.009	2=Instructional Support	1=observational measure	3	SD	0.95	3.48
Limlingan, M. C., McWayne, C. M., Sanders, E. A., & López, M. L. (2020). Classroom Language Contexts as Predictors of Latinx Preschool Dual Language Learners’ School Readiness. American Educational Research Journal, 57(1), 339–370. eric.	1=Emotional Support	1=observational measure	3	SD	0.54	5.37
Lin, Y.-C., & Magnuson, K. A. (2018). Classroom quality and children’s academic skills in child care centers: Understanding the role of teacher qualifications. Early Childhood Research Quarterly, 42, 215–227. https://doi.org/10.1016/j.ecresq.2017.10.003	1=Emotional Support	1=observational measure	2	SD	1.23	4.67
Lippard, C. N., La Paro, K. M., Rouse, H. L., & Crosby, D. A. (2018). A Closer Look at Teacher-Child Relationships and Classroom Emotional Context in Preschool. CHILD & YOUTH CARE FORUM, 47(1), 1–21. https://doi.org/10.1007/s10566-017-9414-1	1=Emotional Support	2=self-report	1	SD	0.42	2.44
Logan, J., Piasta, S., Justice, L., Schatschneider, C., & Petrill, S. (2011). Children's attendance rates and quality of teacher-child interactions in at-risk preschool classrooms: Contribution to children's expressive language growth. Child & Youth Care Forum, 40(6), 457-477. Retrieved from http://proxy.library.nyu.edu/login?url=http://search.ebscohost.com/login.aspx?direct=true&db=sih&AN=674475…	2=Instructional Support	1=observational measure	3	SD	0.98	3.55
Logan, J., Piasta, S., Justice, L., Schatschneider, C., & Petrill, S. (2011). Children's attendance rates and quality of teacher-child interactions in at-risk preschool classrooms: Contribution to children's expressive language growth. Child & Youth Care Forum, 40(6), 457-477. Retrieved from http://proxy.library.nyu.edu/login?url=http://search.ebscohost.com/login.aspx?direct=true&db=sih&AN=674475…	2=Instructional Support	1=observational measure	3	SD	1.07	3.07
Lohndorf, R. T., Vermeer, H. J., Cárcamo, R. A., De la Harpe, C., & Mesman, J. (2019). Preschoolers’ problem behavior, prosocial behavior, and language ability in a Latin-American context: The roles of child executive functions and socialization environments. Early Childhood Research Quarterly, 48, 36–49. psyh. https://doi.org/10.1016/j.ecresq.2019.02.005	5=Global score of the measure used in the analyses	1=observational measure	2	SD	0.78	2.51
Lowenstein, A. E., Friedman-Krauss, A. H., Raver, C. C., Jones, S. M., & Pess, R. A. (n.d.). School Climate, Teacher-Child Closeness, and Low-Income Children’s Academic Skills in Kindergarten. Journal of Educational and Developmental Psychology, 5(2), 89–108. https://doi.org/10.5539/jedp.v5n2p89	1=Emotional Support	2=self-report	2	SD	5.75	33.05
Luchtel, M., Hughes, K., Luze, G., Bruna, K. R., & Peterson, C. (2010). A Comparison of Teacher-Rated Classroom Conduct, Social Skills, and Teacher-Child Relationship Quality between Preschool English Learners and Preschool English Speakers. NHSA Dialog, 13(2), 92–111. Retrieved from http://proxy.library.nyu.edu/login?url=https://search.proquest.com/docview/742873392?accountid=12768	1=Emotional Support	1=observational measure	4	SD	999	999
Malloy, C. (2019). Associations between Classroom Language Composition, Teacher Social-Emotional Support, and Dual Language Learning Preschoolers’ Social Behavior. Early Education and Development, 30(4), 439–455. eric.	1=Emotional Support	1=observational measure	3	SD	0.41	5.37
McCormick, M. P., O’Connor, E. E., Cappella, E., & McClowry, S. G. (2013). Estimating Causal Effects of Teacher-Child Relationships on Reading and Math Achievement in a High-Risk Sample: A Multi-Level Propensity Score Matching Approach (p. 9). Society for Research on Educational Effectiveness. 2040 Sheridan Road, Evanston, IL 60208. Retrieved from http://proxy.library.nyu.edu/login?url=https://se…	5=Global score of the measure used in the analyses	2=self-report	2	SD	999	999
McCoy, D. C. ( 1 ), & Wolf, S. ( 2 ). (2018). Changes in classroom quality predict Ghanaian preschoolers’ gains in academic and social-emotional skills. Developmental Psychology, 54(8), 1582–1599. https://doi.org/10.1037/dev0000546	1=Emotional Support	1=observational measure	1	SD	0.515	2.15
McCoy, D. C., Connors, M. C., Morris, P. A., Yoshikawa, H., & Friedman-Krauss, A. H. (2015). Neighborhood Economic Disadvantage and Children’s Cognitive and Social-Emotional Development: Exploring Head Start Classroom Quality as a Mediating Mechanism. Early Childhood Research Quarterly, 32, 150–159. https://doi.org/10.1016/j.ecresq.2015.04.003	1=Emotional Support	1=observational measure	3	SD	0.18	0.76
McGinty, A. S., Justice, L. M., Piasta, S. B., Kaderavek, J., & Fan, X. (2012). Does context matter? Explicit print instruction during reading varies in its influence by child and classroom factors. Early Childhood Research Quarterly, 27(1), 77–89. https://doi.org/10.1016/j.ecresq.2011.05.002	2=Instructional Support	1=observational measure	3	SD	11	21.45
Moen, A. L., Sheridan, S. M., Schumacher, R. E., & Cheng, K. C. (2019). Early Childhood Student-Teacher Relationships: What Is the Role of Classroom Climate for Children Who Are Disadvantaged? Early Childhood Education Journal, 47(3), 331–341. eric.	1=Emotional Support	1=observational measure	3	SD	999	999
Mohamed, A. H. H. (2018). Gender as a moderator of the association between teacher–child relationship and social skills in preschool. Early Child Development and Care, 188(12), 1711–1725. psyh. https://doi.org/10.1080/03004430.2016.1278371	1=Emotional Support	2=self-report	3	SD	14.91	99.375
Mortensen, J. A., & Barnett, M. A. (2019). Intrusive parenting, teacher sensitivity, and negative emotionality on the development of emotion regulation in early head start toddlers. Infant Behavior & Development, 55, 10–21. https://doi.org/10.1016/j.infbeh.2019.01.004	1=Emotional Support	1=observational measure	4	SD	0.45	3.32
Neuenschwander, R., Friedman-Krauss, A., Raver, C., & Blair, C. (2017). Teacher Stress Predicts Child Executive Function: Moderation by School Poverty. EARLY EDUCATION AND DEVELOPMENT. Retrieved from http://proxy.library.nyu.edu/login?url=http://search.ebscohost.com/login.aspx?direct=true&db=edswss&AN=000423293900007&site=eds-live	1=Emotional Support	1=observational measure	3	SD	0.65	5.59
Nguyen, T., Ansari, A., Pianta, R. C., Whittaker, J. V., Vitiello, V. E., & Ruzek, E. (2020). The classroom relational environment and children’s early development in preschool. Social Development. psyh. https://doi.org/10.1111/sode.12447	1=Emotional Support	2=self-report	3	SD	0.74	4.18
Niklas, F., & Tayler, C. (2018). Room quality and composition matters: Children’s verbal and numeracy abilities in Australian early childhood settings. Learning and Instruction, 54, 114–124. https://doi.org/10.1016/j.learninstruc.2017.08.006	1=Emotional Support	1=observational measure	2	SD	0.91	5.14
Norling, M., Sandberg, A., & Almqvist, L. (n.d.). Engagement and emergent literacy practices in Swedish preschools. EUROPEAN EARLY CHILDHOOD EDUCATION RESEARCH JOURNAL. Retrieved from http://proxy.library.nyu.edu/login?url=http://search.ebscohost.com/login.aspx?direct=true&db=edswss&AN=000365605600004&site=eds-live	1=Emotional Support	1=observational measure	4	SD	0.873333	5.87
Pakarinen, E., Kiuru, N., Lerkkanen, M.-K., Poikkeus, A.-M., Ahonen, T., & Nurmi, J.-E. (2011). Instructional support predicts children’s task avoidance in kindergarten. Early Childhood Research Quarterly, 26(3), 376–386. https://doi.org/10.1016/j.ecresq.2010.11.003	1=Emotional Support	1=observational measure	3	SD	999	999
Pakarinen, E., Kiuru, N., Lerkkanen, M.-K., Poikkeus, A.-M., Siekkinen, M., & Nurmi, J.-E. (2010). Classroom organization and teacher stress predict learning motivation in kindergarten children. European Journal of Psychology of Education, 25(3), 281–300. https://doi.org/10.1007/s10212-010-0025-6	1=Emotional Support	1=observational measure	3	SD	999	999
Partee, A. M., Hamre, B. K., & Williford, A. P. (2019). Examining the role of preschool classrooms’ behavioral composition as a predictor of the quality of teacher–child interactions. Early Education and Development. psyh. https://doi.org/10.1080/10409289.2019.1694813	1=Emotional Support	1=observational measure	1	SD	0.76	5.12
Paschall, K. W., Gonzalez, H., Mortensen, J. A., Barnett, M. A., & Mastergeorge, A. M. (2015). Children’s negative emotionality moderates influence of parenting styles on preschool classroom adjustment. Journal of Applied Developmental Psychology, 39, 1–13. https://doi.org/10.1016/j.appdev.2015.04.009	1=Emotional Support	1=observational measure	3	SD	13.36	113.54
Pentimonti, J. M., Justice, L. M., Yeomans-Maldonado, G., McGinty, A. S., Slocum, L., & O’Connell, A. (2017). Teachers’ use of high- and low-support scaffolding strategies to differentiate language instruction in high-risk/economically disadvantaged settings. Journal of Early Intervention, 39(2), 125–146. https://doi.org/10.1177/1053815117700865	2=Instructional Support	1=observational measure	1	SD	5.125	6.24
Pianta, R. C., Whittaker, J. E., Vitiello, V., Ruzek, E., Ansari, A., Hofkens, T., & DeCoster, J. (2020). Children’s school readiness skills across the pre-K year: Associations with teacher-student interactions, teacher practices, and exposure to academic content. Journal of Applied Developmental Psychology, 66. psyh. https://doi.org/10.1016/j.appdev.2019.101084	5=Global score of the measure used in the analyses	1=observational measure	3	SD	999	999
Ponitz, C. C. (n.d.). Contexts of reading instruction: Implications for literacy skills and kindergarteners’ behavioral engagement. EARLY CHILDHOOD RESEARCH QUARTERLY. Retrieved from http://proxy.library.nyu.edu/login?url=http://search.ebscohost.com/login.aspx?direct=true&db=edswss&AN=000290010400002&site=eds-live	2=Instructional Support	1=observational measure	1	SD	4.43	2.865
Portilla, X. A., Ballard, P. J., Adler, N. E., Boyce, W. T., & Obradovic, J. (2014). An integrative view of school functioning: Transactions between self-regulation, school engagement, and teacher–child relationship quality. Child Development, 85(5), 1915–1931. https://doi.org/10.1111/cdev.12259	1=Emotional Support	2=self-report	1	SD	0.85	4.17
Powell, D. R., Son, S.-H., File, N., & San Juan, R. R. (2010). Parent-school relationships and children’s academic and social outcomes in public school pre-kindergarten. Journal of School Psychology, 48(4), 269–292. https://doi.org/10.1016/j.jsp.2010.03.002	1=Emotional Support	1=observational measure	3	SD	0.79	2.39
Qi, C. H., Zieher, A., Lee Van Horn, M., Bulotsky-Shearer, R., & Carta, J. (2019). Language skills, behaviour problems, and classroom emotional support among preschool children from low-income families. Early Child Development and Care. psyh. https://doi.org/10.1080/03004430.2019.1570504	1=Emotional Support	1=observational measure	1	SD	0.46	5.56
Reid, J. L. 1. (2015). The racial and ethnic composition of pre-kindergarten classrooms and children's language development Retrieved from http://proxy.library.nyu.edu/login?url=http://search.ebscohost.com/login.aspx?direct=true&db=lgs&AN=111721094&site=eds-live	1=Emotional Support	1=observational measure	3	SD	0.95	0.204
Reid, J. L., & Ready, D. D. (2013). High-Quality Preschool: The Socioeconomic Composition of Preschool Classrooms and Children’s Learning. Early Education and Development, 24(8), 1082–1111. Retrieved from http://proxy.library.nyu.edu/login?url=http://search.ebscohost.com/login.aspx?direct=true&db=eric&AN=EJ1023905&site=eds-live	1=Emotional Support	1=observational measure	1	SD	1	0.0166
Rhoad-Drogalis, A., Justice, L. M., Sawyer, B. E., & O’Connell, A. A. (2018). Teacher-child relationships and classroom-learning behaviours of children with developmental language disorders. International Journal of Language & Communication Disorders, 53(2), 324–338. https://doi.org/10.1111/1460-6984.12351	1=Emotional Support	2=self-report	2	SD	0.74	3.06
Ribner, A. D. (2020). Executive function facilitates learning from math instruction in kindergarten: Evidence from the ECLS-K. Learning & Instruction, 65, N.PAG-N.PAG. aph.	2=Instructional Support	2=self-report	3	SD	3.46	8.11
Roberts, A., LoCasale-Crouch, J., Hamre, B., & DeCoster, J. (n.d.). Exploring Teachers’ Depressive Symptoms, Interaction Quality, and Children’s Social-Emotional Development in Head Start. EARLY EDUCATION AND DEVELOPMENT. Retrieved from http://proxy.library.nyu.edu/login?url=http://search.ebscohost.com/login.aspx?direct=true&db=edswss&AN=000378822200004&site=eds-live	1=Emotional Support	1=observational measure	3	SD	0.51	5.29
Rudasill, K. M., Hawley, L. R., LoCasale-Crouch, J., & Buhs, E. S. (2017). Child Temperamental Regulation and Classroom Quality in Head Start: Considering the Role of Cumulative Economic Risk. Journal of Educational Psychology, 109(1), 118–130. Retrieved from http://proxy.library.nyu.edu/login?url=http://search.ebscohost.com/login.aspx?direct=true&db=eric&AN=EJ1125532&site=eds-live	1=Emotional Support	1=observational measure	3	SD	0.51	5.29
Sabol, T. J. ( 1 ), Bohlmann, N. L. ( 2 ), & Downer, J. T. ( 3 ). (2018). Low-Income Ethnically Diverse Children’s Engagement as a Predictor of School Readiness Above Preschool Classroom Quality. Child Development, 89(2), 556–576. https://doi.org/10.1111/cdev.12832	1=Emotional Support	1=observational measure	2	SD	0.65	5.36
Sabol, T. J., & Pianta, R. C. (2014). Do standard measures of preschool quality used in statewide policy predict school readiness? Education Finance and Policy, 9(2), 116-154. Retrieved from http://proxy.library.nyu.edu/login?url=http://search.ebscohost.com/login.aspx?direct=true&db=eric&AN=EJ1024259&site=eds-live http://dx.doi.org/10.1162/EDFP_a_00127	5=Global score of the measure used in the analyses	1=observational measure	1	SD	1.14	0.07
Sabol, T. J., Hong, S. L. S., Pianta, R. C., & Burchinal, M. R. (2013). Can rating pre-K programs predict children’s learning? Science. Sabol, T. J.: Institute for Policy Research, Northwestern University, Evanston, IL, US, 60208, terri.sabol@northwestern.edu: American Assn for the Advancement of Science. https://doi.org/10.1126/science.1233517. Supplementary materials here	1=Emotional Support	1=observational measure	3	SD	1.17	4.69
Schmerse, D. (2020). Preschool Quality Effects on Learning Behavior and Later Achievement in Germany: Moderation by Socioeconomic Status. Child Development. https://doi.org/10.1111/cdev.13357	1=Emotional Support	1=observational measure	1	SD	1.09	4.31
Schmitt schmitt.143@osu.edu, M. B., Pentimonti jpentimonti@ehe.osu.edu, J. M. ., & Justice ljustice@ehe.osu.edu, L. M. . (2012). Teacher–child relationships, behavior regulation, and language gain among at-risk preschoolers. Journal of School Psychology, 50(5), 681–699. Retrieved from http://10.0.3.248/j.jsp.2012.04.003	1=Emotional Support	2=self-report	3	SD	0.55	4.33
Schmitt, S. A., Duncan, R. J., Budrevich, A., & Korucu, I. (2019). Benefits of behavioral self-regulation in the context of high classroom quality for preschoolers’ mathematics. Early Education and Development. psyh. https://doi.org/10.1080/10409289.2019.1660555	1=Emotional Support	1=observational measure	3	SD	0.94	5.07
Scott, K. M., Barbarin, O. A., & Brown, J. M. (2013). From higher order thinking to higher order behavior: exploring the relationship between early cognitive skills and social competence in black boys. The American Journal of Orthopsychiatry, 83(2 Pt 3), 185–193. https://doi.org/10.1111/ajop.12037	2=Instructional Support	2=self-report	3	SD	0.78	2.84
Seguin, J., Tremblay, R., Cote, S. M., … Japel. (n.d.). Child Care Quality and Cognitive Development: Trajectories Leading to Better Preacademic Skills. CHILD DEVELOPMENT. Retrieved from http://proxy.library.nyu.edu/login?url=http://search.ebscohost.com/login.aspx?direct=true&db=edswss&AN=000316805900026&site=eds-live	1=Emotional Support	1=observational measure	3	SD	999	999
Seiler, C. W., Mueller, E., & Simoni, H. (2017). The Protective Role of Childcare Quality for Behavioral Adjustment in 3-to 5-Year-Old Children. ZEITSCHRIFT FUR ENTWICKLUNGSPSYCHOLOGIE UND PADAGOGISCHE PSYCHOLOGIE. Retrieved from http://proxy.library.nyu.edu/login?url=http://search.ebscohost.com/login.aspx?direct=true&db=edswss&AN=000404134000001&site=eds-live	1=Emotional Support	1=observational measure	1	SD	0.83	4.96
Serpell, Z. N., & Mashburn, A. J. (2012). Family-School Connectedness and Children’s Early Social Development. Social Development, 21(1), 21. Retrieved from http://proxy.library.nyu.edu/login?url=http://search.ebscohost.com/login.aspx?direct=true&db=edb&AN=70469993&site=eds-live Study 1	1=Emotional Support	2=self-report	3	SD	0.63	4.38
Serpell, Z. N., & Mashburn, A. J. (2012). Family-School Connectedness and Children’s Early Social Development. Social Development, 21(1), 21. Retrieved from http://proxy.library.nyu.edu/login?url=http://search.ebscohost.com/login.aspx?direct=true&db=edb&AN=70469993&site=eds-live Study 2	1=Emotional Support	2=self-report	1	SD	0.61	4.33
Setodji, C. M., Le, V.-N., & Schaack, D. (n.d.). Accounting for movement between childcare classrooms: Does it change teacher effects interpretations? JOURNAL OF APPLIED DEVELOPMENTAL PSYCHOLOGY. Retrieved from http://proxy.library.nyu.edu/login?url=http://search.ebscohost.com/login.aspx?direct=true&db=edswss&AN=000301220200001&site=eds-live	5=Global score of the measure used in the analyses	1=observational measure	4	SD	1.01	4.94
Sette, S., Baumgartner, E., & Schneider, B. H. (2014). Shyness, child–teacher relationships, and socio-emotional adjustment in a sample of Italian preschool-aged children. Infant and Child Development, 23(3), 323–332. https://doi.org/10.1002/icd.1859	1=Emotional Support	2=self-report	3	SD	0.71	3.35
Sette, S., Spinrad, T., & Baumgartner, E. (2013). Links Among Italian Preschoolers’ Socio-Emotional Competence, Teacher-Child Relationship Quality and Peer Acceptance. Early Education and Development, 24(6), 851–864. https://doi.org/10.1080/10409289.2013.744684	1=Emotional Support	2=self-report	3	SD	0.525	2.03
Siekkinen, M., Pakarinen, E., Lerkkanen, M.-K., Poikkeus, A.-M., Salminen, J., Poskiparta, E., & Nurmi, J.-E. (2013). Social competence among 6-year-old children and classroom instructional support and teacher stress. Early Education and Development, 24(6), 877–897. https://doi.org/10.1080/10409289.2013.745183	1=Emotional Support	1=observational measure	3	SD	999	999
Silinskas, G., Pakarinen, E., Lerkkanen, M., Poikkeus, A., & Nurmi, J. (2017). Classroom interaction and literacy activities in kindergarten: Longitudinal links to grade 1 readers at risk and not at risk of reading difficulties. Contemporary Educational Psychology, 51, 321-335. Retrieved from http://proxy.library.nyu.edu/login?url=http://search.ebscohost.com/login.aspx?direct=true&db=edselp&AN=S0…	1=Emotional Support	1=observational measure	3	SD	0.78	5.07
Slot, P. L., & Bleses, D. (2018). Individual children’s interactions with teachers, peers, and tasks: The applicability of the inCLASS Pre-K in Danish preschools. Learning and Individual Differences, 61, 68–76. https://doi.org/10.1016/j.lindif.2017.11.003	1=Emotional Support	1=observational measure	1	SD	0.95	2.145
Slot, Pauline Louise, Bleses, D., Justice, L. M., Markussen-Brown, J., & Hojen, A. (2018). Structural and Process Quality of Danish Preschools: Direct and Indirect Associations With Children’s Growth in Language and Preliteracy Skills. EARLY EDUCATION AND DEVELOPMENT, 29(4), 581–602. https://doi.org/10.1080/10409289.2018.1452494	1=Emotional Support	1=observational measure	2	SD	0.42	5.85
Son, S.-H. C., Kwon, K.-A., Jeon, H.-J., & Hong, S.-Y. (n.d.). Head Start Classrooms and Children’s School Readiness Benefit from Teachers’ Qualifications and Ongoing Training. CHILD & YOUTH CARE FORUM. Retrieved from http://proxy.library.nyu.edu/login?url=http://search.ebscohost.com/login.aspx?direct=true&db=edswss&AN=000326618500003&site=eds-live	2=Instructional Support	1=observational measure	3	SD	999	999
Spilt, J. L., Koomen, H. M. Y., Thijs, J. T., & van der Leij, A. (2012). Supporting teachers’ relationships with disruptive children: the potential of relationship-focused reflection. Attachment & Human Development, 14(3), 305–318. https://doi.org/10.1080/14616734.2012.672286	1=Emotional Support	2=self-report	2	SD	0.7	4.09
Trawick-Smith, J., Swaminathan, S., & Liu, X. (2016). The Relationship of Teacher-Child Play Interactions to Mathematics Learning in Preschool. Early Child Development and Care, 186(5), 716–733. Retrieved from http://proxy.library.nyu.edu/login?url=http://search.ebscohost.com/login.aspx?direct=true&db=eric&AN=EJ1097865&site=eds-live	2=Instructional Support	1=observational measure	4	SD	5.9325	6.6075
van Schaik, S. D. M. ., s. d. m. vanschaik@uu. n., Leseman, P. P. M. ., & de Haan, M. (2018). Using a Group-Centered Approach to Observe Interactions in Early Childhood Education. Child Development, 89(3), 897–913. Retrieved from http://proxy.library.nyu.edu/login?url=http://search.ebscohost.com/login.aspx?direct=true&db=ssf&AN=129550007&site=eds-live	1=Emotional Support	1=observational measure	4	SD	999	999
Vitaro, F., Boivin, M., Brendgen, M., Girard, A., & Dionne, G. (2012). Social experiences in kindergarten and academic achievement in grade 1: A monozygotic twin difference study. Journal of Educational Psychology, 104(2), 366–380. https://doi.org/10.1037/a0026879	4=Conflict/Negative Emotional Climate	1=observational measure	3	SD	3.41	14.12
von Suchodoletz, A., Barza, L., & Larsen, R. A. A. (2019). Examination of teacher–child interactions in early childhood education programmes in the united arab emirates. International Journal of Early Years Education. psyh. https://doi.org/10.1080/09669760.2019.1594720	1=Emotional Support	1=observational measure	3	SD	0.81	5.39
Weiland, C., Ulvestad, K., Sachs, J., & Yoshikawa, H. (2013). Associations between classroom quality and children’s vocabulary and executive function skills in an urban public prekindergarten program. Early Childhood Research Quarterly, 28(2), 199–209. https://doi.org/10.1016/j.ecresq.2012.12.002	1=Emotional Support	1=observational measure	3	SD	0.6	5.63
White, K. M. (2013). Associations between teacher–child relationships and children’s writing in kindergarten and first grade. Early Childhood Research Quarterly, 28(1), 166–176. https://doi.org/10.1016/j.ecresq.2012.05.004	1=Emotional Support	2=self-report	3	SD	4.66	35.8
Wildenger, L. K., & McIntyre, L. L. (2012). Investigating the relation between kindergarten preparation and child socio-behavioral school outcomes. Early Childhood Education Journal, 40(3), 169–176. https://doi.org/10.1007/s10643-012-0509-x	5=Global score of the measure used in the analyses	2=self-report	1	SD	999	999
Willard, Agache & Leyendecker (In Review) Classroom Composition, Classroom Quality and Language Skills of Immigrant Dual Language Learners and Non-immigrant Children in Germany, Early Childhood Research Quaterly	5=Global score of the measure used in the analyses	1=observational measure	4	SD	0.8	3.8
Williford, A. P., Maier, M. F., Downer, J. T., Pianta, R. C., & Howes, C. (n.d.). Understanding how children’s engagement and teachers’ interactions combine to predict school readiness. JOURNAL OF APPLIED DEVELOPMENTAL PSYCHOLOGY. Retrieved from http://proxy.library.nyu.edu/login?url=http://search.ebscohost.com/login.aspx?direct=true&db=edswss&AN=000329019700005&site=eds-live	5=Global score of the measure used in the analyses	1=observational measure	2	SD	0.74	4.18
Wolf, S., Behrman, J., Raza, M., Kim, S., Aber, J. L., & Seidman, E. (2018). Measuring and predicting process quality in Ghanaian pre-primary classrooms using the Teacher Instructional Practices and Processes System (TIPPS). Early Childhood Research Quarterly, 45, 18–30. aph.	1=Emotional Support	1=observational measure	1	SD	0.77428	2.777
Wolter 2 ), I. ( 1, Glüer 3 ), M. ( 1, & Hannover, B. ( 1 ). (2014). Gender-typicality of activity offerings and child-teacher relationship closeness in German “Kindergarten”. Influences on the development of spelling competence as an indicator of early basic literacy in boys and girls. Learning and Individual Differences, 31, 59–65. https://doi.org/10.1016/j.lindif.2013.12.008	1=Emotional Support	2=self-report	3	SD	0.435	4.495
Wu, Z., Hu, B. Y., Fan, X., Zhang, X., & Zhang, J. (2018). The associations between social skills and teacher-child relationships: A longitudinal study among Chinese preschool children. CHILDREN AND YOUTH SERVICES REVIEW, 88, 582–590. https://doi.org/10.1016/j.childyouth.2018.03.052 Study 1	1=Emotional Support	2=self-report	1	SD	0.61	3.98
Wu, Z., Hu, B. Y., Fan, X., Zhang, X., & Zhang, J. (2018). The associations between social skills and teacher-child relationships: A longitudinal study among Chinese preschool children. CHILDREN AND YOUTH SERVICES REVIEW, 88, 582–590. https://doi.org/10.1016/j.childyouth.2018.03.052 Study 2	1=Emotional Support	2=self-report	1	SD	0.63	3.93
Xu, Y., Chin, C., Reed, E., & Hutchinson, C. (2014). The effects of a comprehensive early literacy project on preschoolers’ language and literacy skills. Early Childhood Education Journal, 42(5), 295–304. https://doi.org/10.1007/s10643-013-0613-6	1=Emotional Support	1=observational measure	3	SD	999	999
Yeomans-Maldonado, G., Justice, L. M., & Logan, J. A. R. (2017). The mediating role of classroom quality on peer effects and language gain in pre-kindergarten ECSE classrooms. Applied Developmental Science, 1–14. https://doi.org/10.1080/10888691.2017.1321484	1=Emotional Support	1=observational measure	1	SD	0.62	5.18
YÜKSEK USTA, S., semihayuksek@gmail. co., & YILMAZ, A., arif. yilmaz@gmail. co. (2018). A Correlational Study of Children’s Externalizing and Internalizing Behavioral Problems in Relation to Mother-Child and Teacher-Child Relationships. (English). Çocuklarin Içe Yönelim ve Disa Yönelim Davranis Problemlerinin Anne-Çocuk ve Ögretmen-Çocuk Iliskilerine Göre Incelenmesi. (Turkish), 8(1), 47–56. Retr…	1=Emotional Support	2=self-report	4	SD	999	999
Zee, M., Rudasill, K. M., & Bosman, R. J. (2020). A cross-lagged study of students’ motivation, academic achievement, and relationships with teachers from kindergarten to 6th grade. Journal of Educational Psychology. pdh. https://doi.org/10.1037/edu0000574	1=Emotional Support	2=self-report	2	SD	0.58	3.86
Zucker, T. A., Cabell, S. Q., Justice, L. M., Pentimonti, J. M., & Kaderavek, J. N. (2013). The Role of Frequent, Interactive Prekindergarten Shared Reading in the Longitudinal Development of Language and Literacy Skills. Developmental Psychology, 49(8), 1425–1439. Retrieved from http://proxy.library.nyu.edu/login?url=http://search.ebscohost.com/login.aspx?direct=true&db=eric&AN=EJ1049916&site=ed…	1=Emotional Support	1=observational measure	3	SD	48.7517	54.5816
Spilt, J. L., Koomen, H. M. Y., & Harrison, L. J. (2015). Language development in the early school years: the importance of close relationships with teachers. Developmental Psychology, 51(2), 185–196. https://doi.org/10.1037/a0038540	1=Emotional Support	2=self-report	4	SD	0.64	4.34
Raikes, A., Koziol, N., Davis, D., & Burton, A. (2020). Measuring quality of preprimary education in sub-Saharan Africa: Evaluation of the Measuring Early Learning Environments scale. Early Childhood Research Quarterly, 53, 571-585	1=Emotional Support	1=observational measure	3	SD	999	999
Maldonado‐Carreño, C., Yoshikawa, H., Escallón, E., Ponguta, L. A., Nieto, A. M., Kagan, S. L., ... & Motta, A. (2021). Measuring the quality of early childhood education: Associations with children’s development from a national study with the IMCEIC tool in Colombia. Child Development	2=Instructional Support	1=observational measure	3	SD	0.41	2.34
Abreu-Lima, I. M. P., Leal, T. B., Cadima, J., & Gamelas, A. M. (2012). Predicting child outcomes from preschool quality in Portugal. European Journal of Psychology of Education, 28(2), 399–420. https://doi.org/10.1007/s10212-012-0120-y	5=Global score of the measure used in the analyses	1=observational measure	2	SD	0.72	3.44
Aguiar, A. L., Aguiar, C., Cadima, J., Correia, N., & Fialho, M. (2019). Classroom quality and children’s social skills and problem behaviors: Dosage and disability status as moderators. Early Childhood Research Quarterly, 49, 81–92. aph.	2=Instructional Support	1=observational measure	3	SD	0.45	1.76
Aguiar, C., Moiteiro, A. R., & Pimentel, J. S. (2010). Classroom quality and social acceptance of preschoolers with disabilities. Infants & Young Children, 23(1), 34–41. https://doi.org/10.1097/IYC.0b013e3181c9766e	9999=NA	9999=NA	9999=NA	9999=NA	9999=NA	9999=NA
Alamos, P., & Williford, A. P. (2020). Teacher-child emotion talk in preschool children displaying elevated externalizing behaviors. Journal of Applied Developmental Psychology, 67. psyh. https://doi.org/10.1016/j.appdev.2019.101107	2=Instructional Support	1=observational measure	1	SD	999	999
Anderson, K. L., Weimer, M., & Fuhs, M. W. (2020). Teacher fidelity to Conscious Discipline and children’s executive function skills. Early Childhood Research Quarterly, 51, 14–25. aph.	2=Instructional Support	1=observational measure	1	SD	1.28	2.85
Ansari, A., & Gershoff, E. (2015). LEARNING-RELATED SOCIAL SKILLS AS A MEDIATOR BETWEEN TEACHER INSTRUCTION AND CHILD ACHIEVEMENT IN HEAD START. Social Development (Oxford, England), 24(4), 699–715. https://doi.org/10.1111/sode.12124	9999=NA	9999=NA	9999=NA	9999=NA	9999=NA
Araujo, M. C. ( 1 ), Cruz-Aguayo, Y. ( 1 ), Schady, N. ( 1 ), & Carneiro, P. ( 2 ). (2016). Teacher quality and learning outcomes in kindergarten. Quarterly Journal of Economics, 131(3), 1415–1453. https://doi.org/10.1093/qje/qjw016	9999=NA	9999=NA	9999=NA	9999=NA	9999=NA
Bailey, C., Bailey, C. S., Denham, S. A., Curby, T. W., & Bassett, H. H. (n.d.). Emotional and Organizational Supports for Preschoolers’ Emotion Regulation: Relations With School Adjustment. EMOTION. Retrieved from http://proxy.library.nyu.edu/login?url=http://search.ebscohost.com/login.aspx?direct=true&db=edswss&AN=000370971400013&site=eds-live	3=Classroom Organization/Chaos	1=observational measure	3	SD	1.02	4.52
Bargagliotti, A., Gottfried, M. A., & Guarino, C. M. (2017). Educating the whole child: Kindergarten mathematics instructional practices and students’ academic and socioemotional development. Teachers College Record, 119(8), 1–41.	9999=NA	9999=NA	9999=NA	9999=NA	9999=NA
Barnes, E. M. ., ebarnes@albany. ed., & Dickinson, D. K. . (2018). Relationships Among Teachers’ Use of Mental State Verbs and Children’s Vocabulary Growth. Early Education & Development, 29(3), 307–323. Retrieved from http://proxy.library.nyu.edu/login?url=http://search.ebscohost.com/login.aspx?direct=true&db=eft&AN=128422476&site=eds-live	9999=NA	9999=NA	9999=NA	9999=NA	9999=NA
Barnes, E. M., & Dickinson, D. K. (2017). The Relationship of Head Start Teachers’ Academic Language Use and Children’s Receptive Vocabulary. Early Education and Development, 28(7), 794–809. Retrieved from http://proxy.library.nyu.edu/login?url=https://search.proquest.com/docview/1969008373?accountid=12768 http://getit.library.nyu.edu/resolve?url_ver=Z39.88-2004&rft_val_fmt=info:ofi/fmt:kev:mtx:j…	9999=NA	9999=NA	9999=NA	9999=NA	9999=NA
Baroody, A. E., & Diamond, K. E. (2016). Associations among Preschool Children’s Classroom Literacy Environment, Interest and Engagement in Literacy Activities, and Early Reading Skills. Journal of Early Childhood Research, 14(2), 146–162. Retrieved from http://proxy.library.nyu.edu/login?url=http://search.ebscohost.com/login.aspx?direct=true&db=eric&AN=EJ1101168&site=eds-live	9999=NA	9999=NA	9999=NA	9999=NA	9999=NA
Bell, E., Bulotsky-Shearer, R. J., Bell, E. R., & Dominguez, X. (n.d.). Latent profiles of problem behavior within learning, peer, and teacher contexts: Identifying subgroups of children at academic risk across the preschool year. JOURNAL OF SCHOOL PSYCHOLOGY. Retrieved from http://proxy.library.nyu.edu/login?url=http://search.ebscohost.com/login.aspx?direct=true&db=edswss&AN=000313775400004&site…	9999=NA	9999=NA	9999=NA	9999=NA	9999=NA
Betancur, Maldonado-Carreño & Votruba-Drzal (Manuscript in Preparation) Measuring the Preschool Quality in Low- and Middle-Income Countries: Validity of the ECERS-R in Colombia - Study 1 EEQB	9999=NA	9999=NA	9999=NA	9999=NA	9999=NA
Betancur, Maldonado-Carreño & Votruba-Drzal (Manuscript in Preparation) Measuring the Preschool Quality in Low- and Middle-Income Countries: Validity of the ECERS-R in Colombia - Study 2 IECDC	9999=NA	9999=NA	9999=NA	9999=NA	9999=NA
Bihler, L.-M. ( 1 ), Agache, A. ( 1 ), Willard, J. A. ( 1 ), Leyendecker, B. ( 1 ), & Schneller, K. ( 2 ). (2018). Expressive morphological skills of dual language learning and monolingual German children: Exploring links to duration of preschool attendance, classroom quality, and classroom composition. Frontiers in Psychology, 9(JUN). https://doi.org/10.3389/fpsyg.2018.00888	2=Instructional Support	1=observational measure	4	SD	0.81	4.68
Bingham, G. E., Quinn, M. F., & Gerde, H. K. (2017). Examining early childhood teachers’ writing practices: Associations between pedagogical supports and children’s writing skills. Early Childhood Research Quarterly, 39, 35–46. https://doi.org/10.1016/j.ecresq.2017.01.002	9999=NA	9999=NA	9999=NA	9999=NA	9999=NA
Blair, C., & McKinnon, R. D. (n.d.). Moderating effects of executive functions and the teacher child relationship on the development of mathematics ability in kindergarten. LEARNING AND INSTRUCTION. Retrieved from http://proxy.library.nyu.edu/login?url=http://search.ebscohost.com/login.aspx?direct=true&db=edswss&AN=000366341900009&site=eds-live	9999=NA	9999=NA	9999=NA	9999=NA	9999=NA
Blankson, A. N., & Blair, C. (2016). Cognition and classroom quality as predictors of math achievement in the kindergarten year. Learning and Instruction, 41, 32–40. https://doi.org/10.1016/j.learninstruc.2015.09.004	9999=NA	9999=NA	9999=NA	9999=NA	9999=NA
Bosman, R. J., Roorda, D. L., van der Veen, I., & Koomen, H. M. Y. (2018). Teacher-student relationship quality from kindergarten to sixth grade and students’ school adjustment: A person-centered approach. Journal of School Psychology, 68, 177–194. https://doi.org/10.1016/j.jsp.2018.03.006	4=Conflict/Negative Emotional Climate	2=self-report	2	SD	0.71	1.68
Bowne, J. B., Yoshikawa, H., & Snow, C. E. (2016). Relationships of Teachers’ Language and Explicit Vocabulary Instruction to Students’ Vocabulary Growth in Kindergarten. Reading Research Quarterly, 52(1), 7–29. https://doi.org/10.1002/rrq.151	9999=NA	9999=NA	9999=NA	9999=NA	9999=NA
Boyce, W. T., Obradovi , J., Bush, N. R., Stamperdahl, J., Kim, Y. S., & Adler, N. (2012). Social stratification, classroom climate, and the behavioral adaptation of kindergarten children. Proceedings of the National Academy of Sciences, 109(Supplement_2), 17168–17173. https://doi.org/10.1073/pnas.1201730109	9999=NA	9999=NA	9999=NA	9999=NA	9999=NA
Brinkman, S. A., Hasan, A., Nakajima, N., Jung, H., Kinnell, A., & Pradhan, M. (2017). The role of preschool quality in promoting child development: evidence from rural Indonesia (Vol. 25). Retrieved from http://proxy.library.nyu.edu/login?url=http://search.ebscohost.com/login.aspx?direct=true&db=edswss&AN=000404630500002&site=eds-live	9999=NA	9999=NA	9999=NA	9999=NA	9999=NA
Broekhuizen, M. L., Aken, M. A. G. van, Dubas, J. S., Mulder, H., & Leseman, P. P. M. (2015). Individual differences in effects of child care quality: The role of child affective self-regulation and gender. Infant Behavior & Development, 40, 216–230. https://doi.org/10.1016/j.infbeh.2015.06.009	9999=NA	9999=NA	9999=NA	9999=NA	9999=NA
Broekhuizen, M. L., Slot, P. L., van Aken, M. A. G., & Dubas, J. S. (n.d.). Teachers’ Emotional and Behavioral Support and Preschoolers’ Self-Regulation: Relations With Social and Emotional Skills During Play. EARLY EDUCATION AND DEVELOPMENT. Retrieved from http://proxy.library.nyu.edu/login?url=http://search.ebscohost.com/login.aspx?direct=true&db=edswss&AN=000393965700001&site=eds-live	9999=NA	9999=NA	9999=NA	9999=NA	9999=NA
Broekhuizen, M. L., van Aken, M. A. G., Dubas, J. S., & Leseman, P. P. M. (2018). Child care quality and Dutch 2- and 3-year-olds’ socio-emotional outcomes: Does the amount of care matter? Infant & Child Development, 27(1), 1–1. Retrieved from http://proxy.library.nyu.edu/login?url=http://search.ebscohost.com/login.aspx?direct=true&db=sih&AN=127884673&site=eds-live	9999=NA	9999=NA	9999=NA	9999=NA	9999=NA
Buckrop, J., Roberts, A., & LoCasale-Crouch, J. (2016). Children’s preschool classroom experiences and associations with early elementary special education referral. Early Childhood Research Quarterly, 36, 452–461. https://doi.org/10.1016/j.ecresq.2016.01.016	4=Conflict/Negative Emotional Climate	2=self-report	3	SD	0.72	1.63
Bulotsky-Shearer, R. J., Bell, E. R., Carter, T. M., & Dietrich, S. L. R. (2014). Peer play interactions and learning for low-income preschool children: The moderating role of classroom quality. Early Education and Development, 25(6), 815–840. https://doi.org/10.1080/10409289.2014.864214	2=Instructional Support	1=observational measure	2	SD	1.05	2.48
Bulotsky-Shearer, R. J., Fernandez, V. A., Bichay-Awadalla, K., Bailey, J., Futterer, J., & Qi, C. H. (2020). Teacher-child interaction quality moderates social risks associated with problem behavior in preschool classroom contexts. Journal of Applied Developmental Psychology, 67. psyh. https://doi.org/10.1016/j.appdev.2019.101103	2=Instructional Support	1=observational measure	2	SD	1.05	2.48
Bulotsky-Shearer, R. J., Wen, X., Faria, A.-M., Hahs-Vaughn, D. L., & Korfmacher, J. (n.d.). National Profiles of classroom quality and family involvement: A multilevel examination of proximal influences on Head Start children’s school readiness. EARLY CHILDHOOD RESEARCH QUARTERLY. Retrieved from http://proxy.library.nyu.edu/login?url=http://search.ebscohost.com/login.aspx?direct=true&db=edswss&A…	2=Instructional Support	1=observational measure	3	SE	0.42	56.48
Burchinal, M., Field, S., López, M. L., Howes, C., & Pianta, R. (2012). Instruction in Spanish in pre-kindergarten classrooms and child outcomes for English language learners. Early Childhood Research Quarterly, 27(2), 188–197. https://doi.org/10.1016/j.ecresq.2011.11.003	2=Instructional Support	1=observational measure	1	SD	0.83	2.015
Burchinal, M., Vandergrift, N., Pianta, R., & Mashburn, A. (2010). Threshold analysis of association between child care quality and child outcomes for low-income children in pre-kindergarten programs. Early Childhood Research Quarterly, 25(2), 166–176. https://doi.org/10.1016/j.ecresq.2009.10.004	2=Instructional Support	1=observational measure	3	SD	0.85	2.04
Burchinal, M., Vernon-Feagans, L., Vitiello, V., & Greenberg, M. (2014). Thresholds in the association between child care quality and child outcomes in rural preschool children. Early Childhood Research Quarterly, 29(1), 41–51. https://doi.org/10.1016/j.ecresq.2013.09.004	2=Instructional Support	1=observational measure	4	SD	0.95	2.06
Byers, A. I., Cameron, C. E., Ko, M., LoCasale-Crouch, J., & Grissmer, D. W. (2016). What preschool classroom experiences are associated with whether children improve in visuomotor integration? Early Education and Development, 27(7), 976–1003. https://doi.org/10.1080/10409289.2016.1175243	2=Instructional Support	1=observational measure	1	SD	0.7	2.43
Cabell, S. Q., Zucker, T. A., DeCoster, J., Melo, C., Forston, L., & Hamre, B. (2018). Prekindergarten interactive book reading quality and children’s language and literacy development: Classroom organization as a moderator. Early Education and Development. psyh. https://doi.org/10.1080/10409289.2018.1514845	3=Classroom Organization/Chaos	1=observational measure	3	SD	0.84	5.21
Cadima, J., Doumen, S., Verschueren, K., & Buyse, E. (2015). Child engagement in the transition to school: Contributions of self-regulation, teacher–child relationships and classroom climate. Early Childhood Research Quarterly, 32, 1–12. https://doi.org/10.1016/j.ecresq.2015.01.008	4=Conflict/Negative Emotional Climate	2=self-report	3	SD	0.56	1.53
Cadima, J., Enrico, M., Ferreira, T., Verschueren, K., Leal, T., & Matos, P. M. (2016). Self-regulation in early childhood: the interplay between family risk, temperament and teacher–child interactions. European Journal of Developmental Psychology, 13(3), 341–360. https://doi.org/10.1080/17405629.2016.1161506	9999=NA	9999=NA	9999=NA	9999=NA	9999=NA
Cadima, J., Verschueren, K., Leal, T., & Guedes, C. (2015). Classroom Interactions, Dyadic Teacher–Child Relationships, and Self–Regulation in Socially Disadvantaged Young Children. Journal of Abnormal Child Psychology, 44(1), 7–17. https://doi.org/10.1007/s10802-015-0060-5	2=Instructional Support	1=observational measure	2	SD	0.75	2.51
Cameron, C. E., & Morrison, F. J. (2011). Teacher Activity Orienting Predicts Preschoolers’ Academic and Self-Regulatory Skills. EARLY EDUCATION AND DEVELOPMENT. Retrieved from http://proxy.library.nyu.edu/login?url=http://search.ebscohost.com/login.aspx?direct=true&db=edswss&AN=000299232000004&site=eds-live	9999=NA	9999=NA	9999=NA	9999=NA	9999=NA
Carr, R. C., Mokrova, I. L., Vernon-Feagans, L., & Burchinal, M. R. (2019). Cumulative classroom quality during pre-kindergarten and kindergarten and children’s language, literacy, and mathematics skills. Early Childhood Research Quarterly, 47, 218–228. psyh. https://doi.org/10.1016/j.ecresq.2018.12.010	2=Instructional Support	1=observational measure	3	SD	0.67	1.98
Castle, M., Heatly, M. C., Bachman, H. J., & Votruba-Drzal, E. (n.d.). Developmental patterns in the associations between instructional practices and children’s math trajectories in elementary school. JOURNAL OF APPLIED DEVELOPMENTAL PSYCHOLOGY. Retrieved from http://proxy.library.nyu.edu/login?url=http://search.ebscohost.com/login.aspx?direct=true&db=edswss&AN=000366078700006&site=eds-live	9999=NA	9999=NA	9999=NA	9999=NA	9999=NA
Castro, S., Granlund, M., & Almqvist, L. (2017). The relationship between classroom quality-related variables and engagement levels in Swedish preschool classrooms: a longitudinal study. European Early Childhood Education Research Journal, 25(1), 122–135. Retrieved from http://10.0.4.56/1350293X.2015.1102413	2=Instructional Support	1=observational measure	1	SD	0.97	4.76
Choi, J. Y., Castle, S., Burchinal, M., Horm, D., Guss, S., & Bingham, G. E. (2018). Peer effects on low-income children’s learning and development. Journal of School Psychology, 71, 1–17. psyh. https://doi.org/10.1016/j.jsp.2018.10.002	2=Instructional Support	1=observational measure	2	SD	1.17	3.58
Choi, J. Y., Castle, S., Young, E., Worley, L., Long, M., Horm, D. M., & Williamson, A. C. (n.d.). Teacher-Child Interactions and the Development of Executive Function in Preschool-Age Children Attending Head Start. EARLY EDUCATION AND DEVELOPMENT. Retrieved from http://proxy.library.nyu.edu/login?url=http://search.ebscohost.com/login.aspx?direct=true&db=edswss&AN=000381017100002&site=eds-live	2=Instructional Support	1=observational measure	1	SD	1.08	3.9
Commodari, E. (2013). Preschool teacher attachment and attention skills. SpringerPlus, 2(1), 673. https://doi.org/10.1186/2193-1801-2-673	9999=NA	9999=NA	9999=NA	9999=NA	9999=NA
Cunningham, D. (2010). Relating Preschool Quality to Children’s Literacy Development. Early Childhood Education Journal, 37(6), 501. Retrieved from http://proxy.library.nyu.edu/login?url=http://search.ebscohost.com/login.aspx?direct=true&db=edb&AN=48827289&site=eds-live	9999=NA	9999=NA	9999=NA	9999=NA	9999=NA
Curby, T. W., Bassett, H. H., Denham, S. A., & Brown, C. A. (n.d.). Associations Between Preschoolers’ Social-Emotional Competence and Preliteracy Skills. INFANT AND CHILD DEVELOPMENT. Retrieved from http://proxy.library.nyu.edu/login?url=http://search.ebscohost.com/login.aspx?direct=true&db=edswss&AN=000362397200006&site=eds-live	9999=NA	9999=NA	9999=NA	9999=NA	9999=NA
Curby, T. W., Brock, L. L., & Hamre, B. K. (2013). Teachers’ emotional support consistency predicts children’s achievement gains and social skills. Early Education and Development, 24(3), 292–309. https://doi.org/10.1080/10409289.2012.665760	9999=NA	9999=NA	9999=NA	9999=NA	9999=NA
Curby, T. W., Downer, J. T., & Booren, L. M. (2014). Behavioral exchanges between teachers and children over the course of a typical preschool day: Testing bidirectional associations. EARLY CHILDHOOD RESEARCH QUARTERLY. Retrieved from http://proxy.library.nyu.edu/login?url=http://search.ebscohost.com/login.aspx?direct=true&db=edswss&AN=000334980600009&site=eds-live	3=Classroom Organization/Chaos	1=observational measure	1	SD	0.96	5.13
Degol, J. L., & Bachman, H. J. (2015). Preschool teachers’ classroom behavioral socialization practices and low-income children’s self-regulation skills. EARLY CHILDHOOD RESEARCH QUARTERLY. Retrieved from http://proxy.library.nyu.edu/login?url=http://search.ebscohost.com/login.aspx?direct=true&db=edswss&AN=000351785900008&site=eds-live	9999=NA	9999=NA	9999=NA	9999=NA	9999=NA
DESIMONE, L. M., & LONG, D. (2010). Teacher Effects and the Achievement Gap: Do Teacher and Teaching Quality Influence the Achievement Gap Between Black and White and High- and Low-SES Students in the Early Grades? Teachers College Record, 112(12), 3024–3075. Retrieved from http://proxy.library.nyu.edu/login?url=http://search.ebscohost.com/login.aspx?direct=true&db=tfh&AN=57962837&site=eds-live	9999=NA	9999=NA	9999=NA	9999=NA	9999=NA
Doabler, C. T., Gearin, B., Baker, S. K., Stoolmiller, M., Kennedy, P. C., Clarke, B., Nelson, N. J., Fien, H., & Smolkowski, K. (2019). Student Practice Opportunities in Core Mathematics Instruction: Exploring for a Goldilocks Effect for Kindergartners With Mathematics Difficulties. Journal of Learning Disabilities, 52(3), 271–283. https://doi.org/10.1177/0022219418823708	9999=NA	9999=NA	9999=NA	9999=NA	9999=NA
Doabler, C. T., Stoolmiller, M., Kennedy, P. C., Nelson, N. J., Clarke, B., Gearin, B., Fien, H., Smolkowski, K., & Baker, S. K. (2019). Do Components of Explicit Instruction Explain the Differential Effectiveness of a Core Mathematics Program for Kindergarten Students with Mathematics Difficulties? A Mediated Moderation Analysis. Assessment for Effective Intervention, 44(3), 197–211. eric.	9999=NA	9999=NA	9999=NA	9999=NA	9999=NA
Dotterer, A. M. ( 1 ), Burchinal, M. ( 2 ), Bryant, D. ( 2 ), Early, D. ( 2 ), & Pianta, R. C. ( 3 ). (2013). Universal and targeted pre-kindergarten programmes: A comparison of classroom characteristics and child outcomes. Early Child Development and Care, 183(7), 931–950. https://doi.org/10.1080/03004430.2012.698388	2=Instructional Support	1=observational measure	3	SD	0.8216	3.393
Downer, J. T., Hamagami, A., Pianta, R. C., Grimm, K. J., & Howes, C. (n.d.). Observations of teacher-child interactions in classrooms serving Latinos and dual language learners: Applicability of the Classroom Assessment Scoring System in diverse settings. EARLY CHILDHOOD RESEARCH QUARTERLY. Retrieved from http://proxy.library.nyu.edu/login?url=http://search.ebscohost.com/login.aspx?direct=true&d…	2=Instructional Support	1=observational measure	3	SD	0.84	0.01
Duval, S., Bouchard, C., Pagé, P., & Hamel, C. (2016). Quality of Classroom Interactions in Kindergarten and Executive Functions among Five Year-Old Children. Cogent Education, 3(1), 18. Retrieved from http://proxy.library.nyu.edu/login?url=https://search.proquest.com/docview/1913350840?accountid=12768 http://getit.library.nyu.edu/resolve?url_ver=Z39.88-2004&rft_val_fmt=info:ofi/fmt:kev:mtx:journ…	2=Instructional Support	1=observational measure	2	SD	0.5	3.27
Early, D. M., Sideris, J., Neitzel, J., LaForett, D. R., & Nehler, C. G. (2018). Factor structure and validity of the Early Childhood Environment Rating Scale - Third Edition (ECERS-3). EARLY CHILDHOOD RESEARCH QUARTERLY, 44, 242–256. https://doi.org/10.1016/j.ecresq.2018.04.009	9999=NA	9999=NA	9999=NA	9999=NA	9999=NA
Elicker, J., Sprague, J. B., Wen, X., & Kwon, K.-A. (n.d.). Early Head Start Relationships: Association with Program Outcomes. EARLY EDUCATION AND DEVELOPMENT. Retrieved from http://proxy.library.nyu.edu/login?url=http://search.ebscohost.com/login.aspx?direct=true&db=edswss&AN=000318280800007&site=eds-live	9999=NA	9999=NA	9999=NA	9999=NA	9999=NA
Farrow, J., Wasik, B. A., & Hindman, A. H. (2020). Exploring the unique contributions of teachers’ syntax to preschoolers’ and kindergarteners’ vocabulary learning. Early Childhood Research Quarterly, 51, 178–190. aph.	9999=NA	9999=NA	9999=NA	9999=NA	9999=NA
Ferreira, M., Aguiar, C., Correia, N., Fialho, M., & Pimentel, J. S. (2019). Friendships and Social Acceptance of Portuguese Children with Disabilities: The Role of Classroom Quality, Individual Skills, and Dosage. Topics in Early Childhood Special Education, 39(3), 183–195. eric.	9999=NA	9999=NA	9999=NA	9999=NA	9999=NA
Finch, J., Finch, J. E., Johnson, A. D., & Phillips, D. A. (2015). Is sensitive caregiving in child care associated with children’s effortful control skills? An exploration of linear and threshold effects. EARLY CHILDHOOD RESEARCH QUARTERLY. Retrieved from http://proxy.library.nyu.edu/login?url=http://search.ebscohost.com/login.aspx?direct=true&db=edswss&AN=000351785900011&site=eds-live	9999=NA	9999=NA	9999=NA	9999=NA	9999=NA
Folsom, J., Saez, L., Folsom, J. S., Schatschneider, C., & Al Otaiba, S. (n.d.). Relations Among Student Attention Behaviors, Teacher Practices, and Beginning Word Reading Skill. JOURNAL OF LEARNING DISABILITIES. Retrieved from http://proxy.library.nyu.edu/login?url=http://search.ebscohost.com/login.aspx?direct=true&db=edswss&AN=000307337700004&site=eds-live	9999=NA	9999=NA	9999=NA	9999=NA	9999=NA
Franco, X., Bryant, D. M., Gillanders, C., Castro, D. C., Zepeda, M., & Willoughby, M. T. (2019). Examining linguistic interactions of dual language learners using the Language Interaction Snapshot (LISn). Early Childhood Research Quarterly, 48, 50–61. psyh. https://doi.org/10.1016/j.ecresq.2019.02.007	9999=NA	9999=NA	9999=NA	9999=NA	9999=NA
Friedman-Krauss, A. H., Raver, C. C., Morris, P. A., & Jones, S. M. (2014). The role of classroom-level child behavior problems in predicting preschool teacher stress and classroom emotional climate. Early Education and Development, 25(4), 530–552. https://doi.org/10.1080/10409289.2013.817030	9999=NA	9999=NA	9999=NA	9999=NA	9999=NA
Fuhs, M. W., Farran, D. C., & Nesbitt, K. T. (2013). Preschool classroom processes as predictors of children’s cognitive self-regulation skills development. School Psychology Quarterly, 28(4), 347–359. https://doi.org/10.1037/spq0000031	2=Instructional Support	1=observational measure	3	SD	0.27	1.92
Fuhs, M. W., Nesbitt, K. T., & Jackson, H. (2018). Chronic Absenteeism and Preschool Children’s Executive Functioning Skills Development. Journal of Education for Students Placed at Risk, 23(1/2), 39–52. Retrieved from http://proxy.library.nyu.edu/login?url=http://search.ebscohost.com/login.aspx?direct=true&db=tfh&AN=128746545&site=eds-live	9999=NA	9999=NA	9999=NA	9999=NA	9999=NA
Fuligni, A. S., Howes, C., Huang, Y., Hong, S. S., & Lara-Cinisomo, S. (2012). Activity settings and daily routines in preschool classrooms: Diverse experiences in early learning settings for low-income children. Early Childhood Research Quarterly, 27(2), 198–209. https://doi.org/10.1016/j.ecresq.2011.10.001	2=Instructional Support	1=observational measure	1	SD	0.61	2.15
Garner, P. W., Mahatmya, D., Moses, L. K., & Bolt, E. N. (2014). Associations of preschool type and teacher–child relational quality with young children’s social-emotional competence. Early Education and Development, 25(3), 399–420. https://doi.org/10.1080/10409289.2013.801706	4=Conflict/Negative Emotional Climate	2=self-report	2	SD	1.17	3.17
Gerde, H. K., Bingham, G. E., & Pendergast, M. L. (2015). Reliability and validity of the Writing Resources and Interactions in Teaching Environments (WRITE) for preschool classrooms. Early Childhood Research Quarterly, 31, 34–46. https://doi.org/10.1016/j.ecresq.2014.12.008	9999=NA	9999=NA	9999=NA	9999=NA	9999=NA
Glüer, M., & Gregoriadis, A. (2017). Quality of teacher–child relationship and preschoolers’ pro-social behaviour in German kindergartens. Education 3-13, 45(5), 558–571. https://doi.org/10.1080/03004279.2016.1140802	4=Conflict/Negative Emotional Climate	2=self-report	4	SD	999	999
Goble, P., Sandilos, L. E., & Pianta, R. C. (2019). Gains in teacher-child interaction quality and children’s school readiness skills: Does it matter where teachers start? Journal of School Psychology, 73, 101–113. https://doi.org/10.1016/j.jsp.2019.03.006	2=Instructional Support	1=observational measure	1	SD	0.45	2.07
Gomez, L. E., Vasilyeva, M., & Dulaney, A. (n.d.). Preschool teachers’ read-aloud practices in Chile as predictors of children’s vocabulary. JOURNAL OF APPLIED DEVELOPMENTAL PSYCHOLOGY. Retrieved from http://proxy.library.nyu.edu/login?url=http://search.ebscohost.com/login.aspx?direct=true&db=edswss&AN=000413125700014&site=eds-live	3=Classroom Organization/Chaos	1=observational measure	3	SD	999	999
Gower, A. L., Lingras, K. A., Mathieson, L. C., Kawabata, Y., & Crick, N. R. (2014). The Role of Preschool Relational and Physical Aggression in the Transition to Kindergarten: Links with Social-Psychological Adjustment. Early Education and Development, 25(5), 619–640. https://doi.org/10.1080/10409289.2014.844058	4=Conflict/Negative Emotional Climate	2=self-report	2	SD	6.15	19.3
Gözde ERTÜRK KARA, H., GÖNEN, M. S., & PIANTA, R. (2017). The examination of the relationship between the quality of teacher-child interaction and children's self-regulation skills. Hacettepe University Journal of Education, 32(4), 880. Retrieved from http://proxy.library.nyu.edu/login?url=http://search.ebscohost.com/login.aspx?direct=true&db=edo&AN=125916807&site=eds-live	2=Instructional Support	1=observational measure	3	SD	1.09	1.8958
Graves Jr., S. L., & Howes, C. (2011). Ethnic differences in social-emotional development in preschool: The impact of teacher child relationships and classroom quality. School Psychology Quarterly, 26(3), 202–214. https://doi.org/10.1037/a0024117	4=Conflict/Negative Emotional Climate	1=observational measure	1	SD	999	999
Graziano, P. A., Garb, L. R., Ros, R., Hart, K., & Garcia, A. (2016). Executive functioning and school readiness among preschoolers with externalizing problems: The moderating role of the student–teacher relationship. Early Education and Development, 27(5), 573–589. https://doi.org/10.1080/10409289.2016.1102019	9999=NA	9999=NA	9999=NA	9999=NA	9999=NA
Guarino, C., Dieterle, S. G., Bargagliotti, A. E., & Mason, W. M. (2013). What Can We Learn about Effective Early Mathematics Teaching? A Framework for Estimating Causal Effects Using Longitudinal Survey Data. Journal of Research on Educational Effectiveness, 6(2), 164–198. Retrieved from http://proxy.library.nyu.edu/login?url=http://search.ebscohost.com/login.aspx?direct=true&db=eric&AN=EJ998841…	9999=NA	9999=NA	9999=NA	9999=NA	9999=NA
Guo, Y., Justice, L. M., Kaderavek, J. N., & McGinty, A. (n.d.). The literacy environment of preschool classrooms: contributions to children’s emergent literacy growth. JOURNAL OF RESEARCH IN READING. Retrieved from http://proxy.library.nyu.edu/login?url=http://search.ebscohost.com/login.aspx?direct=true&db=edswss&AN=000306311200005&site=eds-live	9999=NA	9999=NA	9999=NA	9999=NA	9999=NA
Guo, Y., Kaderavek, J. N., Piasta, S. B., Justice, L. M., & McGinty, A. (2011). Preschool teachers’ sense of community, instructional quality, and children’s language and literacy gains. Early Education and Development, 22(2), 206–233. https://doi.org/10.1080/10409281003641257	9999=NA	9999=NA	9999=NA	9999=NA	9999=NA
Guo, Y., Piasta, S. B., Justice, L. M., & Kaderavek, J. N. (2010). Relations among preschool teachers’ self-efficacy, classroom quality, and children’s language and literacy gains. Teaching and Teacher Education, 26(4), 1094–1103. https://doi.org/10.1016/j.tate.2009.11.005	9999=NA	9999=NA	9999=NA	9999=NA	9999=NA
Guo, Y., Tompkins, V., Justice, L., & Petscher, Y. (2014). Classroom age composition and vocabulary development among at-risk preschoolers. Early Education and Development, 25(7), 1016–1034. https://doi.org/10.1080/10409289.2014.893759	9999=NA	9999=NA	9999=NA	9999=NA	9999=NA
Hamre, B. K., Justice, L. M., Pianta, R. C., Kilday, C., Sweeney, B., Downer, J. T., & Leach, A. (2010). Implementation fidelity of MyTeachingPartner literacy and language activities: Association with preschoolers’ language and literacy growth. Early Childhood Research Quarterly, 25(3), 329–347. https://doi.org/10.1016/j.ecresq.2009.07.002	9999=NA	9999=NA	9999=NA	9999=NA	9999=NA
Hamre, B., Hatfield, B., Pianta, R., & Jamil, F. (2014). Evidence for General and Domain-Specific Elements of Teacher-Child Interactions: Associations With Preschool Children’s Development. Child Development, 85(3), 1257–1274. https://doi.org/10.1111/cdev.12184	2=Instructional Support	1=observational measure	2	SD	0.86	2.36
Hanno, E. C., Gonzalez, K. E., Lebowitz, R. B., McCoy, D. C., Lizárraga, A., & Korder Fort, C. (2020). Structural and process quality features in Peruvian early childhood education settings. Journal of Applied Developmental Psychology, 67. psyh. https://doi.org/10.1016/j.appdev.2019.101105	2=Instructional Support	1=observational measure	1	SD	0.61	2.07
Hatfield, B. E., Burchinal, M. R., Pianta, R. C., & Sideris, J. (2016). Thresholds in the association between quality of teacher–child interactions and preschool children’s school readiness skills. Early Childhood Research Quarterly, 36, 561–571. https://doi.org/10.1016/j.ecresq.2015.09.005	2=Instructional Support	1=observational measure	2	SD	0.72	2.39
Hemdan Mohamed, A. H., & Mohamed Marzouk, S. A. A. F. (2016). The association between preschool classroom quality and children’s social-emotional problems. Early Child Development and Care, 186(8), 1302–1315. https://doi.org/10.1080/03004430.2015.1092140	5=Global score of the measure used in the analyses	1=observational measure	3	SD	0.92	4.19
Hernández, M. M., Eisenberg, N., Valiente, C., Spinrad, T. L., Berger, R. H., VanSchyndel, S. K., Silva, K. M., Diaz, A., Thompson, M. S., Gal, D. E., & Southworth, J. (2018). Bidirectional associations between emotions and school adjustment. Journal of Personality, 86(5), 853–867. https://doi.org/10.1111/jopy.12361	4=Conflict/Negative Emotional Climate	2=self-report	3	SD	0.86	1.55
Hernández, M. M., Eisenberg, N., Valiente, C., Spinrad, T. L., VanSchyndel, S. K., Diaz, A., … Southworth, J. (2017). Observed emotions as predictors of quality of kindergartners’ social relationships. Social Development, 26(1), 21–39. https://doi.org/10.1111/sode.12179	4=Conflict/Negative Emotional Climate	2=self-report	1	SD	0.86	1.55
Hernández, M. M., Valiente, C., Eisenberg, N., Berger, R. H., Spinrad, T. L., VanSchyndel, S. K., … Thompson, M. S. (2017). Elementary students’ effortful control and academic achievement: The mediating role of teacher–student relationship quality. Early Childhood Research Quarterly, 40, 98–109. https://doi.org/10.1016/j.ecresq.2016.10.004	4=Conflict/Negative Emotional Climate	2=self-report	3	SD	0.86	1.55
Hestenes llhesten@uncg.edu, L. L. ., Kintner-Duffy, V., Wang, Y. C., La Paro, K., Mims, S. U. ., Crosby, D., … Cassidy, D. J. . (2015). Comparisons among quality measures in child care settings: Understanding the use of multiple measures in North Carolina’s QRIS and their links to social-emotional development in preschool children. Early Childhood Research Quarterly, 30(Part B), 199–214. Retrieve…	2=Instructional Support	1=observational measure	4	SD	0.53	2.225
Hindman, A. H. (n.d.). Mathematics instruction in Head Start: Nature, extent, and contributions to children’s learning. JOURNAL OF APPLIED DEVELOPMENTAL PSYCHOLOGY. Retrieved from http://proxy.library.nyu.edu/login?url=http://search.ebscohost.com/login.aspx?direct=true&db=edswss&AN=000322687000004&site=eds-live	9999=NA	9999=NA	9999=NA	9999=NA	9999=NA
Hindman, A. H., & Wasik, B. A. (2015). Building vocabulary in two languages: An examination of Spanish-speaking Dual Language Learners in Head Start. EARLY CHILDHOOD RESEARCH QUARTERLY. Retrieved from http://proxy.library.nyu.edu/login?url=http://search.ebscohost.com/login.aspx?direct=true&db=edswss&AN=000351785900003&site=eds-live	9999=NA	9999=NA	9999=NA	9999=NA	9999=NA
Hindman, A. H., & Wasik, B. A. (n.d.). Vocabulary learning in Head Start: Nature and extent of classroom instruction and its contributions to children’s learning. JOURNAL OF SCHOOL PSYCHOLOGY. Retrieved from http://proxy.library.nyu.edu/login?url=http://search.ebscohost.com/login.aspx?direct=true&db=edswss&AN=000322848800007&site=eds-live	2=Instructional Support	2=self-report	3	SD	0.55	1.92
Hindman, A. H., Pendergast, L. L., & Gooze, R. A. (2016). Using bifactor models to measure teacher-child interaction quality in early childhood: Evidence from the Caregiver Interaction Scale. EARLY CHILDHOOD RESEARCH QUARTERLY. Retrieved from http://proxy.library.nyu.edu/login?url=http://search.ebscohost.com/login.aspx?direct=true&db=edswss&AN=000378448700034&site=eds-live	5=Global score of the measure used in the analyses	1=observational measure	3	SD	0.97	4.46
Hindman, A. H., Wasik, B. A., & Bradley, D. E. (2019). How Classroom Conversations Unfold: Exploring Teacher-Child Exchanges during Shared Book Reading. Early Education and Development, 30(4), 478–495. eric.	9999=NA	9999=NA	9999=NA	9999=NA	9999=NA
Hipson, W. E., & Seguin, D. G. (2016). Is good fit related to good behaviour? Goodness of fit between daycare teacher-child relationships, temperament, and prosocial behaviour. EARLY CHILD DEVELOPMENT AND CARE. Retrieved from http://proxy.library.nyu.edu/login?url=http://search.ebscohost.com/login.aspx?direct=true&db=edswss&AN=000374778700008&site=eds-live	4=Conflict/Negative Emotional Climate	2=self-report	2	SD	1.02	1.97
Hoang, N., Holopainen, L., & Siekkinen, M. (2018). Classroom quality profiles and associations with children’s classroom engagement in vietnamese kindergartens. Learning Environments Research, No Pagination Specified-No Pagination Specified. https://doi.org/10.1007/s10984-018-9273-1	9999=NA	9999=NA	9999=NA	9999=NA	9999=NA
Hong, S. L. S., Howes, C., Marcella, J., Zucker, E., & Huang, Y. (2015). Quality Rating and Improvement Systems: Validation of a local implementation in LA County and children’s school-readiness. EARLY CHILDHOOD RESEARCH QUARTERLY. Retrieved from http://proxy.library.nyu.edu/login?url=http://search.ebscohost.com/login.aspx?direct=true&db=edswss&AN=000347264000005&site=eds-live	5=Global score of the measure used in the analyses	1=observational measure	3	SD	1.4	5.21
Howes, C., Wishard Guerra, A., Fuligni, A., Zucker, E., Lee, L., Obregon, N. B., & Spivak, A. (2011). Classroom dimensions predict early peer interaction when children are diverse in ethnicity, race, and home language. Early Childhood Research Quarterly, 26(4), 399–408. https://doi.org/10.1016/j.ecresq.2011.02.004	3=Classroom Organization/Chaos	2=self-report	3	SD	1.71	5.5
Hu, B. Y., Fan, X., Wu, Y., LoCasale-Crouch, J., & Song, Z. (2020). Teacher–child interaction quality and Chinese children’s academic and cognitive development: New perspectives from piecewise growth modeling. Early Childhood Research Quarterly, 51, 242–255. psyh. https://doi.org/10.1016/j.ecresq.2019.10.003	2=Instructional Support	1=observational measure	3	SD	0.77	2.42
Hu, B. Y., Fan, X., Wu, Z., LoCasale-Crouch, J., Yang, N., & Zhang, J. (2017). Teacher-child interactions and children’s cognitive and social skills in Chinese preschool classrooms. Children and Youth Services Review, 79, 78–86. https://doi.org/10.1016/j.childyouth.2017.05.028	2=Instructional Support	1=observational measure	3	SD	0.51	2.38
Hu, B. Y., Teo, T., Wu, Z., & Nie, Y. (n.d.). Classroom quality and Chinese preschool Children’s approaches to learning. LEARNING AND INDIVIDUAL DIFFERENCES. Retrieved from http://proxy.library.nyu.edu/login?url=http://search.ebscohost.com/login.aspx?direct=true&db=edswss&AN=000397351100006&site=eds-live	2=Instructional Support	1=observational measure	3	SD	0.65	2.16
Hu, B. Y., Wu, H., Curby, T. W., Wu, Z., & Zhang, X. (2018). Teacher–child interaction quality, attitudes toward reading, and literacy achievement of Chinese preschool children: Mediation and moderation analysis. Learning and Individual Differences, 68, 1–11. psyh. https://doi.org/10.1016/j.lindif.2018.09.004	2=Instructional Support	1=observational measure	1	SD	0.64	2.24
Hu, B. Y., Zhou, Y., Chen, L., Fan, X., & Winsler, A. (2017). Preschool expenditures and Chinese children’s academic performance: The mediating effect of teacher-child interaction quality. Early Childhood Research Quarterly, 41, 37–49. https://doi.org/10.1016/j.ecresq.2017.05.002	2=Instructional Support	1=observational measure	1	SD	0.51	2.37
Iruka, I. U., Curenton, S. M., Sims, J., Blitch, K. A., & Gardner, S. (2020). Factors associated with early school readiness profiles for Black girls. Early Childhood Research Quarterly, 51, 215–228. aph.	9999=NA	9999=NA	9999=NA	9999=NA	9999=NA
Jeon, H.-J., Langill, C. C., Peterson, C. A., Luze, G. J., Carta, J. J., & Atwater, J. B. (2010). Children’s Individual Experiences in Early Care and Education: Relations with Overall Classroom Quality and Children’s School Readiness. Early Education and Development, 21(6), 912–939. Retrieved from http://proxy.library.nyu.edu/login?url=http://search.ebscohost.com/login.aspx?direct=true&db=eric&AN…	5=Global score of the measure used in the analyses	1=observational measure	3	SD	1.12	4.76
Jeon, L., Buettner, C. K., & Snyder, A. R. (2014). Pathways from teacher depression and child-care quality to child behavioral problems. Journal of Consulting and Clinical Psychology, 82(2), 225–235. https://doi.org/10.1037/a0035720	9999=NA	9999=NA	9999=NA	9999=NA	9999=NA
Jung, E. (2014). Examining differences in kindergarteners’ mathematics learning: A closer look at instruction, socioeconomic status, and race. The Journal of Educational Research, 107(6), 429–439. https://doi.org/10.1080/00220671.2013.833074	9999=NA	9999=NA	9999=NA	9999=NA	9999=NA
Jung, E., Zhang, Y., & Chiang, J. (2019). Teachers’ Mathematics Education and Readiness Beliefs, and Kindergarteners’ Mathematics Learning. International Journal of Education in Mathematics, Science and Technology, 7(2), 137–154. eric.	9999=NA	9999=NA	9999=NA	9999=NA	9999=NA
Jung, Y., Zuniga, S., Howes, C., Jeon, H.-J., Parrish, D., Quick, H., … Hauser, A. (2016). Improving Latino children’s early language and literacy development: key features of early childhood education within family literacy programmes. EARLY CHILD DEVELOPMENT AND CARE. Retrieved from http://proxy.library.nyu.edu/login?url=http://search.ebscohost.com/login.aspx?direct=true&db=edswss&AN=0003758496…	2=Instructional Support	1=observational measure	3	SD	0.87	3.19
Kohl, K., Bihler, L.-M., Willard, J. A., Agache, A., & Leyendecker, B. (2019). Linking quantity and quality of early childhood education and care to children’s socio-emotional adjustment: A german cross-sectional study. Early Education and Development. psyh. https://doi.org/10.1080/10409289.2019.1650543	3=Classroom Organization/Chaos	1=observational measure	4	SD	0.78	4.75
Kohl, K., Willard, J. A., Agache, A., Bihler, L.-M., & Leyendecker, B. (2019). Classroom Quality, Classroom Composition, and Age at Entry: Experiences in Early Childhood Education and Care and Single and Dual Language Learners’ German Vocabulary. AERA Open, 5(1). eric. http://search.ebscohost.com/login.aspx?direct=true&db=eric&AN=EJ1210500&site=ehost-live&scope=site	2=Instructional Support	1=observational measure	4	SD	0.67	2.34
Kwon, K.-A., Jeon, S., Jeon, L., & Castle, S. (2019). The role of teachers’ depressive symptoms in classroom quality and child developmental outcomes in Early Head Start programs. Learning and Individual Differences, 74. psyh. https://doi.org/10.1016/j.lindif.2019.06.002	2=Instructional Support	1=observational measure	3	SE	0.09	3.29
Leyva, D., Weiland, C., Barata, M., Yoshikawa, H., Snow, C., Treviño, E., & Rolla, A. (2015). Teacher-Child Interactions in Chile and Their Associations With Prekindergarten Outcomes. Child Development, 86(3), 781–799. https://doi.org/10.1111/cdev.12342	2=Instructional Support	1=observational measure	3	SD	0.55	1.75
Li, K., Pan, Y., Hu, B., Burchinal, M., De Marco, A., Fan, X., & Qin, J. (2016). Early childhood education quality and child outcomes in China: Evidence from Zhejiang Province. Early Childhood Research Quarterly, 36, 427–438. https://doi.org/10.1016/j.ecresq.2016.01.009	5=Global score of the measure used in the analyses	1=observational measure	3	SD	0.93	3.29
Limlingan, M. C., McWayne, C. M., Sanders, E. A., & López, M. L. (2020). Classroom Language Contexts as Predictors of Latinx Preschool Dual Language Learners’ School Readiness. American Educational Research Journal, 57(1), 339–370. eric.	9999=NA	9999=NA	9999=NA	9999=NA	9999=NA
Lin, Y.-C., & Magnuson, K. A. (2018). Classroom quality and children’s academic skills in child care centers: Understanding the role of teacher qualifications. Early Childhood Research Quarterly, 42, 215–227. https://doi.org/10.1016/j.ecresq.2017.10.003	5=Global score of the measure used in the analyses	1=observational measure	2	SD	0.84	4.12
Lippard, C. N., La Paro, K. M., Rouse, H. L., & Crosby, D. A. (2018). A Closer Look at Teacher-Child Relationships and Classroom Emotional Context in Preschool. CHILD & YOUTH CARE FORUM, 47(1), 1–21. https://doi.org/10.1007/s10566-017-9414-1	4=Conflict/Negative Emotional Climate	2=self-report	1	SD	0.44	1.3
Logan, J., Piasta, S., Justice, L., Schatschneider, C., & Petrill, S. (2011). Children's attendance rates and quality of teacher-child interactions in at-risk preschool classrooms: Contribution to children's expressive language growth. Child & Youth Care Forum, 40(6), 457-477. Retrieved from http://proxy.library.nyu.edu/login?url=http://search.ebscohost.com/login.aspx?direct=true&db=sih&AN=674475…	9999=NA	9999=NA	9999=NA	9999=NA	9999=NA
Logan, J., Piasta, S., Justice, L., Schatschneider, C., & Petrill, S. (2011). Children's attendance rates and quality of teacher-child interactions in at-risk preschool classrooms: Contribution to children's expressive language growth. Child & Youth Care Forum, 40(6), 457-477. Retrieved from http://proxy.library.nyu.edu/login?url=http://search.ebscohost.com/login.aspx?direct=true&db=sih&AN=674475…	9999=NA	9999=NA	9999=NA	9999=NA	9999=NA
Lohndorf, R. T., Vermeer, H. J., Cárcamo, R. A., De la Harpe, C., & Mesman, J. (2019). Preschoolers’ problem behavior, prosocial behavior, and language ability in a Latin-American context: The roles of child executive functions and socialization environments. Early Childhood Research Quarterly, 48, 36–49. psyh. https://doi.org/10.1016/j.ecresq.2019.02.005	9999=NA	9999=NA	9999=NA	9999=NA	9999=NA
Lowenstein, A. E., Friedman-Krauss, A. H., Raver, C. C., Jones, S. M., & Pess, R. A. (n.d.). School Climate, Teacher-Child Closeness, and Low-Income Children’s Academic Skills in Kindergarten. Journal of Educational and Developmental Psychology, 5(2), 89–108. https://doi.org/10.5539/jedp.v5n2p89	9999=NA	9999=NA	9999=NA	9999=NA	9999=NA
Luchtel, M., Hughes, K., Luze, G., Bruna, K. R., & Peterson, C. (2010). A Comparison of Teacher-Rated Classroom Conduct, Social Skills, and Teacher-Child Relationship Quality between Preschool English Learners and Preschool English Speakers. NHSA Dialog, 13(2), 92–111. Retrieved from http://proxy.library.nyu.edu/login?url=https://search.proquest.com/docview/742873392?accountid=12768	2=Instructional Support	1=observational measure	1	SD	999	999
Malloy, C. (2019). Associations between Classroom Language Composition, Teacher Social-Emotional Support, and Dual Language Learning Preschoolers’ Social Behavior. Early Education and Development, 30(4), 439–455. eric.	9999=NA	9999=NA	9999=NA	9999=NA	9999=NA
McCormick, M. P., O’Connor, E. E., Cappella, E., & McClowry, S. G. (2013). Estimating Causal Effects of Teacher-Child Relationships on Reading and Math Achievement in a High-Risk Sample: A Multi-Level Propensity Score Matching Approach (p. 9). Society for Research on Educational Effectiveness. 2040 Sheridan Road, Evanston, IL 60208. Retrieved from http://proxy.library.nyu.edu/login?url=https://se…	9999=NA	9999=NA	9999=NA	9999=NA	9999=NA
McCoy, D. C. ( 1 ), & Wolf, S. ( 2 ). (2018). Changes in classroom quality predict Ghanaian preschoolers’ gains in academic and social-emotional skills. Developmental Psychology, 54(8), 1582–1599. https://doi.org/10.1037/dev0000546	2=Instructional Support	1=observational measure	1	SD	0.76	2.12
McCoy, D. C., Connors, M. C., Morris, P. A., Yoshikawa, H., & Friedman-Krauss, A. H. (2015). Neighborhood Economic Disadvantage and Children’s Cognitive and Social-Emotional Development: Exploring Head Start Classroom Quality as a Mediating Mechanism. Early Childhood Research Quarterly, 32, 150–159. https://doi.org/10.1016/j.ecresq.2015.04.003	4=Conflict/Negative Emotional Climate	1=observational measure	3	SD	0.1	0.05
McGinty, A. S., Justice, L. M., Piasta, S. B., Kaderavek, J., & Fan, X. (2012). Does context matter? Explicit print instruction during reading varies in its influence by child and classroom factors. Early Childhood Research Quarterly, 27(1), 77–89. https://doi.org/10.1016/j.ecresq.2011.05.002	5=Global score of the measure used in the analyses	1=observational measure	3	SD	0.9	4.36
Moen, A. L., Sheridan, S. M., Schumacher, R. E., & Cheng, K. C. (2019). Early Childhood Student-Teacher Relationships: What Is the Role of Classroom Climate for Children Who Are Disadvantaged? Early Childhood Education Journal, 47(3), 331–341. eric.	2=Instructional Support	1=observational measure	3	SD	999
Mohamed, A. H. H. (2018). Gender as a moderator of the association between teacher–child relationship and social skills in preschool. Early Child Development and Care, 188(12), 1711–1725. psyh. https://doi.org/10.1080/03004430.2016.1278371	4=Conflict/Negative Emotional Climate	2=self-report	3	SD	14.785	99.955
Mortensen, J. A., & Barnett, M. A. (2019). Intrusive parenting, teacher sensitivity, and negative emotionality on the development of emotion regulation in early head start toddlers. Infant Behavior & Development, 55, 10–21. https://doi.org/10.1016/j.infbeh.2019.01.004	9999=NA	9999=NA	9999=NA	9999=NA	9999=NA
Neuenschwander, R., Friedman-Krauss, A., Raver, C., & Blair, C. (2017). Teacher Stress Predicts Child Executive Function: Moderation by School Poverty. EARLY EDUCATION AND DEVELOPMENT. Retrieved from http://proxy.library.nyu.edu/login?url=http://search.ebscohost.com/login.aspx?direct=true&db=edswss&AN=000423293900007&site=eds-live	2=Instructional Support	1=observational measure	3	SD	0.99	2.95
Nguyen, T., Ansari, A., Pianta, R. C., Whittaker, J. V., Vitiello, V. E., & Ruzek, E. (2020). The classroom relational environment and children’s early development in preschool. Social Development. psyh. https://doi.org/10.1111/sode.12447	4=Conflict/Negative Emotional Climate	2=self-report	3	SD	0.8	1.57
Niklas, F., & Tayler, C. (2018). Room quality and composition matters: Children’s verbal and numeracy abilities in Australian early childhood settings. Learning and Instruction, 54, 114–124. https://doi.org/10.1016/j.learninstruc.2017.08.006	2=Instructional Support	1=observational measure	2	SD	0.96	2.38
Norling, M., Sandberg, A., & Almqvist, L. (n.d.). Engagement and emergent literacy practices in Swedish preschools. EUROPEAN EARLY CHILDHOOD EDUCATION RESEARCH JOURNAL. Retrieved from http://proxy.library.nyu.edu/login?url=http://search.ebscohost.com/login.aspx?direct=true&db=edswss&AN=000365605600004&site=eds-live	2=Instructional Support	1=observational measure	4	SD	1.13	5.3
Pakarinen, E., Kiuru, N., Lerkkanen, M.-K., Poikkeus, A.-M., Ahonen, T., & Nurmi, J.-E. (2011). Instructional support predicts children’s task avoidance in kindergarten. Early Childhood Research Quarterly, 26(3), 376–386. https://doi.org/10.1016/j.ecresq.2010.11.003	2=Instructional Support	1=observational measure	3	SD	999	999
Pakarinen, E., Kiuru, N., Lerkkanen, M.-K., Poikkeus, A.-M., Siekkinen, M., & Nurmi, J.-E. (2010). Classroom organization and teacher stress predict learning motivation in kindergarten children. European Journal of Psychology of Education, 25(3), 281–300. https://doi.org/10.1007/s10212-010-0025-6	2=Instructional Support	1=observational measure	3	SD	999	999
Partee, A. M., Hamre, B. K., & Williford, A. P. (2019). Examining the role of preschool classrooms’ behavioral composition as a predictor of the quality of teacher–child interactions. Early Education and Development. psyh. https://doi.org/10.1080/10409289.2019.1694813	2=Instructional Support	1=observational measure	1	SD	0.64	2.22
Paschall, K. W., Gonzalez, H., Mortensen, J. A., Barnett, M. A., & Mastergeorge, A. M. (2015). Children’s negative emotionality moderates influence of parenting styles on preschool classroom adjustment. Journal of Applied Developmental Psychology, 39, 1–13. https://doi.org/10.1016/j.appdev.2015.04.009	9999=NA	9999=NA	9999=NA	9999=NA	9999=NA
Pentimonti, J. M., Justice, L. M., Yeomans-Maldonado, G., McGinty, A. S., Slocum, L., & O’Connell, A. (2017). Teachers’ use of high- and low-support scaffolding strategies to differentiate language instruction in high-risk/economically disadvantaged settings. Journal of Early Intervention, 39(2), 125–146. https://doi.org/10.1177/1053815117700865	2=Instructional Support	1=observational measure	2	SD	5.07	4.985
Pianta, R. C., Whittaker, J. E., Vitiello, V., Ruzek, E., Ansari, A., Hofkens, T., & DeCoster, J. (2020). Children’s school readiness skills across the pre-K year: Associations with teacher-student interactions, teacher practices, and exposure to academic content. Journal of Applied Developmental Psychology, 66. psyh. https://doi.org/10.1016/j.appdev.2019.101084	9999=NA	9999=NA	9999=NA	9999=NA	9999=NA
Ponitz, C. C. (n.d.). Contexts of reading instruction: Implications for literacy skills and kindergarteners’ behavioral engagement. EARLY CHILDHOOD RESEARCH QUARTERLY. Retrieved from http://proxy.library.nyu.edu/login?url=http://search.ebscohost.com/login.aspx?direct=true&db=edswss&AN=000290010400002&site=eds-live	9999=NA	9999=NA	9999=NA	9999=NA	9999=NA
Portilla, X. A., Ballard, P. J., Adler, N. E., Boyce, W. T., & Obradovic, J. (2014). An integrative view of school functioning: Transactions between self-regulation, school engagement, and teacher–child relationship quality. Child Development, 85(5), 1915–1931. https://doi.org/10.1111/cdev.12259	4=Conflict/Negative Emotional Climate	2=self-report	1	SD	0.84	1.51
Powell, D. R., Son, S.-H., File, N., & San Juan, R. R. (2010). Parent-school relationships and children’s academic and social outcomes in public school pre-kindergarten. Journal of School Psychology, 48(4), 269–292. https://doi.org/10.1016/j.jsp.2010.03.002	1=Emotional Support	2=self-report	3	SD	0.5	3.62
Qi, C. H., Zieher, A., Lee Van Horn, M., Bulotsky-Shearer, R., & Carta, J. (2019). Language skills, behaviour problems, and classroom emotional support among preschool children from low-income families. Early Child Development and Care. psyh. https://doi.org/10.1080/03004430.2019.1570504	9999=NA	9999=NA	9999=NA	9999=NA	9999=NA
Reid, J. L. 1. (2015). The racial and ethnic composition of pre-kindergarten classrooms and children's language development Retrieved from http://proxy.library.nyu.edu/login?url=http://search.ebscohost.com/login.aspx?direct=true&db=lgs&AN=111721094&site=eds-live	2=Instructional Support	1=observational measure	3	SD	0.995	0.105
Reid, J. L., & Ready, D. D. (2013). High-Quality Preschool: The Socioeconomic Composition of Preschool Classrooms and Children’s Learning. Early Education and Development, 24(8), 1082–1111. Retrieved from http://proxy.library.nyu.edu/login?url=http://search.ebscohost.com/login.aspx?direct=true&db=eric&AN=EJ1023905&site=eds-live	9999=NA	9999=NA	9999=NA	9999=NA	9999=NA
Rhoad-Drogalis, A., Justice, L. M., Sawyer, B. E., & O’Connell, A. A. (2018). Teacher-child relationships and classroom-learning behaviours of children with developmental language disorders. International Journal of Language & Communication Disorders, 53(2), 324–338. https://doi.org/10.1111/1460-6984.12351	4=Conflict/Negative Emotional Climate	2=self-report	2	SD	0.84	1.08
Ribner, A. D. (2020). Executive function facilitates learning from math instruction in kindergarten: Evidence from the ECLS-K. Learning & Instruction, 65, N.PAG-N.PAG. aph.	9999=NA	9999=NA	9999=NA	9999=NA	9999=NA
Roberts, A., LoCasale-Crouch, J., Hamre, B., & DeCoster, J. (n.d.). Exploring Teachers’ Depressive Symptoms, Interaction Quality, and Children’s Social-Emotional Development in Head Start. EARLY EDUCATION AND DEVELOPMENT. Retrieved from http://proxy.library.nyu.edu/login?url=http://search.ebscohost.com/login.aspx?direct=true&db=edswss&AN=000378822200004&site=eds-live	9999=NA	9999=NA	9999=NA	9999=NA	9999=NA
Rudasill, K. M., Hawley, L. R., LoCasale-Crouch, J., & Buhs, E. S. (2017). Child Temperamental Regulation and Classroom Quality in Head Start: Considering the Role of Cumulative Economic Risk. Journal of Educational Psychology, 109(1), 118–130. Retrieved from http://proxy.library.nyu.edu/login?url=http://search.ebscohost.com/login.aspx?direct=true&db=eric&AN=EJ1125532&site=eds-live	2=Instructional Support	1=observational measure	3	SD	0.6	2.27
Sabol, T. J. ( 1 ), Bohlmann, N. L. ( 2 ), & Downer, J. T. ( 3 ). (2018). Low-Income Ethnically Diverse Children’s Engagement as a Predictor of School Readiness Above Preschool Classroom Quality. Child Development, 89(2), 556–576. https://doi.org/10.1111/cdev.12832	2=Instructional Support	1=observational measure	2	SD	0.62	2.59
Sabol, T. J., & Pianta, R. C. (2014). Do standard measures of preschool quality used in statewide policy predict school readiness? Education Finance and Policy, 9(2), 116-154. Retrieved from http://proxy.library.nyu.edu/login?url=http://search.ebscohost.com/login.aspx?direct=true&db=eric&AN=EJ1024259&site=eds-live http://dx.doi.org/10.1162/EDFP_a_00127	9999=NA	9999=NA	9999=NA	9999=NA	9999=NA
Sabol, T. J., Hong, S. L. S., Pianta, R. C., & Burchinal, M. R. (2013). Can rating pre-K programs predict children’s learning? Science. Sabol, T. J.: Institute for Policy Research, Northwestern University, Evanston, IL, US, 60208, terri.sabol@northwestern.edu: American Assn for the Advancement of Science. https://doi.org/10.1126/science.1233517. Supplementary materials here	5=Global score of the measure used in the analyses	1=observational measure	3	SD	0.71	4.155
Schmerse, D. (2020). Preschool Quality Effects on Learning Behavior and Later Achievement in Germany: Moderation by Socioeconomic Status. Child Development. https://doi.org/10.1111/cdev.13357	9999=NA	9999=NA	9999=NA	9999=NA	9999=NA
Schmitt schmitt.143@osu.edu, M. B., Pentimonti jpentimonti@ehe.osu.edu, J. M. ., & Justice ljustice@ehe.osu.edu, L. M. . (2012). Teacher–child relationships, behavior regulation, and language gain among at-risk preschoolers. Journal of School Psychology, 50(5), 681–699. Retrieved from http://10.0.3.248/j.jsp.2012.04.003	4=Conflict/Negative Emotional Climate	2=self-report	3	SD	0.99	2.02
Schmitt, S. A., Duncan, R. J., Budrevich, A., & Korucu, I. (2019). Benefits of behavioral self-regulation in the context of high classroom quality for preschoolers’ mathematics. Early Education and Development. psyh. https://doi.org/10.1080/10409289.2019.1660555	2=Instructional Support	1=observational measure	3	SD	0.59	1.73
Scott, K. M., Barbarin, O. A., & Brown, J. M. (2013). From higher order thinking to higher order behavior: exploring the relationship between early cognitive skills and social competence in black boys. The American Journal of Orthopsychiatry, 83(2 Pt 3), 185–193. https://doi.org/10.1111/ajop.12037	9999=NA	9999=NA	9999=NA	9999=NA	9999=NA
Seguin, J., Tremblay, R., Cote, S. M., … Japel. (n.d.). Child Care Quality and Cognitive Development: Trajectories Leading to Better Preacademic Skills. CHILD DEVELOPMENT. Retrieved from http://proxy.library.nyu.edu/login?url=http://search.ebscohost.com/login.aspx?direct=true&db=edswss&AN=000316805900026&site=eds-live	5=Global score of the measure used in the analyses	1=observational measure	3	SD	999	999
Seiler, C. W., Mueller, E., & Simoni, H. (2017). The Protective Role of Childcare Quality for Behavioral Adjustment in 3-to 5-Year-Old Children. ZEITSCHRIFT FUR ENTWICKLUNGSPSYCHOLOGIE UND PADAGOGISCHE PSYCHOLOGIE. Retrieved from http://proxy.library.nyu.edu/login?url=http://search.ebscohost.com/login.aspx?direct=true&db=edswss&AN=000404134000001&site=eds-live	9999=NA	9999=NA	9999=NA	9999=NA	9999=NA
Serpell, Z. N., & Mashburn, A. J. (2012). Family-School Connectedness and Children’s Early Social Development. Social Development, 21(1), 21. Retrieved from http://proxy.library.nyu.edu/login?url=http://search.ebscohost.com/login.aspx?direct=true&db=edb&AN=70469993&site=eds-live Study 1	4=Conflict/Negative Emotional Climate	2=self-report	3	SD	0.73	1.61
Serpell, Z. N., & Mashburn, A. J. (2012). Family-School Connectedness and Children’s Early Social Development. Social Development, 21(1), 21. Retrieved from http://proxy.library.nyu.edu/login?url=http://search.ebscohost.com/login.aspx?direct=true&db=edb&AN=70469993&site=eds-live Study 2	4=Conflict/Negative Emotional Climate	2=self-report	1	SD	0.7	1.57
Setodji, C. M., Le, V.-N., & Schaack, D. (n.d.). Accounting for movement between childcare classrooms: Does it change teacher effects interpretations? JOURNAL OF APPLIED DEVELOPMENTAL PSYCHOLOGY. Retrieved from http://proxy.library.nyu.edu/login?url=http://search.ebscohost.com/login.aspx?direct=true&db=edswss&AN=000301220200001&site=eds-live	9999=NA	9999=NA	9999=NA	9999=NA	9999=NA
Sette, S., Baumgartner, E., & Schneider, B. H. (2014). Shyness, child–teacher relationships, and socio-emotional adjustment in a sample of Italian preschool-aged children. Infant and Child Development, 23(3), 323–332. https://doi.org/10.1002/icd.1859	4=Conflict/Negative Emotional Climate	2=self-report	3	SD	0.6	1.65
Sette, S., Spinrad, T., & Baumgartner, E. (2013). Links Among Italian Preschoolers’ Socio-Emotional Competence, Teacher-Child Relationship Quality and Peer Acceptance. Early Education and Development, 24(6), 851–864. https://doi.org/10.1080/10409289.2013.744684	4=Conflict/Negative Emotional Climate	2=self-report	3	SD	0.64	1.76
Siekkinen, M., Pakarinen, E., Lerkkanen, M.-K., Poikkeus, A.-M., Salminen, J., Poskiparta, E., & Nurmi, J.-E. (2013). Social competence among 6-year-old children and classroom instructional support and teacher stress. Early Education and Development, 24(6), 877–897. https://doi.org/10.1080/10409289.2013.745183	2=Instructional Support	1=observational measure	3	SD	999
Silinskas, G., Pakarinen, E., Lerkkanen, M., Poikkeus, A., & Nurmi, J. (2017). Classroom interaction and literacy activities in kindergarten: Longitudinal links to grade 1 readers at risk and not at risk of reading difficulties. Contemporary Educational Psychology, 51, 321-335. Retrieved from http://proxy.library.nyu.edu/login?url=http://search.ebscohost.com/login.aspx?direct=true&db=edselp&AN=S0…	2=Instructional Support	1=observational measure	3	SD	0.91	3.98
Slot, P. L., & Bleses, D. (2018). Individual children’s interactions with teachers, peers, and tasks: The applicability of the inCLASS Pre-K in Danish preschools. Learning and Individual Differences, 61, 68–76. https://doi.org/10.1016/j.lindif.2017.11.003	4=Conflict/Negative Emotional Climate	1=observational measure	1	SD	0.33	1.09
Slot, Pauline Louise, Bleses, D., Justice, L. M., Markussen-Brown, J., & Hojen, A. (2018). Structural and Process Quality of Danish Preschools: Direct and Indirect Associations With Children’s Growth in Language and Preliteracy Skills. EARLY EDUCATION AND DEVELOPMENT, 29(4), 581–602. https://doi.org/10.1080/10409289.2018.1452494	2=Instructional Support	1=observational measure	2	SD	0.55	2.45
Son, S.-H. C., Kwon, K.-A., Jeon, H.-J., & Hong, S.-Y. (n.d.). Head Start Classrooms and Children’s School Readiness Benefit from Teachers’ Qualifications and Ongoing Training. CHILD & YOUTH CARE FORUM. Retrieved from http://proxy.library.nyu.edu/login?url=http://search.ebscohost.com/login.aspx?direct=true&db=edswss&AN=000326618500003&site=eds-live	2=Instructional Support	1=observational measure	3	SD	999
Spilt, J. L., Koomen, H. M. Y., Thijs, J. T., & van der Leij, A. (2012). Supporting teachers’ relationships with disruptive children: the potential of relationship-focused reflection. Attachment & Human Development, 14(3), 305–318. https://doi.org/10.1080/14616734.2012.672286	4=Conflict/Negative Emotional Climate	2=self-report	2	SD	0.95	2.31
Trawick-Smith, J., Swaminathan, S., & Liu, X. (2016). The Relationship of Teacher-Child Play Interactions to Mathematics Learning in Preschool. Early Child Development and Care, 186(5), 716–733. Retrieved from http://proxy.library.nyu.edu/login?url=http://search.ebscohost.com/login.aspx?direct=true&db=eric&AN=EJ1097865&site=eds-live	9999=NA	9999=NA	9999=NA	9999=NA	9999=NA
van Schaik, S. D. M. ., s. d. m. vanschaik@uu. n., Leseman, P. P. M. ., & de Haan, M. (2018). Using a Group-Centered Approach to Observe Interactions in Early Childhood Education. Child Development, 89(3), 897–913. Retrieved from http://proxy.library.nyu.edu/login?url=http://search.ebscohost.com/login.aspx?direct=true&db=ssf&AN=129550007&site=eds-live	2=Instructional Support	1=observational measure	999	SD	999
Vitaro, F., Boivin, M., Brendgen, M., Girard, A., & Dionne, G. (2012). Social experiences in kindergarten and academic achievement in grade 1: A monozygotic twin difference study. Journal of Educational Psychology, 104(2), 366–380. https://doi.org/10.1037/a0026879	9999=NA	9999=NA	9999=NA	9999=NA	9999=NA
von Suchodoletz, A., Barza, L., & Larsen, R. A. A. (2019). Examination of teacher–child interactions in early childhood education programmes in the united arab emirates. International Journal of Early Years Education. psyh. https://doi.org/10.1080/09669760.2019.1594720	2=Instructional Support	1=observational measure	3	SD	0.62	2.38
Weiland, C., Ulvestad, K., Sachs, J., & Yoshikawa, H. (2013). Associations between classroom quality and children’s vocabulary and executive function skills in an urban public prekindergarten program. Early Childhood Research Quarterly, 28(2), 199–209. https://doi.org/10.1016/j.ecresq.2012.12.002	2=Instructional Support	1=observational measure	3	SD	0.65	3.915
White, K. M. (2013). Associations between teacher–child relationships and children’s writing in kindergarten and first grade. Early Childhood Research Quarterly, 28(1), 166–176. https://doi.org/10.1016/j.ecresq.2012.05.004	4=Conflict/Negative Emotional Climate	2=self-report	3	SD	5.97	29.61
Wildenger, L. K., & McIntyre, L. L. (2012). Investigating the relation between kindergarten preparation and child socio-behavioral school outcomes. Early Childhood Education Journal, 40(3), 169–176. https://doi.org/10.1007/s10643-012-0509-x	9999=NA	9999=NA	9999=NA	9999=NA	9999=NA
Willard, Agache & Leyendecker (In Review) Classroom Composition, Classroom Quality and Language Skills of Immigrant Dual Language Learners and Non-immigrant Children in Germany, Early Childhood Research Quaterly	9999=NA	9999=NA	9999=NA	9999=NA	9999=NA
Williford, A. P., Maier, M. F., Downer, J. T., Pianta, R. C., & Howes, C. (n.d.). Understanding how children’s engagement and teachers’ interactions combine to predict school readiness. JOURNAL OF APPLIED DEVELOPMENTAL PSYCHOLOGY. Retrieved from http://proxy.library.nyu.edu/login?url=http://search.ebscohost.com/login.aspx?direct=true&db=edswss&AN=000329019700005&site=eds-live	9999=NA	9999=NA	9999=NA	9999=NA	9999=NA
Wolf, S., Behrman, J., Raza, M., Kim, S., Aber, J. L., & Seidman, E. (2018). Measuring and predicting process quality in Ghanaian pre-primary classrooms using the Teacher Instructional Practices and Processes System (TIPPS). Early Childhood Research Quarterly, 45, 18–30. aph.	2=Instructional Support	1=observational measure	1	SD	1	2.11
Wolter 2 ), I. ( 1, Glüer 3 ), M. ( 1, & Hannover, B. ( 1 ). (2014). Gender-typicality of activity offerings and child-teacher relationship closeness in German “Kindergarten”. Influences on the development of spelling competence as an indicator of early basic literacy in boys and girls. Learning and Individual Differences, 31, 59–65. https://doi.org/10.1016/j.lindif.2013.12.008	9999=NA	9999=NA	9999=NA	9999=NA	9999=NA
Wu, Z., Hu, B. Y., Fan, X., Zhang, X., & Zhang, J. (2018). The associations between social skills and teacher-child relationships: A longitudinal study among Chinese preschool children. CHILDREN AND YOUTH SERVICES REVIEW, 88, 582–590. https://doi.org/10.1016/j.childyouth.2018.03.052 Study 1	4=Conflict/Negative Emotional Climate	2=self-report	1	SD	0.7	1.63
Wu, Z., Hu, B. Y., Fan, X., Zhang, X., & Zhang, J. (2018). The associations between social skills and teacher-child relationships: A longitudinal study among Chinese preschool children. CHILDREN AND YOUTH SERVICES REVIEW, 88, 582–590. https://doi.org/10.1016/j.childyouth.2018.03.052 Study 2	4=Conflict/Negative Emotional Climate	2=self-report	1	SD	0.66	1.61
Xu, Y., Chin, C., Reed, E., & Hutchinson, C. (2014). The effects of a comprehensive early literacy project on preschoolers’ language and literacy skills. Early Childhood Education Journal, 42(5), 295–304. https://doi.org/10.1007/s10643-013-0613-6	2=Instructional Support	1=observational measure	3	SD	999	999
Yeomans-Maldonado, G., Justice, L. M., & Logan, J. A. R. (2017). The mediating role of classroom quality on peer effects and language gain in pre-kindergarten ECSE classrooms. Applied Developmental Science, 1–14. https://doi.org/10.1080/10888691.2017.1321484	2=Instructional Support	1=observational measure	1	SD	0.71	2.18
YÜKSEK USTA, S., semihayuksek@gmail. co., & YILMAZ, A., arif. yilmaz@gmail. co. (2018). A Correlational Study of Children’s Externalizing and Internalizing Behavioral Problems in Relation to Mother-Child and Teacher-Child Relationships. (English). Çocuklarin Içe Yönelim ve Disa Yönelim Davranis Problemlerinin Anne-Çocuk ve Ögretmen-Çocuk Iliskilerine Göre Incelenmesi. (Turkish), 8(1), 47–56. Retr…	4=Conflict/Negative Emotional Climate	2=self-report	4	SD	999	999
Zee, M., Rudasill, K. M., & Bosman, R. J. (2020). A cross-lagged study of students’ motivation, academic achievement, and relationships with teachers from kindergarten to 6th grade. Journal of Educational Psychology. pdh. https://doi.org/10.1037/edu0000574	4=Conflict/Negative Emotional Climate	2=self-report	2	SD	0.71	1.68
Zucker, T. A., Cabell, S. Q., Justice, L. M., Pentimonti, J. M., & Kaderavek, J. N. (2013). The Role of Frequent, Interactive Prekindergarten Shared Reading in the Longitudinal Development of Language and Literacy Skills. Developmental Psychology, 49(8), 1425–1439. Retrieved from http://proxy.library.nyu.edu/login?url=http://search.ebscohost.com/login.aspx?direct=true&db=eric&AN=EJ1049916&site=ed…	9999=NA	9999=NA	9999=NA	9999=NA	9999=NA
Spilt, J. L., Koomen, H. M. Y., & Harrison, L. J. (2015). Language development in the early school years: the importance of close relationships with teachers. Developmental Psychology, 51(2), 185–196. https://doi.org/10.1037/a0038540	9999=NA	9999=NA	9999=NA	9999=NA	9999=NA
Raikes, A., Koziol, N., Davis, D., & Burton, A. (2020). Measuring quality of preprimary education in sub-Saharan Africa: Evaluation of the Measuring Early Learning Environments scale. Early Childhood Research Quarterly, 53, 571-585	9999=NA	9999=NA	9999=NA	9999=NA	9999=NA
Maldonado‐Carreño, C., Yoshikawa, H., Escallón, E., Ponguta, L. A., Nieto, A. M., Kagan, S. L., ... & Motta, A. (2021). Measuring the quality of early childhood education: Associations with children’s development from a national study with the IMCEIC tool in Colombia. Child Development	9999=NA	9999=NA	9999=NA	9999=NA	9999=NA
Abreu-Lima, I. M. P., Leal, T. B., Cadima, J., & Gamelas, A. M. (2012). Predicting child outcomes from preschool quality in Portugal. European Journal of Psychology of Education, 28(2), 399–420. https://doi.org/10.1007/s10212-012-0120-y	9999=NA	9999=NA	9999=NA	9999=NA	9999=NA
Aguiar, A. L., Aguiar, C., Cadima, J., Correia, N., & Fialho, M. (2019). Classroom quality and children’s social skills and problem behaviors: Dosage and disability status as moderators. Early Childhood Research Quarterly, 49, 81–92. aph.	3=Classroom Organization/Chaos	1=observational measure	3	SD	0.64	5.11
Aguiar, C., Moiteiro, A. R., & Pimentel, J. S. (2010). Classroom quality and social acceptance of preschoolers with disabilities. Infants & Young Children, 23(1), 34–41. https://doi.org/10.1097/IYC.0b013e3181c9766e	9999=NA	9999=NA	9999=NA	9999=NA	9999=NA
Alamos, P., & Williford, A. P. (2020). Teacher-child emotion talk in preschool children displaying elevated externalizing behaviors. Journal of Applied Developmental Psychology, 67. psyh. https://doi.org/10.1016/j.appdev.2019.101107	3=Classroom Organization/Chaos	1=observational measure	1	9999=NA	9999=NA
Anderson, K. L., Weimer, M., & Fuhs, M. W. (2020). Teacher fidelity to Conscious Discipline and children’s executive function skills. Early Childhood Research Quarterly, 51, 14–25. aph.	3=Classroom Organization/Chaos	1=observational measure	1	SD	0.93	5.26
Ansari, A., & Gershoff, E. (2015). LEARNING-RELATED SOCIAL SKILLS AS A MEDIATOR BETWEEN TEACHER INSTRUCTION AND CHILD ACHIEVEMENT IN HEAD START. Social Development (Oxford, England), 24(4), 699–715. https://doi.org/10.1111/sode.12124	9999=NA	9999=NA	9999=NA	9999=NA	9999=NA
Araujo, M. C. ( 1 ), Cruz-Aguayo, Y. ( 1 ), Schady, N. ( 1 ), & Carneiro, P. ( 2 ). (2016). Teacher quality and learning outcomes in kindergarten. Quarterly Journal of Economics, 131(3), 1415–1453. https://doi.org/10.1093/qje/qjw016	9999=NA	9999=NA	9999=NA	9999=NA	9999=NA
Bailey, C., Bailey, C. S., Denham, S. A., Curby, T. W., & Bassett, H. H. (n.d.). Emotional and Organizational Supports for Preschoolers’ Emotion Regulation: Relations With School Adjustment. EMOTION. Retrieved from http://proxy.library.nyu.edu/login?url=http://search.ebscohost.com/login.aspx?direct=true&db=edswss&AN=000370971400013&site=eds-live	9999=NA	9999=NA	9999=NA	9999=NA	9999=NA
Bargagliotti, A., Gottfried, M. A., & Guarino, C. M. (2017). Educating the whole child: Kindergarten mathematics instructional practices and students’ academic and socioemotional development. Teachers College Record, 119(8), 1–41.	9999=NA	9999=NA	9999=NA	9999=NA	9999=NA
Barnes, E. M. ., ebarnes@albany. ed., & Dickinson, D. K. . (2018). Relationships Among Teachers’ Use of Mental State Verbs and Children’s Vocabulary Growth. Early Education & Development, 29(3), 307–323. Retrieved from http://proxy.library.nyu.edu/login?url=http://search.ebscohost.com/login.aspx?direct=true&db=eft&AN=128422476&site=eds-live	9999=NA	9999=NA	9999=NA	9999=NA	9999=NA
Barnes, E. M., & Dickinson, D. K. (2017). The Relationship of Head Start Teachers’ Academic Language Use and Children’s Receptive Vocabulary. Early Education and Development, 28(7), 794–809. Retrieved from http://proxy.library.nyu.edu/login?url=https://search.proquest.com/docview/1969008373?accountid=12768 http://getit.library.nyu.edu/resolve?url_ver=Z39.88-2004&rft_val_fmt=info:ofi/fmt:kev:mtx:j…	9999=NA	9999=NA	9999=NA	9999=NA	9999=NA
Baroody, A. E., & Diamond, K. E. (2016). Associations among Preschool Children’s Classroom Literacy Environment, Interest and Engagement in Literacy Activities, and Early Reading Skills. Journal of Early Childhood Research, 14(2), 146–162. Retrieved from http://proxy.library.nyu.edu/login?url=http://search.ebscohost.com/login.aspx?direct=true&db=eric&AN=EJ1101168&site=eds-live	9999=NA	9999=NA	9999=NA	9999=NA	9999=NA
Bell, E., Bulotsky-Shearer, R. J., Bell, E. R., & Dominguez, X. (n.d.). Latent profiles of problem behavior within learning, peer, and teacher contexts: Identifying subgroups of children at academic risk across the preschool year. JOURNAL OF SCHOOL PSYCHOLOGY. Retrieved from http://proxy.library.nyu.edu/login?url=http://search.ebscohost.com/login.aspx?direct=true&db=edswss&AN=000313775400004&site…	9999=NA	9999=NA	9999=NA	9999=NA	9999=NA
Betancur, Maldonado-Carreño & Votruba-Drzal (Manuscript in Preparation) Measuring the Preschool Quality in Low- and Middle-Income Countries: Validity of the ECERS-R in Colombia - Study 1 EEQB	9999=NA	9999=NA	9999=NA	9999=NA	9999=NA
Betancur, Maldonado-Carreño & Votruba-Drzal (Manuscript in Preparation) Measuring the Preschool Quality in Low- and Middle-Income Countries: Validity of the ECERS-R in Colombia - Study 2 IECDC	9999=NA	9999=NA	9999=NA	9999=NA	9999=NA
Bihler, L.-M. ( 1 ), Agache, A. ( 1 ), Willard, J. A. ( 1 ), Leyendecker, B. ( 1 ), & Schneller, K. ( 2 ). (2018). Expressive morphological skills of dual language learning and monolingual German children: Exploring links to duration of preschool attendance, classroom quality, and classroom composition. Frontiers in Psychology, 9(JUN). https://doi.org/10.3389/fpsyg.2018.00888	3=Classroom Organization/Chaos	1=observational measure	4	SD	0.72	2.64
Bingham, G. E., Quinn, M. F., & Gerde, H. K. (2017). Examining early childhood teachers’ writing practices: Associations between pedagogical supports and children’s writing skills. Early Childhood Research Quarterly, 39, 35–46. https://doi.org/10.1016/j.ecresq.2017.01.002	9999=NA	9999=NA	9999=NA	9999=NA	9999=NA
Blair, C., & McKinnon, R. D. (n.d.). Moderating effects of executive functions and the teacher child relationship on the development of mathematics ability in kindergarten. LEARNING AND INSTRUCTION. Retrieved from http://proxy.library.nyu.edu/login?url=http://search.ebscohost.com/login.aspx?direct=true&db=edswss&AN=000366341900009&site=eds-live	9999=NA	9999=NA	9999=NA	9999=NA	9999=NA
Blankson, A. N., & Blair, C. (2016). Cognition and classroom quality as predictors of math achievement in the kindergarten year. Learning and Instruction, 41, 32–40. https://doi.org/10.1016/j.learninstruc.2015.09.004	9999=NA	9999=NA	9999=NA	9999=NA	9999=NA
Bosman, R. J., Roorda, D. L., van der Veen, I., & Koomen, H. M. Y. (2018). Teacher-student relationship quality from kindergarten to sixth grade and students’ school adjustment: A person-centered approach. Journal of School Psychology, 68, 177–194. https://doi.org/10.1016/j.jsp.2018.03.006	9999=NA	9999=NA	9999=NA	9999=NA	9999=NA
Bowne, J. B., Yoshikawa, H., & Snow, C. E. (2016). Relationships of Teachers’ Language and Explicit Vocabulary Instruction to Students’ Vocabulary Growth in Kindergarten. Reading Research Quarterly, 52(1), 7–29. https://doi.org/10.1002/rrq.151	9999=NA	9999=NA	9999=NA	9999=NA	9999=NA
Boyce, W. T., Obradovi , J., Bush, N. R., Stamperdahl, J., Kim, Y. S., & Adler, N. (2012). Social stratification, classroom climate, and the behavioral adaptation of kindergarten children. Proceedings of the National Academy of Sciences, 109(Supplement_2), 17168–17173. https://doi.org/10.1073/pnas.1201730109	9999=NA	9999=NA	9999=NA	9999=NA	9999=NA
Brinkman, S. A., Hasan, A., Nakajima, N., Jung, H., Kinnell, A., & Pradhan, M. (2017). The role of preschool quality in promoting child development: evidence from rural Indonesia (Vol. 25). Retrieved from http://proxy.library.nyu.edu/login?url=http://search.ebscohost.com/login.aspx?direct=true&db=edswss&AN=000404630500002&site=eds-live	9999=NA	9999=NA	9999=NA	9999=NA	9999=NA
Broekhuizen, M. L., Aken, M. A. G. van, Dubas, J. S., Mulder, H., & Leseman, P. P. M. (2015). Individual differences in effects of child care quality: The role of child affective self-regulation and gender. Infant Behavior & Development, 40, 216–230. https://doi.org/10.1016/j.infbeh.2015.06.009	9999=NA	9999=NA	9999=NA	9999=NA	9999=NA
Broekhuizen, M. L., Slot, P. L., van Aken, M. A. G., & Dubas, J. S. (n.d.). Teachers’ Emotional and Behavioral Support and Preschoolers’ Self-Regulation: Relations With Social and Emotional Skills During Play. EARLY EDUCATION AND DEVELOPMENT. Retrieved from http://proxy.library.nyu.edu/login?url=http://search.ebscohost.com/login.aspx?direct=true&db=edswss&AN=000393965700001&site=eds-live	9999=NA	9999=NA	9999=NA	9999=NA	9999=NA
Broekhuizen, M. L., van Aken, M. A. G., Dubas, J. S., & Leseman, P. P. M. (2018). Child care quality and Dutch 2- and 3-year-olds’ socio-emotional outcomes: Does the amount of care matter? Infant & Child Development, 27(1), 1–1. Retrieved from http://proxy.library.nyu.edu/login?url=http://search.ebscohost.com/login.aspx?direct=true&db=sih&AN=127884673&site=eds-live	9999=NA	9999=NA	9999=NA	9999=NA	9999=NA
Buckrop, J., Roberts, A., & LoCasale-Crouch, J. (2016). Children’s preschool classroom experiences and associations with early elementary special education referral. Early Childhood Research Quarterly, 36, 452–461. https://doi.org/10.1016/j.ecresq.2016.01.016	5=Global score of the measure used in the analyses	1=observational measure	3	SD	0.64	4.37
Bulotsky-Shearer, R. J., Bell, E. R., Carter, T. M., & Dietrich, S. L. R. (2014). Peer play interactions and learning for low-income preschool children: The moderating role of classroom quality. Early Education and Development, 25(6), 815–840. https://doi.org/10.1080/10409289.2014.864214	3=Classroom Organization/Chaos	1=observational measure	2	SD	0.99	4.59
Bulotsky-Shearer, R. J., Fernandez, V. A., Bichay-Awadalla, K., Bailey, J., Futterer, J., & Qi, C. H. (2020). Teacher-child interaction quality moderates social risks associated with problem behavior in preschool classroom contexts. Journal of Applied Developmental Psychology, 67. psyh. https://doi.org/10.1016/j.appdev.2019.101103	3=Classroom Organization/Chaos	1=observational measure	2	SD	1	4.57
Bulotsky-Shearer, R. J., Wen, X., Faria, A.-M., Hahs-Vaughn, D. L., & Korfmacher, J. (n.d.). National Profiles of classroom quality and family involvement: A multilevel examination of proximal influences on Head Start children’s school readiness. EARLY CHILDHOOD RESEARCH QUARTERLY. Retrieved from http://proxy.library.nyu.edu/login?url=http://search.ebscohost.com/login.aspx?direct=true&db=edswss&A…	5=Global score of the measure used in the analyses	1=observational measure	3	SE	0.06	5.1
Burchinal, M., Field, S., López, M. L., Howes, C., & Pianta, R. (2012). Instruction in Spanish in pre-kindergarten classrooms and child outcomes for English language learners. Early Childhood Research Quarterly, 27(2), 188–197. https://doi.org/10.1016/j.ecresq.2011.11.003	9999=NA	9999=NA	9999=NA	9999=NA	9999=NA
Burchinal, M., Vandergrift, N., Pianta, R., & Mashburn, A. (2010). Threshold analysis of association between child care quality and child outcomes for low-income children in pre-kindergarten programs. Early Childhood Research Quarterly, 25(2), 166–176. https://doi.org/10.1016/j.ecresq.2009.10.004	9999=NA	9999=NA	9999=NA	9999=NA	9999=NA
Burchinal, M., Vernon-Feagans, L., Vitiello, V., & Greenberg, M. (2014). Thresholds in the association between child care quality and child outcomes in rural preschool children. Early Childhood Research Quarterly, 29(1), 41–51. https://doi.org/10.1016/j.ecresq.2013.09.004	3=Classroom Organization/Chaos	1=observational measure	4	SD	0.86	4.82
Byers, A. I., Cameron, C. E., Ko, M., LoCasale-Crouch, J., & Grissmer, D. W. (2016). What preschool classroom experiences are associated with whether children improve in visuomotor integration? Early Education and Development, 27(7), 976–1003. https://doi.org/10.1080/10409289.2016.1175243	3=Classroom Organization/Chaos	1=observational measure	1	SD	0.71	5.38
Cabell, S. Q., Zucker, T. A., DeCoster, J., Melo, C., Forston, L., & Hamre, B. (2018). Prekindergarten interactive book reading quality and children’s language and literacy development: Classroom organization as a moderator. Early Education and Development. psyh. https://doi.org/10.1080/10409289.2018.1514845	9999=NA	9999=NA	9999=NA	9999=NA	9999=NA
Cadima, J., Doumen, S., Verschueren, K., & Buyse, E. (2015). Child engagement in the transition to school: Contributions of self-regulation, teacher–child relationships and classroom climate. Early Childhood Research Quarterly, 32, 1–12. https://doi.org/10.1016/j.ecresq.2015.01.008	9999=NA	9999=NA	9999=NA	9999=NA	9999=NA
Cadima, J., Enrico, M., Ferreira, T., Verschueren, K., Leal, T., & Matos, P. M. (2016). Self-regulation in early childhood: the interplay between family risk, temperament and teacher–child interactions. European Journal of Developmental Psychology, 13(3), 341–360. https://doi.org/10.1080/17405629.2016.1161506	9999=NA	9999=NA	9999=NA	9999=NA	9999=NA
Cadima, J., Verschueren, K., Leal, T., & Guedes, C. (2015). Classroom Interactions, Dyadic Teacher–Child Relationships, and Self–Regulation in Socially Disadvantaged Young Children. Journal of Abnormal Child Psychology, 44(1), 7–17. https://doi.org/10.1007/s10802-015-0060-5	1=Emotional Support	2=self-report	2	SD	0.65	4.26
Cameron, C. E., & Morrison, F. J. (2011). Teacher Activity Orienting Predicts Preschoolers’ Academic and Self-Regulatory Skills. EARLY EDUCATION AND DEVELOPMENT. Retrieved from http://proxy.library.nyu.edu/login?url=http://search.ebscohost.com/login.aspx?direct=true&db=edswss&AN=000299232000004&site=eds-live	9999=NA	9999=NA	9999=NA	9999=NA	9999=NA
Carr, R. C., Mokrova, I. L., Vernon-Feagans, L., & Burchinal, M. R. (2019). Cumulative classroom quality during pre-kindergarten and kindergarten and children’s language, literacy, and mathematics skills. Early Childhood Research Quarterly, 47, 218–228. psyh. https://doi.org/10.1016/j.ecresq.2018.12.010	3=Classroom Organization/Chaos	1=observational measure	3	SD	0.68	4.67
Castle, M., Heatly, M. C., Bachman, H. J., & Votruba-Drzal, E. (n.d.). Developmental patterns in the associations between instructional practices and children’s math trajectories in elementary school. JOURNAL OF APPLIED DEVELOPMENTAL PSYCHOLOGY. Retrieved from http://proxy.library.nyu.edu/login?url=http://search.ebscohost.com/login.aspx?direct=true&db=edswss&AN=000366078700006&site=eds-live	9999=NA	9999=NA	9999=NA	9999=NA	9999=NA
Castro, S., Granlund, M., & Almqvist, L. (2017). The relationship between classroom quality-related variables and engagement levels in Swedish preschool classrooms: a longitudinal study. European Early Childhood Education Research Journal, 25(1), 122–135. Retrieved from http://10.0.4.56/1350293X.2015.1102413	3=Classroom Organization/Chaos	1=observational measure	1	SD	1.13	5.31
Choi, J. Y., Castle, S., Burchinal, M., Horm, D., Guss, S., & Bingham, G. E. (2018). Peer effects on low-income children’s learning and development. Journal of School Psychology, 71, 1–17. psyh. https://doi.org/10.1016/j.jsp.2018.10.002	3=Classroom Organization/Chaos	1=observational measure	2	SD	0.99	5.76
Choi, J. Y., Castle, S., Young, E., Worley, L., Long, M., Horm, D. M., & Williamson, A. C. (n.d.). Teacher-Child Interactions and the Development of Executive Function in Preschool-Age Children Attending Head Start. EARLY EDUCATION AND DEVELOPMENT. Retrieved from http://proxy.library.nyu.edu/login?url=http://search.ebscohost.com/login.aspx?direct=true&db=edswss&AN=000381017100002&site=eds-live	3=Classroom Organization/Chaos	1=observational measure	1	SD	0.75	5.34
Commodari, E. (2013). Preschool teacher attachment and attention skills. SpringerPlus, 2(1), 673. https://doi.org/10.1186/2193-1801-2-673	9999=NA	9999=NA	9999=NA	9999=NA	9999=NA
Cunningham, D. (2010). Relating Preschool Quality to Children’s Literacy Development. Early Childhood Education Journal, 37(6), 501. Retrieved from http://proxy.library.nyu.edu/login?url=http://search.ebscohost.com/login.aspx?direct=true&db=edb&AN=48827289&site=eds-live	9999=NA	9999=NA	9999=NA	9999=NA	9999=NA
Curby, T. W., Bassett, H. H., Denham, S. A., & Brown, C. A. (n.d.). Associations Between Preschoolers’ Social-Emotional Competence and Preliteracy Skills. INFANT AND CHILD DEVELOPMENT. Retrieved from http://proxy.library.nyu.edu/login?url=http://search.ebscohost.com/login.aspx?direct=true&db=edswss&AN=000362397200006&site=eds-live	9999=NA	9999=NA	9999=NA	9999=NA	9999=NA
Curby, T. W., Brock, L. L., & Hamre, B. K. (2013). Teachers’ emotional support consistency predicts children’s achievement gains and social skills. Early Education and Development, 24(3), 292–309. https://doi.org/10.1080/10409289.2012.665760	9999=NA	9999=NA	9999=NA	9999=NA	9999=NA
Curby, T. W., Downer, J. T., & Booren, L. M. (2014). Behavioral exchanges between teachers and children over the course of a typical preschool day: Testing bidirectional associations. EARLY CHILDHOOD RESEARCH QUARTERLY. Retrieved from http://proxy.library.nyu.edu/login?url=http://search.ebscohost.com/login.aspx?direct=true&db=edswss&AN=000334980600009&site=eds-live	9999=NA	9999=NA	9999=NA	9999=NA	9999=NA
Degol, J. L., & Bachman, H. J. (2015). Preschool teachers’ classroom behavioral socialization practices and low-income children’s self-regulation skills. EARLY CHILDHOOD RESEARCH QUARTERLY. Retrieved from http://proxy.library.nyu.edu/login?url=http://search.ebscohost.com/login.aspx?direct=true&db=edswss&AN=000351785900008&site=eds-live	9999=NA	9999=NA	9999=NA	9999=NA	9999=NA
DESIMONE, L. M., & LONG, D. (2010). Teacher Effects and the Achievement Gap: Do Teacher and Teaching Quality Influence the Achievement Gap Between Black and White and High- and Low-SES Students in the Early Grades? Teachers College Record, 112(12), 3024–3075. Retrieved from http://proxy.library.nyu.edu/login?url=http://search.ebscohost.com/login.aspx?direct=true&db=tfh&AN=57962837&site=eds-live	9999=NA	9999=NA	9999=NA	9999=NA	9999=NA
Doabler, C. T., Gearin, B., Baker, S. K., Stoolmiller, M., Kennedy, P. C., Clarke, B., Nelson, N. J., Fien, H., & Smolkowski, K. (2019). Student Practice Opportunities in Core Mathematics Instruction: Exploring for a Goldilocks Effect for Kindergartners With Mathematics Difficulties. Journal of Learning Disabilities, 52(3), 271–283. https://doi.org/10.1177/0022219418823708	9999=NA	9999=NA	9999=NA	9999=NA	9999=NA
Doabler, C. T., Stoolmiller, M., Kennedy, P. C., Nelson, N. J., Clarke, B., Gearin, B., Fien, H., Smolkowski, K., & Baker, S. K. (2019). Do Components of Explicit Instruction Explain the Differential Effectiveness of a Core Mathematics Program for Kindergarten Students with Mathematics Difficulties? A Mediated Moderation Analysis. Assessment for Effective Intervention, 44(3), 197–211. eric.	9999=NA	9999=NA	9999=NA	9999=NA	9999=NA
Dotterer, A. M. ( 1 ), Burchinal, M. ( 2 ), Bryant, D. ( 2 ), Early, D. ( 2 ), & Pianta, R. C. ( 3 ). (2013). Universal and targeted pre-kindergarten programmes: A comparison of classroom characteristics and child outcomes. Early Child Development and Care, 183(7), 931–950. https://doi.org/10.1080/03004430.2012.698388	9999=NA	9999=NA	9999=NA	9999=NA	9999=NA
Downer, J. T., Hamagami, A., Pianta, R. C., Grimm, K. J., & Howes, C. (n.d.). Observations of teacher-child interactions in classrooms serving Latinos and dual language learners: Applicability of the Classroom Assessment Scoring System in diverse settings. EARLY CHILDHOOD RESEARCH QUARTERLY. Retrieved from http://proxy.library.nyu.edu/login?url=http://search.ebscohost.com/login.aspx?direct=true&d…	3=Classroom Organization/Chaos	1=observational measure	3	SD	0.86	0
Duval, S., Bouchard, C., Pagé, P., & Hamel, C. (2016). Quality of Classroom Interactions in Kindergarten and Executive Functions among Five Year-Old Children. Cogent Education, 3(1), 18. Retrieved from http://proxy.library.nyu.edu/login?url=https://search.proquest.com/docview/1913350840?accountid=12768 http://getit.library.nyu.edu/resolve?url_ver=Z39.88-2004&rft_val_fmt=info:ofi/fmt:kev:mtx:journ…	3=Classroom Organization/Chaos	1=observational measure	2	SD	0.63	5.12
Early, D. M., Sideris, J., Neitzel, J., LaForett, D. R., & Nehler, C. G. (2018). Factor structure and validity of the Early Childhood Environment Rating Scale - Third Edition (ECERS-3). EARLY CHILDHOOD RESEARCH QUARTERLY, 44, 242–256. https://doi.org/10.1016/j.ecresq.2018.04.009	9999=NA	9999=NA	9999=NA	9999=NA	9999=NA
Elicker, J., Sprague, J. B., Wen, X., & Kwon, K.-A. (n.d.). Early Head Start Relationships: Association with Program Outcomes. EARLY EDUCATION AND DEVELOPMENT. Retrieved from http://proxy.library.nyu.edu/login?url=http://search.ebscohost.com/login.aspx?direct=true&db=edswss&AN=000318280800007&site=eds-live	9999=NA	9999=NA	9999=NA	9999=NA	9999=NA
Farrow, J., Wasik, B. A., & Hindman, A. H. (2020). Exploring the unique contributions of teachers’ syntax to preschoolers’ and kindergarteners’ vocabulary learning. Early Childhood Research Quarterly, 51, 178–190. aph.	9999=NA	9999=NA	9999=NA	9999=NA	9999=NA
Ferreira, M., Aguiar, C., Correia, N., Fialho, M., & Pimentel, J. S. (2019). Friendships and Social Acceptance of Portuguese Children with Disabilities: The Role of Classroom Quality, Individual Skills, and Dosage. Topics in Early Childhood Special Education, 39(3), 183–195. eric.	9999=NA	9999=NA	9999=NA	9999=NA	9999=NA
Finch, J., Finch, J. E., Johnson, A. D., & Phillips, D. A. (2015). Is sensitive caregiving in child care associated with children’s effortful control skills? An exploration of linear and threshold effects. EARLY CHILDHOOD RESEARCH QUARTERLY. Retrieved from http://proxy.library.nyu.edu/login?url=http://search.ebscohost.com/login.aspx?direct=true&db=edswss&AN=000351785900011&site=eds-live	9999=NA	9999=NA	9999=NA	9999=NA	9999=NA
Folsom, J., Saez, L., Folsom, J. S., Schatschneider, C., & Al Otaiba, S. (n.d.). Relations Among Student Attention Behaviors, Teacher Practices, and Beginning Word Reading Skill. JOURNAL OF LEARNING DISABILITIES. Retrieved from http://proxy.library.nyu.edu/login?url=http://search.ebscohost.com/login.aspx?direct=true&db=edswss&AN=000307337700004&site=eds-live	9999=NA	9999=NA	9999=NA	9999=NA	9999=NA
Franco, X., Bryant, D. M., Gillanders, C., Castro, D. C., Zepeda, M., & Willoughby, M. T. (2019). Examining linguistic interactions of dual language learners using the Language Interaction Snapshot (LISn). Early Childhood Research Quarterly, 48, 50–61. psyh. https://doi.org/10.1016/j.ecresq.2019.02.007	9999=NA	9999=NA	9999=NA	9999=NA	9999=NA
Friedman-Krauss, A. H., Raver, C. C., Morris, P. A., & Jones, S. M. (2014). The role of classroom-level child behavior problems in predicting preschool teacher stress and classroom emotional climate. Early Education and Development, 25(4), 530–552. https://doi.org/10.1080/10409289.2013.817030	9999=NA	9999=NA	9999=NA	9999=NA	9999=NA
Fuhs, M. W., Farran, D. C., & Nesbitt, K. T. (2013). Preschool classroom processes as predictors of children’s cognitive self-regulation skills development. School Psychology Quarterly, 28(4), 347–359. https://doi.org/10.1037/spq0000031	9999=NA	9999=NA	9999=NA	9999=NA	9999=NA
Fuhs, M. W., Nesbitt, K. T., & Jackson, H. (2018). Chronic Absenteeism and Preschool Children’s Executive Functioning Skills Development. Journal of Education for Students Placed at Risk, 23(1/2), 39–52. Retrieved from http://proxy.library.nyu.edu/login?url=http://search.ebscohost.com/login.aspx?direct=true&db=tfh&AN=128746545&site=eds-live	9999=NA	9999=NA	9999=NA	9999=NA	9999=NA
Fuligni, A. S., Howes, C., Huang, Y., Hong, S. S., & Lara-Cinisomo, S. (2012). Activity settings and daily routines in preschool classrooms: Diverse experiences in early learning settings for low-income children. Early Childhood Research Quarterly, 27(2), 198–209. https://doi.org/10.1016/j.ecresq.2011.10.001	1=Emotional Support	1=observational measure	2	SD	0.85	3.6
Garner, P. W., Mahatmya, D., Moses, L. K., & Bolt, E. N. (2014). Associations of preschool type and teacher–child relational quality with young children’s social-emotional competence. Early Education and Development, 25(3), 399–420. https://doi.org/10.1080/10409289.2013.801706	9999=NA	9999=NA	9999=NA	9999=NA	9999=NA
Gerde, H. K., Bingham, G. E., & Pendergast, M. L. (2015). Reliability and validity of the Writing Resources and Interactions in Teaching Environments (WRITE) for preschool classrooms. Early Childhood Research Quarterly, 31, 34–46. https://doi.org/10.1016/j.ecresq.2014.12.008	9999=NA	9999=NA	9999=NA	9999=NA	9999=NA
Glüer, M., & Gregoriadis, A. (2017). Quality of teacher–child relationship and preschoolers’ pro-social behaviour in German kindergartens. Education 3-13, 45(5), 558–571. https://doi.org/10.1080/03004279.2016.1140802	9999=NA	9999=NA	9999=NA	9999=NA	9999=NA
Goble, P., Sandilos, L. E., & Pianta, R. C. (2019). Gains in teacher-child interaction quality and children’s school readiness skills: Does it matter where teachers start? Journal of School Psychology, 73, 101–113. https://doi.org/10.1016/j.jsp.2019.03.006	3=Classroom Organization/Chaos	1=observational measure	1	SD	0.47	5.34
Gomez, L. E., Vasilyeva, M., & Dulaney, A. (n.d.). Preschool teachers’ read-aloud practices in Chile as predictors of children’s vocabulary. JOURNAL OF APPLIED DEVELOPMENTAL PSYCHOLOGY. Retrieved from http://proxy.library.nyu.edu/login?url=http://search.ebscohost.com/login.aspx?direct=true&db=edswss&AN=000413125700014&site=eds-live	9999=NA	9999=NA	9999=NA	9999=NA	9999=NA
Gower, A. L., Lingras, K. A., Mathieson, L. C., Kawabata, Y., & Crick, N. R. (2014). The Role of Preschool Relational and Physical Aggression in the Transition to Kindergarten: Links with Social-Psychological Adjustment. Early Education and Development, 25(5), 619–640. https://doi.org/10.1080/10409289.2014.844058	9999=NA	9999=NA	9999=NA	9999=NA	9999=NA
Gözde ERTÜRK KARA, H., GÖNEN, M. S., & PIANTA, R. (2017). The examination of the relationship between the quality of teacher-child interaction and children's self-regulation skills. Hacettepe University Journal of Education, 32(4), 880. Retrieved from http://proxy.library.nyu.edu/login?url=http://search.ebscohost.com/login.aspx?direct=true&db=edo&AN=125916807&site=eds-live	3=Classroom Organization/Chaos	1=observational measure	3	SD	1.31	3.3635
Graves Jr., S. L., & Howes, C. (2011). Ethnic differences in social-emotional development in preschool: The impact of teacher child relationships and classroom quality. School Psychology Quarterly, 26(3), 202–214. https://doi.org/10.1037/a0024117	9999=NA	9999=NA	9999=NA	9999=NA	9999=NA
Graziano, P. A., Garb, L. R., Ros, R., Hart, K., & Garcia, A. (2016). Executive functioning and school readiness among preschoolers with externalizing problems: The moderating role of the student–teacher relationship. Early Education and Development, 27(5), 573–589. https://doi.org/10.1080/10409289.2016.1102019	9999=NA	9999=NA	9999=NA	9999=NA	9999=NA
Guarino, C., Dieterle, S. G., Bargagliotti, A. E., & Mason, W. M. (2013). What Can We Learn about Effective Early Mathematics Teaching? A Framework for Estimating Causal Effects Using Longitudinal Survey Data. Journal of Research on Educational Effectiveness, 6(2), 164–198. Retrieved from http://proxy.library.nyu.edu/login?url=http://search.ebscohost.com/login.aspx?direct=true&db=eric&AN=EJ998841…	9999=NA	9999=NA	9999=NA	9999=NA	9999=NA
Guo, Y., Justice, L. M., Kaderavek, J. N., & McGinty, A. (n.d.). The literacy environment of preschool classrooms: contributions to children’s emergent literacy growth. JOURNAL OF RESEARCH IN READING. Retrieved from http://proxy.library.nyu.edu/login?url=http://search.ebscohost.com/login.aspx?direct=true&db=edswss&AN=000306311200005&site=eds-live	9999=NA	9999=NA	9999=NA	9999=NA	9999=NA
Guo, Y., Kaderavek, J. N., Piasta, S. B., Justice, L. M., & McGinty, A. (2011). Preschool teachers’ sense of community, instructional quality, and children’s language and literacy gains. Early Education and Development, 22(2), 206–233. https://doi.org/10.1080/10409281003641257	9999=NA	9999=NA	9999=NA	9999=NA	9999=NA
Guo, Y., Piasta, S. B., Justice, L. M., & Kaderavek, J. N. (2010). Relations among preschool teachers’ self-efficacy, classroom quality, and children’s language and literacy gains. Teaching and Teacher Education, 26(4), 1094–1103. https://doi.org/10.1016/j.tate.2009.11.005	9999=NA	9999=NA	9999=NA	9999=NA	9999=NA
Guo, Y., Tompkins, V., Justice, L., & Petscher, Y. (2014). Classroom age composition and vocabulary development among at-risk preschoolers. Early Education and Development, 25(7), 1016–1034. https://doi.org/10.1080/10409289.2014.893759	9999=NA	9999=NA	9999=NA	9999=NA	9999=NA
Hamre, B. K., Justice, L. M., Pianta, R. C., Kilday, C., Sweeney, B., Downer, J. T., & Leach, A. (2010). Implementation fidelity of MyTeachingPartner literacy and language activities: Association with preschoolers’ language and literacy growth. Early Childhood Research Quarterly, 25(3), 329–347. https://doi.org/10.1016/j.ecresq.2009.07.002	9999=NA	9999=NA	9999=NA	9999=NA	9999=NA
Hamre, B., Hatfield, B., Pianta, R., & Jamil, F. (2014). Evidence for General and Domain-Specific Elements of Teacher-Child Interactions: Associations With Preschool Children’s Development. Child Development, 85(3), 1257–1274. https://doi.org/10.1111/cdev.12184	3=Classroom Organization/Chaos	1=observational measure	2	SD	0.76	5.05
Hanno, E. C., Gonzalez, K. E., Lebowitz, R. B., McCoy, D. C., Lizárraga, A., & Korder Fort, C. (2020). Structural and process quality features in Peruvian early childhood education settings. Journal of Applied Developmental Psychology, 67. psyh. https://doi.org/10.1016/j.appdev.2019.101105	3=Classroom Organization/Chaos	1=observational measure	1	SD	0.79	4.78
Hatfield, B. E., Burchinal, M. R., Pianta, R. C., & Sideris, J. (2016). Thresholds in the association between quality of teacher–child interactions and preschool children’s school readiness skills. Early Childhood Research Quarterly, 36, 561–571. https://doi.org/10.1016/j.ecresq.2015.09.005	3=Classroom Organization/Chaos	1=observational measure	2	SD	0.81	5.14
Hemdan Mohamed, A. H., & Mohamed Marzouk, S. A. A. F. (2016). The association between preschool classroom quality and children’s social-emotional problems. Early Child Development and Care, 186(8), 1302–1315. https://doi.org/10.1080/03004430.2015.1092140	9999=NA	9999=NA	9999=NA	9999=NA	9999=NA
Hernández, M. M., Eisenberg, N., Valiente, C., Spinrad, T. L., Berger, R. H., VanSchyndel, S. K., Silva, K. M., Diaz, A., Thompson, M. S., Gal, D. E., & Southworth, J. (2018). Bidirectional associations between emotions and school adjustment. Journal of Personality, 86(5), 853–867. https://doi.org/10.1111/jopy.12361	9999=NA	9999=NA	9999=NA	9999=NA	9999=NA
Hernández, M. M., Eisenberg, N., Valiente, C., Spinrad, T. L., VanSchyndel, S. K., Diaz, A., … Southworth, J. (2017). Observed emotions as predictors of quality of kindergartners’ social relationships. Social Development, 26(1), 21–39. https://doi.org/10.1111/sode.12179	9999=NA	9999=NA	9999=NA	9999=NA	9999=NA
Hernández, M. M., Valiente, C., Eisenberg, N., Berger, R. H., Spinrad, T. L., VanSchyndel, S. K., … Thompson, M. S. (2017). Elementary students’ effortful control and academic achievement: The mediating role of teacher–student relationship quality. Early Childhood Research Quarterly, 40, 98–109. https://doi.org/10.1016/j.ecresq.2016.10.004	9999=NA	9999=NA	9999=NA	9999=NA	9999=NA
Hestenes llhesten@uncg.edu, L. L. ., Kintner-Duffy, V., Wang, Y. C., La Paro, K., Mims, S. U. ., Crosby, D., … Cassidy, D. J. . (2015). Comparisons among quality measures in child care settings: Understanding the use of multiple measures in North Carolina’s QRIS and their links to social-emotional development in preschool children. Early Childhood Research Quarterly, 30(Part B), 199–214. Retrieve…	3=Classroom Organization/Chaos	1=observational measure	4	SD	0.96	4.43
Hindman, A. H. (n.d.). Mathematics instruction in Head Start: Nature, extent, and contributions to children’s learning. JOURNAL OF APPLIED DEVELOPMENTAL PSYCHOLOGY. Retrieved from http://proxy.library.nyu.edu/login?url=http://search.ebscohost.com/login.aspx?direct=true&db=edswss&AN=000322687000004&site=eds-live	9999=NA	9999=NA	9999=NA	9999=NA	9999=NA
Hindman, A. H., & Wasik, B. A. (2015). Building vocabulary in two languages: An examination of Spanish-speaking Dual Language Learners in Head Start. EARLY CHILDHOOD RESEARCH QUARTERLY. Retrieved from http://proxy.library.nyu.edu/login?url=http://search.ebscohost.com/login.aspx?direct=true&db=edswss&AN=000351785900003&site=eds-live	9999=NA	9999=NA	9999=NA	9999=NA	9999=NA
Hindman, A. H., & Wasik, B. A. (n.d.). Vocabulary learning in Head Start: Nature and extent of classroom instruction and its contributions to children’s learning. JOURNAL OF SCHOOL PSYCHOLOGY. Retrieved from http://proxy.library.nyu.edu/login?url=http://search.ebscohost.com/login.aspx?direct=true&db=edswss&AN=000322848800007&site=eds-live	9999=NA	9999=NA	9999=NA	9999=NA	9999=NA
Hindman, A. H., Pendergast, L. L., & Gooze, R. A. (2016). Using bifactor models to measure teacher-child interaction quality in early childhood: Evidence from the Caregiver Interaction Scale. EARLY CHILDHOOD RESEARCH QUARTERLY. Retrieved from http://proxy.library.nyu.edu/login?url=http://search.ebscohost.com/login.aspx?direct=true&db=edswss&AN=000378448700034&site=eds-live	9999=NA	9999=NA	9999=NA	9999=NA	9999=NA
Hindman, A. H., Wasik, B. A., & Bradley, D. E. (2019). How Classroom Conversations Unfold: Exploring Teacher-Child Exchanges during Shared Book Reading. Early Education and Development, 30(4), 478–495. eric.	9999=NA	9999=NA	9999=NA	9999=NA	9999=NA
Hipson, W. E., & Seguin, D. G. (2016). Is good fit related to good behaviour? Goodness of fit between daycare teacher-child relationships, temperament, and prosocial behaviour. EARLY CHILD DEVELOPMENT AND CARE. Retrieved from http://proxy.library.nyu.edu/login?url=http://search.ebscohost.com/login.aspx?direct=true&db=edswss&AN=000374778700008&site=eds-live	9999=NA	9999=NA	9999=NA	9999=NA	9999=NA
Hoang, N., Holopainen, L., & Siekkinen, M. (2018). Classroom quality profiles and associations with children’s classroom engagement in vietnamese kindergartens. Learning Environments Research, No Pagination Specified-No Pagination Specified. https://doi.org/10.1007/s10984-018-9273-1	9999=NA	9999=NA	9999=NA	9999=NA	9999=NA
Hong, S. L. S., Howes, C., Marcella, J., Zucker, E., & Huang, Y. (2015). Quality Rating and Improvement Systems: Validation of a local implementation in LA County and children’s school-readiness. EARLY CHILDHOOD RESEARCH QUARTERLY. Retrieved from http://proxy.library.nyu.edu/login?url=http://search.ebscohost.com/login.aspx?direct=true&db=edswss&AN=000347264000005&site=eds-live	9999=NA	9999=NA	9999=NA	9999=NA	9999=NA
Howes, C., Wishard Guerra, A., Fuligni, A., Zucker, E., Lee, L., Obregon, N. B., & Spivak, A. (2011). Classroom dimensions predict early peer interaction when children are diverse in ethnicity, race, and home language. Early Childhood Research Quarterly, 26(4), 399–408. https://doi.org/10.1016/j.ecresq.2011.02.004	4=Conflict/Negative Emotional Climate	2=self-report	3	SD	0.75	1.74
Hu, B. Y., Fan, X., Wu, Y., LoCasale-Crouch, J., & Song, Z. (2020). Teacher–child interaction quality and Chinese children’s academic and cognitive development: New perspectives from piecewise growth modeling. Early Childhood Research Quarterly, 51, 242–255. psyh. https://doi.org/10.1016/j.ecresq.2019.10.003	3=Classroom Organization/Chaos	1=observational measure	3	SD	0.69	4.95
Hu, B. Y., Fan, X., Wu, Z., LoCasale-Crouch, J., Yang, N., & Zhang, J. (2017). Teacher-child interactions and children’s cognitive and social skills in Chinese preschool classrooms. Children and Youth Services Review, 79, 78–86. https://doi.org/10.1016/j.childyouth.2017.05.028	3=Classroom Organization/Chaos	1=observational measure	3	SD	0.71	4.81
Hu, B. Y., Teo, T., Wu, Z., & Nie, Y. (n.d.). Classroom quality and Chinese preschool Children’s approaches to learning. LEARNING AND INDIVIDUAL DIFFERENCES. Retrieved from http://proxy.library.nyu.edu/login?url=http://search.ebscohost.com/login.aspx?direct=true&db=edswss&AN=000397351100006&site=eds-live	3=Classroom Organization/Chaos	1=observational measure	3	SD	0.83	4.79
Hu, B. Y., Wu, H., Curby, T. W., Wu, Z., & Zhang, X. (2018). Teacher–child interaction quality, attitudes toward reading, and literacy achievement of Chinese preschool children: Mediation and moderation analysis. Learning and Individual Differences, 68, 1–11. psyh. https://doi.org/10.1016/j.lindif.2018.09.004	3=Classroom Organization/Chaos	1=observational measure	1	SD	0.64	4.8
Hu, B. Y., Zhou, Y., Chen, L., Fan, X., & Winsler, A. (2017). Preschool expenditures and Chinese children’s academic performance: The mediating effect of teacher-child interaction quality. Early Childhood Research Quarterly, 41, 37–49. https://doi.org/10.1016/j.ecresq.2017.05.002	3=Classroom Organization/Chaos	1=observational measure	1	SD	0.7	4.82
Iruka, I. U., Curenton, S. M., Sims, J., Blitch, K. A., & Gardner, S. (2020). Factors associated with early school readiness profiles for Black girls. Early Childhood Research Quarterly, 51, 215–228. aph.	9999=NA	9999=NA	9999=NA	9999=NA	9999=NA
Jeon, H.-J., Langill, C. C., Peterson, C. A., Luze, G. J., Carta, J. J., & Atwater, J. B. (2010). Children’s Individual Experiences in Early Care and Education: Relations with Overall Classroom Quality and Children’s School Readiness. Early Education and Development, 21(6), 912–939. Retrieved from http://proxy.library.nyu.edu/login?url=http://search.ebscohost.com/login.aspx?direct=true&db=eric&AN…	9999=NA	9999=NA	9999=NA	9999=NA	9999=NA
Jeon, L., Buettner, C. K., & Snyder, A. R. (2014). Pathways from teacher depression and child-care quality to child behavioral problems. Journal of Consulting and Clinical Psychology, 82(2), 225–235. https://doi.org/10.1037/a0035720	9999=NA	9999=NA	9999=NA	9999=NA	9999=NA
Jung, E. (2014). Examining differences in kindergarteners’ mathematics learning: A closer look at instruction, socioeconomic status, and race. The Journal of Educational Research, 107(6), 429–439. https://doi.org/10.1080/00220671.2013.833074	9999=NA	9999=NA	9999=NA	9999=NA	9999=NA
Jung, E., Zhang, Y., & Chiang, J. (2019). Teachers’ Mathematics Education and Readiness Beliefs, and Kindergarteners’ Mathematics Learning. International Journal of Education in Mathematics, Science and Technology, 7(2), 137–154. eric.	9999=NA	9999=NA	9999=NA	9999=NA	9999=NA
Jung, Y., Zuniga, S., Howes, C., Jeon, H.-J., Parrish, D., Quick, H., … Hauser, A. (2016). Improving Latino children’s early language and literacy development: key features of early childhood education within family literacy programmes. EARLY CHILD DEVELOPMENT AND CARE. Retrieved from http://proxy.library.nyu.edu/login?url=http://search.ebscohost.com/login.aspx?direct=true&db=edswss&AN=0003758496…	9999=NA	9999=NA	9999=NA	9999=NA	9999=NA
Kohl, K., Bihler, L.-M., Willard, J. A., Agache, A., & Leyendecker, B. (2019). Linking quantity and quality of early childhood education and care to children’s socio-emotional adjustment: A german cross-sectional study. Early Education and Development. psyh. https://doi.org/10.1080/10409289.2019.1650543	9999=NA	9999=NA	9999=NA	9999=NA	9999=NA
Kohl, K., Willard, J. A., Agache, A., Bihler, L.-M., & Leyendecker, B. (2019). Classroom Quality, Classroom Composition, and Age at Entry: Experiences in Early Childhood Education and Care and Single and Dual Language Learners’ German Vocabulary. AERA Open, 5(1). eric. http://search.ebscohost.com/login.aspx?direct=true&db=eric&AN=EJ1210500&site=ehost-live&scope=site	3=Classroom Organization/Chaos	1=observational measure	4	SD	0.77	4.72
Kwon, K.-A., Jeon, S., Jeon, L., & Castle, S. (2019). The role of teachers’ depressive symptoms in classroom quality and child developmental outcomes in Early Head Start programs. Learning and Individual Differences, 74. psyh. https://doi.org/10.1016/j.lindif.2019.06.002	9999=NA	9999=NA	9999=NA	9999=NA	9999=NA
Leyva, D., Weiland, C., Barata, M., Yoshikawa, H., Snow, C., Treviño, E., & Rolla, A. (2015). Teacher-Child Interactions in Chile and Their Associations With Prekindergarten Outcomes. Child Development, 86(3), 781–799. https://doi.org/10.1111/cdev.12342	3=Classroom Organization/Chaos	1=observational measure	3	SD	0.63	4.29
Li, K., Pan, Y., Hu, B., Burchinal, M., De Marco, A., Fan, X., & Qin, J. (2016). Early childhood education quality and child outcomes in China: Evidence from Zhejiang Province. Early Childhood Research Quarterly, 36, 427–438. https://doi.org/10.1016/j.ecresq.2016.01.009	9999=NA	9999=NA	9999=NA	9999=NA	9999=NA
Limlingan, M. C., McWayne, C. M., Sanders, E. A., & López, M. L. (2020). Classroom Language Contexts as Predictors of Latinx Preschool Dual Language Learners’ School Readiness. American Educational Research Journal, 57(1), 339–370. eric.	9999=NA	9999=NA	9999=NA	9999=NA	9999=NA
Lin, Y.-C., & Magnuson, K. A. (2018). Classroom quality and children’s academic skills in child care centers: Understanding the role of teacher qualifications. Early Childhood Research Quarterly, 42, 215–227. https://doi.org/10.1016/j.ecresq.2017.10.003	9999=NA	9999=NA	9999=NA	9999=NA	9999=NA
Lippard, C. N., La Paro, K. M., Rouse, H. L., & Crosby, D. A. (2018). A Closer Look at Teacher-Child Relationships and Classroom Emotional Context in Preschool. CHILD & YOUTH CARE FORUM, 47(1), 1–21. https://doi.org/10.1007/s10566-017-9414-1	1=Emotional Support	1=observational measure	1	SD	12.16	64.84
Logan, J., Piasta, S., Justice, L., Schatschneider, C., & Petrill, S. (2011). Children's attendance rates and quality of teacher-child interactions in at-risk preschool classrooms: Contribution to children's expressive language growth. Child & Youth Care Forum, 40(6), 457-477. Retrieved from http://proxy.library.nyu.edu/login?url=http://search.ebscohost.com/login.aspx?direct=true&db=sih&AN=674475…	9999=NA	9999=NA	9999=NA	9999=NA	9999=NA
Logan, J., Piasta, S., Justice, L., Schatschneider, C., & Petrill, S. (2011). Children's attendance rates and quality of teacher-child interactions in at-risk preschool classrooms: Contribution to children's expressive language growth. Child & Youth Care Forum, 40(6), 457-477. Retrieved from http://proxy.library.nyu.edu/login?url=http://search.ebscohost.com/login.aspx?direct=true&db=sih&AN=674475…	9999=NA	9999=NA	9999=NA	9999=NA	9999=NA
Lohndorf, R. T., Vermeer, H. J., Cárcamo, R. A., De la Harpe, C., & Mesman, J. (2019). Preschoolers’ problem behavior, prosocial behavior, and language ability in a Latin-American context: The roles of child executive functions and socialization environments. Early Childhood Research Quarterly, 48, 36–49. psyh. https://doi.org/10.1016/j.ecresq.2019.02.005	9999=NA	9999=NA	9999=NA	9999=NA	9999=NA
Lowenstein, A. E., Friedman-Krauss, A. H., Raver, C. C., Jones, S. M., & Pess, R. A. (n.d.). School Climate, Teacher-Child Closeness, and Low-Income Children’s Academic Skills in Kindergarten. Journal of Educational and Developmental Psychology, 5(2), 89–108. https://doi.org/10.5539/jedp.v5n2p89	9999=NA	9999=NA	9999=NA	9999=NA	9999=NA
Luchtel, M., Hughes, K., Luze, G., Bruna, K. R., & Peterson, C. (2010). A Comparison of Teacher-Rated Classroom Conduct, Social Skills, and Teacher-Child Relationship Quality between Preschool English Learners and Preschool English Speakers. NHSA Dialog, 13(2), 92–111. Retrieved from http://proxy.library.nyu.edu/login?url=https://search.proquest.com/docview/742873392?accountid=12768	3=Classroom Organization/Chaos	1=observational measure	4	SD	999	999
Malloy, C. (2019). Associations between Classroom Language Composition, Teacher Social-Emotional Support, and Dual Language Learning Preschoolers’ Social Behavior. Early Education and Development, 30(4), 439–455. eric.	9999=NA	9999=NA	9999=NA	9999=NA	9999=NA
McCormick, M. P., O’Connor, E. E., Cappella, E., & McClowry, S. G. (2013). Estimating Causal Effects of Teacher-Child Relationships on Reading and Math Achievement in a High-Risk Sample: A Multi-Level Propensity Score Matching Approach (p. 9). Society for Research on Educational Effectiveness. 2040 Sheridan Road, Evanston, IL 60208. Retrieved from http://proxy.library.nyu.edu/login?url=https://se…	9999=NA	9999=NA	9999=NA	9999=NA	9999=NA
McCoy, D. C. ( 1 ), & Wolf, S. ( 2 ). (2018). Changes in classroom quality predict Ghanaian preschoolers’ gains in academic and social-emotional skills. Developmental Psychology, 54(8), 1582–1599. https://doi.org/10.1037/dev0000546	9999=NA	9999=NA	9999=NA	9999=NA	9999=NA
McCoy, D. C., Connors, M. C., Morris, P. A., Yoshikawa, H., & Friedman-Krauss, A. H. (2015). Neighborhood Economic Disadvantage and Children’s Cognitive and Social-Emotional Development: Exploring Head Start Classroom Quality as a Mediating Mechanism. Early Childhood Research Quarterly, 32, 150–159. https://doi.org/10.1016/j.ecresq.2015.04.003	9999=NA	9999=NA	9999=NA	9999=NA	9999=NA
McGinty, A. S., Justice, L. M., Piasta, S. B., Kaderavek, J., & Fan, X. (2012). Does context matter? Explicit print instruction during reading varies in its influence by child and classroom factors. Early Childhood Research Quarterly, 27(1), 77–89. https://doi.org/10.1016/j.ecresq.2011.05.002	9999=NA	9999=NA	9999=NA	9999=NA	9999=NA
Moen, A. L., Sheridan, S. M., Schumacher, R. E., & Cheng, K. C. (2019). Early Childhood Student-Teacher Relationships: What Is the Role of Classroom Climate for Children Who Are Disadvantaged? Early Childhood Education Journal, 47(3), 331–341. eric.	3=Classroom Organization/Chaos	1=observational measure	3	SD	999	999
Mohamed, A. H. H. (2018). Gender as a moderator of the association between teacher–child relationship and social skills in preschool. Early Child Development and Care, 188(12), 1711–1725. psyh. https://doi.org/10.1080/03004430.2016.1278371	9999=NA	9999=NA	9999=NA	9999=NA	9999=NA
Mortensen, J. A., & Barnett, M. A. (2019). Intrusive parenting, teacher sensitivity, and negative emotionality on the development of emotion regulation in early head start toddlers. Infant Behavior & Development, 55, 10–21. https://doi.org/10.1016/j.infbeh.2019.01.004	9999=NA	9999=NA	9999=NA	9999=NA	9999=NA
Neuenschwander, R., Friedman-Krauss, A., Raver, C., & Blair, C. (2017). Teacher Stress Predicts Child Executive Function: Moderation by School Poverty. EARLY EDUCATION AND DEVELOPMENT. Retrieved from http://proxy.library.nyu.edu/login?url=http://search.ebscohost.com/login.aspx?direct=true&db=edswss&AN=000423293900007&site=eds-live	3=Classroom Organization/Chaos	1=observational measure	3	SD	0.77	5.18
Nguyen, T., Ansari, A., Pianta, R. C., Whittaker, J. V., Vitiello, V. E., & Ruzek, E. (2020). The classroom relational environment and children’s early development in preschool. Social Development. psyh. https://doi.org/10.1111/sode.12447	5=Global score of the measure used in the analyses	1=observational measure	3	SD	0.53	0.86
Niklas, F., & Tayler, C. (2018). Room quality and composition matters: Children’s verbal and numeracy abilities in Australian early childhood settings. Learning and Instruction, 54, 114–124. https://doi.org/10.1016/j.learninstruc.2017.08.006	3=Classroom Organization/Chaos	1=observational measure	2	SD	0.92	4.6
Norling, M., Sandberg, A., & Almqvist, L. (n.d.). Engagement and emergent literacy practices in Swedish preschools. EUROPEAN EARLY CHILDHOOD EDUCATION RESEARCH JOURNAL. Retrieved from http://proxy.library.nyu.edu/login?url=http://search.ebscohost.com/login.aspx?direct=true&db=edswss&AN=000365605600004&site=eds-live	3=Classroom Organization/Chaos	1=observational measure	4	SD	1.13	5.3
Pakarinen, E., Kiuru, N., Lerkkanen, M.-K., Poikkeus, A.-M., Ahonen, T., & Nurmi, J.-E. (2011). Instructional support predicts children’s task avoidance in kindergarten. Early Childhood Research Quarterly, 26(3), 376–386. https://doi.org/10.1016/j.ecresq.2010.11.003	3=Classroom Organization/Chaos	1=observational measure	3	SD	999	999
Pakarinen, E., Kiuru, N., Lerkkanen, M.-K., Poikkeus, A.-M., Siekkinen, M., & Nurmi, J.-E. (2010). Classroom organization and teacher stress predict learning motivation in kindergarten children. European Journal of Psychology of Education, 25(3), 281–300. https://doi.org/10.1007/s10212-010-0025-6	3=Classroom Organization/Chaos	1=observational measure	3	SD	999	999
Partee, A. M., Hamre, B. K., & Williford, A. P. (2019). Examining the role of preschool classrooms’ behavioral composition as a predictor of the quality of teacher–child interactions. Early Education and Development. psyh. https://doi.org/10.1080/10409289.2019.1694813	3=Classroom Organization/Chaos	1=observational measure	1	SD	0.74	4.8
Paschall, K. W., Gonzalez, H., Mortensen, J. A., Barnett, M. A., & Mastergeorge, A. M. (2015). Children’s negative emotionality moderates influence of parenting styles on preschool classroom adjustment. Journal of Applied Developmental Psychology, 39, 1–13. https://doi.org/10.1016/j.appdev.2015.04.009	9999=NA	9999=NA	9999=NA	9999=NA	9999=NA
Pentimonti, J. M., Justice, L. M., Yeomans-Maldonado, G., McGinty, A. S., Slocum, L., & O’Connell, A. (2017). Teachers’ use of high- and low-support scaffolding strategies to differentiate language instruction in high-risk/economically disadvantaged settings. Journal of Early Intervention, 39(2), 125–146. https://doi.org/10.1177/1053815117700865	2=Instructional Support	1=observational measure	3	SD	4.87	6.95
Pianta, R. C., Whittaker, J. E., Vitiello, V., Ruzek, E., Ansari, A., Hofkens, T., & DeCoster, J. (2020). Children’s school readiness skills across the pre-K year: Associations with teacher-student interactions, teacher practices, and exposure to academic content. Journal of Applied Developmental Psychology, 66. psyh. https://doi.org/10.1016/j.appdev.2019.101084	9999=NA	9999=NA	9999=NA	9999=NA	9999=NA
Ponitz, C. C. (n.d.). Contexts of reading instruction: Implications for literacy skills and kindergarteners’ behavioral engagement. EARLY CHILDHOOD RESEARCH QUARTERLY. Retrieved from http://proxy.library.nyu.edu/login?url=http://search.ebscohost.com/login.aspx?direct=true&db=edswss&AN=000290010400002&site=eds-live	9999=NA	9999=NA	9999=NA	9999=NA	9999=NA
Portilla, X. A., Ballard, P. J., Adler, N. E., Boyce, W. T., & Obradovic, J. (2014). An integrative view of school functioning: Transactions between self-regulation, school engagement, and teacher–child relationship quality. Child Development, 85(5), 1915–1931. https://doi.org/10.1111/cdev.12259	1=Emotional Support	2=self-report	3	SD	0.81	4.28
Powell, D. R., Son, S.-H., File, N., & San Juan, R. R. (2010). Parent-school relationships and children’s academic and social outcomes in public school pre-kindergarten. Journal of School Psychology, 48(4), 269–292. https://doi.org/10.1016/j.jsp.2010.03.002	9999=NA	9999=NA	9999=NA	9999=NA	9999=NA
Qi, C. H., Zieher, A., Lee Van Horn, M., Bulotsky-Shearer, R., & Carta, J. (2019). Language skills, behaviour problems, and classroom emotional support among preschool children from low-income families. Early Child Development and Care. psyh. https://doi.org/10.1080/03004430.2019.1570504	9999=NA	9999=NA	9999=NA	9999=NA	9999=NA
Reid, J. L. 1. (2015). The racial and ethnic composition of pre-kindergarten classrooms and children's language development Retrieved from http://proxy.library.nyu.edu/login?url=http://search.ebscohost.com/login.aspx?direct=true&db=lgs&AN=111721094&site=eds-live	9999=NA	9999=NA	9999=NA	9999=NA	9999=NA
Reid, J. L., & Ready, D. D. (2013). High-Quality Preschool: The Socioeconomic Composition of Preschool Classrooms and Children’s Learning. Early Education and Development, 24(8), 1082–1111. Retrieved from http://proxy.library.nyu.edu/login?url=http://search.ebscohost.com/login.aspx?direct=true&db=eric&AN=EJ1023905&site=eds-live	9999=NA	9999=NA	9999=NA	9999=NA	9999=NA
Rhoad-Drogalis, A., Justice, L. M., Sawyer, B. E., & O’Connell, A. A. (2018). Teacher-child relationships and classroom-learning behaviours of children with developmental language disorders. International Journal of Language & Communication Disorders, 53(2), 324–338. https://doi.org/10.1111/1460-6984.12351	9999=NA	9999=NA	9999=NA	9999=NA	9999=NA
Ribner, A. D. (2020). Executive function facilitates learning from math instruction in kindergarten: Evidence from the ECLS-K. Learning & Instruction, 65, N.PAG-N.PAG. aph.	9999=NA	9999=NA	9999=NA	9999=NA	9999=NA
Roberts, A., LoCasale-Crouch, J., Hamre, B., & DeCoster, J. (n.d.). Exploring Teachers’ Depressive Symptoms, Interaction Quality, and Children’s Social-Emotional Development in Head Start. EARLY EDUCATION AND DEVELOPMENT. Retrieved from http://proxy.library.nyu.edu/login?url=http://search.ebscohost.com/login.aspx?direct=true&db=edswss&AN=000378822200004&site=eds-live	9999=NA	9999=NA	9999=NA	9999=NA	9999=NA
Rudasill, K. M., Hawley, L. R., LoCasale-Crouch, J., & Buhs, E. S. (2017). Child Temperamental Regulation and Classroom Quality in Head Start: Considering the Role of Cumulative Economic Risk. Journal of Educational Psychology, 109(1), 118–130. Retrieved from http://proxy.library.nyu.edu/login?url=http://search.ebscohost.com/login.aspx?direct=true&db=eric&AN=EJ1125532&site=eds-live	3=Classroom Organization/Chaos	1=observational measure	3	SD	0.61	4.72
Sabol, T. J. ( 1 ), Bohlmann, N. L. ( 2 ), & Downer, J. T. ( 3 ). (2018). Low-Income Ethnically Diverse Children’s Engagement as a Predictor of School Readiness Above Preschool Classroom Quality. Child Development, 89(2), 556–576. https://doi.org/10.1111/cdev.12832	3=Classroom Organization/Chaos	1=observational measure	2	SD	0.59	5.25
Sabol, T. J., & Pianta, R. C. (2014). Do standard measures of preschool quality used in statewide policy predict school readiness? Education Finance and Policy, 9(2), 116-154. Retrieved from http://proxy.library.nyu.edu/login?url=http://search.ebscohost.com/login.aspx?direct=true&db=eric&AN=EJ1024259&site=eds-live http://dx.doi.org/10.1162/EDFP_a_00127	9999=NA	9999=NA	9999=NA	9999=NA	9999=NA
Sabol, T. J., Hong, S. L. S., Pianta, R. C., & Burchinal, M. R. (2013). Can rating pre-K programs predict children’s learning? Science. Sabol, T. J.: Institute for Policy Research, Northwestern University, Evanston, IL, US, 60208, terri.sabol@northwestern.edu: American Assn for the Advancement of Science. https://doi.org/10.1126/science.1233517. Supplementary materials here	9999=NA	9999=NA	9999=NA	9999=NA	9999=NA
Schmerse, D. (2020). Preschool Quality Effects on Learning Behavior and Later Achievement in Germany: Moderation by Socioeconomic Status. Child Development. https://doi.org/10.1111/cdev.13357	9999=NA	9999=NA	9999=NA	9999=NA	9999=NA
Schmitt schmitt.143@osu.edu, M. B., Pentimonti jpentimonti@ehe.osu.edu, J. M. ., & Justice ljustice@ehe.osu.edu, L. M. . (2012). Teacher–child relationships, behavior regulation, and language gain among at-risk preschoolers. Journal of School Psychology, 50(5), 681–699. Retrieved from http://10.0.3.248/j.jsp.2012.04.003	9999=NA	9999=NA	9999=NA	9999=NA	9999=NA
Schmitt, S. A., Duncan, R. J., Budrevich, A., & Korucu, I. (2019). Benefits of behavioral self-regulation in the context of high classroom quality for preschoolers’ mathematics. Early Education and Development. psyh. https://doi.org/10.1080/10409289.2019.1660555	3=Classroom Organization/Chaos	1=observational measure	3	SD	0.86	4.53
Scott, K. M., Barbarin, O. A., & Brown, J. M. (2013). From higher order thinking to higher order behavior: exploring the relationship between early cognitive skills and social competence in black boys. The American Journal of Orthopsychiatry, 83(2 Pt 3), 185–193. https://doi.org/10.1111/ajop.12037	9999=NA	9999=NA	9999=NA	9999=NA	9999=NA
Seguin, J., Tremblay, R., Cote, S. M., … Japel. (n.d.). Child Care Quality and Cognitive Development: Trajectories Leading to Better Preacademic Skills. CHILD DEVELOPMENT. Retrieved from http://proxy.library.nyu.edu/login?url=http://search.ebscohost.com/login.aspx?direct=true&db=edswss&AN=000316805900026&site=eds-live	9999=NA	9999=NA	9999=NA	9999=NA	9999=NA
Seiler, C. W., Mueller, E., & Simoni, H. (2017). The Protective Role of Childcare Quality for Behavioral Adjustment in 3-to 5-Year-Old Children. ZEITSCHRIFT FUR ENTWICKLUNGSPSYCHOLOGIE UND PADAGOGISCHE PSYCHOLOGIE. Retrieved from http://proxy.library.nyu.edu/login?url=http://search.ebscohost.com/login.aspx?direct=true&db=edswss&AN=000404134000001&site=eds-live	9999=NA	9999=NA	9999=NA	9999=NA	9999=NA
Serpell, Z. N., & Mashburn, A. J. (2012). Family-School Connectedness and Children’s Early Social Development. Social Development, 21(1), 21. Retrieved from http://proxy.library.nyu.edu/login?url=http://search.ebscohost.com/login.aspx?direct=true&db=edb&AN=70469993&site=eds-live Study 1	9999=NA	9999=NA	9999=NA	9999=NA	9999=NA
Serpell, Z. N., & Mashburn, A. J. (2012). Family-School Connectedness and Children’s Early Social Development. Social Development, 21(1), 21. Retrieved from http://proxy.library.nyu.edu/login?url=http://search.ebscohost.com/login.aspx?direct=true&db=edb&AN=70469993&site=eds-live Study 2	9999=NA	9999=NA	9999=NA	9999=NA	9999=NA
Setodji, C. M., Le, V.-N., & Schaack, D. (n.d.). Accounting for movement between childcare classrooms: Does it change teacher effects interpretations? JOURNAL OF APPLIED DEVELOPMENTAL PSYCHOLOGY. Retrieved from http://proxy.library.nyu.edu/login?url=http://search.ebscohost.com/login.aspx?direct=true&db=edswss&AN=000301220200001&site=eds-live	9999=NA	9999=NA	9999=NA	9999=NA	9999=NA
Sette, S., Baumgartner, E., & Schneider, B. H. (2014). Shyness, child–teacher relationships, and socio-emotional adjustment in a sample of Italian preschool-aged children. Infant and Child Development, 23(3), 323–332. https://doi.org/10.1002/icd.1859	9999=NA	9999=NA	9999=NA	9999=NA	9999=NA
Sette, S., Spinrad, T., & Baumgartner, E. (2013). Links Among Italian Preschoolers’ Socio-Emotional Competence, Teacher-Child Relationship Quality and Peer Acceptance. Early Education and Development, 24(6), 851–864. https://doi.org/10.1080/10409289.2013.744684	9999=NA	9999=NA	9999=NA	9999=NA	9999=NA
Siekkinen, M., Pakarinen, E., Lerkkanen, M.-K., Poikkeus, A.-M., Salminen, J., Poskiparta, E., & Nurmi, J.-E. (2013). Social competence among 6-year-old children and classroom instructional support and teacher stress. Early Education and Development, 24(6), 877–897. https://doi.org/10.1080/10409289.2013.745183	3=Classroom Organization/Chaos	1=observational measure	3	SD	999	999
Silinskas, G., Pakarinen, E., Lerkkanen, M., Poikkeus, A., & Nurmi, J. (2017). Classroom interaction and literacy activities in kindergarten: Longitudinal links to grade 1 readers at risk and not at risk of reading difficulties. Contemporary Educational Psychology, 51, 321-335. Retrieved from http://proxy.library.nyu.edu/login?url=http://search.ebscohost.com/login.aspx?direct=true&db=edselp&AN=S0…	3=Classroom Organization/Chaos	1=observational measure	3	SD	0.64	0.88
Slot, P. L., & Bleses, D. (2018). Individual children’s interactions with teachers, peers, and tasks: The applicability of the inCLASS Pre-K in Danish preschools. Learning and Individual Differences, 61, 68–76. https://doi.org/10.1016/j.lindif.2017.11.003	9999=NA	9999=NA	9999=NA	9999=NA	9999=NA
Slot, Pauline Louise, Bleses, D., Justice, L. M., Markussen-Brown, J., & Hojen, A. (2018). Structural and Process Quality of Danish Preschools: Direct and Indirect Associations With Children’s Growth in Language and Preliteracy Skills. EARLY EDUCATION AND DEVELOPMENT, 29(4), 581–602. https://doi.org/10.1080/10409289.2018.1452494	3=Classroom Organization/Chaos	1=observational measure	2	SD	0.42	5.85
Son, S.-H. C., Kwon, K.-A., Jeon, H.-J., & Hong, S.-Y. (n.d.). Head Start Classrooms and Children’s School Readiness Benefit from Teachers’ Qualifications and Ongoing Training. CHILD & YOUTH CARE FORUM. Retrieved from http://proxy.library.nyu.edu/login?url=http://search.ebscohost.com/login.aspx?direct=true&db=edswss&AN=000326618500003&site=eds-live	9999=NA	9999=NA	9999=NA	9999=NA	9999=NA
Spilt, J. L., Koomen, H. M. Y., Thijs, J. T., & van der Leij, A. (2012). Supporting teachers’ relationships with disruptive children: the potential of relationship-focused reflection. Attachment & Human Development, 14(3), 305–318. https://doi.org/10.1080/14616734.2012.672286	1=Emotional Support	1=observational measure	2	SD	0.77	5.1
Trawick-Smith, J., Swaminathan, S., & Liu, X. (2016). The Relationship of Teacher-Child Play Interactions to Mathematics Learning in Preschool. Early Child Development and Care, 186(5), 716–733. Retrieved from http://proxy.library.nyu.edu/login?url=http://search.ebscohost.com/login.aspx?direct=true&db=eric&AN=EJ1097865&site=eds-live	9999=NA	9999=NA	9999=NA	9999=NA	9999=NA
van Schaik, S. D. M. ., s. d. m. vanschaik@uu. n., Leseman, P. P. M. ., & de Haan, M. (2018). Using a Group-Centered Approach to Observe Interactions in Early Childhood Education. Child Development, 89(3), 897–913. Retrieved from http://proxy.library.nyu.edu/login?url=http://search.ebscohost.com/login.aspx?direct=true&db=ssf&AN=129550007&site=eds-live	9999=NA	9999=NA	9999=NA	9999=NA	9999=NA
Vitaro, F., Boivin, M., Brendgen, M., Girard, A., & Dionne, G. (2012). Social experiences in kindergarten and academic achievement in grade 1: A monozygotic twin difference study. Journal of Educational Psychology, 104(2), 366–380. https://doi.org/10.1037/a0026879	9999=NA	9999=NA	9999=NA	9999=NA	9999=NA
von Suchodoletz, A., Barza, L., & Larsen, R. A. A. (2019). Examination of teacher–child interactions in early childhood education programmes in the united arab emirates. International Journal of Early Years Education. psyh. https://doi.org/10.1080/09669760.2019.1594720	3=Classroom Organization/Chaos	1=observational measure	3	SD	0.56	5.4
Weiland, C., Ulvestad, K., Sachs, J., & Yoshikawa, H. (2013). Associations between classroom quality and children’s vocabulary and executive function skills in an urban public prekindergarten program. Early Childhood Research Quarterly, 28(2), 199–209. https://doi.org/10.1016/j.ecresq.2012.12.002	3=Classroom Organization/Chaos	1=observational measure	3	SD	0.68	5.1
White, K. M. (2013). Associations between teacher–child relationships and children’s writing in kindergarten and first grade. Early Childhood Research Quarterly, 28(1), 166–176. https://doi.org/10.1016/j.ecresq.2012.05.004	9999=NA	9999=NA	9999=NA	9999=NA	9999=NA
Wildenger, L. K., & McIntyre, L. L. (2012). Investigating the relation between kindergarten preparation and child socio-behavioral school outcomes. Early Childhood Education Journal, 40(3), 169–176. https://doi.org/10.1007/s10643-012-0509-x	9999=NA	9999=NA	9999=NA	9999=NA	9999=NA
Willard, Agache & Leyendecker (In Review) Classroom Composition, Classroom Quality and Language Skills of Immigrant Dual Language Learners and Non-immigrant Children in Germany, Early Childhood Research Quaterly	9999=NA	9999=NA	9999=NA	9999=NA	9999=NA
Williford, A. P., Maier, M. F., Downer, J. T., Pianta, R. C., & Howes, C. (n.d.). Understanding how children’s engagement and teachers’ interactions combine to predict school readiness. JOURNAL OF APPLIED DEVELOPMENTAL PSYCHOLOGY. Retrieved from http://proxy.library.nyu.edu/login?url=http://search.ebscohost.com/login.aspx?direct=true&db=edswss&AN=000329019700005&site=eds-live	9999=NA	9999=NA	9999=NA	9999=NA	9999=NA
Wolf, S., Behrman, J., Raza, M., Kim, S., Aber, J. L., & Seidman, E. (2018). Measuring and predicting process quality in Ghanaian pre-primary classrooms using the Teacher Instructional Practices and Processes System (TIPPS). Early Childhood Research Quarterly, 45, 18–30. aph.	9999=NA	9999=NA	9999=NA	9999=NA	9999=NA
Wolter 2 ), I. ( 1, Glüer 3 ), M. ( 1, & Hannover, B. ( 1 ). (2014). Gender-typicality of activity offerings and child-teacher relationship closeness in German “Kindergarten”. Influences on the development of spelling competence as an indicator of early basic literacy in boys and girls. Learning and Individual Differences, 31, 59–65. https://doi.org/10.1016/j.lindif.2013.12.008	9999=NA	9999=NA	9999=NA	9999=NA	9999=NA
Wu, Z., Hu, B. Y., Fan, X., Zhang, X., & Zhang, J. (2018). The associations between social skills and teacher-child relationships: A longitudinal study among Chinese preschool children. CHILDREN AND YOUTH SERVICES REVIEW, 88, 582–590. https://doi.org/10.1016/j.childyouth.2018.03.052 Study 1	9999=NA	9999=NA	9999=NA	9999=NA	9999=NA
Wu, Z., Hu, B. Y., Fan, X., Zhang, X., & Zhang, J. (2018). The associations between social skills and teacher-child relationships: A longitudinal study among Chinese preschool children. CHILDREN AND YOUTH SERVICES REVIEW, 88, 582–590. https://doi.org/10.1016/j.childyouth.2018.03.052 Study 2	9999=NA	2=self-report	2	SD	0.59	3.91
Xu, Y., Chin, C., Reed, E., & Hutchinson, C. (2014). The effects of a comprehensive early literacy project on preschoolers’ language and literacy skills. Early Childhood Education Journal, 42(5), 295–304. https://doi.org/10.1007/s10643-013-0613-6	3=Classroom Organization/Chaos	1=observational measure	3	SD	999
Yeomans-Maldonado, G., Justice, L. M., & Logan, J. A. R. (2017). The mediating role of classroom quality on peer effects and language gain in pre-kindergarten ECSE classrooms. Applied Developmental Science, 1–14. https://doi.org/10.1080/10888691.2017.1321484	9999=NA	9999=NA	9999=NA	9999=NA	9999=NA
YÜKSEK USTA, S., semihayuksek@gmail. co., & YILMAZ, A., arif. yilmaz@gmail. co. (2018). A Correlational Study of Children’s Externalizing and Internalizing Behavioral Problems in Relation to Mother-Child and Teacher-Child Relationships. (English). Çocuklarin Içe Yönelim ve Disa Yönelim Davranis Problemlerinin Anne-Çocuk ve Ögretmen-Çocuk Iliskilerine Göre Incelenmesi. (Turkish), 8(1), 47–56. Retr…	9999=NA	9999=NA	9999=NA	9999=NA	9999=NA
Zee, M., Rudasill, K. M., & Bosman, R. J. (2020). A cross-lagged study of students’ motivation, academic achievement, and relationships with teachers from kindergarten to 6th grade. Journal of Educational Psychology. pdh. https://doi.org/10.1037/edu0000574	9999=NA	9999=NA	9999=NA	9999=NA	9999=NA
Zucker, T. A., Cabell, S. Q., Justice, L. M., Pentimonti, J. M., & Kaderavek, J. N. (2013). The Role of Frequent, Interactive Prekindergarten Shared Reading in the Longitudinal Development of Language and Literacy Skills. Developmental Psychology, 49(8), 1425–1439. Retrieved from http://proxy.library.nyu.edu/login?url=http://search.ebscohost.com/login.aspx?direct=true&db=eric&AN=EJ1049916&site=ed…	9999=NA	9999=NA	9999=NA	9999=NA	9999=NA
Spilt, J. L., Koomen, H. M. Y., & Harrison, L. J. (2015). Language development in the early school years: the importance of close relationships with teachers. Developmental Psychology, 51(2), 185–196. https://doi.org/10.1037/a0038540	9999=NA	9999=NA	9999=NA	9999=NA	9999=NA
Raikes, A., Koziol, N., Davis, D., & Burton, A. (2020). Measuring quality of preprimary education in sub-Saharan Africa: Evaluation of the Measuring Early Learning Environments scale. Early Childhood Research Quarterly, 53, 571-585	9999=NA	9999=NA	9999=NA	9999=NA	9999=NA
Maldonado‐Carreño, C., Yoshikawa, H., Escallón, E., Ponguta, L. A., Nieto, A. M., Kagan, S. L., ... & Motta, A. (2021). Measuring the quality of early childhood education: Associations with children’s development from a national study with the IMCEIC tool in Colombia. Child Development	9999=NA	9999=NA	9999=NA	9999=NA	9999=NA
Abreu-Lima, I. M. P., Leal, T. B., Cadima, J., & Gamelas, A. M. (2012). Predicting child outcomes from preschool quality in Portugal. European Journal of Psychology of Education, 28(2), 399–420. https://doi.org/10.1007/s10212-012-0120-y	9999=NA	9999=NA	9999=NA	9999=NA	9999=NA
Aguiar, A. L., Aguiar, C., Cadima, J., Correia, N., & Fialho, M. (2019). Classroom quality and children’s social skills and problem behaviors: Dosage and disability status as moderators. Early Childhood Research Quarterly, 49, 81–92. aph.	9999=NA	9999=NA	9999=NA	9999=NA	9999=NA
Aguiar, C., Moiteiro, A. R., & Pimentel, J. S. (2010). Classroom quality and social acceptance of preschoolers with disabilities. Infants & Young Children, 23(1), 34–41. https://doi.org/10.1097/IYC.0b013e3181c9766e	9999=NA	9999=NA	9999=NA	9999=NA	9999=NA
Alamos, P., & Williford, A. P. (2020). Teacher-child emotion talk in preschool children displaying elevated externalizing behaviors. Journal of Applied Developmental Psychology, 67. psyh. https://doi.org/10.1016/j.appdev.2019.101107	4=Conflict/Negative Emotional Climate	2=self-report	1	SD	0.98	2.28
Anderson, K. L., Weimer, M., & Fuhs, M. W. (2020). Teacher fidelity to Conscious Discipline and children’s executive function skills. Early Childhood Research Quarterly, 51, 14–25. aph.	5=Global score of the measure used in the analyses	1=observational measure	1	SD	0.83	4.78
Ansari, A., & Gershoff, E. (2015). LEARNING-RELATED SOCIAL SKILLS AS A MEDIATOR BETWEEN TEACHER INSTRUCTION AND CHILD ACHIEVEMENT IN HEAD START. Social Development (Oxford, England), 24(4), 699–715. https://doi.org/10.1111/sode.12124	9999=NA	9999=NA	9999=NA	9999=NA	9999=NA
Araujo, M. C. ( 1 ), Cruz-Aguayo, Y. ( 1 ), Schady, N. ( 1 ), & Carneiro, P. ( 2 ). (2016). Teacher quality and learning outcomes in kindergarten. Quarterly Journal of Economics, 131(3), 1415–1453. https://doi.org/10.1093/qje/qjw016	9999=NA	9999=NA	9999=NA	9999=NA	9999=NA
Bailey, C., Bailey, C. S., Denham, S. A., Curby, T. W., & Bassett, H. H. (n.d.). Emotional and Organizational Supports for Preschoolers’ Emotion Regulation: Relations With School Adjustment. EMOTION. Retrieved from http://proxy.library.nyu.edu/login?url=http://search.ebscohost.com/login.aspx?direct=true&db=edswss&AN=000370971400013&site=eds-live	9999=NA	9999=NA	9999=NA	9999=NA	9999=NA
Bargagliotti, A., Gottfried, M. A., & Guarino, C. M. (2017). Educating the whole child: Kindergarten mathematics instructional practices and students’ academic and socioemotional development. Teachers College Record, 119(8), 1–41.	9999=NA	9999=NA	9999=NA	9999=NA	9999=NA
Barnes, E. M. ., ebarnes@albany. ed., & Dickinson, D. K. . (2018). Relationships Among Teachers’ Use of Mental State Verbs and Children’s Vocabulary Growth. Early Education & Development, 29(3), 307–323. Retrieved from http://proxy.library.nyu.edu/login?url=http://search.ebscohost.com/login.aspx?direct=true&db=eft&AN=128422476&site=eds-live	9999=NA	9999=NA	9999=NA	9999=NA	9999=NA
Barnes, E. M., & Dickinson, D. K. (2017). The Relationship of Head Start Teachers’ Academic Language Use and Children’s Receptive Vocabulary. Early Education and Development, 28(7), 794–809. Retrieved from http://proxy.library.nyu.edu/login?url=https://search.proquest.com/docview/1969008373?accountid=12768 http://getit.library.nyu.edu/resolve?url_ver=Z39.88-2004&rft_val_fmt=info:ofi/fmt:kev:mtx:j…	9999=NA	9999=NA	9999=NA	9999=NA	9999=NA
Baroody, A. E., & Diamond, K. E. (2016). Associations among Preschool Children’s Classroom Literacy Environment, Interest and Engagement in Literacy Activities, and Early Reading Skills. Journal of Early Childhood Research, 14(2), 146–162. Retrieved from http://proxy.library.nyu.edu/login?url=http://search.ebscohost.com/login.aspx?direct=true&db=eric&AN=EJ1101168&site=eds-live	9999=NA	9999=NA	9999=NA	9999=NA	9999=NA
Bell, E., Bulotsky-Shearer, R. J., Bell, E. R., & Dominguez, X. (n.d.). Latent profiles of problem behavior within learning, peer, and teacher contexts: Identifying subgroups of children at academic risk across the preschool year. JOURNAL OF SCHOOL PSYCHOLOGY. Retrieved from http://proxy.library.nyu.edu/login?url=http://search.ebscohost.com/login.aspx?direct=true&db=edswss&AN=000313775400004&site…	9999=NA	9999=NA	9999=NA	9999=NA	9999=NA
Betancur, Maldonado-Carreño & Votruba-Drzal (Manuscript in Preparation) Measuring the Preschool Quality in Low- and Middle-Income Countries: Validity of the ECERS-R in Colombia - Study 1 EEQB	9999=NA	9999=NA	9999=NA	9999=NA	9999=NA
Betancur, Maldonado-Carreño & Votruba-Drzal (Manuscript in Preparation) Measuring the Preschool Quality in Low- and Middle-Income Countries: Validity of the ECERS-R in Colombia - Study 2 IECDC	9999=NA	9999=NA	9999=NA	9999=NA	9999=NA
Bihler, L.-M. ( 1 ), Agache, A. ( 1 ), Willard, J. A. ( 1 ), Leyendecker, B. ( 1 ), & Schneller, K. ( 2 ). (2018). Expressive morphological skills of dual language learning and monolingual German children: Exploring links to duration of preschool attendance, classroom quality, and classroom composition. Frontiers in Psychology, 9(JUN). https://doi.org/10.3389/fpsyg.2018.00888	9999=NA	9999=NA	9999=NA	9999=NA	9999=NA
Bingham, G. E., Quinn, M. F., & Gerde, H. K. (2017). Examining early childhood teachers’ writing practices: Associations between pedagogical supports and children’s writing skills. Early Childhood Research Quarterly, 39, 35–46. https://doi.org/10.1016/j.ecresq.2017.01.002	9999=NA	9999=NA	9999=NA	9999=NA	9999=NA
Blair, C., & McKinnon, R. D. (n.d.). Moderating effects of executive functions and the teacher child relationship on the development of mathematics ability in kindergarten. LEARNING AND INSTRUCTION. Retrieved from http://proxy.library.nyu.edu/login?url=http://search.ebscohost.com/login.aspx?direct=true&db=edswss&AN=000366341900009&site=eds-live	9999=NA	9999=NA	9999=NA	9999=NA	9999=NA
Blankson, A. N., & Blair, C. (2016). Cognition and classroom quality as predictors of math achievement in the kindergarten year. Learning and Instruction, 41, 32–40. https://doi.org/10.1016/j.learninstruc.2015.09.004	9999=NA	9999=NA	9999=NA	9999=NA	9999=NA
Bosman, R. J., Roorda, D. L., van der Veen, I., & Koomen, H. M. Y. (2018). Teacher-student relationship quality from kindergarten to sixth grade and students’ school adjustment: A person-centered approach. Journal of School Psychology, 68, 177–194. https://doi.org/10.1016/j.jsp.2018.03.006	9999=NA	9999=NA	9999=NA	9999=NA	9999=NA
Bowne, J. B., Yoshikawa, H., & Snow, C. E. (2016). Relationships of Teachers’ Language and Explicit Vocabulary Instruction to Students’ Vocabulary Growth in Kindergarten. Reading Research Quarterly, 52(1), 7–29. https://doi.org/10.1002/rrq.151	9999=NA	9999=NA	9999=NA	9999=NA	9999=NA
Boyce, W. T., Obradovi , J., Bush, N. R., Stamperdahl, J., Kim, Y. S., & Adler, N. (2012). Social stratification, classroom climate, and the behavioral adaptation of kindergarten children. Proceedings of the National Academy of Sciences, 109(Supplement_2), 17168–17173. https://doi.org/10.1073/pnas.1201730109	9999=NA	9999=NA	9999=NA	9999=NA	9999=NA
Brinkman, S. A., Hasan, A., Nakajima, N., Jung, H., Kinnell, A., & Pradhan, M. (2017). The role of preschool quality in promoting child development: evidence from rural Indonesia (Vol. 25). Retrieved from http://proxy.library.nyu.edu/login?url=http://search.ebscohost.com/login.aspx?direct=true&db=edswss&AN=000404630500002&site=eds-live	9999=NA	9999=NA	9999=NA	9999=NA	9999=NA
Broekhuizen, M. L., Aken, M. A. G. van, Dubas, J. S., Mulder, H., & Leseman, P. P. M. (2015). Individual differences in effects of child care quality: The role of child affective self-regulation and gender. Infant Behavior & Development, 40, 216–230. https://doi.org/10.1016/j.infbeh.2015.06.009	9999=NA	9999=NA	9999=NA	9999=NA	9999=NA
Broekhuizen, M. L., Slot, P. L., van Aken, M. A. G., & Dubas, J. S. (n.d.). Teachers’ Emotional and Behavioral Support and Preschoolers’ Self-Regulation: Relations With Social and Emotional Skills During Play. EARLY EDUCATION AND DEVELOPMENT. Retrieved from http://proxy.library.nyu.edu/login?url=http://search.ebscohost.com/login.aspx?direct=true&db=edswss&AN=000393965700001&site=eds-live	9999=NA	9999=NA	9999=NA	9999=NA	9999=NA
Broekhuizen, M. L., van Aken, M. A. G., Dubas, J. S., & Leseman, P. P. M. (2018). Child care quality and Dutch 2- and 3-year-olds’ socio-emotional outcomes: Does the amount of care matter? Infant & Child Development, 27(1), 1–1. Retrieved from http://proxy.library.nyu.edu/login?url=http://search.ebscohost.com/login.aspx?direct=true&db=sih&AN=127884673&site=eds-live	9999=NA	9999=NA	9999=NA	9999=NA	9999=NA
Buckrop, J., Roberts, A., & LoCasale-Crouch, J. (2016). Children’s preschool classroom experiences and associations with early elementary special education referral. Early Childhood Research Quarterly, 36, 452–461. https://doi.org/10.1016/j.ecresq.2016.01.016	9999=NA	9999=NA	9999=NA	9999=NA	9999=NA
Bulotsky-Shearer, R. J., Bell, E. R., Carter, T. M., & Dietrich, S. L. R. (2014). Peer play interactions and learning for low-income preschool children: The moderating role of classroom quality. Early Education and Development, 25(6), 815–840. https://doi.org/10.1080/10409289.2014.864214	9999=NA	9999=NA	9999=NA	9999=NA	9999=NA
Bulotsky-Shearer, R. J., Fernandez, V. A., Bichay-Awadalla, K., Bailey, J., Futterer, J., & Qi, C. H. (2020). Teacher-child interaction quality moderates social risks associated with problem behavior in preschool classroom contexts. Journal of Applied Developmental Psychology, 67. psyh. https://doi.org/10.1016/j.appdev.2019.101103	4=Conflict/Negative Emotional Climate	2=self-report	1	SD	10.08	43.7
Bulotsky-Shearer, R. J., Wen, X., Faria, A.-M., Hahs-Vaughn, D. L., & Korfmacher, J. (n.d.). National Profiles of classroom quality and family involvement: A multilevel examination of proximal influences on Head Start children’s school readiness. EARLY CHILDHOOD RESEARCH QUARTERLY. Retrieved from http://proxy.library.nyu.edu/login?url=http://search.ebscohost.com/login.aspx?direct=true&db=edswss&A…	9999=NA	9999=NA	9999=NA	9999=NA	9999=NA
Burchinal, M., Field, S., López, M. L., Howes, C., & Pianta, R. (2012). Instruction in Spanish in pre-kindergarten classrooms and child outcomes for English language learners. Early Childhood Research Quarterly, 27(2), 188–197. https://doi.org/10.1016/j.ecresq.2011.11.003	9999=NA	9999=NA	9999=NA	9999=NA	9999=NA
Burchinal, M., Vandergrift, N., Pianta, R., & Mashburn, A. (2010). Threshold analysis of association between child care quality and child outcomes for low-income children in pre-kindergarten programs. Early Childhood Research Quarterly, 25(2), 166–176. https://doi.org/10.1016/j.ecresq.2009.10.004	9999=NA	9999=NA	9999=NA	9999=NA	9999=NA
Burchinal, M., Vernon-Feagans, L., Vitiello, V., & Greenberg, M. (2014). Thresholds in the association between child care quality and child outcomes in rural preschool children. Early Childhood Research Quarterly, 29(1), 41–51. https://doi.org/10.1016/j.ecresq.2013.09.004	9999=NA	9999=NA	9999=NA	9999=NA	9999=NA
Byers, A. I., Cameron, C. E., Ko, M., LoCasale-Crouch, J., & Grissmer, D. W. (2016). What preschool classroom experiences are associated with whether children improve in visuomotor integration? Early Education and Development, 27(7), 976–1003. https://doi.org/10.1080/10409289.2016.1175243	9999=NA	9999=NA	9999=NA	9999=NA	9999=NA
Cabell, S. Q., Zucker, T. A., DeCoster, J., Melo, C., Forston, L., & Hamre, B. (2018). Prekindergarten interactive book reading quality and children’s language and literacy development: Classroom organization as a moderator. Early Education and Development. psyh. https://doi.org/10.1080/10409289.2018.1514845	9999=NA	9999=NA	9999=NA	9999=NA	9999=NA
Cadima, J., Doumen, S., Verschueren, K., & Buyse, E. (2015). Child engagement in the transition to school: Contributions of self-regulation, teacher–child relationships and classroom climate. Early Childhood Research Quarterly, 32, 1–12. https://doi.org/10.1016/j.ecresq.2015.01.008	9999=NA	9999=NA	9999=NA	9999=NA	9999=NA
Cadima, J., Enrico, M., Ferreira, T., Verschueren, K., Leal, T., & Matos, P. M. (2016). Self-regulation in early childhood: the interplay between family risk, temperament and teacher–child interactions. European Journal of Developmental Psychology, 13(3), 341–360. https://doi.org/10.1080/17405629.2016.1161506	9999=NA	9999=NA	9999=NA	9999=NA	9999=NA
Cadima, J., Verschueren, K., Leal, T., & Guedes, C. (2015). Classroom Interactions, Dyadic Teacher–Child Relationships, and Self–Regulation in Socially Disadvantaged Young Children. Journal of Abnormal Child Psychology, 44(1), 7–17. https://doi.org/10.1007/s10802-015-0060-5	4=Conflict/Negative Emotional Climate	2=self-report	2	SD	0.71	1.55
Cameron, C. E., & Morrison, F. J. (2011). Teacher Activity Orienting Predicts Preschoolers’ Academic and Self-Regulatory Skills. EARLY EDUCATION AND DEVELOPMENT. Retrieved from http://proxy.library.nyu.edu/login?url=http://search.ebscohost.com/login.aspx?direct=true&db=edswss&AN=000299232000004&site=eds-live	9999=NA	9999=NA	9999=NA	9999=NA	9999=NA
Carr, R. C., Mokrova, I. L., Vernon-Feagans, L., & Burchinal, M. R. (2019). Cumulative classroom quality during pre-kindergarten and kindergarten and children’s language, literacy, and mathematics skills. Early Childhood Research Quarterly, 47, 218–228. psyh. https://doi.org/10.1016/j.ecresq.2018.12.010	9999=NA	9999=NA	9999=NA	9999=NA	9999=NA
Castle, M., Heatly, M. C., Bachman, H. J., & Votruba-Drzal, E. (n.d.). Developmental patterns in the associations between instructional practices and children’s math trajectories in elementary school. JOURNAL OF APPLIED DEVELOPMENTAL PSYCHOLOGY. Retrieved from http://proxy.library.nyu.edu/login?url=http://search.ebscohost.com/login.aspx?direct=true&db=edswss&AN=000366078700006&site=eds-live	9999=NA	9999=NA	9999=NA	9999=NA	9999=NA
Castro, S., Granlund, M., & Almqvist, L. (2017). The relationship between classroom quality-related variables and engagement levels in Swedish preschool classrooms: a longitudinal study. European Early Childhood Education Research Journal, 25(1), 122–135. Retrieved from http://10.0.4.56/1350293X.2015.1102413	1=Emotional Support	1=observational measure	3	SD	0.82	5.93
Choi, J. Y., Castle, S., Burchinal, M., Horm, D., Guss, S., & Bingham, G. E. (2018). Peer effects on low-income children’s learning and development. Journal of School Psychology, 71, 1–17. psyh. https://doi.org/10.1016/j.jsp.2018.10.002	9999=NA	9999=NA	9999=NA	9999=NA	9999=NA
Choi, J. Y., Castle, S., Young, E., Worley, L., Long, M., Horm, D. M., & Williamson, A. C. (n.d.). Teacher-Child Interactions and the Development of Executive Function in Preschool-Age Children Attending Head Start. EARLY EDUCATION AND DEVELOPMENT. Retrieved from http://proxy.library.nyu.edu/login?url=http://search.ebscohost.com/login.aspx?direct=true&db=edswss&AN=000381017100002&site=eds-live	9999=NA	9999=NA	9999=NA	9999=NA	9999=NA
Commodari, E. (2013). Preschool teacher attachment and attention skills. SpringerPlus, 2(1), 673. https://doi.org/10.1186/2193-1801-2-673	9999=NA	9999=NA	9999=NA	9999=NA	9999=NA
Cunningham, D. (2010). Relating Preschool Quality to Children’s Literacy Development. Early Childhood Education Journal, 37(6), 501. Retrieved from http://proxy.library.nyu.edu/login?url=http://search.ebscohost.com/login.aspx?direct=true&db=edb&AN=48827289&site=eds-live	9999=NA	9999=NA	9999=NA	9999=NA	9999=NA
Curby, T. W., Bassett, H. H., Denham, S. A., & Brown, C. A. (n.d.). Associations Between Preschoolers’ Social-Emotional Competence and Preliteracy Skills. INFANT AND CHILD DEVELOPMENT. Retrieved from http://proxy.library.nyu.edu/login?url=http://search.ebscohost.com/login.aspx?direct=true&db=edswss&AN=000362397200006&site=eds-live	9999=NA	9999=NA	9999=NA	9999=NA	9999=NA
Curby, T. W., Brock, L. L., & Hamre, B. K. (2013). Teachers’ emotional support consistency predicts children’s achievement gains and social skills. Early Education and Development, 24(3), 292–309. https://doi.org/10.1080/10409289.2012.665760	9999=NA	9999=NA	9999=NA	9999=NA	9999=NA
Curby, T. W., Downer, J. T., & Booren, L. M. (2014). Behavioral exchanges between teachers and children over the course of a typical preschool day: Testing bidirectional associations. EARLY CHILDHOOD RESEARCH QUARTERLY. Retrieved from http://proxy.library.nyu.edu/login?url=http://search.ebscohost.com/login.aspx?direct=true&db=edswss&AN=000334980600009&site=eds-live	9999=NA	9999=NA	9999=NA	9999=NA	9999=NA
Degol, J. L., & Bachman, H. J. (2015). Preschool teachers’ classroom behavioral socialization practices and low-income children’s self-regulation skills. EARLY CHILDHOOD RESEARCH QUARTERLY. Retrieved from http://proxy.library.nyu.edu/login?url=http://search.ebscohost.com/login.aspx?direct=true&db=edswss&AN=000351785900008&site=eds-live	9999=NA	9999=NA	9999=NA	9999=NA	9999=NA
DESIMONE, L. M., & LONG, D. (2010). Teacher Effects and the Achievement Gap: Do Teacher and Teaching Quality Influence the Achievement Gap Between Black and White and High- and Low-SES Students in the Early Grades? Teachers College Record, 112(12), 3024–3075. Retrieved from http://proxy.library.nyu.edu/login?url=http://search.ebscohost.com/login.aspx?direct=true&db=tfh&AN=57962837&site=eds-live	9999=NA	9999=NA	9999=NA	9999=NA	9999=NA
Doabler, C. T., Gearin, B., Baker, S. K., Stoolmiller, M., Kennedy, P. C., Clarke, B., Nelson, N. J., Fien, H., & Smolkowski, K. (2019). Student Practice Opportunities in Core Mathematics Instruction: Exploring for a Goldilocks Effect for Kindergartners With Mathematics Difficulties. Journal of Learning Disabilities, 52(3), 271–283. https://doi.org/10.1177/0022219418823708	9999=NA	9999=NA	9999=NA	9999=NA	9999=NA
Doabler, C. T., Stoolmiller, M., Kennedy, P. C., Nelson, N. J., Clarke, B., Gearin, B., Fien, H., Smolkowski, K., & Baker, S. K. (2019). Do Components of Explicit Instruction Explain the Differential Effectiveness of a Core Mathematics Program for Kindergarten Students with Mathematics Difficulties? A Mediated Moderation Analysis. Assessment for Effective Intervention, 44(3), 197–211. eric.	9999=NA	9999=NA	9999=NA	9999=NA	9999=NA
Dotterer, A. M. ( 1 ), Burchinal, M. ( 2 ), Bryant, D. ( 2 ), Early, D. ( 2 ), & Pianta, R. C. ( 3 ). (2013). Universal and targeted pre-kindergarten programmes: A comparison of classroom characteristics and child outcomes. Early Child Development and Care, 183(7), 931–950. https://doi.org/10.1080/03004430.2012.698388	9999=NA	9999=NA	9999=NA	9999=NA	9999=NA
Downer, J. T., Hamagami, A., Pianta, R. C., Grimm, K. J., & Howes, C. (n.d.). Observations of teacher-child interactions in classrooms serving Latinos and dual language learners: Applicability of the Classroom Assessment Scoring System in diverse settings. EARLY CHILDHOOD RESEARCH QUARTERLY. Retrieved from http://proxy.library.nyu.edu/login?url=http://search.ebscohost.com/login.aspx?direct=true&d…	9999=NA	9999=NA	9999=NA	9999=NA	9999=NA
Duval, S., Bouchard, C., Pagé, P., & Hamel, C. (2016). Quality of Classroom Interactions in Kindergarten and Executive Functions among Five Year-Old Children. Cogent Education, 3(1), 18. Retrieved from http://proxy.library.nyu.edu/login?url=https://search.proquest.com/docview/1913350840?accountid=12768 http://getit.library.nyu.edu/resolve?url_ver=Z39.88-2004&rft_val_fmt=info:ofi/fmt:kev:mtx:journ…	9999=NA	9999=NA	9999=NA	9999=NA	9999=NA
Early, D. M., Sideris, J., Neitzel, J., LaForett, D. R., & Nehler, C. G. (2018). Factor structure and validity of the Early Childhood Environment Rating Scale - Third Edition (ECERS-3). EARLY CHILDHOOD RESEARCH QUARTERLY, 44, 242–256. https://doi.org/10.1016/j.ecresq.2018.04.009	9999=NA	9999=NA	9999=NA	9999=NA	9999=NA
Elicker, J., Sprague, J. B., Wen, X., & Kwon, K.-A. (n.d.). Early Head Start Relationships: Association with Program Outcomes. EARLY EDUCATION AND DEVELOPMENT. Retrieved from http://proxy.library.nyu.edu/login?url=http://search.ebscohost.com/login.aspx?direct=true&db=edswss&AN=000318280800007&site=eds-live	9999=NA	9999=NA	9999=NA	9999=NA	9999=NA
Farrow, J., Wasik, B. A., & Hindman, A. H. (2020). Exploring the unique contributions of teachers’ syntax to preschoolers’ and kindergarteners’ vocabulary learning. Early Childhood Research Quarterly, 51, 178–190. aph.	9999=NA	9999=NA	9999=NA	9999=NA	9999=NA
Ferreira, M., Aguiar, C., Correia, N., Fialho, M., & Pimentel, J. S. (2019). Friendships and Social Acceptance of Portuguese Children with Disabilities: The Role of Classroom Quality, Individual Skills, and Dosage. Topics in Early Childhood Special Education, 39(3), 183–195. eric.	9999=NA	9999=NA	9999=NA	9999=NA	9999=NA
Finch, J., Finch, J. E., Johnson, A. D., & Phillips, D. A. (2015). Is sensitive caregiving in child care associated with children’s effortful control skills? An exploration of linear and threshold effects. EARLY CHILDHOOD RESEARCH QUARTERLY. Retrieved from http://proxy.library.nyu.edu/login?url=http://search.ebscohost.com/login.aspx?direct=true&db=edswss&AN=000351785900011&site=eds-live	9999=NA	9999=NA	9999=NA	9999=NA	9999=NA
Folsom, J., Saez, L., Folsom, J. S., Schatschneider, C., & Al Otaiba, S. (n.d.). Relations Among Student Attention Behaviors, Teacher Practices, and Beginning Word Reading Skill. JOURNAL OF LEARNING DISABILITIES. Retrieved from http://proxy.library.nyu.edu/login?url=http://search.ebscohost.com/login.aspx?direct=true&db=edswss&AN=000307337700004&site=eds-live	9999=NA	9999=NA	9999=NA	9999=NA	9999=NA
Franco, X., Bryant, D. M., Gillanders, C., Castro, D. C., Zepeda, M., & Willoughby, M. T. (2019). Examining linguistic interactions of dual language learners using the Language Interaction Snapshot (LISn). Early Childhood Research Quarterly, 48, 50–61. psyh. https://doi.org/10.1016/j.ecresq.2019.02.007	9999=NA	9999=NA	9999=NA	9999=NA	9999=NA
Friedman-Krauss, A. H., Raver, C. C., Morris, P. A., & Jones, S. M. (2014). The role of classroom-level child behavior problems in predicting preschool teacher stress and classroom emotional climate. Early Education and Development, 25(4), 530–552. https://doi.org/10.1080/10409289.2013.817030	9999=NA	9999=NA	9999=NA	9999=NA	9999=NA
Fuhs, M. W., Farran, D. C., & Nesbitt, K. T. (2013). Preschool classroom processes as predictors of children’s cognitive self-regulation skills development. School Psychology Quarterly, 28(4), 347–359. https://doi.org/10.1037/spq0000031	9999=NA	9999=NA	9999=NA	9999=NA	9999=NA
Fuhs, M. W., Nesbitt, K. T., & Jackson, H. (2018). Chronic Absenteeism and Preschool Children’s Executive Functioning Skills Development. Journal of Education for Students Placed at Risk, 23(1/2), 39–52. Retrieved from http://proxy.library.nyu.edu/login?url=http://search.ebscohost.com/login.aspx?direct=true&db=tfh&AN=128746545&site=eds-live	9999=NA	9999=NA	9999=NA	9999=NA	9999=NA
Fuligni, A. S., Howes, C., Huang, Y., Hong, S. S., & Lara-Cinisomo, S. (2012). Activity settings and daily routines in preschool classrooms: Diverse experiences in early learning settings for low-income children. Early Childhood Research Quarterly, 27(2), 198–209. https://doi.org/10.1016/j.ecresq.2011.10.001	9999=NA	9999=NA	9999=NA	9999=NA	9999=NA
Garner, P. W., Mahatmya, D., Moses, L. K., & Bolt, E. N. (2014). Associations of preschool type and teacher–child relational quality with young children’s social-emotional competence. Early Education and Development, 25(3), 399–420. https://doi.org/10.1080/10409289.2013.801706	9999=NA	9999=NA	9999=NA	9999=NA	9999=NA
Gerde, H. K., Bingham, G. E., & Pendergast, M. L. (2015). Reliability and validity of the Writing Resources and Interactions in Teaching Environments (WRITE) for preschool classrooms. Early Childhood Research Quarterly, 31, 34–46. https://doi.org/10.1016/j.ecresq.2014.12.008	9999=NA	9999=NA	9999=NA	9999=NA	9999=NA
Glüer, M., & Gregoriadis, A. (2017). Quality of teacher–child relationship and preschoolers’ pro-social behaviour in German kindergartens. Education 3-13, 45(5), 558–571. https://doi.org/10.1080/03004279.2016.1140802	9999=NA	9999=NA	9999=NA	9999=NA	9999=NA
Goble, P., Sandilos, L. E., & Pianta, R. C. (2019). Gains in teacher-child interaction quality and children’s school readiness skills: Does it matter where teachers start? Journal of School Psychology, 73, 101–113. https://doi.org/10.1016/j.jsp.2019.03.006	9999=NA	9999=NA	9999=NA	9999=NA	9999=NA
Gomez, L. E., Vasilyeva, M., & Dulaney, A. (n.d.). Preschool teachers’ read-aloud practices in Chile as predictors of children’s vocabulary. JOURNAL OF APPLIED DEVELOPMENTAL PSYCHOLOGY. Retrieved from http://proxy.library.nyu.edu/login?url=http://search.ebscohost.com/login.aspx?direct=true&db=edswss&AN=000413125700014&site=eds-live	9999=NA	9999=NA	9999=NA	9999=NA	9999=NA
Gower, A. L., Lingras, K. A., Mathieson, L. C., Kawabata, Y., & Crick, N. R. (2014). The Role of Preschool Relational and Physical Aggression in the Transition to Kindergarten: Links with Social-Psychological Adjustment. Early Education and Development, 25(5), 619–640. https://doi.org/10.1080/10409289.2014.844058	9999=NA	9999=NA	9999=NA	9999=NA	9999=NA
Gözde ERTÜRK KARA, H., GÖNEN, M. S., & PIANTA, R. (2017). The examination of the relationship between the quality of teacher-child interaction and children's self-regulation skills. Hacettepe University Journal of Education, 32(4), 880. Retrieved from http://proxy.library.nyu.edu/login?url=http://search.ebscohost.com/login.aspx?direct=true&db=edo&AN=125916807&site=eds-live	9999=NA	9999=NA	9999=NA	9999=NA	9999=NA
Graves Jr., S. L., & Howes, C. (2011). Ethnic differences in social-emotional development in preschool: The impact of teacher child relationships and classroom quality. School Psychology Quarterly, 26(3), 202–214. https://doi.org/10.1037/a0024117	9999=NA	9999=NA	9999=NA	9999=NA	9999=NA
Graziano, P. A., Garb, L. R., Ros, R., Hart, K., & Garcia, A. (2016). Executive functioning and school readiness among preschoolers with externalizing problems: The moderating role of the student–teacher relationship. Early Education and Development, 27(5), 573–589. https://doi.org/10.1080/10409289.2016.1102019	9999=NA	9999=NA	9999=NA	9999=NA	9999=NA
Guarino, C., Dieterle, S. G., Bargagliotti, A. E., & Mason, W. M. (2013). What Can We Learn about Effective Early Mathematics Teaching? A Framework for Estimating Causal Effects Using Longitudinal Survey Data. Journal of Research on Educational Effectiveness, 6(2), 164–198. Retrieved from http://proxy.library.nyu.edu/login?url=http://search.ebscohost.com/login.aspx?direct=true&db=eric&AN=EJ998841…	9999=NA	9999=NA	9999=NA	9999=NA	9999=NA
Guo, Y., Justice, L. M., Kaderavek, J. N., & McGinty, A. (n.d.). The literacy environment of preschool classrooms: contributions to children’s emergent literacy growth. JOURNAL OF RESEARCH IN READING. Retrieved from http://proxy.library.nyu.edu/login?url=http://search.ebscohost.com/login.aspx?direct=true&db=edswss&AN=000306311200005&site=eds-live	9999=NA	9999=NA	9999=NA	9999=NA	9999=NA
Guo, Y., Kaderavek, J. N., Piasta, S. B., Justice, L. M., & McGinty, A. (2011). Preschool teachers’ sense of community, instructional quality, and children’s language and literacy gains. Early Education and Development, 22(2), 206–233. https://doi.org/10.1080/10409281003641257	9999=NA	9999=NA	9999=NA	9999=NA	9999=NA
Guo, Y., Piasta, S. B., Justice, L. M., & Kaderavek, J. N. (2010). Relations among preschool teachers’ self-efficacy, classroom quality, and children’s language and literacy gains. Teaching and Teacher Education, 26(4), 1094–1103. https://doi.org/10.1016/j.tate.2009.11.005	9999=NA	9999=NA	9999=NA	9999=NA	9999=NA
Guo, Y., Tompkins, V., Justice, L., & Petscher, Y. (2014). Classroom age composition and vocabulary development among at-risk preschoolers. Early Education and Development, 25(7), 1016–1034. https://doi.org/10.1080/10409289.2014.893759	9999=NA	9999=NA	9999=NA	9999=NA	9999=NA
Hamre, B. K., Justice, L. M., Pianta, R. C., Kilday, C., Sweeney, B., Downer, J. T., & Leach, A. (2010). Implementation fidelity of MyTeachingPartner literacy and language activities: Association with preschoolers’ language and literacy growth. Early Childhood Research Quarterly, 25(3), 329–347. https://doi.org/10.1016/j.ecresq.2009.07.002	9999=NA	9999=NA	9999=NA	9999=NA	9999=NA
Hamre, B., Hatfield, B., Pianta, R., & Jamil, F. (2014). Evidence for General and Domain-Specific Elements of Teacher-Child Interactions: Associations With Preschool Children’s Development. Child Development, 85(3), 1257–1274. https://doi.org/10.1111/cdev.12184	9999=NA	9999=NA	9999=NA	9999=NA	9999=NA
Hanno, E. C., Gonzalez, K. E., Lebowitz, R. B., McCoy, D. C., Lizárraga, A., & Korder Fort, C. (2020). Structural and process quality features in Peruvian early childhood education settings. Journal of Applied Developmental Psychology, 67. psyh. https://doi.org/10.1016/j.appdev.2019.101105	9999=NA	9999=NA	9999=NA	9999=NA	9999=NA
Hatfield, B. E., Burchinal, M. R., Pianta, R. C., & Sideris, J. (2016). Thresholds in the association between quality of teacher–child interactions and preschool children’s school readiness skills. Early Childhood Research Quarterly, 36, 561–571. https://doi.org/10.1016/j.ecresq.2015.09.005	9999=NA	9999=NA	9999=NA	9999=NA	9999=NA
Hemdan Mohamed, A. H., & Mohamed Marzouk, S. A. A. F. (2016). The association between preschool classroom quality and children’s social-emotional problems. Early Child Development and Care, 186(8), 1302–1315. https://doi.org/10.1080/03004430.2015.1092140	9999=NA	9999=NA	9999=NA	9999=NA	9999=NA
Hernández, M. M., Eisenberg, N., Valiente, C., Spinrad, T. L., Berger, R. H., VanSchyndel, S. K., Silva, K. M., Diaz, A., Thompson, M. S., Gal, D. E., & Southworth, J. (2018). Bidirectional associations between emotions and school adjustment. Journal of Personality, 86(5), 853–867. https://doi.org/10.1111/jopy.12361	9999=NA	9999=NA	9999=NA	9999=NA	9999=NA
Hernández, M. M., Eisenberg, N., Valiente, C., Spinrad, T. L., VanSchyndel, S. K., Diaz, A., … Southworth, J. (2017). Observed emotions as predictors of quality of kindergartners’ social relationships. Social Development, 26(1), 21–39. https://doi.org/10.1111/sode.12179	9999=NA	9999=NA	9999=NA	9999=NA	9999=NA
Hernández, M. M., Valiente, C., Eisenberg, N., Berger, R. H., Spinrad, T. L., VanSchyndel, S. K., … Thompson, M. S. (2017). Elementary students’ effortful control and academic achievement: The mediating role of teacher–student relationship quality. Early Childhood Research Quarterly, 40, 98–109. https://doi.org/10.1016/j.ecresq.2016.10.004	9999=NA	9999=NA	9999=NA	9999=NA	9999=NA
Hestenes llhesten@uncg.edu, L. L. ., Kintner-Duffy, V., Wang, Y. C., La Paro, K., Mims, S. U. ., Crosby, D., … Cassidy, D. J. . (2015). Comparisons among quality measures in child care settings: Understanding the use of multiple measures in North Carolina’s QRIS and their links to social-emotional development in preschool children. Early Childhood Research Quarterly, 30(Part B), 199–214. Retrieve…	5=Global score of the measure used in the analyses	1=observational measure	4	SD	0.625	3.74
Hindman, A. H. (n.d.). Mathematics instruction in Head Start: Nature, extent, and contributions to children’s learning. JOURNAL OF APPLIED DEVELOPMENTAL PSYCHOLOGY. Retrieved from http://proxy.library.nyu.edu/login?url=http://search.ebscohost.com/login.aspx?direct=true&db=edswss&AN=000322687000004&site=eds-live	9999=NA	9999=NA	9999=NA	9999=NA	9999=NA
Hindman, A. H., & Wasik, B. A. (2015). Building vocabulary in two languages: An examination of Spanish-speaking Dual Language Learners in Head Start. EARLY CHILDHOOD RESEARCH QUARTERLY. Retrieved from http://proxy.library.nyu.edu/login?url=http://search.ebscohost.com/login.aspx?direct=true&db=edswss&AN=000351785900003&site=eds-live	9999=NA	9999=NA	9999=NA	9999=NA	9999=NA
Hindman, A. H., & Wasik, B. A. (n.d.). Vocabulary learning in Head Start: Nature and extent of classroom instruction and its contributions to children’s learning. JOURNAL OF SCHOOL PSYCHOLOGY. Retrieved from http://proxy.library.nyu.edu/login?url=http://search.ebscohost.com/login.aspx?direct=true&db=edswss&AN=000322848800007&site=eds-live	9999=NA	9999=NA	9999=NA	9999=NA	9999=NA
Hindman, A. H., Pendergast, L. L., & Gooze, R. A. (2016). Using bifactor models to measure teacher-child interaction quality in early childhood: Evidence from the Caregiver Interaction Scale. EARLY CHILDHOOD RESEARCH QUARTERLY. Retrieved from http://proxy.library.nyu.edu/login?url=http://search.ebscohost.com/login.aspx?direct=true&db=edswss&AN=000378448700034&site=eds-live	9999=NA	9999=NA	9999=NA	9999=NA	9999=NA
Hindman, A. H., Wasik, B. A., & Bradley, D. E. (2019). How Classroom Conversations Unfold: Exploring Teacher-Child Exchanges during Shared Book Reading. Early Education and Development, 30(4), 478–495. eric.	9999=NA	9999=NA	9999=NA	9999=NA	9999=NA
Hipson, W. E., & Seguin, D. G. (2016). Is good fit related to good behaviour? Goodness of fit between daycare teacher-child relationships, temperament, and prosocial behaviour. EARLY CHILD DEVELOPMENT AND CARE. Retrieved from http://proxy.library.nyu.edu/login?url=http://search.ebscohost.com/login.aspx?direct=true&db=edswss&AN=000374778700008&site=eds-live	9999=NA	9999=NA	9999=NA	9999=NA	9999=NA
Hoang, N., Holopainen, L., & Siekkinen, M. (2018). Classroom quality profiles and associations with children’s classroom engagement in vietnamese kindergartens. Learning Environments Research, No Pagination Specified-No Pagination Specified. https://doi.org/10.1007/s10984-018-9273-1	9999=NA	9999=NA	9999=NA	9999=NA	9999=NA
Hong, S. L. S., Howes, C., Marcella, J., Zucker, E., & Huang, Y. (2015). Quality Rating and Improvement Systems: Validation of a local implementation in LA County and children’s school-readiness. EARLY CHILDHOOD RESEARCH QUARTERLY. Retrieved from http://proxy.library.nyu.edu/login?url=http://search.ebscohost.com/login.aspx?direct=true&db=edswss&AN=000347264000005&site=eds-live	9999=NA	9999=NA	9999=NA	9999=NA	9999=NA
Howes, C., Wishard Guerra, A., Fuligni, A., Zucker, E., Lee, L., Obregon, N. B., & Spivak, A. (2011). Classroom dimensions predict early peer interaction when children are diverse in ethnicity, race, and home language. Early Childhood Research Quarterly, 26(4), 399–408. https://doi.org/10.1016/j.ecresq.2011.02.004	9999=NA	9999=NA	9999=NA	9999=NA	9999=NA
Hu, B. Y., Fan, X., Wu, Y., LoCasale-Crouch, J., & Song, Z. (2020). Teacher–child interaction quality and Chinese children’s academic and cognitive development: New perspectives from piecewise growth modeling. Early Childhood Research Quarterly, 51, 242–255. psyh. https://doi.org/10.1016/j.ecresq.2019.10.003	9999=NA	9999=NA	9999=NA	9999=NA	9999=NA
Hu, B. Y., Fan, X., Wu, Z., LoCasale-Crouch, J., Yang, N., & Zhang, J. (2017). Teacher-child interactions and children’s cognitive and social skills in Chinese preschool classrooms. Children and Youth Services Review, 79, 78–86. https://doi.org/10.1016/j.childyouth.2017.05.028	9999=NA	9999=NA	9999=NA	9999=NA	9999=NA
Hu, B. Y., Teo, T., Wu, Z., & Nie, Y. (n.d.). Classroom quality and Chinese preschool Children’s approaches to learning. LEARNING AND INDIVIDUAL DIFFERENCES. Retrieved from http://proxy.library.nyu.edu/login?url=http://search.ebscohost.com/login.aspx?direct=true&db=edswss&AN=000397351100006&site=eds-live	9999=NA	9999=NA	9999=NA	9999=NA	9999=NA
Hu, B. Y., Wu, H., Curby, T. W., Wu, Z., & Zhang, X. (2018). Teacher–child interaction quality, attitudes toward reading, and literacy achievement of Chinese preschool children: Mediation and moderation analysis. Learning and Individual Differences, 68, 1–11. psyh. https://doi.org/10.1016/j.lindif.2018.09.004	1=Emotional Support	1=observational measure	3	SD	0.74	4.94
Hu, B. Y., Zhou, Y., Chen, L., Fan, X., & Winsler, A. (2017). Preschool expenditures and Chinese children’s academic performance: The mediating effect of teacher-child interaction quality. Early Childhood Research Quarterly, 41, 37–49. https://doi.org/10.1016/j.ecresq.2017.05.002	9999=NA	9999=NA	9999=NA	9999=NA	9999=NA
Iruka, I. U., Curenton, S. M., Sims, J., Blitch, K. A., & Gardner, S. (2020). Factors associated with early school readiness profiles for Black girls. Early Childhood Research Quarterly, 51, 215–228. aph.	9999=NA	9999=NA	9999=NA	9999=NA	9999=NA
Jeon, H.-J., Langill, C. C., Peterson, C. A., Luze, G. J., Carta, J. J., & Atwater, J. B. (2010). Children’s Individual Experiences in Early Care and Education: Relations with Overall Classroom Quality and Children’s School Readiness. Early Education and Development, 21(6), 912–939. Retrieved from http://proxy.library.nyu.edu/login?url=http://search.ebscohost.com/login.aspx?direct=true&db=eric&AN…	9999=NA	9999=NA	9999=NA	9999=NA	9999=NA
Jeon, L., Buettner, C. K., & Snyder, A. R. (2014). Pathways from teacher depression and child-care quality to child behavioral problems. Journal of Consulting and Clinical Psychology, 82(2), 225–235. https://doi.org/10.1037/a0035720	9999=NA	9999=NA	9999=NA	9999=NA	9999=NA
Jung, E. (2014). Examining differences in kindergarteners’ mathematics learning: A closer look at instruction, socioeconomic status, and race. The Journal of Educational Research, 107(6), 429–439. https://doi.org/10.1080/00220671.2013.833074	9999=NA	9999=NA	9999=NA	9999=NA	9999=NA
Jung, E., Zhang, Y., & Chiang, J. (2019). Teachers’ Mathematics Education and Readiness Beliefs, and Kindergarteners’ Mathematics Learning. International Journal of Education in Mathematics, Science and Technology, 7(2), 137–154. eric.	9999=NA	9999=NA	9999=NA	9999=NA	9999=NA
Jung, Y., Zuniga, S., Howes, C., Jeon, H.-J., Parrish, D., Quick, H., … Hauser, A. (2016). Improving Latino children’s early language and literacy development: key features of early childhood education within family literacy programmes. EARLY CHILD DEVELOPMENT AND CARE. Retrieved from http://proxy.library.nyu.edu/login?url=http://search.ebscohost.com/login.aspx?direct=true&db=edswss&AN=0003758496…	9999=NA	9999=NA	9999=NA	9999=NA	9999=NA
Kohl, K., Bihler, L.-M., Willard, J. A., Agache, A., & Leyendecker, B. (2019). Linking quantity and quality of early childhood education and care to children’s socio-emotional adjustment: A german cross-sectional study. Early Education and Development. psyh. https://doi.org/10.1080/10409289.2019.1650543	9999=NA	9999=NA	9999=NA	9999=NA	9999=NA
Kohl, K., Willard, J. A., Agache, A., Bihler, L.-M., & Leyendecker, B. (2019). Classroom Quality, Classroom Composition, and Age at Entry: Experiences in Early Childhood Education and Care and Single and Dual Language Learners’ German Vocabulary. AERA Open, 5(1). eric. http://search.ebscohost.com/login.aspx?direct=true&db=eric&AN=EJ1210500&site=ehost-live&scope=site	9999=NA	9999=NA	9999=NA	9999=NA	9999=NA
Kwon, K.-A., Jeon, S., Jeon, L., & Castle, S. (2019). The role of teachers’ depressive symptoms in classroom quality and child developmental outcomes in Early Head Start programs. Learning and Individual Differences, 74. psyh. https://doi.org/10.1016/j.lindif.2019.06.002	9999=NA	9999=NA	9999=NA	9999=NA	9999=NA
Leyva, D., Weiland, C., Barata, M., Yoshikawa, H., Snow, C., Treviño, E., & Rolla, A. (2015). Teacher-Child Interactions in Chile and Their Associations With Prekindergarten Outcomes. Child Development, 86(3), 781–799. https://doi.org/10.1111/cdev.12342	9999=NA	9999=NA	9999=NA	9999=NA	9999=NA
Li, K., Pan, Y., Hu, B., Burchinal, M., De Marco, A., Fan, X., & Qin, J. (2016). Early childhood education quality and child outcomes in China: Evidence from Zhejiang Province. Early Childhood Research Quarterly, 36, 427–438. https://doi.org/10.1016/j.ecresq.2016.01.009	9999=NA	9999=NA	9999=NA	9999=NA	9999=NA
Limlingan, M. C., McWayne, C. M., Sanders, E. A., & López, M. L. (2020). Classroom Language Contexts as Predictors of Latinx Preschool Dual Language Learners’ School Readiness. American Educational Research Journal, 57(1), 339–370. eric.	9999=NA	9999=NA	9999=NA	9999=NA	9999=NA
Lin, Y.-C., & Magnuson, K. A. (2018). Classroom quality and children’s academic skills in child care centers: Understanding the role of teacher qualifications. Early Childhood Research Quarterly, 42, 215–227. https://doi.org/10.1016/j.ecresq.2017.10.003	9999=NA	9999=NA	9999=NA	9999=NA	9999=NA
Lippard, C. N., La Paro, K. M., Rouse, H. L., & Crosby, D. A. (2018). A Closer Look at Teacher-Child Relationships and Classroom Emotional Context in Preschool. CHILD & YOUTH CARE FORUM, 47(1), 1–21. https://doi.org/10.1007/s10566-017-9414-1	9999=NA	9999=NA	9999=NA	9999=NA	9999=NA
Logan, J., Piasta, S., Justice, L., Schatschneider, C., & Petrill, S. (2011). Children's attendance rates and quality of teacher-child interactions in at-risk preschool classrooms: Contribution to children's expressive language growth. Child & Youth Care Forum, 40(6), 457-477. Retrieved from http://proxy.library.nyu.edu/login?url=http://search.ebscohost.com/login.aspx?direct=true&db=sih&AN=674475…	9999=NA	9999=NA	9999=NA	9999=NA	9999=NA
Logan, J., Piasta, S., Justice, L., Schatschneider, C., & Petrill, S. (2011). Children's attendance rates and quality of teacher-child interactions in at-risk preschool classrooms: Contribution to children's expressive language growth. Child & Youth Care Forum, 40(6), 457-477. Retrieved from http://proxy.library.nyu.edu/login?url=http://search.ebscohost.com/login.aspx?direct=true&db=sih&AN=674475…	9999=NA	9999=NA	9999=NA	9999=NA	9999=NA
Lohndorf, R. T., Vermeer, H. J., Cárcamo, R. A., De la Harpe, C., & Mesman, J. (2019). Preschoolers’ problem behavior, prosocial behavior, and language ability in a Latin-American context: The roles of child executive functions and socialization environments. Early Childhood Research Quarterly, 48, 36–49. psyh. https://doi.org/10.1016/j.ecresq.2019.02.005	9999=NA	9999=NA	9999=NA	9999=NA	9999=NA
Lowenstein, A. E., Friedman-Krauss, A. H., Raver, C. C., Jones, S. M., & Pess, R. A. (n.d.). School Climate, Teacher-Child Closeness, and Low-Income Children’s Academic Skills in Kindergarten. Journal of Educational and Developmental Psychology, 5(2), 89–108. https://doi.org/10.5539/jedp.v5n2p89	9999=NA	9999=NA	9999=NA	9999=NA	9999=NA
Luchtel, M., Hughes, K., Luze, G., Bruna, K. R., & Peterson, C. (2010). A Comparison of Teacher-Rated Classroom Conduct, Social Skills, and Teacher-Child Relationship Quality between Preschool English Learners and Preschool English Speakers. NHSA Dialog, 13(2), 92–111. Retrieved from http://proxy.library.nyu.edu/login?url=https://search.proquest.com/docview/742873392?accountid=12768	9999=NA	9999=NA	9999=NA	9999=NA	9999=NA
Malloy, C. (2019). Associations between Classroom Language Composition, Teacher Social-Emotional Support, and Dual Language Learning Preschoolers’ Social Behavior. Early Education and Development, 30(4), 439–455. eric.	9999=NA	9999=NA	9999=NA	9999=NA	9999=NA
McCormick, M. P., O’Connor, E. E., Cappella, E., & McClowry, S. G. (2013). Estimating Causal Effects of Teacher-Child Relationships on Reading and Math Achievement in a High-Risk Sample: A Multi-Level Propensity Score Matching Approach (p. 9). Society for Research on Educational Effectiveness. 2040 Sheridan Road, Evanston, IL 60208. Retrieved from http://proxy.library.nyu.edu/login?url=https://se…	9999=NA	9999=NA	9999=NA	9999=NA	9999=NA
McCoy, D. C. ( 1 ), & Wolf, S. ( 2 ). (2018). Changes in classroom quality predict Ghanaian preschoolers’ gains in academic and social-emotional skills. Developmental Psychology, 54(8), 1582–1599. https://doi.org/10.1037/dev0000546	9999=NA	9999=NA	9999=NA	9999=NA	9999=NA
McCoy, D. C., Connors, M. C., Morris, P. A., Yoshikawa, H., & Friedman-Krauss, A. H. (2015). Neighborhood Economic Disadvantage and Children’s Cognitive and Social-Emotional Development: Exploring Head Start Classroom Quality as a Mediating Mechanism. Early Childhood Research Quarterly, 32, 150–159. https://doi.org/10.1016/j.ecresq.2015.04.003	9999=NA	9999=NA	9999=NA	9999=NA	9999=NA
McGinty, A. S., Justice, L. M., Piasta, S. B., Kaderavek, J., & Fan, X. (2012). Does context matter? Explicit print instruction during reading varies in its influence by child and classroom factors. Early Childhood Research Quarterly, 27(1), 77–89. https://doi.org/10.1016/j.ecresq.2011.05.002	9999=NA	9999=NA	9999=NA	9999=NA	9999=NA
Moen, A. L., Sheridan, S. M., Schumacher, R. E., & Cheng, K. C. (2019). Early Childhood Student-Teacher Relationships: What Is the Role of Classroom Climate for Children Who Are Disadvantaged? Early Childhood Education Journal, 47(3), 331–341. eric.	9999=NA	9999=NA	9999=NA	9999=NA	9999=NA
Mohamed, A. H. H. (2018). Gender as a moderator of the association between teacher–child relationship and social skills in preschool. Early Child Development and Care, 188(12), 1711–1725. psyh. https://doi.org/10.1080/03004430.2016.1278371	9999=NA	9999=NA	9999=NA	9999=NA	9999=NA
Mortensen, J. A., & Barnett, M. A. (2019). Intrusive parenting, teacher sensitivity, and negative emotionality on the development of emotion regulation in early head start toddlers. Infant Behavior & Development, 55, 10–21. https://doi.org/10.1016/j.infbeh.2019.01.004	9999=NA	9999=NA	9999=NA	9999=NA	9999=NA
Neuenschwander, R., Friedman-Krauss, A., Raver, C., & Blair, C. (2017). Teacher Stress Predicts Child Executive Function: Moderation by School Poverty. EARLY EDUCATION AND DEVELOPMENT. Retrieved from http://proxy.library.nyu.edu/login?url=http://search.ebscohost.com/login.aspx?direct=true&db=edswss&AN=000423293900007&site=eds-live	9999=NA	9999=NA	9999=NA	9999=NA	9999=NA
Nguyen, T., Ansari, A., Pianta, R. C., Whittaker, J. V., Vitiello, V. E., & Ruzek, E. (2020). The classroom relational environment and children’s early development in preschool. Social Development. psyh. https://doi.org/10.1111/sode.12447	9999=NA	9999=NA	9999=NA	9999=NA	9999=NA
Niklas, F., & Tayler, C. (2018). Room quality and composition matters: Children’s verbal and numeracy abilities in Australian early childhood settings. Learning and Instruction, 54, 114–124. https://doi.org/10.1016/j.learninstruc.2017.08.006	5=Global score of the measure used in the analyses	1=observational measure	2	SD	999	999
Norling, M., Sandberg, A., & Almqvist, L. (n.d.). Engagement and emergent literacy practices in Swedish preschools. EUROPEAN EARLY CHILDHOOD EDUCATION RESEARCH JOURNAL. Retrieved from http://proxy.library.nyu.edu/login?url=http://search.ebscohost.com/login.aspx?direct=true&db=edswss&AN=000365605600004&site=eds-live	9999=NA	9999=NA	9999=NA	9999=NA	9999=NA
Pakarinen, E., Kiuru, N., Lerkkanen, M.-K., Poikkeus, A.-M., Ahonen, T., & Nurmi, J.-E. (2011). Instructional support predicts children’s task avoidance in kindergarten. Early Childhood Research Quarterly, 26(3), 376–386. https://doi.org/10.1016/j.ecresq.2010.11.003	9999=NA	9999=NA	9999=NA	9999=NA	9999=NA
Pakarinen, E., Kiuru, N., Lerkkanen, M.-K., Poikkeus, A.-M., Siekkinen, M., & Nurmi, J.-E. (2010). Classroom organization and teacher stress predict learning motivation in kindergarten children. European Journal of Psychology of Education, 25(3), 281–300. https://doi.org/10.1007/s10212-010-0025-6	9999=NA	9999=NA	9999=NA	9999=NA	9999=NA
Partee, A. M., Hamre, B. K., & Williford, A. P. (2019). Examining the role of preschool classrooms’ behavioral composition as a predictor of the quality of teacher–child interactions. Early Education and Development. psyh. https://doi.org/10.1080/10409289.2019.1694813	9999=NA	9999=NA	9999=NA	9999=NA	9999=NA
Paschall, K. W., Gonzalez, H., Mortensen, J. A., Barnett, M. A., & Mastergeorge, A. M. (2015). Children’s negative emotionality moderates influence of parenting styles on preschool classroom adjustment. Journal of Applied Developmental Psychology, 39, 1–13. https://doi.org/10.1016/j.appdev.2015.04.009	9999=NA	9999=NA	9999=NA	9999=NA	9999=NA
Pentimonti, J. M., Justice, L. M., Yeomans-Maldonado, G., McGinty, A. S., Slocum, L., & O’Connell, A. (2017). Teachers’ use of high- and low-support scaffolding strategies to differentiate language instruction in high-risk/economically disadvantaged settings. Journal of Early Intervention, 39(2), 125–146. https://doi.org/10.1177/1053815117700865	9999=NA	9999=NA	9999=NA	9999=NA	9999=NA
Pianta, R. C., Whittaker, J. E., Vitiello, V., Ruzek, E., Ansari, A., Hofkens, T., & DeCoster, J. (2020). Children’s school readiness skills across the pre-K year: Associations with teacher-student interactions, teacher practices, and exposure to academic content. Journal of Applied Developmental Psychology, 66. psyh. https://doi.org/10.1016/j.appdev.2019.101084	9999=NA	9999=NA	9999=NA	9999=NA	9999=NA
Ponitz, C. C. (n.d.). Contexts of reading instruction: Implications for literacy skills and kindergarteners’ behavioral engagement. EARLY CHILDHOOD RESEARCH QUARTERLY. Retrieved from http://proxy.library.nyu.edu/login?url=http://search.ebscohost.com/login.aspx?direct=true&db=edswss&AN=000290010400002&site=eds-live	9999=NA	9999=NA	9999=NA	9999=NA	9999=NA
Portilla, X. A., Ballard, P. J., Adler, N. E., Boyce, W. T., & Obradovic, J. (2014). An integrative view of school functioning: Transactions between self-regulation, school engagement, and teacher–child relationship quality. Child Development, 85(5), 1915–1931. https://doi.org/10.1111/cdev.12259	4=Conflict/Negative Emotional Climate	2=self-report	3	SD	0.92	12.4
Powell, D. R., Son, S.-H., File, N., & San Juan, R. R. (2010). Parent-school relationships and children’s academic and social outcomes in public school pre-kindergarten. Journal of School Psychology, 48(4), 269–292. https://doi.org/10.1016/j.jsp.2010.03.002	9999=NA	9999=NA	9999=NA	9999=NA	9999=NA
Qi, C. H., Zieher, A., Lee Van Horn, M., Bulotsky-Shearer, R., & Carta, J. (2019). Language skills, behaviour problems, and classroom emotional support among preschool children from low-income families. Early Child Development and Care. psyh. https://doi.org/10.1080/03004430.2019.1570504	9999=NA	9999=NA	9999=NA	9999=NA	9999=NA
Reid, J. L. 1. (2015). The racial and ethnic composition of pre-kindergarten classrooms and children's language development Retrieved from http://proxy.library.nyu.edu/login?url=http://search.ebscohost.com/login.aspx?direct=true&db=lgs&AN=111721094&site=eds-live	9999=NA	9999=NA	9999=NA	9999=NA	9999=NA
Reid, J. L., & Ready, D. D. (2013). High-Quality Preschool: The Socioeconomic Composition of Preschool Classrooms and Children’s Learning. Early Education and Development, 24(8), 1082–1111. Retrieved from http://proxy.library.nyu.edu/login?url=http://search.ebscohost.com/login.aspx?direct=true&db=eric&AN=EJ1023905&site=eds-live	9999=NA	9999=NA	9999=NA	9999=NA	9999=NA
Rhoad-Drogalis, A., Justice, L. M., Sawyer, B. E., & O’Connell, A. A. (2018). Teacher-child relationships and classroom-learning behaviours of children with developmental language disorders. International Journal of Language & Communication Disorders, 53(2), 324–338. https://doi.org/10.1111/1460-6984.12351	9999=NA	9999=NA	9999=NA	9999=NA	9999=NA
Ribner, A. D. (2020). Executive function facilitates learning from math instruction in kindergarten: Evidence from the ECLS-K. Learning & Instruction, 65, N.PAG-N.PAG. aph.	9999=NA	9999=NA	9999=NA	9999=NA	9999=NA
Roberts, A., LoCasale-Crouch, J., Hamre, B., & DeCoster, J. (n.d.). Exploring Teachers’ Depressive Symptoms, Interaction Quality, and Children’s Social-Emotional Development in Head Start. EARLY EDUCATION AND DEVELOPMENT. Retrieved from http://proxy.library.nyu.edu/login?url=http://search.ebscohost.com/login.aspx?direct=true&db=edswss&AN=000378822200004&site=eds-live	9999=NA	9999=NA	9999=NA	9999=NA	9999=NA
Rudasill, K. M., Hawley, L. R., LoCasale-Crouch, J., & Buhs, E. S. (2017). Child Temperamental Regulation and Classroom Quality in Head Start: Considering the Role of Cumulative Economic Risk. Journal of Educational Psychology, 109(1), 118–130. Retrieved from http://proxy.library.nyu.edu/login?url=http://search.ebscohost.com/login.aspx?direct=true&db=eric&AN=EJ1125532&site=eds-live	9999=NA	9999=NA	9999=NA	9999=NA	9999=NA
Sabol, T. J. ( 1 ), Bohlmann, N. L. ( 2 ), & Downer, J. T. ( 3 ). (2018). Low-Income Ethnically Diverse Children’s Engagement as a Predictor of School Readiness Above Preschool Classroom Quality. Child Development, 89(2), 556–576. https://doi.org/10.1111/cdev.12832	9999=NA	9999=NA	9999=NA	9999=NA	9999=NA
Sabol, T. J., & Pianta, R. C. (2014). Do standard measures of preschool quality used in statewide policy predict school readiness? Education Finance and Policy, 9(2), 116-154. Retrieved from http://proxy.library.nyu.edu/login?url=http://search.ebscohost.com/login.aspx?direct=true&db=eric&AN=EJ1024259&site=eds-live http://dx.doi.org/10.1162/EDFP_a_00127	9999=NA	9999=NA	9999=NA	9999=NA	9999=NA
Sabol, T. J., Hong, S. L. S., Pianta, R. C., & Burchinal, M. R. (2013). Can rating pre-K programs predict children’s learning? Science. Sabol, T. J.: Institute for Policy Research, Northwestern University, Evanston, IL, US, 60208, terri.sabol@northwestern.edu: American Assn for the Advancement of Science. https://doi.org/10.1126/science.1233517. Supplementary materials here	9999=NA	9999=NA	9999=NA	9999=NA	9999=NA
Schmerse, D. (2020). Preschool Quality Effects on Learning Behavior and Later Achievement in Germany: Moderation by Socioeconomic Status. Child Development. https://doi.org/10.1111/cdev.13357	9999=NA	9999=NA	9999=NA	9999=NA	9999=NA
Schmitt schmitt.143@osu.edu, M. B., Pentimonti jpentimonti@ehe.osu.edu, J. M. ., & Justice ljustice@ehe.osu.edu, L. M. . (2012). Teacher–child relationships, behavior regulation, and language gain among at-risk preschoolers. Journal of School Psychology, 50(5), 681–699. Retrieved from http://10.0.3.248/j.jsp.2012.04.003	9999=NA	9999=NA	9999=NA	9999=NA	9999=NA
Schmitt, S. A., Duncan, R. J., Budrevich, A., & Korucu, I. (2019). Benefits of behavioral self-regulation in the context of high classroom quality for preschoolers’ mathematics. Early Education and Development. psyh. https://doi.org/10.1080/10409289.2019.1660555	9999=NA	9999=NA	9999=NA	9999=NA	9999=NA
Scott, K. M., Barbarin, O. A., & Brown, J. M. (2013). From higher order thinking to higher order behavior: exploring the relationship between early cognitive skills and social competence in black boys. The American Journal of Orthopsychiatry, 83(2 Pt 3), 185–193. https://doi.org/10.1111/ajop.12037	9999=NA	9999=NA	9999=NA	9999=NA	9999=NA
Seguin, J., Tremblay, R., Cote, S. M., … Japel. (n.d.). Child Care Quality and Cognitive Development: Trajectories Leading to Better Preacademic Skills. CHILD DEVELOPMENT. Retrieved from http://proxy.library.nyu.edu/login?url=http://search.ebscohost.com/login.aspx?direct=true&db=edswss&AN=000316805900026&site=eds-live	9999=NA	9999=NA	9999=NA	9999=NA	9999=NA
Seiler, C. W., Mueller, E., & Simoni, H. (2017). The Protective Role of Childcare Quality for Behavioral Adjustment in 3-to 5-Year-Old Children. ZEITSCHRIFT FUR ENTWICKLUNGSPSYCHOLOGIE UND PADAGOGISCHE PSYCHOLOGIE. Retrieved from http://proxy.library.nyu.edu/login?url=http://search.ebscohost.com/login.aspx?direct=true&db=edswss&AN=000404134000001&site=eds-live	9999=NA	9999=NA	9999=NA	9999=NA	9999=NA
Serpell, Z. N., & Mashburn, A. J. (2012). Family-School Connectedness and Children’s Early Social Development. Social Development, 21(1), 21. Retrieved from http://proxy.library.nyu.edu/login?url=http://search.ebscohost.com/login.aspx?direct=true&db=edb&AN=70469993&site=eds-live Study 1	9999=NA	9999=NA	9999=NA	9999=NA	9999=NA
Serpell, Z. N., & Mashburn, A. J. (2012). Family-School Connectedness and Children’s Early Social Development. Social Development, 21(1), 21. Retrieved from http://proxy.library.nyu.edu/login?url=http://search.ebscohost.com/login.aspx?direct=true&db=edb&AN=70469993&site=eds-live Study 2	9999=NA	9999=NA	9999=NA	9999=NA	9999=NA
Setodji, C. M., Le, V.-N., & Schaack, D. (n.d.). Accounting for movement between childcare classrooms: Does it change teacher effects interpretations? JOURNAL OF APPLIED DEVELOPMENTAL PSYCHOLOGY. Retrieved from http://proxy.library.nyu.edu/login?url=http://search.ebscohost.com/login.aspx?direct=true&db=edswss&AN=000301220200001&site=eds-live	9999=NA	9999=NA	9999=NA	9999=NA	9999=NA
Sette, S., Baumgartner, E., & Schneider, B. H. (2014). Shyness, child–teacher relationships, and socio-emotional adjustment in a sample of Italian preschool-aged children. Infant and Child Development, 23(3), 323–332. https://doi.org/10.1002/icd.1859	9999=NA	9999=NA	9999=NA	9999=NA	9999=NA
Sette, S., Spinrad, T., & Baumgartner, E. (2013). Links Among Italian Preschoolers’ Socio-Emotional Competence, Teacher-Child Relationship Quality and Peer Acceptance. Early Education and Development, 24(6), 851–864. https://doi.org/10.1080/10409289.2013.744684	9999=NA	9999=NA	9999=NA	9999=NA	9999=NA
Siekkinen, M., Pakarinen, E., Lerkkanen, M.-K., Poikkeus, A.-M., Salminen, J., Poskiparta, E., & Nurmi, J.-E. (2013). Social competence among 6-year-old children and classroom instructional support and teacher stress. Early Education and Development, 24(6), 877–897. https://doi.org/10.1080/10409289.2013.745183	9999=NA	9999=NA	9999=NA	9999=NA	9999=NA
Silinskas, G., Pakarinen, E., Lerkkanen, M., Poikkeus, A., & Nurmi, J. (2017). Classroom interaction and literacy activities in kindergarten: Longitudinal links to grade 1 readers at risk and not at risk of reading difficulties. Contemporary Educational Psychology, 51, 321-335. Retrieved from http://proxy.library.nyu.edu/login?url=http://search.ebscohost.com/login.aspx?direct=true&db=edselp&AN=S0…	9999=NA	9999=NA	9999=NA	9999=NA	9999=NA
Slot, P. L., & Bleses, D. (2018). Individual children’s interactions with teachers, peers, and tasks: The applicability of the inCLASS Pre-K in Danish preschools. Learning and Individual Differences, 61, 68–76. https://doi.org/10.1016/j.lindif.2017.11.003	9999=NA	9999=NA	9999=NA	9999=NA	9999=NA
Slot, Pauline Louise, Bleses, D., Justice, L. M., Markussen-Brown, J., & Hojen, A. (2018). Structural and Process Quality of Danish Preschools: Direct and Indirect Associations With Children’s Growth in Language and Preliteracy Skills. EARLY EDUCATION AND DEVELOPMENT, 29(4), 581–602. https://doi.org/10.1080/10409289.2018.1452494	9999=NA	9999=NA	9999=NA	9999=NA	9999=NA
Son, S.-H. C., Kwon, K.-A., Jeon, H.-J., & Hong, S.-Y. (n.d.). Head Start Classrooms and Children’s School Readiness Benefit from Teachers’ Qualifications and Ongoing Training. CHILD & YOUTH CARE FORUM. Retrieved from http://proxy.library.nyu.edu/login?url=http://search.ebscohost.com/login.aspx?direct=true&db=edswss&AN=000326618500003&site=eds-live	9999=NA	9999=NA	9999=NA	9999=NA	9999=NA
Spilt, J. L., Koomen, H. M. Y., Thijs, J. T., & van der Leij, A. (2012). Supporting teachers’ relationships with disruptive children: the potential of relationship-focused reflection. Attachment & Human Development, 14(3), 305–318. https://doi.org/10.1080/14616734.2012.672286	9999=NA	9999=NA	9999=NA	9999=NA	9999=NA
Trawick-Smith, J., Swaminathan, S., & Liu, X. (2016). The Relationship of Teacher-Child Play Interactions to Mathematics Learning in Preschool. Early Child Development and Care, 186(5), 716–733. Retrieved from http://proxy.library.nyu.edu/login?url=http://search.ebscohost.com/login.aspx?direct=true&db=eric&AN=EJ1097865&site=eds-live	9999=NA	9999=NA	9999=NA	9999=NA	9999=NA
van Schaik, S. D. M. ., s. d. m. vanschaik@uu. n., Leseman, P. P. M. ., & de Haan, M. (2018). Using a Group-Centered Approach to Observe Interactions in Early Childhood Education. Child Development, 89(3), 897–913. Retrieved from http://proxy.library.nyu.edu/login?url=http://search.ebscohost.com/login.aspx?direct=true&db=ssf&AN=129550007&site=eds-live	9999=NA	9999=NA	9999=NA	9999=NA	9999=NA
Vitaro, F., Boivin, M., Brendgen, M., Girard, A., & Dionne, G. (2012). Social experiences in kindergarten and academic achievement in grade 1: A monozygotic twin difference study. Journal of Educational Psychology, 104(2), 366–380. https://doi.org/10.1037/a0026879	9999=NA	9999=NA	9999=NA	9999=NA	9999=NA
von Suchodoletz, A., Barza, L., & Larsen, R. A. A. (2019). Examination of teacher–child interactions in early childhood education programmes in the united arab emirates. International Journal of Early Years Education. psyh. https://doi.org/10.1080/09669760.2019.1594720	9999=NA	9999=NA	9999=NA	9999=NA	9999=NA
Weiland, C., Ulvestad, K., Sachs, J., & Yoshikawa, H. (2013). Associations between classroom quality and children’s vocabulary and executive function skills in an urban public prekindergarten program. Early Childhood Research Quarterly, 28(2), 199–209. https://doi.org/10.1016/j.ecresq.2012.12.002	5=Global score of the measure used in the analyses	1=observational measure	3	SD	0.5	4.47
White, K. M. (2013). Associations between teacher–child relationships and children’s writing in kindergarten and first grade. Early Childhood Research Quarterly, 28(1), 166–176. https://doi.org/10.1016/j.ecresq.2012.05.004	9999=NA	9999=NA	9999=NA	9999=NA	9999=NA
Wildenger, L. K., & McIntyre, L. L. (2012). Investigating the relation between kindergarten preparation and child socio-behavioral school outcomes. Early Childhood Education Journal, 40(3), 169–176. https://doi.org/10.1007/s10643-012-0509-x	9999=NA	9999=NA	9999=NA	9999=NA	9999=NA
Willard, Agache & Leyendecker (In Review) Classroom Composition, Classroom Quality and Language Skills of Immigrant Dual Language Learners and Non-immigrant Children in Germany, Early Childhood Research Quaterly	9999=NA	9999=NA	9999=NA	9999=NA	9999=NA
Williford, A. P., Maier, M. F., Downer, J. T., Pianta, R. C., & Howes, C. (n.d.). Understanding how children’s engagement and teachers’ interactions combine to predict school readiness. JOURNAL OF APPLIED DEVELOPMENTAL PSYCHOLOGY. Retrieved from http://proxy.library.nyu.edu/login?url=http://search.ebscohost.com/login.aspx?direct=true&db=edswss&AN=000329019700005&site=eds-live	9999=NA	9999=NA	9999=NA	9999=NA	9999=NA
Wolf, S., Behrman, J., Raza, M., Kim, S., Aber, J. L., & Seidman, E. (2018). Measuring and predicting process quality in Ghanaian pre-primary classrooms using the Teacher Instructional Practices and Processes System (TIPPS). Early Childhood Research Quarterly, 45, 18–30. aph.	9999=NA	9999=NA	9999=NA	9999=NA	9999=NA
Wolter 2 ), I. ( 1, Glüer 3 ), M. ( 1, & Hannover, B. ( 1 ). (2014). Gender-typicality of activity offerings and child-teacher relationship closeness in German “Kindergarten”. Influences on the development of spelling competence as an indicator of early basic literacy in boys and girls. Learning and Individual Differences, 31, 59–65. https://doi.org/10.1016/j.lindif.2013.12.008	9999=NA	9999=NA	9999=NA	9999=NA	9999=NA
Wu, Z., Hu, B. Y., Fan, X., Zhang, X., & Zhang, J. (2018). The associations between social skills and teacher-child relationships: A longitudinal study among Chinese preschool children. CHILDREN AND YOUTH SERVICES REVIEW, 88, 582–590. https://doi.org/10.1016/j.childyouth.2018.03.052 Study 1	9999=NA	9999=NA	9999=NA	9999=NA	9999=NA
Wu, Z., Hu, B. Y., Fan, X., Zhang, X., & Zhang, J. (2018). The associations between social skills and teacher-child relationships: A longitudinal study among Chinese preschool children. CHILDREN AND YOUTH SERVICES REVIEW, 88, 582–590. https://doi.org/10.1016/j.childyouth.2018.03.052 Study 2	4=Conflict/Negative Emotional Climate	2=self-report	2	SD	0.66	1.61
Xu, Y., Chin, C., Reed, E., & Hutchinson, C. (2014). The effects of a comprehensive early literacy project on preschoolers’ language and literacy skills. Early Childhood Education Journal, 42(5), 295–304. https://doi.org/10.1007/s10643-013-0613-6	9999=NA	9999=NA	9999=NA	9999=NA	9999=NA
Yeomans-Maldonado, G., Justice, L. M., & Logan, J. A. R. (2017). The mediating role of classroom quality on peer effects and language gain in pre-kindergarten ECSE classrooms. Applied Developmental Science, 1–14. https://doi.org/10.1080/10888691.2017.1321484	9999=NA	9999=NA	9999=NA	9999=NA	9999=NA
YÜKSEK USTA, S., semihayuksek@gmail. co., & YILMAZ, A., arif. yilmaz@gmail. co. (2018). A Correlational Study of Children’s Externalizing and Internalizing Behavioral Problems in Relation to Mother-Child and Teacher-Child Relationships. (English). Çocuklarin Içe Yönelim ve Disa Yönelim Davranis Problemlerinin Anne-Çocuk ve Ögretmen-Çocuk Iliskilerine Göre Incelenmesi. (Turkish), 8(1), 47–56. Retr…	9999=NA	9999=NA	9999=NA	9999=NA	9999=NA
Zee, M., Rudasill, K. M., & Bosman, R. J. (2020). A cross-lagged study of students’ motivation, academic achievement, and relationships with teachers from kindergarten to 6th grade. Journal of Educational Psychology. pdh. https://doi.org/10.1037/edu0000574	9999=NA	9999=NA	9999=NA	9999=NA	9999=NA
Zucker, T. A., Cabell, S. Q., Justice, L. M., Pentimonti, J. M., & Kaderavek, J. N. (2013). The Role of Frequent, Interactive Prekindergarten Shared Reading in the Longitudinal Development of Language and Literacy Skills. Developmental Psychology, 49(8), 1425–1439. Retrieved from http://proxy.library.nyu.edu/login?url=http://search.ebscohost.com/login.aspx?direct=true&db=eric&AN=EJ1049916&site=ed…	9999=NA	9999=NA	9999=NA	9999=NA	9999=NA
Spilt, J. L., Koomen, H. M. Y., & Harrison, L. J. (2015). Language development in the early school years: the importance of close relationships with teachers. Developmental Psychology, 51(2), 185–196. https://doi.org/10.1037/a0038540	9999=NA	9999=NA	9999=NA	9999=NA	9999=NA
Raikes, A., Koziol, N., Davis, D., & Burton, A. (2020). Measuring quality of preprimary education in sub-Saharan Africa: Evaluation of the Measuring Early Learning Environments scale. Early Childhood Research Quarterly, 53, 571-585	9999=NA	9999=NA	9999=NA	9999=NA	9999=NA
Maldonado‐Carreño, C., Yoshikawa, H., Escallón, E., Ponguta, L. A., Nieto, A. M., Kagan, S. L., ... & Motta, A. (2021). Measuring the quality of early childhood education: Associations with children’s development from a national study with the IMCEIC tool in Colombia. Child Development	9999=NA	9999=NA	9999=NA	9999=NA	9999=NA
Abreu-Lima, I. M. P., Leal, T. B., Cadima, J., & Gamelas, A. M. (2012). Predicting child outcomes from preschool quality in Portugal. European Journal of Psychology of Education, 28(2), 399–420. https://doi.org/10.1007/s10212-012-0120-y	9999=NA	9999=NA	9999=NA	9999=NA	9999=NA
Aguiar, A. L., Aguiar, C., Cadima, J., Correia, N., & Fialho, M. (2019). Classroom quality and children’s social skills and problem behaviors: Dosage and disability status as moderators. Early Childhood Research Quarterly, 49, 81–92. aph.	9999=NA	9999=NA	9999=NA	9999=NA	9999=NA
Aguiar, C., Moiteiro, A. R., & Pimentel, J. S. (2010). Classroom quality and social acceptance of preschoolers with disabilities. Infants & Young Children, 23(1), 34–41. https://doi.org/10.1097/IYC.0b013e3181c9766e	9999=NA	9999=NA	9999=NA	9999=NA	9999=NA
Alamos, P., & Williford, A. P. (2020). Teacher-child emotion talk in preschool children displaying elevated externalizing behaviors. Journal of Applied Developmental Psychology, 67. psyh. https://doi.org/10.1016/j.appdev.2019.101107	1=Emotional Support	1=observational measure	1	SD	999
Anderson, K. L., Weimer, M., & Fuhs, M. W. (2020). Teacher fidelity to Conscious Discipline and children’s executive function skills. Early Childhood Research Quarterly, 51, 14–25. aph.	9999=NA	9999=NA	9999=NA	9999=NA	9999=NA
Ansari, A., & Gershoff, E. (2015). LEARNING-RELATED SOCIAL SKILLS AS A MEDIATOR BETWEEN TEACHER INSTRUCTION AND CHILD ACHIEVEMENT IN HEAD START. Social Development (Oxford, England), 24(4), 699–715. https://doi.org/10.1111/sode.12124	9999=NA	9999=NA	9999=NA	9999=NA	9999=NA
Araujo, M. C. ( 1 ), Cruz-Aguayo, Y. ( 1 ), Schady, N. ( 1 ), & Carneiro, P. ( 2 ). (2016). Teacher quality and learning outcomes in kindergarten. Quarterly Journal of Economics, 131(3), 1415–1453. https://doi.org/10.1093/qje/qjw016	9999=NA	9999=NA	9999=NA	9999=NA	9999=NA
Bailey, C., Bailey, C. S., Denham, S. A., Curby, T. W., & Bassett, H. H. (n.d.). Emotional and Organizational Supports for Preschoolers’ Emotion Regulation: Relations With School Adjustment. EMOTION. Retrieved from http://proxy.library.nyu.edu/login?url=http://search.ebscohost.com/login.aspx?direct=true&db=edswss&AN=000370971400013&site=eds-live	9999=NA	9999=NA	9999=NA	9999=NA	9999=NA
Bargagliotti, A., Gottfried, M. A., & Guarino, C. M. (2017). Educating the whole child: Kindergarten mathematics instructional practices and students’ academic and socioemotional development. Teachers College Record, 119(8), 1–41.	9999=NA	9999=NA	9999=NA	9999=NA	9999=NA
Barnes, E. M. ., ebarnes@albany. ed., & Dickinson, D. K. . (2018). Relationships Among Teachers’ Use of Mental State Verbs and Children’s Vocabulary Growth. Early Education & Development, 29(3), 307–323. Retrieved from http://proxy.library.nyu.edu/login?url=http://search.ebscohost.com/login.aspx?direct=true&db=eft&AN=128422476&site=eds-live	9999=NA	9999=NA	9999=NA	9999=NA	9999=NA
Barnes, E. M., & Dickinson, D. K. (2017). The Relationship of Head Start Teachers’ Academic Language Use and Children’s Receptive Vocabulary. Early Education and Development, 28(7), 794–809. Retrieved from http://proxy.library.nyu.edu/login?url=https://search.proquest.com/docview/1969008373?accountid=12768 http://getit.library.nyu.edu/resolve?url_ver=Z39.88-2004&rft_val_fmt=info:ofi/fmt:kev:mtx:j…	9999=NA	9999=NA	9999=NA	9999=NA	9999=NA
Baroody, A. E., & Diamond, K. E. (2016). Associations among Preschool Children’s Classroom Literacy Environment, Interest and Engagement in Literacy Activities, and Early Reading Skills. Journal of Early Childhood Research, 14(2), 146–162. Retrieved from http://proxy.library.nyu.edu/login?url=http://search.ebscohost.com/login.aspx?direct=true&db=eric&AN=EJ1101168&site=eds-live	9999=NA	9999=NA	9999=NA	9999=NA	9999=NA
Bell, E., Bulotsky-Shearer, R. J., Bell, E. R., & Dominguez, X. (n.d.). Latent profiles of problem behavior within learning, peer, and teacher contexts: Identifying subgroups of children at academic risk across the preschool year. JOURNAL OF SCHOOL PSYCHOLOGY. Retrieved from http://proxy.library.nyu.edu/login?url=http://search.ebscohost.com/login.aspx?direct=true&db=edswss&AN=000313775400004&site…	9999=NA	9999=NA	9999=NA	9999=NA	9999=NA
Betancur, Maldonado-Carreño & Votruba-Drzal (Manuscript in Preparation) Measuring the Preschool Quality in Low- and Middle-Income Countries: Validity of the ECERS-R in Colombia - Study 1 EEQB	9999=NA	9999=NA	9999=NA	9999=NA	9999=NA
Betancur, Maldonado-Carreño & Votruba-Drzal (Manuscript in Preparation) Measuring the Preschool Quality in Low- and Middle-Income Countries: Validity of the ECERS-R in Colombia - Study 2 IECDC	9999=NA	9999=NA	9999=NA	9999=NA	9999=NA
Bihler, L.-M. ( 1 ), Agache, A. ( 1 ), Willard, J. A. ( 1 ), Leyendecker, B. ( 1 ), & Schneller, K. ( 2 ). (2018). Expressive morphological skills of dual language learning and monolingual German children: Exploring links to duration of preschool attendance, classroom quality, and classroom composition. Frontiers in Psychology, 9(JUN). https://doi.org/10.3389/fpsyg.2018.00888	9999=NA	9999=NA	9999=NA	9999=NA	9999=NA
Bingham, G. E., Quinn, M. F., & Gerde, H. K. (2017). Examining early childhood teachers’ writing practices: Associations between pedagogical supports and children’s writing skills. Early Childhood Research Quarterly, 39, 35–46. https://doi.org/10.1016/j.ecresq.2017.01.002	9999=NA	9999=NA	9999=NA	9999=NA	9999=NA
Blair, C., & McKinnon, R. D. (n.d.). Moderating effects of executive functions and the teacher child relationship on the development of mathematics ability in kindergarten. LEARNING AND INSTRUCTION. Retrieved from http://proxy.library.nyu.edu/login?url=http://search.ebscohost.com/login.aspx?direct=true&db=edswss&AN=000366341900009&site=eds-live	9999=NA	9999=NA	9999=NA	9999=NA	9999=NA
Blankson, A. N., & Blair, C. (2016). Cognition and classroom quality as predictors of math achievement in the kindergarten year. Learning and Instruction, 41, 32–40. https://doi.org/10.1016/j.learninstruc.2015.09.004	9999=NA	9999=NA	9999=NA	9999=NA	9999=NA
Bosman, R. J., Roorda, D. L., van der Veen, I., & Koomen, H. M. Y. (2018). Teacher-student relationship quality from kindergarten to sixth grade and students’ school adjustment: A person-centered approach. Journal of School Psychology, 68, 177–194. https://doi.org/10.1016/j.jsp.2018.03.006	9999=NA	9999=NA	9999=NA	9999=NA	9999=NA
Bowne, J. B., Yoshikawa, H., & Snow, C. E. (2016). Relationships of Teachers’ Language and Explicit Vocabulary Instruction to Students’ Vocabulary Growth in Kindergarten. Reading Research Quarterly, 52(1), 7–29. https://doi.org/10.1002/rrq.151	9999=NA	9999=NA	9999=NA	9999=NA	9999=NA
Boyce, W. T., Obradovi , J., Bush, N. R., Stamperdahl, J., Kim, Y. S., & Adler, N. (2012). Social stratification, classroom climate, and the behavioral adaptation of kindergarten children. Proceedings of the National Academy of Sciences, 109(Supplement_2), 17168–17173. https://doi.org/10.1073/pnas.1201730109	9999=NA	9999=NA	9999=NA	9999=NA	9999=NA
Brinkman, S. A., Hasan, A., Nakajima, N., Jung, H., Kinnell, A., & Pradhan, M. (2017). The role of preschool quality in promoting child development: evidence from rural Indonesia (Vol. 25). Retrieved from http://proxy.library.nyu.edu/login?url=http://search.ebscohost.com/login.aspx?direct=true&db=edswss&AN=000404630500002&site=eds-live	9999=NA	9999=NA	9999=NA	9999=NA	9999=NA
Broekhuizen, M. L., Aken, M. A. G. van, Dubas, J. S., Mulder, H., & Leseman, P. P. M. (2015). Individual differences in effects of child care quality: The role of child affective self-regulation and gender. Infant Behavior & Development, 40, 216–230. https://doi.org/10.1016/j.infbeh.2015.06.009	9999=NA	9999=NA	9999=NA	9999=NA	9999=NA
Broekhuizen, M. L., Slot, P. L., van Aken, M. A. G., & Dubas, J. S. (n.d.). Teachers’ Emotional and Behavioral Support and Preschoolers’ Self-Regulation: Relations With Social and Emotional Skills During Play. EARLY EDUCATION AND DEVELOPMENT. Retrieved from http://proxy.library.nyu.edu/login?url=http://search.ebscohost.com/login.aspx?direct=true&db=edswss&AN=000393965700001&site=eds-live	9999=NA	9999=NA	9999=NA	9999=NA	9999=NA
Broekhuizen, M. L., van Aken, M. A. G., Dubas, J. S., & Leseman, P. P. M. (2018). Child care quality and Dutch 2- and 3-year-olds’ socio-emotional outcomes: Does the amount of care matter? Infant & Child Development, 27(1), 1–1. Retrieved from http://proxy.library.nyu.edu/login?url=http://search.ebscohost.com/login.aspx?direct=true&db=sih&AN=127884673&site=eds-live	9999=NA	9999=NA	9999=NA	9999=NA	9999=NA
Buckrop, J., Roberts, A., & LoCasale-Crouch, J. (2016). Children’s preschool classroom experiences and associations with early elementary special education referral. Early Childhood Research Quarterly, 36, 452–461. https://doi.org/10.1016/j.ecresq.2016.01.016	9999=NA	9999=NA	9999=NA	9999=NA	9999=NA
Bulotsky-Shearer, R. J., Bell, E. R., Carter, T. M., & Dietrich, S. L. R. (2014). Peer play interactions and learning for low-income preschool children: The moderating role of classroom quality. Early Education and Development, 25(6), 815–840. https://doi.org/10.1080/10409289.2014.864214	9999=NA	9999=NA	9999=NA	9999=NA	9999=NA
Bulotsky-Shearer, R. J., Fernandez, V. A., Bichay-Awadalla, K., Bailey, J., Futterer, J., & Qi, C. H. (2020). Teacher-child interaction quality moderates social risks associated with problem behavior in preschool classroom contexts. Journal of Applied Developmental Psychology, 67. psyh. https://doi.org/10.1016/j.appdev.2019.101103	9999=NA	9999=NA	9999=NA	9999=NA	9999=NA
Bulotsky-Shearer, R. J., Wen, X., Faria, A.-M., Hahs-Vaughn, D. L., & Korfmacher, J. (n.d.). National Profiles of classroom quality and family involvement: A multilevel examination of proximal influences on Head Start children’s school readiness. EARLY CHILDHOOD RESEARCH QUARTERLY. Retrieved from http://proxy.library.nyu.edu/login?url=http://search.ebscohost.com/login.aspx?direct=true&db=edswss&A…	9999=NA	9999=NA	9999=NA	9999=NA	9999=NA
Burchinal, M., Field, S., López, M. L., Howes, C., & Pianta, R. (2012). Instruction in Spanish in pre-kindergarten classrooms and child outcomes for English language learners. Early Childhood Research Quarterly, 27(2), 188–197. https://doi.org/10.1016/j.ecresq.2011.11.003	9999=NA	9999=NA	9999=NA	9999=NA	9999=NA
Burchinal, M., Vandergrift, N., Pianta, R., & Mashburn, A. (2010). Threshold analysis of association between child care quality and child outcomes for low-income children in pre-kindergarten programs. Early Childhood Research Quarterly, 25(2), 166–176. https://doi.org/10.1016/j.ecresq.2009.10.004	9999=NA	9999=NA	9999=NA	9999=NA	9999=NA
Burchinal, M., Vernon-Feagans, L., Vitiello, V., & Greenberg, M. (2014). Thresholds in the association between child care quality and child outcomes in rural preschool children. Early Childhood Research Quarterly, 29(1), 41–51. https://doi.org/10.1016/j.ecresq.2013.09.004	9999=NA	9999=NA	9999=NA	9999=NA	9999=NA
Byers, A. I., Cameron, C. E., Ko, M., LoCasale-Crouch, J., & Grissmer, D. W. (2016). What preschool classroom experiences are associated with whether children improve in visuomotor integration? Early Education and Development, 27(7), 976–1003. https://doi.org/10.1080/10409289.2016.1175243	9999=NA	9999=NA	9999=NA	9999=NA	9999=NA
Cabell, S. Q., Zucker, T. A., DeCoster, J., Melo, C., Forston, L., & Hamre, B. (2018). Prekindergarten interactive book reading quality and children’s language and literacy development: Classroom organization as a moderator. Early Education and Development. psyh. https://doi.org/10.1080/10409289.2018.1514845	9999=NA	9999=NA	9999=NA	9999=NA	9999=NA
Cadima, J., Doumen, S., Verschueren, K., & Buyse, E. (2015). Child engagement in the transition to school: Contributions of self-regulation, teacher–child relationships and classroom climate. Early Childhood Research Quarterly, 32, 1–12. https://doi.org/10.1016/j.ecresq.2015.01.008	9999=NA	9999=NA	9999=NA	9999=NA	9999=NA
Cadima, J., Enrico, M., Ferreira, T., Verschueren, K., Leal, T., & Matos, P. M. (2016). Self-regulation in early childhood: the interplay between family risk, temperament and teacher–child interactions. European Journal of Developmental Psychology, 13(3), 341–360. https://doi.org/10.1080/17405629.2016.1161506	9999=NA	9999=NA	9999=NA	9999=NA	9999=NA
Cadima, J., Verschueren, K., Leal, T., & Guedes, C. (2015). Classroom Interactions, Dyadic Teacher–Child Relationships, and Self–Regulation in Socially Disadvantaged Young Children. Journal of Abnormal Child Psychology, 44(1), 7–17. https://doi.org/10.1007/s10802-015-0060-5	9999=NA	9999=NA	9999=NA	9999=NA	9999=NA
Cameron, C. E., & Morrison, F. J. (2011). Teacher Activity Orienting Predicts Preschoolers’ Academic and Self-Regulatory Skills. EARLY EDUCATION AND DEVELOPMENT. Retrieved from http://proxy.library.nyu.edu/login?url=http://search.ebscohost.com/login.aspx?direct=true&db=edswss&AN=000299232000004&site=eds-live	9999=NA	9999=NA	9999=NA	9999=NA	9999=NA
Carr, R. C., Mokrova, I. L., Vernon-Feagans, L., & Burchinal, M. R. (2019). Cumulative classroom quality during pre-kindergarten and kindergarten and children’s language, literacy, and mathematics skills. Early Childhood Research Quarterly, 47, 218–228. psyh. https://doi.org/10.1016/j.ecresq.2018.12.010	9999=NA	9999=NA	9999=NA	9999=NA	9999=NA
Castle, M., Heatly, M. C., Bachman, H. J., & Votruba-Drzal, E. (n.d.). Developmental patterns in the associations between instructional practices and children’s math trajectories in elementary school. JOURNAL OF APPLIED DEVELOPMENTAL PSYCHOLOGY. Retrieved from http://proxy.library.nyu.edu/login?url=http://search.ebscohost.com/login.aspx?direct=true&db=edswss&AN=000366078700006&site=eds-live	9999=NA	9999=NA	9999=NA	9999=NA	9999=NA
Castro, S., Granlund, M., & Almqvist, L. (2017). The relationship between classroom quality-related variables and engagement levels in Swedish preschool classrooms: a longitudinal study. European Early Childhood Education Research Journal, 25(1), 122–135. Retrieved from http://10.0.4.56/1350293X.2015.1102413	2=Instructional Support	1=observational measure	3	SD	1.12	5.27
Choi, J. Y., Castle, S., Burchinal, M., Horm, D., Guss, S., & Bingham, G. E. (2018). Peer effects on low-income children’s learning and development. Journal of School Psychology, 71, 1–17. psyh. https://doi.org/10.1016/j.jsp.2018.10.002	9999=NA	9999=NA	9999=NA	9999=NA	9999=NA
Choi, J. Y., Castle, S., Young, E., Worley, L., Long, M., Horm, D. M., & Williamson, A. C. (n.d.). Teacher-Child Interactions and the Development of Executive Function in Preschool-Age Children Attending Head Start. EARLY EDUCATION AND DEVELOPMENT. Retrieved from http://proxy.library.nyu.edu/login?url=http://search.ebscohost.com/login.aspx?direct=true&db=edswss&AN=000381017100002&site=eds-live	9999=NA	9999=NA	9999=NA	9999=NA	9999=NA
Commodari, E. (2013). Preschool teacher attachment and attention skills. SpringerPlus, 2(1), 673. https://doi.org/10.1186/2193-1801-2-673	9999=NA	9999=NA	9999=NA	9999=NA	9999=NA
Cunningham, D. (2010). Relating Preschool Quality to Children’s Literacy Development. Early Childhood Education Journal, 37(6), 501. Retrieved from http://proxy.library.nyu.edu/login?url=http://search.ebscohost.com/login.aspx?direct=true&db=edb&AN=48827289&site=eds-live	9999=NA	9999=NA	9999=NA	9999=NA	9999=NA
Curby, T. W., Bassett, H. H., Denham, S. A., & Brown, C. A. (n.d.). Associations Between Preschoolers’ Social-Emotional Competence and Preliteracy Skills. INFANT AND CHILD DEVELOPMENT. Retrieved from http://proxy.library.nyu.edu/login?url=http://search.ebscohost.com/login.aspx?direct=true&db=edswss&AN=000362397200006&site=eds-live	9999=NA	9999=NA	9999=NA	9999=NA	9999=NA
Curby, T. W., Brock, L. L., & Hamre, B. K. (2013). Teachers’ emotional support consistency predicts children’s achievement gains and social skills. Early Education and Development, 24(3), 292–309. https://doi.org/10.1080/10409289.2012.665760	9999=NA	9999=NA	9999=NA	9999=NA	9999=NA
Curby, T. W., Downer, J. T., & Booren, L. M. (2014). Behavioral exchanges between teachers and children over the course of a typical preschool day: Testing bidirectional associations. EARLY CHILDHOOD RESEARCH QUARTERLY. Retrieved from http://proxy.library.nyu.edu/login?url=http://search.ebscohost.com/login.aspx?direct=true&db=edswss&AN=000334980600009&site=eds-live	9999=NA	9999=NA	9999=NA	9999=NA	9999=NA
Degol, J. L., & Bachman, H. J. (2015). Preschool teachers’ classroom behavioral socialization practices and low-income children’s self-regulation skills. EARLY CHILDHOOD RESEARCH QUARTERLY. Retrieved from http://proxy.library.nyu.edu/login?url=http://search.ebscohost.com/login.aspx?direct=true&db=edswss&AN=000351785900008&site=eds-live	9999=NA	9999=NA	9999=NA	9999=NA	9999=NA
DESIMONE, L. M., & LONG, D. (2010). Teacher Effects and the Achievement Gap: Do Teacher and Teaching Quality Influence the Achievement Gap Between Black and White and High- and Low-SES Students in the Early Grades? Teachers College Record, 112(12), 3024–3075. Retrieved from http://proxy.library.nyu.edu/login?url=http://search.ebscohost.com/login.aspx?direct=true&db=tfh&AN=57962837&site=eds-live	9999=NA	9999=NA	9999=NA	9999=NA	9999=NA
Doabler, C. T., Gearin, B., Baker, S. K., Stoolmiller, M., Kennedy, P. C., Clarke, B., Nelson, N. J., Fien, H., & Smolkowski, K. (2019). Student Practice Opportunities in Core Mathematics Instruction: Exploring for a Goldilocks Effect for Kindergartners With Mathematics Difficulties. Journal of Learning Disabilities, 52(3), 271–283. https://doi.org/10.1177/0022219418823708	9999=NA	9999=NA	9999=NA	9999=NA	9999=NA
Doabler, C. T., Stoolmiller, M., Kennedy, P. C., Nelson, N. J., Clarke, B., Gearin, B., Fien, H., Smolkowski, K., & Baker, S. K. (2019). Do Components of Explicit Instruction Explain the Differential Effectiveness of a Core Mathematics Program for Kindergarten Students with Mathematics Difficulties? A Mediated Moderation Analysis. Assessment for Effective Intervention, 44(3), 197–211. eric.	9999=NA	9999=NA	9999=NA	9999=NA	9999=NA
Dotterer, A. M. ( 1 ), Burchinal, M. ( 2 ), Bryant, D. ( 2 ), Early, D. ( 2 ), & Pianta, R. C. ( 3 ). (2013). Universal and targeted pre-kindergarten programmes: A comparison of classroom characteristics and child outcomes. Early Child Development and Care, 183(7), 931–950. https://doi.org/10.1080/03004430.2012.698388	9999=NA	9999=NA	9999=NA	9999=NA	9999=NA
Downer, J. T., Hamagami, A., Pianta, R. C., Grimm, K. J., & Howes, C. (n.d.). Observations of teacher-child interactions in classrooms serving Latinos and dual language learners: Applicability of the Classroom Assessment Scoring System in diverse settings. EARLY CHILDHOOD RESEARCH QUARTERLY. Retrieved from http://proxy.library.nyu.edu/login?url=http://search.ebscohost.com/login.aspx?direct=true&d…	9999=NA	9999=NA	9999=NA	9999=NA	9999=NA
Duval, S., Bouchard, C., Pagé, P., & Hamel, C. (2016). Quality of Classroom Interactions in Kindergarten and Executive Functions among Five Year-Old Children. Cogent Education, 3(1), 18. Retrieved from http://proxy.library.nyu.edu/login?url=https://search.proquest.com/docview/1913350840?accountid=12768 http://getit.library.nyu.edu/resolve?url_ver=Z39.88-2004&rft_val_fmt=info:ofi/fmt:kev:mtx:journ…	9999=NA	9999=NA	9999=NA	9999=NA	9999=NA
Early, D. M., Sideris, J., Neitzel, J., LaForett, D. R., & Nehler, C. G. (2018). Factor structure and validity of the Early Childhood Environment Rating Scale - Third Edition (ECERS-3). EARLY CHILDHOOD RESEARCH QUARTERLY, 44, 242–256. https://doi.org/10.1016/j.ecresq.2018.04.009	9999=NA	9999=NA	9999=NA	9999=NA	9999=NA
Elicker, J., Sprague, J. B., Wen, X., & Kwon, K.-A. (n.d.). Early Head Start Relationships: Association with Program Outcomes. EARLY EDUCATION AND DEVELOPMENT. Retrieved from http://proxy.library.nyu.edu/login?url=http://search.ebscohost.com/login.aspx?direct=true&db=edswss&AN=000318280800007&site=eds-live	9999=NA	9999=NA	9999=NA	9999=NA	9999=NA
Farrow, J., Wasik, B. A., & Hindman, A. H. (2020). Exploring the unique contributions of teachers’ syntax to preschoolers’ and kindergarteners’ vocabulary learning. Early Childhood Research Quarterly, 51, 178–190. aph.	9999=NA	9999=NA	9999=NA	9999=NA	9999=NA
Ferreira, M., Aguiar, C., Correia, N., Fialho, M., & Pimentel, J. S. (2019). Friendships and Social Acceptance of Portuguese Children with Disabilities: The Role of Classroom Quality, Individual Skills, and Dosage. Topics in Early Childhood Special Education, 39(3), 183–195. eric.	9999=NA	9999=NA	9999=NA	9999=NA	9999=NA
Finch, J., Finch, J. E., Johnson, A. D., & Phillips, D. A. (2015). Is sensitive caregiving in child care associated with children’s effortful control skills? An exploration of linear and threshold effects. EARLY CHILDHOOD RESEARCH QUARTERLY. Retrieved from http://proxy.library.nyu.edu/login?url=http://search.ebscohost.com/login.aspx?direct=true&db=edswss&AN=000351785900011&site=eds-live	9999=NA	9999=NA	9999=NA	9999=NA	9999=NA
Folsom, J., Saez, L., Folsom, J. S., Schatschneider, C., & Al Otaiba, S. (n.d.). Relations Among Student Attention Behaviors, Teacher Practices, and Beginning Word Reading Skill. JOURNAL OF LEARNING DISABILITIES. Retrieved from http://proxy.library.nyu.edu/login?url=http://search.ebscohost.com/login.aspx?direct=true&db=edswss&AN=000307337700004&site=eds-live	9999=NA	9999=NA	9999=NA	9999=NA	9999=NA
Franco, X., Bryant, D. M., Gillanders, C., Castro, D. C., Zepeda, M., & Willoughby, M. T. (2019). Examining linguistic interactions of dual language learners using the Language Interaction Snapshot (LISn). Early Childhood Research Quarterly, 48, 50–61. psyh. https://doi.org/10.1016/j.ecresq.2019.02.007	9999=NA	9999=NA	9999=NA	9999=NA	9999=NA
Friedman-Krauss, A. H., Raver, C. C., Morris, P. A., & Jones, S. M. (2014). The role of classroom-level child behavior problems in predicting preschool teacher stress and classroom emotional climate. Early Education and Development, 25(4), 530–552. https://doi.org/10.1080/10409289.2013.817030	9999=NA	9999=NA	9999=NA	9999=NA	9999=NA
Fuhs, M. W., Farran, D. C., & Nesbitt, K. T. (2013). Preschool classroom processes as predictors of children’s cognitive self-regulation skills development. School Psychology Quarterly, 28(4), 347–359. https://doi.org/10.1037/spq0000031	9999=NA	9999=NA	9999=NA	9999=NA	9999=NA
Fuhs, M. W., Nesbitt, K. T., & Jackson, H. (2018). Chronic Absenteeism and Preschool Children’s Executive Functioning Skills Development. Journal of Education for Students Placed at Risk, 23(1/2), 39–52. Retrieved from http://proxy.library.nyu.edu/login?url=http://search.ebscohost.com/login.aspx?direct=true&db=tfh&AN=128746545&site=eds-live	9999=NA	9999=NA	9999=NA	9999=NA	9999=NA
Fuligni, A. S., Howes, C., Huang, Y., Hong, S. S., & Lara-Cinisomo, S. (2012). Activity settings and daily routines in preschool classrooms: Diverse experiences in early learning settings for low-income children. Early Childhood Research Quarterly, 27(2), 198–209. https://doi.org/10.1016/j.ecresq.2011.10.001	9999=NA	9999=NA	9999=NA	9999=NA	9999=NA
Garner, P. W., Mahatmya, D., Moses, L. K., & Bolt, E. N. (2014). Associations of preschool type and teacher–child relational quality with young children’s social-emotional competence. Early Education and Development, 25(3), 399–420. https://doi.org/10.1080/10409289.2013.801706	9999=NA	9999=NA	9999=NA	9999=NA	9999=NA
Gerde, H. K., Bingham, G. E., & Pendergast, M. L. (2015). Reliability and validity of the Writing Resources and Interactions in Teaching Environments (WRITE) for preschool classrooms. Early Childhood Research Quarterly, 31, 34–46. https://doi.org/10.1016/j.ecresq.2014.12.008	9999=NA	9999=NA	9999=NA	9999=NA	9999=NA
Glüer, M., & Gregoriadis, A. (2017). Quality of teacher–child relationship and preschoolers’ pro-social behaviour in German kindergartens. Education 3-13, 45(5), 558–571. https://doi.org/10.1080/03004279.2016.1140802	9999=NA	9999=NA	9999=NA	9999=NA	9999=NA
Goble, P., Sandilos, L. E., & Pianta, R. C. (2019). Gains in teacher-child interaction quality and children’s school readiness skills: Does it matter where teachers start? Journal of School Psychology, 73, 101–113. https://doi.org/10.1016/j.jsp.2019.03.006	9999=NA	9999=NA	9999=NA	9999=NA	9999=NA
Gomez, L. E., Vasilyeva, M., & Dulaney, A. (n.d.). Preschool teachers’ read-aloud practices in Chile as predictors of children’s vocabulary. JOURNAL OF APPLIED DEVELOPMENTAL PSYCHOLOGY. Retrieved from http://proxy.library.nyu.edu/login?url=http://search.ebscohost.com/login.aspx?direct=true&db=edswss&AN=000413125700014&site=eds-live	9999=NA	9999=NA	9999=NA	9999=NA	9999=NA
Gower, A. L., Lingras, K. A., Mathieson, L. C., Kawabata, Y., & Crick, N. R. (2014). The Role of Preschool Relational and Physical Aggression in the Transition to Kindergarten: Links with Social-Psychological Adjustment. Early Education and Development, 25(5), 619–640. https://doi.org/10.1080/10409289.2014.844058	9999=NA	9999=NA	9999=NA	9999=NA	9999=NA
Gözde ERTÜRK KARA, H., GÖNEN, M. S., & PIANTA, R. (2017). The examination of the relationship between the quality of teacher-child interaction and children's self-regulation skills. Hacettepe University Journal of Education, 32(4), 880. Retrieved from http://proxy.library.nyu.edu/login?url=http://search.ebscohost.com/login.aspx?direct=true&db=edo&AN=125916807&site=eds-live	9999=NA	9999=NA	9999=NA	9999=NA	9999=NA
Graves Jr., S. L., & Howes, C. (2011). Ethnic differences in social-emotional development in preschool: The impact of teacher child relationships and classroom quality. School Psychology Quarterly, 26(3), 202–214. https://doi.org/10.1037/a0024117	9999=NA	9999=NA	9999=NA	9999=NA	9999=NA
Graziano, P. A., Garb, L. R., Ros, R., Hart, K., & Garcia, A. (2016). Executive functioning and school readiness among preschoolers with externalizing problems: The moderating role of the student–teacher relationship. Early Education and Development, 27(5), 573–589. https://doi.org/10.1080/10409289.2016.1102019	9999=NA	9999=NA	9999=NA	9999=NA	9999=NA
Guarino, C., Dieterle, S. G., Bargagliotti, A. E., & Mason, W. M. (2013). What Can We Learn about Effective Early Mathematics Teaching? A Framework for Estimating Causal Effects Using Longitudinal Survey Data. Journal of Research on Educational Effectiveness, 6(2), 164–198. Retrieved from http://proxy.library.nyu.edu/login?url=http://search.ebscohost.com/login.aspx?direct=true&db=eric&AN=EJ998841…	9999=NA	9999=NA	9999=NA	9999=NA	9999=NA
Guo, Y., Justice, L. M., Kaderavek, J. N., & McGinty, A. (n.d.). The literacy environment of preschool classrooms: contributions to children’s emergent literacy growth. JOURNAL OF RESEARCH IN READING. Retrieved from http://proxy.library.nyu.edu/login?url=http://search.ebscohost.com/login.aspx?direct=true&db=edswss&AN=000306311200005&site=eds-live	9999=NA	9999=NA	9999=NA	9999=NA	9999=NA
Guo, Y., Kaderavek, J. N., Piasta, S. B., Justice, L. M., & McGinty, A. (2011). Preschool teachers’ sense of community, instructional quality, and children’s language and literacy gains. Early Education and Development, 22(2), 206–233. https://doi.org/10.1080/10409281003641257	9999=NA	9999=NA	9999=NA	9999=NA	9999=NA
Guo, Y., Piasta, S. B., Justice, L. M., & Kaderavek, J. N. (2010). Relations among preschool teachers’ self-efficacy, classroom quality, and children’s language and literacy gains. Teaching and Teacher Education, 26(4), 1094–1103. https://doi.org/10.1016/j.tate.2009.11.005	9999=NA	9999=NA	9999=NA	9999=NA	9999=NA
Guo, Y., Tompkins, V., Justice, L., & Petscher, Y. (2014). Classroom age composition and vocabulary development among at-risk preschoolers. Early Education and Development, 25(7), 1016–1034. https://doi.org/10.1080/10409289.2014.893759	9999=NA	9999=NA	9999=NA	9999=NA	9999=NA
Hamre, B. K., Justice, L. M., Pianta, R. C., Kilday, C., Sweeney, B., Downer, J. T., & Leach, A. (2010). Implementation fidelity of MyTeachingPartner literacy and language activities: Association with preschoolers’ language and literacy growth. Early Childhood Research Quarterly, 25(3), 329–347. https://doi.org/10.1016/j.ecresq.2009.07.002	9999=NA	9999=NA	9999=NA	9999=NA	9999=NA
Hamre, B., Hatfield, B., Pianta, R., & Jamil, F. (2014). Evidence for General and Domain-Specific Elements of Teacher-Child Interactions: Associations With Preschool Children’s Development. Child Development, 85(3), 1257–1274. https://doi.org/10.1111/cdev.12184	9999=NA	9999=NA	9999=NA	9999=NA	9999=NA
Hanno, E. C., Gonzalez, K. E., Lebowitz, R. B., McCoy, D. C., Lizárraga, A., & Korder Fort, C. (2020). Structural and process quality features in Peruvian early childhood education settings. Journal of Applied Developmental Psychology, 67. psyh. https://doi.org/10.1016/j.appdev.2019.101105	9999=NA	9999=NA	9999=NA	9999=NA	9999=NA
Hatfield, B. E., Burchinal, M. R., Pianta, R. C., & Sideris, J. (2016). Thresholds in the association between quality of teacher–child interactions and preschool children’s school readiness skills. Early Childhood Research Quarterly, 36, 561–571. https://doi.org/10.1016/j.ecresq.2015.09.005	9999=NA	9999=NA	9999=NA	9999=NA	9999=NA
Hemdan Mohamed, A. H., & Mohamed Marzouk, S. A. A. F. (2016). The association between preschool classroom quality and children’s social-emotional problems. Early Child Development and Care, 186(8), 1302–1315. https://doi.org/10.1080/03004430.2015.1092140	9999=NA	9999=NA	9999=NA	9999=NA	9999=NA
Hernández, M. M., Eisenberg, N., Valiente, C., Spinrad, T. L., Berger, R. H., VanSchyndel, S. K., Silva, K. M., Diaz, A., Thompson, M. S., Gal, D. E., & Southworth, J. (2018). Bidirectional associations between emotions and school adjustment. Journal of Personality, 86(5), 853–867. https://doi.org/10.1111/jopy.12361	9999=NA	9999=NA	9999=NA	9999=NA	9999=NA
Hernández, M. M., Eisenberg, N., Valiente, C., Spinrad, T. L., VanSchyndel, S. K., Diaz, A., … Southworth, J. (2017). Observed emotions as predictors of quality of kindergartners’ social relationships. Social Development, 26(1), 21–39. https://doi.org/10.1111/sode.12179	9999=NA	9999=NA	9999=NA	9999=NA	9999=NA
Hernández, M. M., Valiente, C., Eisenberg, N., Berger, R. H., Spinrad, T. L., VanSchyndel, S. K., … Thompson, M. S. (2017). Elementary students’ effortful control and academic achievement: The mediating role of teacher–student relationship quality. Early Childhood Research Quarterly, 40, 98–109. https://doi.org/10.1016/j.ecresq.2016.10.004	9999=NA	9999=NA	9999=NA	9999=NA	9999=NA
Hestenes llhesten@uncg.edu, L. L. ., Kintner-Duffy, V., Wang, Y. C., La Paro, K., Mims, S. U. ., Crosby, D., … Cassidy, D. J. . (2015). Comparisons among quality measures in child care settings: Understanding the use of multiple measures in North Carolina’s QRIS and their links to social-emotional development in preschool children. Early Childhood Research Quarterly, 30(Part B), 199–214. Retrieve…	9999=NA	9999=NA	9999=NA	9999=NA	9999=NA
Hindman, A. H. (n.d.). Mathematics instruction in Head Start: Nature, extent, and contributions to children’s learning. JOURNAL OF APPLIED DEVELOPMENTAL PSYCHOLOGY. Retrieved from http://proxy.library.nyu.edu/login?url=http://search.ebscohost.com/login.aspx?direct=true&db=edswss&AN=000322687000004&site=eds-live	9999=NA	9999=NA	9999=NA	9999=NA	9999=NA
Hindman, A. H., & Wasik, B. A. (2015). Building vocabulary in two languages: An examination of Spanish-speaking Dual Language Learners in Head Start. EARLY CHILDHOOD RESEARCH QUARTERLY. Retrieved from http://proxy.library.nyu.edu/login?url=http://search.ebscohost.com/login.aspx?direct=true&db=edswss&AN=000351785900003&site=eds-live	9999=NA	9999=NA	9999=NA	9999=NA	9999=NA
Hindman, A. H., & Wasik, B. A. (n.d.). Vocabulary learning in Head Start: Nature and extent of classroom instruction and its contributions to children’s learning. JOURNAL OF SCHOOL PSYCHOLOGY. Retrieved from http://proxy.library.nyu.edu/login?url=http://search.ebscohost.com/login.aspx?direct=true&db=edswss&AN=000322848800007&site=eds-live	9999=NA	9999=NA	9999=NA	9999=NA	9999=NA
Hindman, A. H., Pendergast, L. L., & Gooze, R. A. (2016). Using bifactor models to measure teacher-child interaction quality in early childhood: Evidence from the Caregiver Interaction Scale. EARLY CHILDHOOD RESEARCH QUARTERLY. Retrieved from http://proxy.library.nyu.edu/login?url=http://search.ebscohost.com/login.aspx?direct=true&db=edswss&AN=000378448700034&site=eds-live	9999=NA	9999=NA	9999=NA	9999=NA	9999=NA
Hindman, A. H., Wasik, B. A., & Bradley, D. E. (2019). How Classroom Conversations Unfold: Exploring Teacher-Child Exchanges during Shared Book Reading. Early Education and Development, 30(4), 478–495. eric.	9999=NA	9999=NA	9999=NA	9999=NA	9999=NA
Hipson, W. E., & Seguin, D. G. (2016). Is good fit related to good behaviour? Goodness of fit between daycare teacher-child relationships, temperament, and prosocial behaviour. EARLY CHILD DEVELOPMENT AND CARE. Retrieved from http://proxy.library.nyu.edu/login?url=http://search.ebscohost.com/login.aspx?direct=true&db=edswss&AN=000374778700008&site=eds-live	9999=NA	9999=NA	9999=NA	9999=NA	9999=NA
Hoang, N., Holopainen, L., & Siekkinen, M. (2018). Classroom quality profiles and associations with children’s classroom engagement in vietnamese kindergartens. Learning Environments Research, No Pagination Specified-No Pagination Specified. https://doi.org/10.1007/s10984-018-9273-1	9999=NA	9999=NA	9999=NA	9999=NA	9999=NA
Hong, S. L. S., Howes, C., Marcella, J., Zucker, E., & Huang, Y. (2015). Quality Rating and Improvement Systems: Validation of a local implementation in LA County and children’s school-readiness. EARLY CHILDHOOD RESEARCH QUARTERLY. Retrieved from http://proxy.library.nyu.edu/login?url=http://search.ebscohost.com/login.aspx?direct=true&db=edswss&AN=000347264000005&site=eds-live	9999=NA	9999=NA	9999=NA	9999=NA	9999=NA
Howes, C., Wishard Guerra, A., Fuligni, A., Zucker, E., Lee, L., Obregon, N. B., & Spivak, A. (2011). Classroom dimensions predict early peer interaction when children are diverse in ethnicity, race, and home language. Early Childhood Research Quarterly, 26(4), 399–408. https://doi.org/10.1016/j.ecresq.2011.02.004	9999=NA	9999=NA	9999=NA	9999=NA	9999=NA
Hu, B. Y., Fan, X., Wu, Y., LoCasale-Crouch, J., & Song, Z. (2020). Teacher–child interaction quality and Chinese children’s academic and cognitive development: New perspectives from piecewise growth modeling. Early Childhood Research Quarterly, 51, 242–255. psyh. https://doi.org/10.1016/j.ecresq.2019.10.003	9999=NA	9999=NA	9999=NA	9999=NA	9999=NA
Hu, B. Y., Fan, X., Wu, Z., LoCasale-Crouch, J., Yang, N., & Zhang, J. (2017). Teacher-child interactions and children’s cognitive and social skills in Chinese preschool classrooms. Children and Youth Services Review, 79, 78–86. https://doi.org/10.1016/j.childyouth.2017.05.028	9999=NA	9999=NA	9999=NA	9999=NA	9999=NA
Hu, B. Y., Teo, T., Wu, Z., & Nie, Y. (n.d.). Classroom quality and Chinese preschool Children’s approaches to learning. LEARNING AND INDIVIDUAL DIFFERENCES. Retrieved from http://proxy.library.nyu.edu/login?url=http://search.ebscohost.com/login.aspx?direct=true&db=edswss&AN=000397351100006&site=eds-live	9999=NA	9999=NA	9999=NA	9999=NA	9999=NA
Hu, B. Y., Wu, H., Curby, T. W., Wu, Z., & Zhang, X. (2018). Teacher–child interaction quality, attitudes toward reading, and literacy achievement of Chinese preschool children: Mediation and moderation analysis. Learning and Individual Differences, 68, 1–11. psyh. https://doi.org/10.1016/j.lindif.2018.09.004	2=Instructional Support	1=observational measure	3	SD	0.63	1.82
Hu, B. Y., Zhou, Y., Chen, L., Fan, X., & Winsler, A. (2017). Preschool expenditures and Chinese children’s academic performance: The mediating effect of teacher-child interaction quality. Early Childhood Research Quarterly, 41, 37–49. https://doi.org/10.1016/j.ecresq.2017.05.002	9999=NA	9999=NA	9999=NA	9999=NA	9999=NA
Iruka, I. U., Curenton, S. M., Sims, J., Blitch, K. A., & Gardner, S. (2020). Factors associated with early school readiness profiles for Black girls. Early Childhood Research Quarterly, 51, 215–228. aph.	9999=NA	9999=NA	9999=NA	9999=NA	9999=NA
Jeon, H.-J., Langill, C. C., Peterson, C. A., Luze, G. J., Carta, J. J., & Atwater, J. B. (2010). Children’s Individual Experiences in Early Care and Education: Relations with Overall Classroom Quality and Children’s School Readiness. Early Education and Development, 21(6), 912–939. Retrieved from http://proxy.library.nyu.edu/login?url=http://search.ebscohost.com/login.aspx?direct=true&db=eric&AN…	9999=NA	9999=NA	9999=NA	9999=NA	9999=NA
Jeon, L., Buettner, C. K., & Snyder, A. R. (2014). Pathways from teacher depression and child-care quality to child behavioral problems. Journal of Consulting and Clinical Psychology, 82(2), 225–235. https://doi.org/10.1037/a0035720	9999=NA	9999=NA	9999=NA	9999=NA	9999=NA
Jung, E. (2014). Examining differences in kindergarteners’ mathematics learning: A closer look at instruction, socioeconomic status, and race. The Journal of Educational Research, 107(6), 429–439. https://doi.org/10.1080/00220671.2013.833074	9999=NA	9999=NA	9999=NA	9999=NA	9999=NA
Jung, E., Zhang, Y., & Chiang, J. (2019). Teachers’ Mathematics Education and Readiness Beliefs, and Kindergarteners’ Mathematics Learning. International Journal of Education in Mathematics, Science and Technology, 7(2), 137–154. eric.	9999=NA	9999=NA	9999=NA	9999=NA	9999=NA
Jung, Y., Zuniga, S., Howes, C., Jeon, H.-J., Parrish, D., Quick, H., … Hauser, A. (2016). Improving Latino children’s early language and literacy development: key features of early childhood education within family literacy programmes. EARLY CHILD DEVELOPMENT AND CARE. Retrieved from http://proxy.library.nyu.edu/login?url=http://search.ebscohost.com/login.aspx?direct=true&db=edswss&AN=0003758496…	9999=NA	9999=NA	9999=NA	9999=NA	9999=NA
Kohl, K., Bihler, L.-M., Willard, J. A., Agache, A., & Leyendecker, B. (2019). Linking quantity and quality of early childhood education and care to children’s socio-emotional adjustment: A german cross-sectional study. Early Education and Development. psyh. https://doi.org/10.1080/10409289.2019.1650543	9999=NA	9999=NA	9999=NA	9999=NA	9999=NA
Kohl, K., Willard, J. A., Agache, A., Bihler, L.-M., & Leyendecker, B. (2019). Classroom Quality, Classroom Composition, and Age at Entry: Experiences in Early Childhood Education and Care and Single and Dual Language Learners’ German Vocabulary. AERA Open, 5(1). eric. http://search.ebscohost.com/login.aspx?direct=true&db=eric&AN=EJ1210500&site=ehost-live&scope=site	9999=NA	9999=NA	9999=NA	9999=NA	9999=NA
Kwon, K.-A., Jeon, S., Jeon, L., & Castle, S. (2019). The role of teachers’ depressive symptoms in classroom quality and child developmental outcomes in Early Head Start programs. Learning and Individual Differences, 74. psyh. https://doi.org/10.1016/j.lindif.2019.06.002	9999=NA	9999=NA	9999=NA	9999=NA	9999=NA
Leyva, D., Weiland, C., Barata, M., Yoshikawa, H., Snow, C., Treviño, E., & Rolla, A. (2015). Teacher-Child Interactions in Chile and Their Associations With Prekindergarten Outcomes. Child Development, 86(3), 781–799. https://doi.org/10.1111/cdev.12342	9999=NA	9999=NA	9999=NA	9999=NA	9999=NA
Li, K., Pan, Y., Hu, B., Burchinal, M., De Marco, A., Fan, X., & Qin, J. (2016). Early childhood education quality and child outcomes in China: Evidence from Zhejiang Province. Early Childhood Research Quarterly, 36, 427–438. https://doi.org/10.1016/j.ecresq.2016.01.009	9999=NA	9999=NA	9999=NA	9999=NA	9999=NA
Limlingan, M. C., McWayne, C. M., Sanders, E. A., & López, M. L. (2020). Classroom Language Contexts as Predictors of Latinx Preschool Dual Language Learners’ School Readiness. American Educational Research Journal, 57(1), 339–370. eric.	9999=NA	9999=NA	9999=NA	9999=NA	9999=NA
Lin, Y.-C., & Magnuson, K. A. (2018). Classroom quality and children’s academic skills in child care centers: Understanding the role of teacher qualifications. Early Childhood Research Quarterly, 42, 215–227. https://doi.org/10.1016/j.ecresq.2017.10.003	9999=NA	9999=NA	9999=NA	9999=NA	9999=NA
Lippard, C. N., La Paro, K. M., Rouse, H. L., & Crosby, D. A. (2018). A Closer Look at Teacher-Child Relationships and Classroom Emotional Context in Preschool. CHILD & YOUTH CARE FORUM, 47(1), 1–21. https://doi.org/10.1007/s10566-017-9414-1	9999=NA	9999=NA	9999=NA	9999=NA	9999=NA
Logan, J., Piasta, S., Justice, L., Schatschneider, C., & Petrill, S. (2011). Children's attendance rates and quality of teacher-child interactions in at-risk preschool classrooms: Contribution to children's expressive language growth. Child & Youth Care Forum, 40(6), 457-477. Retrieved from http://proxy.library.nyu.edu/login?url=http://search.ebscohost.com/login.aspx?direct=true&db=sih&AN=674475…	9999=NA	9999=NA	9999=NA	9999=NA	9999=NA
Logan, J., Piasta, S., Justice, L., Schatschneider, C., & Petrill, S. (2011). Children's attendance rates and quality of teacher-child interactions in at-risk preschool classrooms: Contribution to children's expressive language growth. Child & Youth Care Forum, 40(6), 457-477. Retrieved from http://proxy.library.nyu.edu/login?url=http://search.ebscohost.com/login.aspx?direct=true&db=sih&AN=674475…	9999=NA	9999=NA	9999=NA	9999=NA	9999=NA
Lohndorf, R. T., Vermeer, H. J., Cárcamo, R. A., De la Harpe, C., & Mesman, J. (2019). Preschoolers’ problem behavior, prosocial behavior, and language ability in a Latin-American context: The roles of child executive functions and socialization environments. Early Childhood Research Quarterly, 48, 36–49. psyh. https://doi.org/10.1016/j.ecresq.2019.02.005	9999=NA	9999=NA	9999=NA	9999=NA	9999=NA
Lowenstein, A. E., Friedman-Krauss, A. H., Raver, C. C., Jones, S. M., & Pess, R. A. (n.d.). School Climate, Teacher-Child Closeness, and Low-Income Children’s Academic Skills in Kindergarten. Journal of Educational and Developmental Psychology, 5(2), 89–108. https://doi.org/10.5539/jedp.v5n2p89	9999=NA	9999=NA	9999=NA	9999=NA	9999=NA
Luchtel, M., Hughes, K., Luze, G., Bruna, K. R., & Peterson, C. (2010). A Comparison of Teacher-Rated Classroom Conduct, Social Skills, and Teacher-Child Relationship Quality between Preschool English Learners and Preschool English Speakers. NHSA Dialog, 13(2), 92–111. Retrieved from http://proxy.library.nyu.edu/login?url=https://search.proquest.com/docview/742873392?accountid=12768	9999=NA	9999=NA	9999=NA	9999=NA	9999=NA
Malloy, C. (2019). Associations between Classroom Language Composition, Teacher Social-Emotional Support, and Dual Language Learning Preschoolers’ Social Behavior. Early Education and Development, 30(4), 439–455. eric.	9999=NA	9999=NA	9999=NA	9999=NA	9999=NA
McCormick, M. P., O’Connor, E. E., Cappella, E., & McClowry, S. G. (2013). Estimating Causal Effects of Teacher-Child Relationships on Reading and Math Achievement in a High-Risk Sample: A Multi-Level Propensity Score Matching Approach (p. 9). Society for Research on Educational Effectiveness. 2040 Sheridan Road, Evanston, IL 60208. Retrieved from http://proxy.library.nyu.edu/login?url=https://se…	9999=NA	9999=NA	9999=NA	9999=NA	9999=NA
McCoy, D. C. ( 1 ), & Wolf, S. ( 2 ). (2018). Changes in classroom quality predict Ghanaian preschoolers’ gains in academic and social-emotional skills. Developmental Psychology, 54(8), 1582–1599. https://doi.org/10.1037/dev0000546	9999=NA	9999=NA	9999=NA	9999=NA	9999=NA
McCoy, D. C., Connors, M. C., Morris, P. A., Yoshikawa, H., & Friedman-Krauss, A. H. (2015). Neighborhood Economic Disadvantage and Children’s Cognitive and Social-Emotional Development: Exploring Head Start Classroom Quality as a Mediating Mechanism. Early Childhood Research Quarterly, 32, 150–159. https://doi.org/10.1016/j.ecresq.2015.04.003	9999=NA	9999=NA	9999=NA	9999=NA	9999=NA
McGinty, A. S., Justice, L. M., Piasta, S. B., Kaderavek, J., & Fan, X. (2012). Does context matter? Explicit print instruction during reading varies in its influence by child and classroom factors. Early Childhood Research Quarterly, 27(1), 77–89. https://doi.org/10.1016/j.ecresq.2011.05.002	9999=NA	9999=NA	9999=NA	9999=NA	9999=NA
Moen, A. L., Sheridan, S. M., Schumacher, R. E., & Cheng, K. C. (2019). Early Childhood Student-Teacher Relationships: What Is the Role of Classroom Climate for Children Who Are Disadvantaged? Early Childhood Education Journal, 47(3), 331–341. eric.	9999=NA	9999=NA	9999=NA	9999=NA	9999=NA
Mohamed, A. H. H. (2018). Gender as a moderator of the association between teacher–child relationship and social skills in preschool. Early Child Development and Care, 188(12), 1711–1725. psyh. https://doi.org/10.1080/03004430.2016.1278371	9999=NA	9999=NA	9999=NA	9999=NA	9999=NA
Mortensen, J. A., & Barnett, M. A. (2019). Intrusive parenting, teacher sensitivity, and negative emotionality on the development of emotion regulation in early head start toddlers. Infant Behavior & Development, 55, 10–21. https://doi.org/10.1016/j.infbeh.2019.01.004	9999=NA	9999=NA	9999=NA	9999=NA	9999=NA
Neuenschwander, R., Friedman-Krauss, A., Raver, C., & Blair, C. (2017). Teacher Stress Predicts Child Executive Function: Moderation by School Poverty. EARLY EDUCATION AND DEVELOPMENT. Retrieved from http://proxy.library.nyu.edu/login?url=http://search.ebscohost.com/login.aspx?direct=true&db=edswss&AN=000423293900007&site=eds-live	9999=NA	9999=NA	9999=NA	9999=NA	9999=NA
Nguyen, T., Ansari, A., Pianta, R. C., Whittaker, J. V., Vitiello, V. E., & Ruzek, E. (2020). The classroom relational environment and children’s early development in preschool. Social Development. psyh. https://doi.org/10.1111/sode.12447	9999=NA	9999=NA	9999=NA	9999=NA	9999=NA
Niklas, F., & Tayler, C. (2018). Room quality and composition matters: Children’s verbal and numeracy abilities in Australian early childhood settings. Learning and Instruction, 54, 114–124. https://doi.org/10.1016/j.learninstruc.2017.08.006	9999=NA	9999=NA	9999=NA	9999=NA	9999=NA
Norling, M., Sandberg, A., & Almqvist, L. (n.d.). Engagement and emergent literacy practices in Swedish preschools. EUROPEAN EARLY CHILDHOOD EDUCATION RESEARCH JOURNAL. Retrieved from http://proxy.library.nyu.edu/login?url=http://search.ebscohost.com/login.aspx?direct=true&db=edswss&AN=000365605600004&site=eds-live	9999=NA	9999=NA	9999=NA	9999=NA	9999=NA
Pakarinen, E., Kiuru, N., Lerkkanen, M.-K., Poikkeus, A.-M., Ahonen, T., & Nurmi, J.-E. (2011). Instructional support predicts children’s task avoidance in kindergarten. Early Childhood Research Quarterly, 26(3), 376–386. https://doi.org/10.1016/j.ecresq.2010.11.003	9999=NA	9999=NA	9999=NA	9999=NA	9999=NA
Pakarinen, E., Kiuru, N., Lerkkanen, M.-K., Poikkeus, A.-M., Siekkinen, M., & Nurmi, J.-E. (2010). Classroom organization and teacher stress predict learning motivation in kindergarten children. European Journal of Psychology of Education, 25(3), 281–300. https://doi.org/10.1007/s10212-010-0025-6	9999=NA	9999=NA	9999=NA	9999=NA	9999=NA
Partee, A. M., Hamre, B. K., & Williford, A. P. (2019). Examining the role of preschool classrooms’ behavioral composition as a predictor of the quality of teacher–child interactions. Early Education and Development. psyh. https://doi.org/10.1080/10409289.2019.1694813	9999=NA	9999=NA	9999=NA	9999=NA	9999=NA
Paschall, K. W., Gonzalez, H., Mortensen, J. A., Barnett, M. A., & Mastergeorge, A. M. (2015). Children’s negative emotionality moderates influence of parenting styles on preschool classroom adjustment. Journal of Applied Developmental Psychology, 39, 1–13. https://doi.org/10.1016/j.appdev.2015.04.009	9999=NA	9999=NA	9999=NA	9999=NA	9999=NA
Pentimonti, J. M., Justice, L. M., Yeomans-Maldonado, G., McGinty, A. S., Slocum, L., & O’Connell, A. (2017). Teachers’ use of high- and low-support scaffolding strategies to differentiate language instruction in high-risk/economically disadvantaged settings. Journal of Early Intervention, 39(2), 125–146. https://doi.org/10.1177/1053815117700865	9999=NA	9999=NA	9999=NA	9999=NA	9999=NA
Pianta, R. C., Whittaker, J. E., Vitiello, V., Ruzek, E., Ansari, A., Hofkens, T., & DeCoster, J. (2020). Children’s school readiness skills across the pre-K year: Associations with teacher-student interactions, teacher practices, and exposure to academic content. Journal of Applied Developmental Psychology, 66. psyh. https://doi.org/10.1016/j.appdev.2019.101084	9999=NA	9999=NA	9999=NA	9999=NA	9999=NA
Ponitz, C. C. (n.d.). Contexts of reading instruction: Implications for literacy skills and kindergarteners’ behavioral engagement. EARLY CHILDHOOD RESEARCH QUARTERLY. Retrieved from http://proxy.library.nyu.edu/login?url=http://search.ebscohost.com/login.aspx?direct=true&db=edswss&AN=000290010400002&site=eds-live	9999=NA	9999=NA	9999=NA	9999=NA	9999=NA
Portilla, X. A., Ballard, P. J., Adler, N. E., Boyce, W. T., & Obradovic, J. (2014). An integrative view of school functioning: Transactions between self-regulation, school engagement, and teacher–child relationship quality. Child Development, 85(5), 1915–1931. https://doi.org/10.1111/cdev.12259	9999=NA	9999=NA	9999=NA	9999=NA	9999=NA
Powell, D. R., Son, S.-H., File, N., & San Juan, R. R. (2010). Parent-school relationships and children’s academic and social outcomes in public school pre-kindergarten. Journal of School Psychology, 48(4), 269–292. https://doi.org/10.1016/j.jsp.2010.03.002	9999=NA	9999=NA	9999=NA	9999=NA	9999=NA
Qi, C. H., Zieher, A., Lee Van Horn, M., Bulotsky-Shearer, R., & Carta, J. (2019). Language skills, behaviour problems, and classroom emotional support among preschool children from low-income families. Early Child Development and Care. psyh. https://doi.org/10.1080/03004430.2019.1570504	9999=NA	9999=NA	9999=NA	9999=NA	9999=NA
Reid, J. L. 1. (2015). The racial and ethnic composition of pre-kindergarten classrooms and children's language development Retrieved from http://proxy.library.nyu.edu/login?url=http://search.ebscohost.com/login.aspx?direct=true&db=lgs&AN=111721094&site=eds-live	9999=NA	9999=NA	9999=NA	9999=NA	9999=NA
Reid, J. L., & Ready, D. D. (2013). High-Quality Preschool: The Socioeconomic Composition of Preschool Classrooms and Children’s Learning. Early Education and Development, 24(8), 1082–1111. Retrieved from http://proxy.library.nyu.edu/login?url=http://search.ebscohost.com/login.aspx?direct=true&db=eric&AN=EJ1023905&site=eds-live	9999=NA	9999=NA	9999=NA	9999=NA	9999=NA
Rhoad-Drogalis, A., Justice, L. M., Sawyer, B. E., & O’Connell, A. A. (2018). Teacher-child relationships and classroom-learning behaviours of children with developmental language disorders. International Journal of Language & Communication Disorders, 53(2), 324–338. https://doi.org/10.1111/1460-6984.12351	9999=NA	9999=NA	9999=NA	9999=NA	9999=NA
Ribner, A. D. (2020). Executive function facilitates learning from math instruction in kindergarten: Evidence from the ECLS-K. Learning & Instruction, 65, N.PAG-N.PAG. aph.	9999=NA	9999=NA	9999=NA	9999=NA	9999=NA
Roberts, A., LoCasale-Crouch, J., Hamre, B., & DeCoster, J. (n.d.). Exploring Teachers’ Depressive Symptoms, Interaction Quality, and Children’s Social-Emotional Development in Head Start. EARLY EDUCATION AND DEVELOPMENT. Retrieved from http://proxy.library.nyu.edu/login?url=http://search.ebscohost.com/login.aspx?direct=true&db=edswss&AN=000378822200004&site=eds-live	9999=NA	9999=NA	9999=NA	9999=NA	9999=NA
Rudasill, K. M., Hawley, L. R., LoCasale-Crouch, J., & Buhs, E. S. (2017). Child Temperamental Regulation and Classroom Quality in Head Start: Considering the Role of Cumulative Economic Risk. Journal of Educational Psychology, 109(1), 118–130. Retrieved from http://proxy.library.nyu.edu/login?url=http://search.ebscohost.com/login.aspx?direct=true&db=eric&AN=EJ1125532&site=eds-live	9999=NA	9999=NA	9999=NA	9999=NA	9999=NA
Sabol, T. J. ( 1 ), Bohlmann, N. L. ( 2 ), & Downer, J. T. ( 3 ). (2018). Low-Income Ethnically Diverse Children’s Engagement as a Predictor of School Readiness Above Preschool Classroom Quality. Child Development, 89(2), 556–576. https://doi.org/10.1111/cdev.12832	9999=NA	9999=NA	9999=NA	9999=NA	9999=NA
Sabol, T. J., & Pianta, R. C. (2014). Do standard measures of preschool quality used in statewide policy predict school readiness? Education Finance and Policy, 9(2), 116-154. Retrieved from http://proxy.library.nyu.edu/login?url=http://search.ebscohost.com/login.aspx?direct=true&db=eric&AN=EJ1024259&site=eds-live http://dx.doi.org/10.1162/EDFP_a_00127	9999=NA	9999=NA	9999=NA	9999=NA	9999=NA
Sabol, T. J., Hong, S. L. S., Pianta, R. C., & Burchinal, M. R. (2013). Can rating pre-K programs predict children’s learning? Science. Sabol, T. J.: Institute for Policy Research, Northwestern University, Evanston, IL, US, 60208, terri.sabol@northwestern.edu: American Assn for the Advancement of Science. https://doi.org/10.1126/science.1233517. Supplementary materials here	9999=NA	9999=NA	9999=NA	9999=NA	9999=NA
Schmerse, D. (2020). Preschool Quality Effects on Learning Behavior and Later Achievement in Germany: Moderation by Socioeconomic Status. Child Development. https://doi.org/10.1111/cdev.13357	9999=NA	9999=NA	9999=NA	9999=NA	9999=NA
Schmitt schmitt.143@osu.edu, M. B., Pentimonti jpentimonti@ehe.osu.edu, J. M. ., & Justice ljustice@ehe.osu.edu, L. M. . (2012). Teacher–child relationships, behavior regulation, and language gain among at-risk preschoolers. Journal of School Psychology, 50(5), 681–699. Retrieved from http://10.0.3.248/j.jsp.2012.04.003	9999=NA	9999=NA	9999=NA	9999=NA	9999=NA
Schmitt, S. A., Duncan, R. J., Budrevich, A., & Korucu, I. (2019). Benefits of behavioral self-regulation in the context of high classroom quality for preschoolers’ mathematics. Early Education and Development. psyh. https://doi.org/10.1080/10409289.2019.1660555	9999=NA	9999=NA	9999=NA	9999=NA	9999=NA
Scott, K. M., Barbarin, O. A., & Brown, J. M. (2013). From higher order thinking to higher order behavior: exploring the relationship between early cognitive skills and social competence in black boys. The American Journal of Orthopsychiatry, 83(2 Pt 3), 185–193. https://doi.org/10.1111/ajop.12037	9999=NA	9999=NA	9999=NA	9999=NA	9999=NA
Seguin, J., Tremblay, R., Cote, S. M., … Japel. (n.d.). Child Care Quality and Cognitive Development: Trajectories Leading to Better Preacademic Skills. CHILD DEVELOPMENT. Retrieved from http://proxy.library.nyu.edu/login?url=http://search.ebscohost.com/login.aspx?direct=true&db=edswss&AN=000316805900026&site=eds-live	9999=NA	9999=NA	9999=NA	9999=NA	9999=NA
Seiler, C. W., Mueller, E., & Simoni, H. (2017). The Protective Role of Childcare Quality for Behavioral Adjustment in 3-to 5-Year-Old Children. ZEITSCHRIFT FUR ENTWICKLUNGSPSYCHOLOGIE UND PADAGOGISCHE PSYCHOLOGIE. Retrieved from http://proxy.library.nyu.edu/login?url=http://search.ebscohost.com/login.aspx?direct=true&db=edswss&AN=000404134000001&site=eds-live	9999=NA	9999=NA	9999=NA	9999=NA	9999=NA
Serpell, Z. N., & Mashburn, A. J. (2012). Family-School Connectedness and Children’s Early Social Development. Social Development, 21(1), 21. Retrieved from http://proxy.library.nyu.edu/login?url=http://search.ebscohost.com/login.aspx?direct=true&db=edb&AN=70469993&site=eds-live Study 1	9999=NA	9999=NA	9999=NA	9999=NA	9999=NA
Serpell, Z. N., & Mashburn, A. J. (2012). Family-School Connectedness and Children’s Early Social Development. Social Development, 21(1), 21. Retrieved from http://proxy.library.nyu.edu/login?url=http://search.ebscohost.com/login.aspx?direct=true&db=edb&AN=70469993&site=eds-live Study 2	9999=NA	9999=NA	9999=NA	9999=NA	9999=NA
Setodji, C. M., Le, V.-N., & Schaack, D. (n.d.). Accounting for movement between childcare classrooms: Does it change teacher effects interpretations? JOURNAL OF APPLIED DEVELOPMENTAL PSYCHOLOGY. Retrieved from http://proxy.library.nyu.edu/login?url=http://search.ebscohost.com/login.aspx?direct=true&db=edswss&AN=000301220200001&site=eds-live	9999=NA	9999=NA	9999=NA	9999=NA	9999=NA
Sette, S., Baumgartner, E., & Schneider, B. H. (2014). Shyness, child–teacher relationships, and socio-emotional adjustment in a sample of Italian preschool-aged children. Infant and Child Development, 23(3), 323–332. https://doi.org/10.1002/icd.1859	9999=NA	9999=NA	9999=NA	9999=NA	9999=NA
Sette, S., Spinrad, T., & Baumgartner, E. (2013). Links Among Italian Preschoolers’ Socio-Emotional Competence, Teacher-Child Relationship Quality and Peer Acceptance. Early Education and Development, 24(6), 851–864. https://doi.org/10.1080/10409289.2013.744684	9999=NA	9999=NA	9999=NA	9999=NA	9999=NA
Siekkinen, M., Pakarinen, E., Lerkkanen, M.-K., Poikkeus, A.-M., Salminen, J., Poskiparta, E., & Nurmi, J.-E. (2013). Social competence among 6-year-old children and classroom instructional support and teacher stress. Early Education and Development, 24(6), 877–897. https://doi.org/10.1080/10409289.2013.745183	9999=NA	9999=NA	9999=NA	9999=NA	9999=NA
Silinskas, G., Pakarinen, E., Lerkkanen, M., Poikkeus, A., & Nurmi, J. (2017). Classroom interaction and literacy activities in kindergarten: Longitudinal links to grade 1 readers at risk and not at risk of reading difficulties. Contemporary Educational Psychology, 51, 321-335. Retrieved from http://proxy.library.nyu.edu/login?url=http://search.ebscohost.com/login.aspx?direct=true&db=edselp&AN=S0…	9999=NA	9999=NA	9999=NA	9999=NA	9999=NA
Slot, P. L., & Bleses, D. (2018). Individual children’s interactions with teachers, peers, and tasks: The applicability of the inCLASS Pre-K in Danish preschools. Learning and Individual Differences, 61, 68–76. https://doi.org/10.1016/j.lindif.2017.11.003	9999=NA	9999=NA	9999=NA	9999=NA	9999=NA
Slot, Pauline Louise, Bleses, D., Justice, L. M., Markussen-Brown, J., & Hojen, A. (2018). Structural and Process Quality of Danish Preschools: Direct and Indirect Associations With Children’s Growth in Language and Preliteracy Skills. EARLY EDUCATION AND DEVELOPMENT, 29(4), 581–602. https://doi.org/10.1080/10409289.2018.1452494	9999=NA	9999=NA	9999=NA	9999=NA	9999=NA
Son, S.-H. C., Kwon, K.-A., Jeon, H.-J., & Hong, S.-Y. (n.d.). Head Start Classrooms and Children’s School Readiness Benefit from Teachers’ Qualifications and Ongoing Training. CHILD & YOUTH CARE FORUM. Retrieved from http://proxy.library.nyu.edu/login?url=http://search.ebscohost.com/login.aspx?direct=true&db=edswss&AN=000326618500003&site=eds-live	9999=NA	9999=NA	9999=NA	9999=NA	9999=NA
Spilt, J. L., Koomen, H. M. Y., Thijs, J. T., & van der Leij, A. (2012). Supporting teachers’ relationships with disruptive children: the potential of relationship-focused reflection. Attachment & Human Development, 14(3), 305–318. https://doi.org/10.1080/14616734.2012.672286	9999=NA	9999=NA	9999=NA	9999=NA	9999=NA
Trawick-Smith, J., Swaminathan, S., & Liu, X. (2016). The Relationship of Teacher-Child Play Interactions to Mathematics Learning in Preschool. Early Child Development and Care, 186(5), 716–733. Retrieved from http://proxy.library.nyu.edu/login?url=http://search.ebscohost.com/login.aspx?direct=true&db=eric&AN=EJ1097865&site=eds-live	9999=NA	9999=NA	9999=NA	9999=NA	9999=NA
van Schaik, S. D. M. ., s. d. m. vanschaik@uu. n., Leseman, P. P. M. ., & de Haan, M. (2018). Using a Group-Centered Approach to Observe Interactions in Early Childhood Education. Child Development, 89(3), 897–913. Retrieved from http://proxy.library.nyu.edu/login?url=http://search.ebscohost.com/login.aspx?direct=true&db=ssf&AN=129550007&site=eds-live	9999=NA	9999=NA	9999=NA	9999=NA	9999=NA
Vitaro, F., Boivin, M., Brendgen, M., Girard, A., & Dionne, G. (2012). Social experiences in kindergarten and academic achievement in grade 1: A monozygotic twin difference study. Journal of Educational Psychology, 104(2), 366–380. https://doi.org/10.1037/a0026879	9999=NA	9999=NA	9999=NA	9999=NA	9999=NA
von Suchodoletz, A., Barza, L., & Larsen, R. A. A. (2019). Examination of teacher–child interactions in early childhood education programmes in the united arab emirates. International Journal of Early Years Education. psyh. https://doi.org/10.1080/09669760.2019.1594720	9999=NA	9999=NA	9999=NA	9999=NA	9999=NA
Weiland, C., Ulvestad, K., Sachs, J., & Yoshikawa, H. (2013). Associations between classroom quality and children’s vocabulary and executive function skills in an urban public prekindergarten program. Early Childhood Research Quarterly, 28(2), 199–209. https://doi.org/10.1016/j.ecresq.2012.12.002	9999=NA	9999=NA	9999=NA	9999=NA	9999=NA
White, K. M. (2013). Associations between teacher–child relationships and children’s writing in kindergarten and first grade. Early Childhood Research Quarterly, 28(1), 166–176. https://doi.org/10.1016/j.ecresq.2012.05.004	9999=NA	9999=NA	9999=NA	9999=NA	9999=NA
Wildenger, L. K., & McIntyre, L. L. (2012). Investigating the relation between kindergarten preparation and child socio-behavioral school outcomes. Early Childhood Education Journal, 40(3), 169–176. https://doi.org/10.1007/s10643-012-0509-x	9999=NA	9999=NA	9999=NA	9999=NA	9999=NA
Willard, Agache & Leyendecker (In Review) Classroom Composition, Classroom Quality and Language Skills of Immigrant Dual Language Learners and Non-immigrant Children in Germany, Early Childhood Research Quaterly	9999=NA	9999=NA	9999=NA	9999=NA	9999=NA
Williford, A. P., Maier, M. F., Downer, J. T., Pianta, R. C., & Howes, C. (n.d.). Understanding how children’s engagement and teachers’ interactions combine to predict school readiness. JOURNAL OF APPLIED DEVELOPMENTAL PSYCHOLOGY. Retrieved from http://proxy.library.nyu.edu/login?url=http://search.ebscohost.com/login.aspx?direct=true&db=edswss&AN=000329019700005&site=eds-live	9999=NA	9999=NA	9999=NA	9999=NA	9999=NA
Wolf, S., Behrman, J., Raza, M., Kim, S., Aber, J. L., & Seidman, E. (2018). Measuring and predicting process quality in Ghanaian pre-primary classrooms using the Teacher Instructional Practices and Processes System (TIPPS). Early Childhood Research Quarterly, 45, 18–30. aph.	9999=NA	9999=NA	9999=NA	9999=NA	9999=NA
Wolter 2 ), I. ( 1, Glüer 3 ), M. ( 1, & Hannover, B. ( 1 ). (2014). Gender-typicality of activity offerings and child-teacher relationship closeness in German “Kindergarten”. Influences on the development of spelling competence as an indicator of early basic literacy in boys and girls. Learning and Individual Differences, 31, 59–65. https://doi.org/10.1016/j.lindif.2013.12.008	9999=NA	9999=NA	9999=NA	9999=NA	9999=NA
Wu, Z., Hu, B. Y., Fan, X., Zhang, X., & Zhang, J. (2018). The associations between social skills and teacher-child relationships: A longitudinal study among Chinese preschool children. CHILDREN AND YOUTH SERVICES REVIEW, 88, 582–590. https://doi.org/10.1016/j.childyouth.2018.03.052 Study 1	9999=NA	9999=NA	9999=NA	9999=NA	9999=NA
Wu, Z., Hu, B. Y., Fan, X., Zhang, X., & Zhang, J. (2018). The associations between social skills and teacher-child relationships: A longitudinal study among Chinese preschool children. CHILDREN AND YOUTH SERVICES REVIEW, 88, 582–590. https://doi.org/10.1016/j.childyouth.2018.03.052 Study 2	9999=NA	9999=NA	9999=NA	9999=NA	9999=NA
Xu, Y., Chin, C., Reed, E., & Hutchinson, C. (2014). The effects of a comprehensive early literacy project on preschoolers’ language and literacy skills. Early Childhood Education Journal, 42(5), 295–304. https://doi.org/10.1007/s10643-013-0613-6	9999=NA	9999=NA	9999=NA	9999=NA	9999=NA
Yeomans-Maldonado, G., Justice, L. M., & Logan, J. A. R. (2017). The mediating role of classroom quality on peer effects and language gain in pre-kindergarten ECSE classrooms. Applied Developmental Science, 1–14. https://doi.org/10.1080/10888691.2017.1321484	9999=NA	9999=NA	9999=NA	9999=NA	9999=NA
YÜKSEK USTA, S., semihayuksek@gmail. co., & YILMAZ, A., arif. yilmaz@gmail. co. (2018). A Correlational Study of Children’s Externalizing and Internalizing Behavioral Problems in Relation to Mother-Child and Teacher-Child Relationships. (English). Çocuklarin Içe Yönelim ve Disa Yönelim Davranis Problemlerinin Anne-Çocuk ve Ögretmen-Çocuk Iliskilerine Göre Incelenmesi. (Turkish), 8(1), 47–56. Retr…	9999=NA	9999=NA	9999=NA	9999=NA	9999=NA
Zee, M., Rudasill, K. M., & Bosman, R. J. (2020). A cross-lagged study of students’ motivation, academic achievement, and relationships with teachers from kindergarten to 6th grade. Journal of Educational Psychology. pdh. https://doi.org/10.1037/edu0000574	9999=NA	9999=NA	9999=NA	9999=NA	9999=NA
Zucker, T. A., Cabell, S. Q., Justice, L. M., Pentimonti, J. M., & Kaderavek, J. N. (2013). The Role of Frequent, Interactive Prekindergarten Shared Reading in the Longitudinal Development of Language and Literacy Skills. Developmental Psychology, 49(8), 1425–1439. Retrieved from http://proxy.library.nyu.edu/login?url=http://search.ebscohost.com/login.aspx?direct=true&db=eric&AN=EJ1049916&site=ed…	9999=NA	9999=NA	9999=NA	9999=NA	9999=NA
Spilt, J. L., Koomen, H. M. Y., & Harrison, L. J. (2015). Language development in the early school years: the importance of close relationships with teachers. Developmental Psychology, 51(2), 185–196. https://doi.org/10.1037/a0038540	9999=NA	9999=NA	9999=NA	9999=NA	9999=NA
Raikes, A., Koziol, N., Davis, D., & Burton, A. (2020). Measuring quality of preprimary education in sub-Saharan Africa: Evaluation of the Measuring Early Learning Environments scale. Early Childhood Research Quarterly, 53, 571-585	9999=NA	9999=NA	9999=NA	9999=NA	9999=NA
Maldonado‐Carreño, C., Yoshikawa, H., Escallón, E., Ponguta, L. A., Nieto, A. M., Kagan, S. L., ... & Motta, A. (2021). Measuring the quality of early childhood education: Associations with children’s development from a national study with the IMCEIC tool in Colombia. Child Development	9999=NA	9999=NA	9999=NA	9999=NA	9999=NA
Abreu-Lima, I. M. P., Leal, T. B., Cadima, J., & Gamelas, A. M. (2012). Predicting child outcomes from preschool quality in Portugal. European Journal of Psychology of Education, 28(2), 399–420. https://doi.org/10.1007/s10212-012-0120-y	9999=NA	9999=NA	9999=NA	9999=NA	9999=NA
Aguiar, A. L., Aguiar, C., Cadima, J., Correia, N., & Fialho, M. (2019). Classroom quality and children’s social skills and problem behaviors: Dosage and disability status as moderators. Early Childhood Research Quarterly, 49, 81–92. aph.	9999=NA	9999=NA	9999=NA	9999=NA	9999=NA
Aguiar, C., Moiteiro, A. R., & Pimentel, J. S. (2010). Classroom quality and social acceptance of preschoolers with disabilities. Infants & Young Children, 23(1), 34–41. https://doi.org/10.1097/IYC.0b013e3181c9766e	9999=NA	9999=NA	9999=NA	9999=NA	9999=NA
Alamos, P., & Williford, A. P. (2020). Teacher-child emotion talk in preschool children displaying elevated externalizing behaviors. Journal of Applied Developmental Psychology, 67. psyh. https://doi.org/10.1016/j.appdev.2019.101107	9999=NA	9999=NA	9999=NA	9999=NA	9999=NA
Anderson, K. L., Weimer, M., & Fuhs, M. W. (2020). Teacher fidelity to Conscious Discipline and children’s executive function skills. Early Childhood Research Quarterly, 51, 14–25. aph.	9999=NA	9999=NA	9999=NA	9999=NA	9999=NA
Ansari, A., & Gershoff, E. (2015). LEARNING-RELATED SOCIAL SKILLS AS A MEDIATOR BETWEEN TEACHER INSTRUCTION AND CHILD ACHIEVEMENT IN HEAD START. Social Development (Oxford, England), 24(4), 699–715. https://doi.org/10.1111/sode.12124	9999=NA	9999=NA	9999=NA	9999=NA	9999=NA
Araujo, M. C. ( 1 ), Cruz-Aguayo, Y. ( 1 ), Schady, N. ( 1 ), & Carneiro, P. ( 2 ). (2016). Teacher quality and learning outcomes in kindergarten. Quarterly Journal of Economics, 131(3), 1415–1453. https://doi.org/10.1093/qje/qjw016	9999=NA	9999=NA	9999=NA	9999=NA	9999=NA
Bailey, C., Bailey, C. S., Denham, S. A., Curby, T. W., & Bassett, H. H. (n.d.). Emotional and Organizational Supports for Preschoolers’ Emotion Regulation: Relations With School Adjustment. EMOTION. Retrieved from http://proxy.library.nyu.edu/login?url=http://search.ebscohost.com/login.aspx?direct=true&db=edswss&AN=000370971400013&site=eds-live	9999=NA	9999=NA	9999=NA	9999=NA	9999=NA
Bargagliotti, A., Gottfried, M. A., & Guarino, C. M. (2017). Educating the whole child: Kindergarten mathematics instructional practices and students’ academic and socioemotional development. Teachers College Record, 119(8), 1–41.	9999=NA	9999=NA	9999=NA	9999=NA	9999=NA
Barnes, E. M. ., ebarnes@albany. ed., & Dickinson, D. K. . (2018). Relationships Among Teachers’ Use of Mental State Verbs and Children’s Vocabulary Growth. Early Education & Development, 29(3), 307–323. Retrieved from http://proxy.library.nyu.edu/login?url=http://search.ebscohost.com/login.aspx?direct=true&db=eft&AN=128422476&site=eds-live	9999=NA	9999=NA	9999=NA	9999=NA	9999=NA
Barnes, E. M., & Dickinson, D. K. (2017). The Relationship of Head Start Teachers’ Academic Language Use and Children’s Receptive Vocabulary. Early Education and Development, 28(7), 794–809. Retrieved from http://proxy.library.nyu.edu/login?url=https://search.proquest.com/docview/1969008373?accountid=12768 http://getit.library.nyu.edu/resolve?url_ver=Z39.88-2004&rft_val_fmt=info:ofi/fmt:kev:mtx:j…	9999=NA	9999=NA	9999=NA	9999=NA	9999=NA
Baroody, A. E., & Diamond, K. E. (2016). Associations among Preschool Children’s Classroom Literacy Environment, Interest and Engagement in Literacy Activities, and Early Reading Skills. Journal of Early Childhood Research, 14(2), 146–162. Retrieved from http://proxy.library.nyu.edu/login?url=http://search.ebscohost.com/login.aspx?direct=true&db=eric&AN=EJ1101168&site=eds-live	9999=NA	9999=NA	9999=NA	9999=NA	9999=NA
Bell, E., Bulotsky-Shearer, R. J., Bell, E. R., & Dominguez, X. (n.d.). Latent profiles of problem behavior within learning, peer, and teacher contexts: Identifying subgroups of children at academic risk across the preschool year. JOURNAL OF SCHOOL PSYCHOLOGY. Retrieved from http://proxy.library.nyu.edu/login?url=http://search.ebscohost.com/login.aspx?direct=true&db=edswss&AN=000313775400004&site…	9999=NA	9999=NA	9999=NA	9999=NA	9999=NA
Betancur, Maldonado-Carreño & Votruba-Drzal (Manuscript in Preparation) Measuring the Preschool Quality in Low- and Middle-Income Countries: Validity of the ECERS-R in Colombia - Study 1 EEQB	9999=NA	9999=NA	9999=NA	9999=NA	9999=NA
Betancur, Maldonado-Carreño & Votruba-Drzal (Manuscript in Preparation) Measuring the Preschool Quality in Low- and Middle-Income Countries: Validity of the ECERS-R in Colombia - Study 2 IECDC	9999=NA	9999=NA	9999=NA	9999=NA	9999=NA
Bihler, L.-M. ( 1 ), Agache, A. ( 1 ), Willard, J. A. ( 1 ), Leyendecker, B. ( 1 ), & Schneller, K. ( 2 ). (2018). Expressive morphological skills of dual language learning and monolingual German children: Exploring links to duration of preschool attendance, classroom quality, and classroom composition. Frontiers in Psychology, 9(JUN). https://doi.org/10.3389/fpsyg.2018.00888	9999=NA	9999=NA	9999=NA	9999=NA	9999=NA
Bingham, G. E., Quinn, M. F., & Gerde, H. K. (2017). Examining early childhood teachers’ writing practices: Associations between pedagogical supports and children’s writing skills. Early Childhood Research Quarterly, 39, 35–46. https://doi.org/10.1016/j.ecresq.2017.01.002	9999=NA	9999=NA	9999=NA	9999=NA	9999=NA
Blair, C., & McKinnon, R. D. (n.d.). Moderating effects of executive functions and the teacher child relationship on the development of mathematics ability in kindergarten. LEARNING AND INSTRUCTION. Retrieved from http://proxy.library.nyu.edu/login?url=http://search.ebscohost.com/login.aspx?direct=true&db=edswss&AN=000366341900009&site=eds-live	9999=NA	9999=NA	9999=NA	9999=NA	9999=NA
Blankson, A. N., & Blair, C. (2016). Cognition and classroom quality as predictors of math achievement in the kindergarten year. Learning and Instruction, 41, 32–40. https://doi.org/10.1016/j.learninstruc.2015.09.004	9999=NA	9999=NA	9999=NA	9999=NA	9999=NA
Bosman, R. J., Roorda, D. L., van der Veen, I., & Koomen, H. M. Y. (2018). Teacher-student relationship quality from kindergarten to sixth grade and students’ school adjustment: A person-centered approach. Journal of School Psychology, 68, 177–194. https://doi.org/10.1016/j.jsp.2018.03.006	9999=NA	9999=NA	9999=NA	9999=NA	9999=NA
Bowne, J. B., Yoshikawa, H., & Snow, C. E. (2016). Relationships of Teachers’ Language and Explicit Vocabulary Instruction to Students’ Vocabulary Growth in Kindergarten. Reading Research Quarterly, 52(1), 7–29. https://doi.org/10.1002/rrq.151	9999=NA	9999=NA	9999=NA	9999=NA	9999=NA
Boyce, W. T., Obradovi , J., Bush, N. R., Stamperdahl, J., Kim, Y. S., & Adler, N. (2012). Social stratification, classroom climate, and the behavioral adaptation of kindergarten children. Proceedings of the National Academy of Sciences, 109(Supplement_2), 17168–17173. https://doi.org/10.1073/pnas.1201730109	9999=NA	9999=NA	9999=NA	9999=NA	9999=NA
Brinkman, S. A., Hasan, A., Nakajima, N., Jung, H., Kinnell, A., & Pradhan, M. (2017). The role of preschool quality in promoting child development: evidence from rural Indonesia (Vol. 25). Retrieved from http://proxy.library.nyu.edu/login?url=http://search.ebscohost.com/login.aspx?direct=true&db=edswss&AN=000404630500002&site=eds-live	9999=NA	9999=NA	9999=NA	9999=NA	9999=NA
Broekhuizen, M. L., Aken, M. A. G. van, Dubas, J. S., Mulder, H., & Leseman, P. P. M. (2015). Individual differences in effects of child care quality: The role of child affective self-regulation and gender. Infant Behavior & Development, 40, 216–230. https://doi.org/10.1016/j.infbeh.2015.06.009	9999=NA	9999=NA	9999=NA	9999=NA	9999=NA
Broekhuizen, M. L., Slot, P. L., van Aken, M. A. G., & Dubas, J. S. (n.d.). Teachers’ Emotional and Behavioral Support and Preschoolers’ Self-Regulation: Relations With Social and Emotional Skills During Play. EARLY EDUCATION AND DEVELOPMENT. Retrieved from http://proxy.library.nyu.edu/login?url=http://search.ebscohost.com/login.aspx?direct=true&db=edswss&AN=000393965700001&site=eds-live	9999=NA	9999=NA	9999=NA	9999=NA	9999=NA
Broekhuizen, M. L., van Aken, M. A. G., Dubas, J. S., & Leseman, P. P. M. (2018). Child care quality and Dutch 2- and 3-year-olds’ socio-emotional outcomes: Does the amount of care matter? Infant & Child Development, 27(1), 1–1. Retrieved from http://proxy.library.nyu.edu/login?url=http://search.ebscohost.com/login.aspx?direct=true&db=sih&AN=127884673&site=eds-live	9999=NA	9999=NA	9999=NA	9999=NA	9999=NA
Buckrop, J., Roberts, A., & LoCasale-Crouch, J. (2016). Children’s preschool classroom experiences and associations with early elementary special education referral. Early Childhood Research Quarterly, 36, 452–461. https://doi.org/10.1016/j.ecresq.2016.01.016	9999=NA	9999=NA	9999=NA	9999=NA	9999=NA
Bulotsky-Shearer, R. J., Bell, E. R., Carter, T. M., & Dietrich, S. L. R. (2014). Peer play interactions and learning for low-income preschool children: The moderating role of classroom quality. Early Education and Development, 25(6), 815–840. https://doi.org/10.1080/10409289.2014.864214	9999=NA	9999=NA	9999=NA	9999=NA	9999=NA
Bulotsky-Shearer, R. J., Fernandez, V. A., Bichay-Awadalla, K., Bailey, J., Futterer, J., & Qi, C. H. (2020). Teacher-child interaction quality moderates social risks associated with problem behavior in preschool classroom contexts. Journal of Applied Developmental Psychology, 67. psyh. https://doi.org/10.1016/j.appdev.2019.101103	9999=NA	9999=NA	9999=NA	9999=NA	9999=NA
Bulotsky-Shearer, R. J., Wen, X., Faria, A.-M., Hahs-Vaughn, D. L., & Korfmacher, J. (n.d.). National Profiles of classroom quality and family involvement: A multilevel examination of proximal influences on Head Start children’s school readiness. EARLY CHILDHOOD RESEARCH QUARTERLY. Retrieved from http://proxy.library.nyu.edu/login?url=http://search.ebscohost.com/login.aspx?direct=true&db=edswss&A…	9999=NA	9999=NA	9999=NA	9999=NA	9999=NA
Burchinal, M., Field, S., López, M. L., Howes, C., & Pianta, R. (2012). Instruction in Spanish in pre-kindergarten classrooms and child outcomes for English language learners. Early Childhood Research Quarterly, 27(2), 188–197. https://doi.org/10.1016/j.ecresq.2011.11.003	9999=NA	9999=NA	9999=NA	9999=NA	9999=NA
Burchinal, M., Vandergrift, N., Pianta, R., & Mashburn, A. (2010). Threshold analysis of association between child care quality and child outcomes for low-income children in pre-kindergarten programs. Early Childhood Research Quarterly, 25(2), 166–176. https://doi.org/10.1016/j.ecresq.2009.10.004	9999=NA	9999=NA	9999=NA	9999=NA	9999=NA
Burchinal, M., Vernon-Feagans, L., Vitiello, V., & Greenberg, M. (2014). Thresholds in the association between child care quality and child outcomes in rural preschool children. Early Childhood Research Quarterly, 29(1), 41–51. https://doi.org/10.1016/j.ecresq.2013.09.004	9999=NA	9999=NA	9999=NA	9999=NA	9999=NA
Byers, A. I., Cameron, C. E., Ko, M., LoCasale-Crouch, J., & Grissmer, D. W. (2016). What preschool classroom experiences are associated with whether children improve in visuomotor integration? Early Education and Development, 27(7), 976–1003. https://doi.org/10.1080/10409289.2016.1175243	9999=NA	9999=NA	9999=NA	9999=NA	9999=NA
Cabell, S. Q., Zucker, T. A., DeCoster, J., Melo, C., Forston, L., & Hamre, B. (2018). Prekindergarten interactive book reading quality and children’s language and literacy development: Classroom organization as a moderator. Early Education and Development. psyh. https://doi.org/10.1080/10409289.2018.1514845	9999=NA	9999=NA	9999=NA	9999=NA	9999=NA
Cadima, J., Doumen, S., Verschueren, K., & Buyse, E. (2015). Child engagement in the transition to school: Contributions of self-regulation, teacher–child relationships and classroom climate. Early Childhood Research Quarterly, 32, 1–12. https://doi.org/10.1016/j.ecresq.2015.01.008	9999=NA	9999=NA	9999=NA	9999=NA	9999=NA
Cadima, J., Enrico, M., Ferreira, T., Verschueren, K., Leal, T., & Matos, P. M. (2016). Self-regulation in early childhood: the interplay between family risk, temperament and teacher–child interactions. European Journal of Developmental Psychology, 13(3), 341–360. https://doi.org/10.1080/17405629.2016.1161506	9999=NA	9999=NA	9999=NA	9999=NA	9999=NA
Cadima, J., Verschueren, K., Leal, T., & Guedes, C. (2015). Classroom Interactions, Dyadic Teacher–Child Relationships, and Self–Regulation in Socially Disadvantaged Young Children. Journal of Abnormal Child Psychology, 44(1), 7–17. https://doi.org/10.1007/s10802-015-0060-5	9999=NA	9999=NA	9999=NA	9999=NA	9999=NA
Cameron, C. E., & Morrison, F. J. (2011). Teacher Activity Orienting Predicts Preschoolers’ Academic and Self-Regulatory Skills. EARLY EDUCATION AND DEVELOPMENT. Retrieved from http://proxy.library.nyu.edu/login?url=http://search.ebscohost.com/login.aspx?direct=true&db=edswss&AN=000299232000004&site=eds-live	9999=NA	9999=NA	9999=NA	9999=NA	9999=NA
Carr, R. C., Mokrova, I. L., Vernon-Feagans, L., & Burchinal, M. R. (2019). Cumulative classroom quality during pre-kindergarten and kindergarten and children’s language, literacy, and mathematics skills. Early Childhood Research Quarterly, 47, 218–228. psyh. https://doi.org/10.1016/j.ecresq.2018.12.010	9999=NA	9999=NA	9999=NA	9999=NA	9999=NA
Castle, M., Heatly, M. C., Bachman, H. J., & Votruba-Drzal, E. (n.d.). Developmental patterns in the associations between instructional practices and children’s math trajectories in elementary school. JOURNAL OF APPLIED DEVELOPMENTAL PSYCHOLOGY. Retrieved from http://proxy.library.nyu.edu/login?url=http://search.ebscohost.com/login.aspx?direct=true&db=edswss&AN=000366078700006&site=eds-live	9999=NA	9999=NA	9999=NA	9999=NA	9999=NA
Castro, S., Granlund, M., & Almqvist, L. (2017). The relationship between classroom quality-related variables and engagement levels in Swedish preschool classrooms: a longitudinal study. European Early Childhood Education Research Journal, 25(1), 122–135. Retrieved from http://10.0.4.56/1350293X.2015.1102413	3=Classroom Organization/Chaos	1=observational measure	3	SD	1.23	5.51
Choi, J. Y., Castle, S., Burchinal, M., Horm, D., Guss, S., & Bingham, G. E. (2018). Peer effects on low-income children’s learning and development. Journal of School Psychology, 71, 1–17. psyh. https://doi.org/10.1016/j.jsp.2018.10.002	9999=NA	9999=NA	9999=NA	9999=NA	9999=NA
Choi, J. Y., Castle, S., Young, E., Worley, L., Long, M., Horm, D. M., & Williamson, A. C. (n.d.). Teacher-Child Interactions and the Development of Executive Function in Preschool-Age Children Attending Head Start. EARLY EDUCATION AND DEVELOPMENT. Retrieved from http://proxy.library.nyu.edu/login?url=http://search.ebscohost.com/login.aspx?direct=true&db=edswss&AN=000381017100002&site=eds-live	9999=NA	9999=NA	9999=NA	9999=NA	9999=NA
Commodari, E. (2013). Preschool teacher attachment and attention skills. SpringerPlus, 2(1), 673. https://doi.org/10.1186/2193-1801-2-673	9999=NA	9999=NA	9999=NA	9999=NA	9999=NA
Cunningham, D. (2010). Relating Preschool Quality to Children’s Literacy Development. Early Childhood Education Journal, 37(6), 501. Retrieved from http://proxy.library.nyu.edu/login?url=http://search.ebscohost.com/login.aspx?direct=true&db=edb&AN=48827289&site=eds-live	9999=NA	9999=NA	9999=NA	9999=NA	9999=NA
Curby, T. W., Bassett, H. H., Denham, S. A., & Brown, C. A. (n.d.). Associations Between Preschoolers’ Social-Emotional Competence and Preliteracy Skills. INFANT AND CHILD DEVELOPMENT. Retrieved from http://proxy.library.nyu.edu/login?url=http://search.ebscohost.com/login.aspx?direct=true&db=edswss&AN=000362397200006&site=eds-live	9999=NA	9999=NA	9999=NA	9999=NA	9999=NA
Curby, T. W., Brock, L. L., & Hamre, B. K. (2013). Teachers’ emotional support consistency predicts children’s achievement gains and social skills. Early Education and Development, 24(3), 292–309. https://doi.org/10.1080/10409289.2012.665760	9999=NA	9999=NA	9999=NA	9999=NA	9999=NA
Curby, T. W., Downer, J. T., & Booren, L. M. (2014). Behavioral exchanges between teachers and children over the course of a typical preschool day: Testing bidirectional associations. EARLY CHILDHOOD RESEARCH QUARTERLY. Retrieved from http://proxy.library.nyu.edu/login?url=http://search.ebscohost.com/login.aspx?direct=true&db=edswss&AN=000334980600009&site=eds-live	9999=NA	9999=NA	9999=NA	9999=NA	9999=NA
Degol, J. L., & Bachman, H. J. (2015). Preschool teachers’ classroom behavioral socialization practices and low-income children’s self-regulation skills. EARLY CHILDHOOD RESEARCH QUARTERLY. Retrieved from http://proxy.library.nyu.edu/login?url=http://search.ebscohost.com/login.aspx?direct=true&db=edswss&AN=000351785900008&site=eds-live	9999=NA	9999=NA	9999=NA	9999=NA	9999=NA
DESIMONE, L. M., & LONG, D. (2010). Teacher Effects and the Achievement Gap: Do Teacher and Teaching Quality Influence the Achievement Gap Between Black and White and High- and Low-SES Students in the Early Grades? Teachers College Record, 112(12), 3024–3075. Retrieved from http://proxy.library.nyu.edu/login?url=http://search.ebscohost.com/login.aspx?direct=true&db=tfh&AN=57962837&site=eds-live	9999=NA	9999=NA	9999=NA	9999=NA	9999=NA
Doabler, C. T., Gearin, B., Baker, S. K., Stoolmiller, M., Kennedy, P. C., Clarke, B., Nelson, N. J., Fien, H., & Smolkowski, K. (2019). Student Practice Opportunities in Core Mathematics Instruction: Exploring for a Goldilocks Effect for Kindergartners With Mathematics Difficulties. Journal of Learning Disabilities, 52(3), 271–283. https://doi.org/10.1177/0022219418823708	9999=NA	9999=NA	9999=NA	9999=NA	9999=NA
Doabler, C. T., Stoolmiller, M., Kennedy, P. C., Nelson, N. J., Clarke, B., Gearin, B., Fien, H., Smolkowski, K., & Baker, S. K. (2019). Do Components of Explicit Instruction Explain the Differential Effectiveness of a Core Mathematics Program for Kindergarten Students with Mathematics Difficulties? A Mediated Moderation Analysis. Assessment for Effective Intervention, 44(3), 197–211. eric.	9999=NA	9999=NA	9999=NA	9999=NA	9999=NA
Dotterer, A. M. ( 1 ), Burchinal, M. ( 2 ), Bryant, D. ( 2 ), Early, D. ( 2 ), & Pianta, R. C. ( 3 ). (2013). Universal and targeted pre-kindergarten programmes: A comparison of classroom characteristics and child outcomes. Early Child Development and Care, 183(7), 931–950. https://doi.org/10.1080/03004430.2012.698388	9999=NA	9999=NA	9999=NA	9999=NA	9999=NA
Downer, J. T., Hamagami, A., Pianta, R. C., Grimm, K. J., & Howes, C. (n.d.). Observations of teacher-child interactions in classrooms serving Latinos and dual language learners: Applicability of the Classroom Assessment Scoring System in diverse settings. EARLY CHILDHOOD RESEARCH QUARTERLY. Retrieved from http://proxy.library.nyu.edu/login?url=http://search.ebscohost.com/login.aspx?direct=true&d…	9999=NA	9999=NA	9999=NA	9999=NA	9999=NA
Duval, S., Bouchard, C., Pagé, P., & Hamel, C. (2016). Quality of Classroom Interactions in Kindergarten and Executive Functions among Five Year-Old Children. Cogent Education, 3(1), 18. Retrieved from http://proxy.library.nyu.edu/login?url=https://search.proquest.com/docview/1913350840?accountid=12768 http://getit.library.nyu.edu/resolve?url_ver=Z39.88-2004&rft_val_fmt=info:ofi/fmt:kev:mtx:journ…	9999=NA	9999=NA	9999=NA	9999=NA	9999=NA
Early, D. M., Sideris, J., Neitzel, J., LaForett, D. R., & Nehler, C. G. (2018). Factor structure and validity of the Early Childhood Environment Rating Scale - Third Edition (ECERS-3). EARLY CHILDHOOD RESEARCH QUARTERLY, 44, 242–256. https://doi.org/10.1016/j.ecresq.2018.04.009	9999=NA	9999=NA	9999=NA	9999=NA	9999=NA
Elicker, J., Sprague, J. B., Wen, X., & Kwon, K.-A. (n.d.). Early Head Start Relationships: Association with Program Outcomes. EARLY EDUCATION AND DEVELOPMENT. Retrieved from http://proxy.library.nyu.edu/login?url=http://search.ebscohost.com/login.aspx?direct=true&db=edswss&AN=000318280800007&site=eds-live	9999=NA	9999=NA	9999=NA	9999=NA	9999=NA
Farrow, J., Wasik, B. A., & Hindman, A. H. (2020). Exploring the unique contributions of teachers’ syntax to preschoolers’ and kindergarteners’ vocabulary learning. Early Childhood Research Quarterly, 51, 178–190. aph.	9999=NA	9999=NA	9999=NA	9999=NA	9999=NA
Ferreira, M., Aguiar, C., Correia, N., Fialho, M., & Pimentel, J. S. (2019). Friendships and Social Acceptance of Portuguese Children with Disabilities: The Role of Classroom Quality, Individual Skills, and Dosage. Topics in Early Childhood Special Education, 39(3), 183–195. eric.	9999=NA	9999=NA	9999=NA	9999=NA	9999=NA
Finch, J., Finch, J. E., Johnson, A. D., & Phillips, D. A. (2015). Is sensitive caregiving in child care associated with children’s effortful control skills? An exploration of linear and threshold effects. EARLY CHILDHOOD RESEARCH QUARTERLY. Retrieved from http://proxy.library.nyu.edu/login?url=http://search.ebscohost.com/login.aspx?direct=true&db=edswss&AN=000351785900011&site=eds-live	9999=NA	9999=NA	9999=NA	9999=NA	9999=NA
Folsom, J., Saez, L., Folsom, J. S., Schatschneider, C., & Al Otaiba, S. (n.d.). Relations Among Student Attention Behaviors, Teacher Practices, and Beginning Word Reading Skill. JOURNAL OF LEARNING DISABILITIES. Retrieved from http://proxy.library.nyu.edu/login?url=http://search.ebscohost.com/login.aspx?direct=true&db=edswss&AN=000307337700004&site=eds-live	9999=NA	9999=NA	9999=NA	9999=NA	9999=NA
Franco, X., Bryant, D. M., Gillanders, C., Castro, D. C., Zepeda, M., & Willoughby, M. T. (2019). Examining linguistic interactions of dual language learners using the Language Interaction Snapshot (LISn). Early Childhood Research Quarterly, 48, 50–61. psyh. https://doi.org/10.1016/j.ecresq.2019.02.007	9999=NA	9999=NA	9999=NA	9999=NA	9999=NA
Friedman-Krauss, A. H., Raver, C. C., Morris, P. A., & Jones, S. M. (2014). The role of classroom-level child behavior problems in predicting preschool teacher stress and classroom emotional climate. Early Education and Development, 25(4), 530–552. https://doi.org/10.1080/10409289.2013.817030	9999=NA	9999=NA	9999=NA	9999=NA	9999=NA
Fuhs, M. W., Farran, D. C., & Nesbitt, K. T. (2013). Preschool classroom processes as predictors of children’s cognitive self-regulation skills development. School Psychology Quarterly, 28(4), 347–359. https://doi.org/10.1037/spq0000031	9999=NA	9999=NA	9999=NA	9999=NA	9999=NA
Fuhs, M. W., Nesbitt, K. T., & Jackson, H. (2018). Chronic Absenteeism and Preschool Children’s Executive Functioning Skills Development. Journal of Education for Students Placed at Risk, 23(1/2), 39–52. Retrieved from http://proxy.library.nyu.edu/login?url=http://search.ebscohost.com/login.aspx?direct=true&db=tfh&AN=128746545&site=eds-live	9999=NA	9999=NA	9999=NA	9999=NA	9999=NA
Fuligni, A. S., Howes, C., Huang, Y., Hong, S. S., & Lara-Cinisomo, S. (2012). Activity settings and daily routines in preschool classrooms: Diverse experiences in early learning settings for low-income children. Early Childhood Research Quarterly, 27(2), 198–209. https://doi.org/10.1016/j.ecresq.2011.10.001	9999=NA	9999=NA	9999=NA	9999=NA	9999=NA
Garner, P. W., Mahatmya, D., Moses, L. K., & Bolt, E. N. (2014). Associations of preschool type and teacher–child relational quality with young children’s social-emotional competence. Early Education and Development, 25(3), 399–420. https://doi.org/10.1080/10409289.2013.801706	9999=NA	9999=NA	9999=NA	9999=NA	9999=NA
Gerde, H. K., Bingham, G. E., & Pendergast, M. L. (2015). Reliability and validity of the Writing Resources and Interactions in Teaching Environments (WRITE) for preschool classrooms. Early Childhood Research Quarterly, 31, 34–46. https://doi.org/10.1016/j.ecresq.2014.12.008	9999=NA	9999=NA	9999=NA	9999=NA	9999=NA
Glüer, M., & Gregoriadis, A. (2017). Quality of teacher–child relationship and preschoolers’ pro-social behaviour in German kindergartens. Education 3-13, 45(5), 558–571. https://doi.org/10.1080/03004279.2016.1140802	9999=NA	9999=NA	9999=NA	9999=NA	9999=NA
Goble, P., Sandilos, L. E., & Pianta, R. C. (2019). Gains in teacher-child interaction quality and children’s school readiness skills: Does it matter where teachers start? Journal of School Psychology, 73, 101–113. https://doi.org/10.1016/j.jsp.2019.03.006	9999=NA	9999=NA	9999=NA	9999=NA	9999=NA
Gomez, L. E., Vasilyeva, M., & Dulaney, A. (n.d.). Preschool teachers’ read-aloud practices in Chile as predictors of children’s vocabulary. JOURNAL OF APPLIED DEVELOPMENTAL PSYCHOLOGY. Retrieved from http://proxy.library.nyu.edu/login?url=http://search.ebscohost.com/login.aspx?direct=true&db=edswss&AN=000413125700014&site=eds-live	9999=NA	9999=NA	9999=NA	9999=NA	9999=NA
Gower, A. L., Lingras, K. A., Mathieson, L. C., Kawabata, Y., & Crick, N. R. (2014). The Role of Preschool Relational and Physical Aggression in the Transition to Kindergarten: Links with Social-Psychological Adjustment. Early Education and Development, 25(5), 619–640. https://doi.org/10.1080/10409289.2014.844058	9999=NA	9999=NA	9999=NA	9999=NA	9999=NA
Gözde ERTÜRK KARA, H., GÖNEN, M. S., & PIANTA, R. (2017). The examination of the relationship between the quality of teacher-child interaction and children's self-regulation skills. Hacettepe University Journal of Education, 32(4), 880. Retrieved from http://proxy.library.nyu.edu/login?url=http://search.ebscohost.com/login.aspx?direct=true&db=edo&AN=125916807&site=eds-live	9999=NA	9999=NA	9999=NA	9999=NA	9999=NA
Graves Jr., S. L., & Howes, C. (2011). Ethnic differences in social-emotional development in preschool: The impact of teacher child relationships and classroom quality. School Psychology Quarterly, 26(3), 202–214. https://doi.org/10.1037/a0024117	9999=NA	9999=NA	9999=NA	9999=NA	9999=NA
Graziano, P. A., Garb, L. R., Ros, R., Hart, K., & Garcia, A. (2016). Executive functioning and school readiness among preschoolers with externalizing problems: The moderating role of the student–teacher relationship. Early Education and Development, 27(5), 573–589. https://doi.org/10.1080/10409289.2016.1102019	9999=NA	9999=NA	9999=NA	9999=NA	9999=NA
Guarino, C., Dieterle, S. G., Bargagliotti, A. E., & Mason, W. M. (2013). What Can We Learn about Effective Early Mathematics Teaching? A Framework for Estimating Causal Effects Using Longitudinal Survey Data. Journal of Research on Educational Effectiveness, 6(2), 164–198. Retrieved from http://proxy.library.nyu.edu/login?url=http://search.ebscohost.com/login.aspx?direct=true&db=eric&AN=EJ998841…	9999=NA	9999=NA	9999=NA	9999=NA	9999=NA
Guo, Y., Justice, L. M., Kaderavek, J. N., & McGinty, A. (n.d.). The literacy environment of preschool classrooms: contributions to children’s emergent literacy growth. JOURNAL OF RESEARCH IN READING. Retrieved from http://proxy.library.nyu.edu/login?url=http://search.ebscohost.com/login.aspx?direct=true&db=edswss&AN=000306311200005&site=eds-live	9999=NA	9999=NA	9999=NA	9999=NA	9999=NA
Guo, Y., Kaderavek, J. N., Piasta, S. B., Justice, L. M., & McGinty, A. (2011). Preschool teachers’ sense of community, instructional quality, and children’s language and literacy gains. Early Education and Development, 22(2), 206–233. https://doi.org/10.1080/10409281003641257	9999=NA	9999=NA	9999=NA	9999=NA	9999=NA
Guo, Y., Piasta, S. B., Justice, L. M., & Kaderavek, J. N. (2010). Relations among preschool teachers’ self-efficacy, classroom quality, and children’s language and literacy gains. Teaching and Teacher Education, 26(4), 1094–1103. https://doi.org/10.1016/j.tate.2009.11.005	9999=NA	9999=NA	9999=NA	9999=NA	9999=NA
Guo, Y., Tompkins, V., Justice, L., & Petscher, Y. (2014). Classroom age composition and vocabulary development among at-risk preschoolers. Early Education and Development, 25(7), 1016–1034. https://doi.org/10.1080/10409289.2014.893759	9999=NA	9999=NA	9999=NA	9999=NA	9999=NA
Hamre, B. K., Justice, L. M., Pianta, R. C., Kilday, C., Sweeney, B., Downer, J. T., & Leach, A. (2010). Implementation fidelity of MyTeachingPartner literacy and language activities: Association with preschoolers’ language and literacy growth. Early Childhood Research Quarterly, 25(3), 329–347. https://doi.org/10.1016/j.ecresq.2009.07.002	9999=NA	9999=NA	9999=NA	9999=NA	9999=NA
Hamre, B., Hatfield, B., Pianta, R., & Jamil, F. (2014). Evidence for General and Domain-Specific Elements of Teacher-Child Interactions: Associations With Preschool Children’s Development. Child Development, 85(3), 1257–1274. https://doi.org/10.1111/cdev.12184	9999=NA	9999=NA	9999=NA	9999=NA	9999=NA
Hanno, E. C., Gonzalez, K. E., Lebowitz, R. B., McCoy, D. C., Lizárraga, A., & Korder Fort, C. (2020). Structural and process quality features in Peruvian early childhood education settings. Journal of Applied Developmental Psychology, 67. psyh. https://doi.org/10.1016/j.appdev.2019.101105	9999=NA	9999=NA	9999=NA	9999=NA	9999=NA
Hatfield, B. E., Burchinal, M. R., Pianta, R. C., & Sideris, J. (2016). Thresholds in the association between quality of teacher–child interactions and preschool children’s school readiness skills. Early Childhood Research Quarterly, 36, 561–571. https://doi.org/10.1016/j.ecresq.2015.09.005	9999=NA	9999=NA	9999=NA	9999=NA	9999=NA
Hemdan Mohamed, A. H., & Mohamed Marzouk, S. A. A. F. (2016). The association between preschool classroom quality and children’s social-emotional problems. Early Child Development and Care, 186(8), 1302–1315. https://doi.org/10.1080/03004430.2015.1092140	9999=NA	9999=NA	9999=NA	9999=NA	9999=NA
Hernández, M. M., Eisenberg, N., Valiente, C., Spinrad, T. L., Berger, R. H., VanSchyndel, S. K., Silva, K. M., Diaz, A., Thompson, M. S., Gal, D. E., & Southworth, J. (2018). Bidirectional associations between emotions and school adjustment. Journal of Personality, 86(5), 853–867. https://doi.org/10.1111/jopy.12361	9999=NA	9999=NA	9999=NA	9999=NA	9999=NA
Hernández, M. M., Eisenberg, N., Valiente, C., Spinrad, T. L., VanSchyndel, S. K., Diaz, A., … Southworth, J. (2017). Observed emotions as predictors of quality of kindergartners’ social relationships. Social Development, 26(1), 21–39. https://doi.org/10.1111/sode.12179	9999=NA	9999=NA	9999=NA	9999=NA	9999=NA
Hernández, M. M., Valiente, C., Eisenberg, N., Berger, R. H., Spinrad, T. L., VanSchyndel, S. K., … Thompson, M. S. (2017). Elementary students’ effortful control and academic achievement: The mediating role of teacher–student relationship quality. Early Childhood Research Quarterly, 40, 98–109. https://doi.org/10.1016/j.ecresq.2016.10.004	9999=NA	9999=NA	9999=NA	9999=NA	9999=NA
Hestenes llhesten@uncg.edu, L. L. ., Kintner-Duffy, V., Wang, Y. C., La Paro, K., Mims, S. U. ., Crosby, D., … Cassidy, D. J. . (2015). Comparisons among quality measures in child care settings: Understanding the use of multiple measures in North Carolina’s QRIS and their links to social-emotional development in preschool children. Early Childhood Research Quarterly, 30(Part B), 199–214. Retrieve…	9999=NA	9999=NA	9999=NA	9999=NA	9999=NA
Hindman, A. H. (n.d.). Mathematics instruction in Head Start: Nature, extent, and contributions to children’s learning. JOURNAL OF APPLIED DEVELOPMENTAL PSYCHOLOGY. Retrieved from http://proxy.library.nyu.edu/login?url=http://search.ebscohost.com/login.aspx?direct=true&db=edswss&AN=000322687000004&site=eds-live	9999=NA	9999=NA	9999=NA	9999=NA	9999=NA
Hindman, A. H., & Wasik, B. A. (2015). Building vocabulary in two languages: An examination of Spanish-speaking Dual Language Learners in Head Start. EARLY CHILDHOOD RESEARCH QUARTERLY. Retrieved from http://proxy.library.nyu.edu/login?url=http://search.ebscohost.com/login.aspx?direct=true&db=edswss&AN=000351785900003&site=eds-live	9999=NA	9999=NA	9999=NA	9999=NA	9999=NA
Hindman, A. H., & Wasik, B. A. (n.d.). Vocabulary learning in Head Start: Nature and extent of classroom instruction and its contributions to children’s learning. JOURNAL OF SCHOOL PSYCHOLOGY. Retrieved from http://proxy.library.nyu.edu/login?url=http://search.ebscohost.com/login.aspx?direct=true&db=edswss&AN=000322848800007&site=eds-live	9999=NA	9999=NA	9999=NA	9999=NA	9999=NA
Hindman, A. H., Pendergast, L. L., & Gooze, R. A. (2016). Using bifactor models to measure teacher-child interaction quality in early childhood: Evidence from the Caregiver Interaction Scale. EARLY CHILDHOOD RESEARCH QUARTERLY. Retrieved from http://proxy.library.nyu.edu/login?url=http://search.ebscohost.com/login.aspx?direct=true&db=edswss&AN=000378448700034&site=eds-live	9999=NA	9999=NA	9999=NA	9999=NA	9999=NA
Hindman, A. H., Wasik, B. A., & Bradley, D. E. (2019). How Classroom Conversations Unfold: Exploring Teacher-Child Exchanges during Shared Book Reading. Early Education and Development, 30(4), 478–495. eric.	9999=NA	9999=NA	9999=NA	9999=NA	9999=NA
Hipson, W. E., & Seguin, D. G. (2016). Is good fit related to good behaviour? Goodness of fit between daycare teacher-child relationships, temperament, and prosocial behaviour. EARLY CHILD DEVELOPMENT AND CARE. Retrieved from http://proxy.library.nyu.edu/login?url=http://search.ebscohost.com/login.aspx?direct=true&db=edswss&AN=000374778700008&site=eds-live	9999=NA	9999=NA	9999=NA	9999=NA	9999=NA
Hoang, N., Holopainen, L., & Siekkinen, M. (2018). Classroom quality profiles and associations with children’s classroom engagement in vietnamese kindergartens. Learning Environments Research, No Pagination Specified-No Pagination Specified. https://doi.org/10.1007/s10984-018-9273-1	9999=NA	9999=NA	9999=NA	9999=NA	9999=NA
Hong, S. L. S., Howes, C., Marcella, J., Zucker, E., & Huang, Y. (2015). Quality Rating and Improvement Systems: Validation of a local implementation in LA County and children’s school-readiness. EARLY CHILDHOOD RESEARCH QUARTERLY. Retrieved from http://proxy.library.nyu.edu/login?url=http://search.ebscohost.com/login.aspx?direct=true&db=edswss&AN=000347264000005&site=eds-live	9999=NA	9999=NA	9999=NA	9999=NA	9999=NA
Howes, C., Wishard Guerra, A., Fuligni, A., Zucker, E., Lee, L., Obregon, N. B., & Spivak, A. (2011). Classroom dimensions predict early peer interaction when children are diverse in ethnicity, race, and home language. Early Childhood Research Quarterly, 26(4), 399–408. https://doi.org/10.1016/j.ecresq.2011.02.004	9999=NA	9999=NA	9999=NA	9999=NA	9999=NA
Hu, B. Y., Fan, X., Wu, Y., LoCasale-Crouch, J., & Song, Z. (2020). Teacher–child interaction quality and Chinese children’s academic and cognitive development: New perspectives from piecewise growth modeling. Early Childhood Research Quarterly, 51, 242–255. psyh. https://doi.org/10.1016/j.ecresq.2019.10.003	9999=NA	9999=NA	9999=NA	9999=NA	9999=NA
Hu, B. Y., Fan, X., Wu, Z., LoCasale-Crouch, J., Yang, N., & Zhang, J. (2017). Teacher-child interactions and children’s cognitive and social skills in Chinese preschool classrooms. Children and Youth Services Review, 79, 78–86. https://doi.org/10.1016/j.childyouth.2017.05.028	9999=NA	9999=NA	9999=NA	9999=NA	9999=NA
Hu, B. Y., Teo, T., Wu, Z., & Nie, Y. (n.d.). Classroom quality and Chinese preschool Children’s approaches to learning. LEARNING AND INDIVIDUAL DIFFERENCES. Retrieved from http://proxy.library.nyu.edu/login?url=http://search.ebscohost.com/login.aspx?direct=true&db=edswss&AN=000397351100006&site=eds-live	9999=NA	9999=NA	9999=NA	9999=NA	9999=NA
Hu, B. Y., Wu, H., Curby, T. W., Wu, Z., & Zhang, X. (2018). Teacher–child interaction quality, attitudes toward reading, and literacy achievement of Chinese preschool children: Mediation and moderation analysis. Learning and Individual Differences, 68, 1–11. psyh. https://doi.org/10.1016/j.lindif.2018.09.004	3=Classroom Organization/Chaos	1=observational measure	3	SD	0.73	5.04
Hu, B. Y., Zhou, Y., Chen, L., Fan, X., & Winsler, A. (2017). Preschool expenditures and Chinese children’s academic performance: The mediating effect of teacher-child interaction quality. Early Childhood Research Quarterly, 41, 37–49. https://doi.org/10.1016/j.ecresq.2017.05.002	9999=NA	9999=NA	9999=NA	9999=NA	9999=NA
Iruka, I. U., Curenton, S. M., Sims, J., Blitch, K. A., & Gardner, S. (2020). Factors associated with early school readiness profiles for Black girls. Early Childhood Research Quarterly, 51, 215–228. aph.	9999=NA	9999=NA	9999=NA	9999=NA	9999=NA
Jeon, H.-J., Langill, C. C., Peterson, C. A., Luze, G. J., Carta, J. J., & Atwater, J. B. (2010). Children’s Individual Experiences in Early Care and Education: Relations with Overall Classroom Quality and Children’s School Readiness. Early Education and Development, 21(6), 912–939. Retrieved from http://proxy.library.nyu.edu/login?url=http://search.ebscohost.com/login.aspx?direct=true&db=eric&AN…	9999=NA	9999=NA	9999=NA	9999=NA	9999=NA
Jeon, L., Buettner, C. K., & Snyder, A. R. (2014). Pathways from teacher depression and child-care quality to child behavioral problems. Journal of Consulting and Clinical Psychology, 82(2), 225–235. https://doi.org/10.1037/a0035720	9999=NA	9999=NA	9999=NA	9999=NA	9999=NA
Jung, E. (2014). Examining differences in kindergarteners’ mathematics learning: A closer look at instruction, socioeconomic status, and race. The Journal of Educational Research, 107(6), 429–439. https://doi.org/10.1080/00220671.2013.833074	9999=NA	9999=NA	9999=NA	9999=NA	9999=NA
Jung, E., Zhang, Y., & Chiang, J. (2019). Teachers’ Mathematics Education and Readiness Beliefs, and Kindergarteners’ Mathematics Learning. International Journal of Education in Mathematics, Science and Technology, 7(2), 137–154. eric.	9999=NA	9999=NA	9999=NA	9999=NA	9999=NA
Jung, Y., Zuniga, S., Howes, C., Jeon, H.-J., Parrish, D., Quick, H., … Hauser, A. (2016). Improving Latino children’s early language and literacy development: key features of early childhood education within family literacy programmes. EARLY CHILD DEVELOPMENT AND CARE. Retrieved from http://proxy.library.nyu.edu/login?url=http://search.ebscohost.com/login.aspx?direct=true&db=edswss&AN=0003758496…	9999=NA	9999=NA	9999=NA	9999=NA	9999=NA
Kohl, K., Bihler, L.-M., Willard, J. A., Agache, A., & Leyendecker, B. (2019). Linking quantity and quality of early childhood education and care to children’s socio-emotional adjustment: A german cross-sectional study. Early Education and Development. psyh. https://doi.org/10.1080/10409289.2019.1650543	9999=NA	9999=NA	9999=NA	9999=NA	9999=NA
Kohl, K., Willard, J. A., Agache, A., Bihler, L.-M., & Leyendecker, B. (2019). Classroom Quality, Classroom Composition, and Age at Entry: Experiences in Early Childhood Education and Care and Single and Dual Language Learners’ German Vocabulary. AERA Open, 5(1). eric. http://search.ebscohost.com/login.aspx?direct=true&db=eric&AN=EJ1210500&site=ehost-live&scope=site	9999=NA	9999=NA	9999=NA	9999=NA	9999=NA
Kwon, K.-A., Jeon, S., Jeon, L., & Castle, S. (2019). The role of teachers’ depressive symptoms in classroom quality and child developmental outcomes in Early Head Start programs. Learning and Individual Differences, 74. psyh. https://doi.org/10.1016/j.lindif.2019.06.002	9999=NA	9999=NA	9999=NA	9999=NA	9999=NA
Leyva, D., Weiland, C., Barata, M., Yoshikawa, H., Snow, C., Treviño, E., & Rolla, A. (2015). Teacher-Child Interactions in Chile and Their Associations With Prekindergarten Outcomes. Child Development, 86(3), 781–799. https://doi.org/10.1111/cdev.12342	9999=NA	9999=NA	9999=NA	9999=NA	9999=NA
Li, K., Pan, Y., Hu, B., Burchinal, M., De Marco, A., Fan, X., & Qin, J. (2016). Early childhood education quality and child outcomes in China: Evidence from Zhejiang Province. Early Childhood Research Quarterly, 36, 427–438. https://doi.org/10.1016/j.ecresq.2016.01.009	9999=NA	9999=NA	9999=NA	9999=NA	9999=NA
Limlingan, M. C., McWayne, C. M., Sanders, E. A., & López, M. L. (2020). Classroom Language Contexts as Predictors of Latinx Preschool Dual Language Learners’ School Readiness. American Educational Research Journal, 57(1), 339–370. eric.	9999=NA	9999=NA	9999=NA	9999=NA	9999=NA
Lin, Y.-C., & Magnuson, K. A. (2018). Classroom quality and children’s academic skills in child care centers: Understanding the role of teacher qualifications. Early Childhood Research Quarterly, 42, 215–227. https://doi.org/10.1016/j.ecresq.2017.10.003	9999=NA	9999=NA	9999=NA	9999=NA	9999=NA
Lippard, C. N., La Paro, K. M., Rouse, H. L., & Crosby, D. A. (2018). A Closer Look at Teacher-Child Relationships and Classroom Emotional Context in Preschool. CHILD & YOUTH CARE FORUM, 47(1), 1–21. https://doi.org/10.1007/s10566-017-9414-1	9999=NA	9999=NA	9999=NA	9999=NA	9999=NA
Logan, J., Piasta, S., Justice, L., Schatschneider, C., & Petrill, S. (2011). Children's attendance rates and quality of teacher-child interactions in at-risk preschool classrooms: Contribution to children's expressive language growth. Child & Youth Care Forum, 40(6), 457-477. Retrieved from http://proxy.library.nyu.edu/login?url=http://search.ebscohost.com/login.aspx?direct=true&db=sih&AN=674475…	9999=NA	9999=NA	9999=NA	9999=NA	9999=NA
Logan, J., Piasta, S., Justice, L., Schatschneider, C., & Petrill, S. (2011). Children's attendance rates and quality of teacher-child interactions in at-risk preschool classrooms: Contribution to children's expressive language growth. Child & Youth Care Forum, 40(6), 457-477. Retrieved from http://proxy.library.nyu.edu/login?url=http://search.ebscohost.com/login.aspx?direct=true&db=sih&AN=674475…	9999=NA	9999=NA	9999=NA	9999=NA	9999=NA
Lohndorf, R. T., Vermeer, H. J., Cárcamo, R. A., De la Harpe, C., & Mesman, J. (2019). Preschoolers’ problem behavior, prosocial behavior, and language ability in a Latin-American context: The roles of child executive functions and socialization environments. Early Childhood Research Quarterly, 48, 36–49. psyh. https://doi.org/10.1016/j.ecresq.2019.02.005	9999=NA	9999=NA	9999=NA	9999=NA	9999=NA
Lowenstein, A. E., Friedman-Krauss, A. H., Raver, C. C., Jones, S. M., & Pess, R. A. (n.d.). School Climate, Teacher-Child Closeness, and Low-Income Children’s Academic Skills in Kindergarten. Journal of Educational and Developmental Psychology, 5(2), 89–108. https://doi.org/10.5539/jedp.v5n2p89	9999=NA	9999=NA	9999=NA	9999=NA	9999=NA
Luchtel, M., Hughes, K., Luze, G., Bruna, K. R., & Peterson, C. (2010). A Comparison of Teacher-Rated Classroom Conduct, Social Skills, and Teacher-Child Relationship Quality between Preschool English Learners and Preschool English Speakers. NHSA Dialog, 13(2), 92–111. Retrieved from http://proxy.library.nyu.edu/login?url=https://search.proquest.com/docview/742873392?accountid=12768	9999=NA	9999=NA	9999=NA	9999=NA	9999=NA
Malloy, C. (2019). Associations between Classroom Language Composition, Teacher Social-Emotional Support, and Dual Language Learning Preschoolers’ Social Behavior. Early Education and Development, 30(4), 439–455. eric.	9999=NA	9999=NA	9999=NA	9999=NA	9999=NA
McCormick, M. P., O’Connor, E. E., Cappella, E., & McClowry, S. G. (2013). Estimating Causal Effects of Teacher-Child Relationships on Reading and Math Achievement in a High-Risk Sample: A Multi-Level Propensity Score Matching Approach (p. 9). Society for Research on Educational Effectiveness. 2040 Sheridan Road, Evanston, IL 60208. Retrieved from http://proxy.library.nyu.edu/login?url=https://se…	9999=NA	9999=NA	9999=NA	9999=NA	9999=NA
McCoy, D. C. ( 1 ), & Wolf, S. ( 2 ). (2018). Changes in classroom quality predict Ghanaian preschoolers’ gains in academic and social-emotional skills. Developmental Psychology, 54(8), 1582–1599. https://doi.org/10.1037/dev0000546	9999=NA	9999=NA	9999=NA	9999=NA	9999=NA
McCoy, D. C., Connors, M. C., Morris, P. A., Yoshikawa, H., & Friedman-Krauss, A. H. (2015). Neighborhood Economic Disadvantage and Children’s Cognitive and Social-Emotional Development: Exploring Head Start Classroom Quality as a Mediating Mechanism. Early Childhood Research Quarterly, 32, 150–159. https://doi.org/10.1016/j.ecresq.2015.04.003	9999=NA	9999=NA	9999=NA	9999=NA	9999=NA
McGinty, A. S., Justice, L. M., Piasta, S. B., Kaderavek, J., & Fan, X. (2012). Does context matter? Explicit print instruction during reading varies in its influence by child and classroom factors. Early Childhood Research Quarterly, 27(1), 77–89. https://doi.org/10.1016/j.ecresq.2011.05.002	9999=NA	9999=NA	9999=NA	9999=NA	9999=NA
Moen, A. L., Sheridan, S. M., Schumacher, R. E., & Cheng, K. C. (2019). Early Childhood Student-Teacher Relationships: What Is the Role of Classroom Climate for Children Who Are Disadvantaged? Early Childhood Education Journal, 47(3), 331–341. eric.	9999=NA	9999=NA	9999=NA	9999=NA	9999=NA
Mohamed, A. H. H. (2018). Gender as a moderator of the association between teacher–child relationship and social skills in preschool. Early Child Development and Care, 188(12), 1711–1725. psyh. https://doi.org/10.1080/03004430.2016.1278371	9999=NA	9999=NA	9999=NA	9999=NA	9999=NA
Mortensen, J. A., & Barnett, M. A. (2019). Intrusive parenting, teacher sensitivity, and negative emotionality on the development of emotion regulation in early head start toddlers. Infant Behavior & Development, 55, 10–21. https://doi.org/10.1016/j.infbeh.2019.01.004	9999=NA	9999=NA	9999=NA	9999=NA	9999=NA
Neuenschwander, R., Friedman-Krauss, A., Raver, C., & Blair, C. (2017). Teacher Stress Predicts Child Executive Function: Moderation by School Poverty. EARLY EDUCATION AND DEVELOPMENT. Retrieved from http://proxy.library.nyu.edu/login?url=http://search.ebscohost.com/login.aspx?direct=true&db=edswss&AN=000423293900007&site=eds-live	9999=NA	9999=NA	9999=NA	9999=NA	9999=NA
Nguyen, T., Ansari, A., Pianta, R. C., Whittaker, J. V., Vitiello, V. E., & Ruzek, E. (2020). The classroom relational environment and children’s early development in preschool. Social Development. psyh. https://doi.org/10.1111/sode.12447	9999=NA	9999=NA	9999=NA	9999=NA	9999=NA
Niklas, F., & Tayler, C. (2018). Room quality and composition matters: Children’s verbal and numeracy abilities in Australian early childhood settings. Learning and Instruction, 54, 114–124. https://doi.org/10.1016/j.learninstruc.2017.08.006	9999=NA	9999=NA	9999=NA	9999=NA	9999=NA
Norling, M., Sandberg, A., & Almqvist, L. (n.d.). Engagement and emergent literacy practices in Swedish preschools. EUROPEAN EARLY CHILDHOOD EDUCATION RESEARCH JOURNAL. Retrieved from http://proxy.library.nyu.edu/login?url=http://search.ebscohost.com/login.aspx?direct=true&db=edswss&AN=000365605600004&site=eds-live	9999=NA	9999=NA	9999=NA	9999=NA	9999=NA
Pakarinen, E., Kiuru, N., Lerkkanen, M.-K., Poikkeus, A.-M., Ahonen, T., & Nurmi, J.-E. (2011). Instructional support predicts children’s task avoidance in kindergarten. Early Childhood Research Quarterly, 26(3), 376–386. https://doi.org/10.1016/j.ecresq.2010.11.003	9999=NA	9999=NA	9999=NA	9999=NA	9999=NA
Pakarinen, E., Kiuru, N., Lerkkanen, M.-K., Poikkeus, A.-M., Siekkinen, M., & Nurmi, J.-E. (2010). Classroom organization and teacher stress predict learning motivation in kindergarten children. European Journal of Psychology of Education, 25(3), 281–300. https://doi.org/10.1007/s10212-010-0025-6	9999=NA	9999=NA	9999=NA	9999=NA	9999=NA
Partee, A. M., Hamre, B. K., & Williford, A. P. (2019). Examining the role of preschool classrooms’ behavioral composition as a predictor of the quality of teacher–child interactions. Early Education and Development. psyh. https://doi.org/10.1080/10409289.2019.1694813	9999=NA	9999=NA	9999=NA	9999=NA	9999=NA
Paschall, K. W., Gonzalez, H., Mortensen, J. A., Barnett, M. A., & Mastergeorge, A. M. (2015). Children’s negative emotionality moderates influence of parenting styles on preschool classroom adjustment. Journal of Applied Developmental Psychology, 39, 1–13. https://doi.org/10.1016/j.appdev.2015.04.009	9999=NA	9999=NA	9999=NA	9999=NA	9999=NA
Pentimonti, J. M., Justice, L. M., Yeomans-Maldonado, G., McGinty, A. S., Slocum, L., & O’Connell, A. (2017). Teachers’ use of high- and low-support scaffolding strategies to differentiate language instruction in high-risk/economically disadvantaged settings. Journal of Early Intervention, 39(2), 125–146. https://doi.org/10.1177/1053815117700865	9999=NA	9999=NA	9999=NA	9999=NA	9999=NA
Pianta, R. C., Whittaker, J. E., Vitiello, V., Ruzek, E., Ansari, A., Hofkens, T., & DeCoster, J. (2020). Children’s school readiness skills across the pre-K year: Associations with teacher-student interactions, teacher practices, and exposure to academic content. Journal of Applied Developmental Psychology, 66. psyh. https://doi.org/10.1016/j.appdev.2019.101084	9999=NA	9999=NA	9999=NA	9999=NA	9999=NA
Ponitz, C. C. (n.d.). Contexts of reading instruction: Implications for literacy skills and kindergarteners’ behavioral engagement. EARLY CHILDHOOD RESEARCH QUARTERLY. Retrieved from http://proxy.library.nyu.edu/login?url=http://search.ebscohost.com/login.aspx?direct=true&db=edswss&AN=000290010400002&site=eds-live	9999=NA	9999=NA	9999=NA	9999=NA	9999=NA
Portilla, X. A., Ballard, P. J., Adler, N. E., Boyce, W. T., & Obradovic, J. (2014). An integrative view of school functioning: Transactions between self-regulation, school engagement, and teacher–child relationship quality. Child Development, 85(5), 1915–1931. https://doi.org/10.1111/cdev.12259	9999=NA	9999=NA	9999=NA	9999=NA	9999=NA
Powell, D. R., Son, S.-H., File, N., & San Juan, R. R. (2010). Parent-school relationships and children’s academic and social outcomes in public school pre-kindergarten. Journal of School Psychology, 48(4), 269–292. https://doi.org/10.1016/j.jsp.2010.03.002	9999=NA	9999=NA	9999=NA	9999=NA	9999=NA
Qi, C. H., Zieher, A., Lee Van Horn, M., Bulotsky-Shearer, R., & Carta, J. (2019). Language skills, behaviour problems, and classroom emotional support among preschool children from low-income families. Early Child Development and Care. psyh. https://doi.org/10.1080/03004430.2019.1570504	9999=NA	9999=NA	9999=NA	9999=NA	9999=NA
Reid, J. L. 1. (2015). The racial and ethnic composition of pre-kindergarten classrooms and children's language development Retrieved from http://proxy.library.nyu.edu/login?url=http://search.ebscohost.com/login.aspx?direct=true&db=lgs&AN=111721094&site=eds-live	9999=NA	9999=NA	9999=NA	9999=NA	9999=NA
Reid, J. L., & Ready, D. D. (2013). High-Quality Preschool: The Socioeconomic Composition of Preschool Classrooms and Children’s Learning. Early Education and Development, 24(8), 1082–1111. Retrieved from http://proxy.library.nyu.edu/login?url=http://search.ebscohost.com/login.aspx?direct=true&db=eric&AN=EJ1023905&site=eds-live	9999=NA	9999=NA	9999=NA	9999=NA	9999=NA
Rhoad-Drogalis, A., Justice, L. M., Sawyer, B. E., & O’Connell, A. A. (2018). Teacher-child relationships and classroom-learning behaviours of children with developmental language disorders. International Journal of Language & Communication Disorders, 53(2), 324–338. https://doi.org/10.1111/1460-6984.12351	9999=NA	9999=NA	9999=NA	9999=NA	9999=NA
Ribner, A. D. (2020). Executive function facilitates learning from math instruction in kindergarten: Evidence from the ECLS-K. Learning & Instruction, 65, N.PAG-N.PAG. aph.	9999=NA	9999=NA	9999=NA	9999=NA	9999=NA
Roberts, A., LoCasale-Crouch, J., Hamre, B., & DeCoster, J. (n.d.). Exploring Teachers’ Depressive Symptoms, Interaction Quality, and Children’s Social-Emotional Development in Head Start. EARLY EDUCATION AND DEVELOPMENT. Retrieved from http://proxy.library.nyu.edu/login?url=http://search.ebscohost.com/login.aspx?direct=true&db=edswss&AN=000378822200004&site=eds-live	9999=NA	9999=NA	9999=NA	9999=NA	9999=NA
Rudasill, K. M., Hawley, L. R., LoCasale-Crouch, J., & Buhs, E. S. (2017). Child Temperamental Regulation and Classroom Quality in Head Start: Considering the Role of Cumulative Economic Risk. Journal of Educational Psychology, 109(1), 118–130. Retrieved from http://proxy.library.nyu.edu/login?url=http://search.ebscohost.com/login.aspx?direct=true&db=eric&AN=EJ1125532&site=eds-live	9999=NA	9999=NA	9999=NA	9999=NA	9999=NA
Sabol, T. J. ( 1 ), Bohlmann, N. L. ( 2 ), & Downer, J. T. ( 3 ). (2018). Low-Income Ethnically Diverse Children’s Engagement as a Predictor of School Readiness Above Preschool Classroom Quality. Child Development, 89(2), 556–576. https://doi.org/10.1111/cdev.12832	9999=NA	9999=NA	9999=NA	9999=NA	9999=NA
Sabol, T. J., & Pianta, R. C. (2014). Do standard measures of preschool quality used in statewide policy predict school readiness? Education Finance and Policy, 9(2), 116-154. Retrieved from http://proxy.library.nyu.edu/login?url=http://search.ebscohost.com/login.aspx?direct=true&db=eric&AN=EJ1024259&site=eds-live http://dx.doi.org/10.1162/EDFP_a_00127	9999=NA	9999=NA	9999=NA	9999=NA	9999=NA
Sabol, T. J., Hong, S. L. S., Pianta, R. C., & Burchinal, M. R. (2013). Can rating pre-K programs predict children’s learning? Science. Sabol, T. J.: Institute for Policy Research, Northwestern University, Evanston, IL, US, 60208, terri.sabol@northwestern.edu: American Assn for the Advancement of Science. https://doi.org/10.1126/science.1233517. Supplementary materials here	9999=NA	9999=NA	9999=NA	9999=NA	9999=NA
Schmerse, D. (2020). Preschool Quality Effects on Learning Behavior and Later Achievement in Germany: Moderation by Socioeconomic Status. Child Development. https://doi.org/10.1111/cdev.13357	9999=NA	9999=NA	9999=NA	9999=NA	9999=NA
Schmitt schmitt.143@osu.edu, M. B., Pentimonti jpentimonti@ehe.osu.edu, J. M. ., & Justice ljustice@ehe.osu.edu, L. M. . (2012). Teacher–child relationships, behavior regulation, and language gain among at-risk preschoolers. Journal of School Psychology, 50(5), 681–699. Retrieved from http://10.0.3.248/j.jsp.2012.04.003	9999=NA	9999=NA	9999=NA	9999=NA	9999=NA
Schmitt, S. A., Duncan, R. J., Budrevich, A., & Korucu, I. (2019). Benefits of behavioral self-regulation in the context of high classroom quality for preschoolers’ mathematics. Early Education and Development. psyh. https://doi.org/10.1080/10409289.2019.1660555	9999=NA	9999=NA	9999=NA	9999=NA	9999=NA
Scott, K. M., Barbarin, O. A., & Brown, J. M. (2013). From higher order thinking to higher order behavior: exploring the relationship between early cognitive skills and social competence in black boys. The American Journal of Orthopsychiatry, 83(2 Pt 3), 185–193. https://doi.org/10.1111/ajop.12037	9999=NA	9999=NA	9999=NA	9999=NA	9999=NA
Seguin, J., Tremblay, R., Cote, S. M., … Japel. (n.d.). Child Care Quality and Cognitive Development: Trajectories Leading to Better Preacademic Skills. CHILD DEVELOPMENT. Retrieved from http://proxy.library.nyu.edu/login?url=http://search.ebscohost.com/login.aspx?direct=true&db=edswss&AN=000316805900026&site=eds-live	9999=NA	9999=NA	9999=NA	9999=NA	9999=NA
Seiler, C. W., Mueller, E., & Simoni, H. (2017). The Protective Role of Childcare Quality for Behavioral Adjustment in 3-to 5-Year-Old Children. ZEITSCHRIFT FUR ENTWICKLUNGSPSYCHOLOGIE UND PADAGOGISCHE PSYCHOLOGIE. Retrieved from http://proxy.library.nyu.edu/login?url=http://search.ebscohost.com/login.aspx?direct=true&db=edswss&AN=000404134000001&site=eds-live	9999=NA	9999=NA	9999=NA	9999=NA	9999=NA
Serpell, Z. N., & Mashburn, A. J. (2012). Family-School Connectedness and Children’s Early Social Development. Social Development, 21(1), 21. Retrieved from http://proxy.library.nyu.edu/login?url=http://search.ebscohost.com/login.aspx?direct=true&db=edb&AN=70469993&site=eds-live Study 1	9999=NA	9999=NA	9999=NA	9999=NA	9999=NA
Serpell, Z. N., & Mashburn, A. J. (2012). Family-School Connectedness and Children’s Early Social Development. Social Development, 21(1), 21. Retrieved from http://proxy.library.nyu.edu/login?url=http://search.ebscohost.com/login.aspx?direct=true&db=edb&AN=70469993&site=eds-live Study 2	9999=NA	9999=NA	9999=NA	9999=NA	9999=NA
Setodji, C. M., Le, V.-N., & Schaack, D. (n.d.). Accounting for movement between childcare classrooms: Does it change teacher effects interpretations? JOURNAL OF APPLIED DEVELOPMENTAL PSYCHOLOGY. Retrieved from http://proxy.library.nyu.edu/login?url=http://search.ebscohost.com/login.aspx?direct=true&db=edswss&AN=000301220200001&site=eds-live	9999=NA	9999=NA	9999=NA	9999=NA	9999=NA
Sette, S., Baumgartner, E., & Schneider, B. H. (2014). Shyness, child–teacher relationships, and socio-emotional adjustment in a sample of Italian preschool-aged children. Infant and Child Development, 23(3), 323–332. https://doi.org/10.1002/icd.1859	9999=NA	9999=NA	9999=NA	9999=NA	9999=NA
Sette, S., Spinrad, T., & Baumgartner, E. (2013). Links Among Italian Preschoolers’ Socio-Emotional Competence, Teacher-Child Relationship Quality and Peer Acceptance. Early Education and Development, 24(6), 851–864. https://doi.org/10.1080/10409289.2013.744684	9999=NA	9999=NA	9999=NA	9999=NA	9999=NA
Siekkinen, M., Pakarinen, E., Lerkkanen, M.-K., Poikkeus, A.-M., Salminen, J., Poskiparta, E., & Nurmi, J.-E. (2013). Social competence among 6-year-old children and classroom instructional support and teacher stress. Early Education and Development, 24(6), 877–897. https://doi.org/10.1080/10409289.2013.745183	9999=NA	9999=NA	9999=NA	9999=NA	9999=NA
Silinskas, G., Pakarinen, E., Lerkkanen, M., Poikkeus, A., & Nurmi, J. (2017). Classroom interaction and literacy activities in kindergarten: Longitudinal links to grade 1 readers at risk and not at risk of reading difficulties. Contemporary Educational Psychology, 51, 321-335. Retrieved from http://proxy.library.nyu.edu/login?url=http://search.ebscohost.com/login.aspx?direct=true&db=edselp&AN=S0…	9999=NA	9999=NA	9999=NA	9999=NA	9999=NA
Slot, P. L., & Bleses, D. (2018). Individual children’s interactions with teachers, peers, and tasks: The applicability of the inCLASS Pre-K in Danish preschools. Learning and Individual Differences, 61, 68–76. https://doi.org/10.1016/j.lindif.2017.11.003	9999=NA	9999=NA	9999=NA	9999=NA	9999=NA
Slot, Pauline Louise, Bleses, D., Justice, L. M., Markussen-Brown, J., & Hojen, A. (2018). Structural and Process Quality of Danish Preschools: Direct and Indirect Associations With Children’s Growth in Language and Preliteracy Skills. EARLY EDUCATION AND DEVELOPMENT, 29(4), 581–602. https://doi.org/10.1080/10409289.2018.1452494	9999=NA	9999=NA	9999=NA	9999=NA	9999=NA
Son, S.-H. C., Kwon, K.-A., Jeon, H.-J., & Hong, S.-Y. (n.d.). Head Start Classrooms and Children’s School Readiness Benefit from Teachers’ Qualifications and Ongoing Training. CHILD & YOUTH CARE FORUM. Retrieved from http://proxy.library.nyu.edu/login?url=http://search.ebscohost.com/login.aspx?direct=true&db=edswss&AN=000326618500003&site=eds-live	9999=NA	9999=NA	9999=NA	9999=NA	9999=NA
Spilt, J. L., Koomen, H. M. Y., Thijs, J. T., & van der Leij, A. (2012). Supporting teachers’ relationships with disruptive children: the potential of relationship-focused reflection. Attachment & Human Development, 14(3), 305–318. https://doi.org/10.1080/14616734.2012.672286	9999=NA	9999=NA	9999=NA	9999=NA	9999=NA
[truncated: 21 more rows]
