# Supplementary material for: Early childhood education and care quality and associations with child outcomes: A meta-analysis
Source: PLoS One. 2023 May 25;18(5):e0285985. doi: 10.1371/journal.pone.0285985 (PMC10212181; doi:10.1371/journal.pone.0285985)
Supplement: S13 File — (ZIP) [file pone.0285985.s015.zip › Data, R scripts, and Results/Data/230327_effect_sizes_dataset.csv]

	reference	quality	quality_type	quality_time	quality_measure	quality_name	co_type	co_time	co_name	effect_size_type	effect_size_type_other	effect_size	effect_size_unstandardized
1	Abreu-Lima, I. M. P., Leal, T. B., Cadima, J., & Gamelas, A. M. (2012). Predicting child outcomes from preschool quality in Portugal. European Journal of Psychology of Education, 28(2), 399–420. https://doi.org/10.1007/s10212-012-0120-y	process	2	2	observed	Instrctionl Support	1	3	Math	1=Zero Order	Correlation	.01	FALSE
2	Abreu-Lima, I. M. P., Leal, T. B., Cadima, J., & Gamelas, A. M. (2012). Predicting child outcomes from preschool quality in Portugal. European Journal of Psychology of Education, 28(2), 399–420. https://doi.org/10.1007/s10212-012-0120-y	process	2	2	observed	Instrctionl Support	2	3	Literacy/Language	1=Zero Order	Correlation	-.01	FALSE
3	Abreu-Lima, I. M. P., Leal, T. B., Cadima, J., & Gamelas, A. M. (2012). Predicting child outcomes from preschool quality in Portugal. European Journal of Psychology of Education, 28(2), 399–420. https://doi.org/10.1007/s10212-012-0120-y	process	2	2	observed	Instrctionl Support	3	3	Behavioral skills	1=Zero Order	Correlation	0	FALSE
4	Abreu-Lima, I. M. P., Leal, T. B., Cadima, J., & Gamelas, A. M. (2012). Predicting child outcomes from preschool quality in Portugal. European Journal of Psychology of Education, 28(2), 399–420. https://doi.org/10.1007/s10212-012-0120-y	process	2	2	observed	Instrctionl Support	5	3	Social competence	1=Zero Order	Correlation	.14	FALSE
5	Abreu-Lima, I. M. P., Leal, T. B., Cadima, J., & Gamelas, A. M. (2012). Predicting child outcomes from preschool quality in Portugal. European Journal of Psychology of Education, 28(2), 399–420. https://doi.org/10.1007/s10212-012-0120-y	process	5	2	observed	Global: Process Qual	1	3	Math	1=Zero Order	Correlation	.06	FALSE
6	Abreu-Lima, I. M. P., Leal, T. B., Cadima, J., & Gamelas, A. M. (2012). Predicting child outcomes from preschool quality in Portugal. European Journal of Psychology of Education, 28(2), 399–420. https://doi.org/10.1007/s10212-012-0120-y	process	5	2	observed	Global: Process Qual	2	3	Literacy/Language	1=Zero Order	Correlation	.115	FALSE
7	Abreu-Lima, I. M. P., Leal, T. B., Cadima, J., & Gamelas, A. M. (2012). Predicting child outcomes from preschool quality in Portugal. European Journal of Psychology of Education, 28(2), 399–420. https://doi.org/10.1007/s10212-012-0120-y	process	5	2	observed	Global: Process Qual	3	3	Behavioral skills	1=Zero Order	Correlation	.08	FALSE
8	Abreu-Lima, I. M. P., Leal, T. B., Cadima, J., & Gamelas, A. M. (2012). Predicting child outcomes from preschool quality in Portugal. European Journal of Psychology of Education, 28(2), 399–420. https://doi.org/10.1007/s10212-012-0120-y	process	5	2	observed	Global: Process Qual	5	3	Social competence	1=Zero Order	Correlation	.165	FALSE
9	Abreu-Lima, I. M. P., Leal, T. B., Cadima, J., & Gamelas, A. M. (2012). Predicting child outcomes from preschool quality in Portugal. European Journal of Psychology of Education, 28(2), 399–420. https://doi.org/10.1007/s10212-012-0120-y	process	5	2	observed	Global: Process Qual	1	3	Math	3=RegressCoeff	HLM	2.98	FALSE
10	Abreu-Lima, I. M. P., Leal, T. B., Cadima, J., & Gamelas, A. M. (2012). Predicting child outcomes from preschool quality in Portugal. European Journal of Psychology of Education, 28(2), 399–420. https://doi.org/10.1007/s10212-012-0120-y	process	5	2	observed	Global: Process Qual	2	3	Literacy/Language	3=RegressCoeff	HLM	1.23	FALSE
11	Abreu-Lima, I. M. P., Leal, T. B., Cadima, J., & Gamelas, A. M. (2012). Predicting child outcomes from preschool quality in Portugal. European Journal of Psychology of Education, 28(2), 399–420. https://doi.org/10.1007/s10212-012-0120-y	process	5	2	observed	Global: Process Qual	3	3	Behavioral skills	3=RegressCoeff	HLM	.06	FALSE
12	Abreu-Lima, I. M. P., Leal, T. B., Cadima, J., & Gamelas, A. M. (2012). Predicting child outcomes from preschool quality in Portugal. European Journal of Psychology of Education, 28(2), 399–420. https://doi.org/10.1007/s10212-012-0120-y	process	5	2	observed	Global: Process Qual	5	3	Social competence	3=RegressCoeff	HLM	.13	FALSE
13	Aguiar, A. L., Aguiar, C., Cadima, J., Correia, N., & Fialho, M. (2019). Classroom quality and children’s social skills and problem behaviors: Dosage and disability status as moderators. Early Childhood Research Quarterly, 49, 81–92. aph.	process	1	3	observed	Emotionl Support	4	3	Behavioral problems	1=Zero Order	Correlation	.04	FALSE
14	Aguiar, A. L., Aguiar, C., Cadima, J., Correia, N., & Fialho, M. (2019). Classroom quality and children’s social skills and problem behaviors: Dosage and disability status as moderators. Early Childhood Research Quarterly, 49, 81–92. aph.	process	1	3	observed	Emotionl Support	5	3	Social competence	1=Zero Order	Correlation	.07	FALSE
15	Aguiar, A. L., Aguiar, C., Cadima, J., Correia, N., & Fialho, M. (2019). Classroom quality and children’s social skills and problem behaviors: Dosage and disability status as moderators. Early Childhood Research Quarterly, 49, 81–92. aph.	process	1	3	observed	Emotionl Support	6	3	Social-Emotional problems	1=Zero Order	Correlation	.03	FALSE
16	Aguiar, A. L., Aguiar, C., Cadima, J., Correia, N., & Fialho, M. (2019). Classroom quality and children’s social skills and problem behaviors: Dosage and disability status as moderators. Early Childhood Research Quarterly, 49, 81–92. aph.	process	2	3	observed	Instrctionl Support	4	3	Behavioral problems	1=Zero Order	Correlation	-.03	FALSE
17	Aguiar, A. L., Aguiar, C., Cadima, J., Correia, N., & Fialho, M. (2019). Classroom quality and children’s social skills and problem behaviors: Dosage and disability status as moderators. Early Childhood Research Quarterly, 49, 81–92. aph.	process	2	3	observed	Instrctionl Support	5	3	Social competence	1=Zero Order	Correlation	.08	FALSE
18	Aguiar, A. L., Aguiar, C., Cadima, J., Correia, N., & Fialho, M. (2019). Classroom quality and children’s social skills and problem behaviors: Dosage and disability status as moderators. Early Childhood Research Quarterly, 49, 81–92. aph.	process	2	3	observed	Instrctionl Support	6	3	Social-Emotional problems	1=Zero Order	Correlation	-.11	FALSE
19	Aguiar, A. L., Aguiar, C., Cadima, J., Correia, N., & Fialho, M. (2019). Classroom quality and children’s social skills and problem behaviors: Dosage and disability status as moderators. Early Childhood Research Quarterly, 49, 81–92. aph.	process	3	3	observed	Classroom Organz/Chaos	4	3	Behavioral problems	1=Zero Order	Correlation	.04	FALSE
20	Aguiar, A. L., Aguiar, C., Cadima, J., Correia, N., & Fialho, M. (2019). Classroom quality and children’s social skills and problem behaviors: Dosage and disability status as moderators. Early Childhood Research Quarterly, 49, 81–92. aph.	process	3	3	observed	Classroom Organz/Chaos	5	3	Social competence	1=Zero Order	Correlation	-.02	FALSE
21	Aguiar, A. L., Aguiar, C., Cadima, J., Correia, N., & Fialho, M. (2019). Classroom quality and children’s social skills and problem behaviors: Dosage and disability status as moderators. Early Childhood Research Quarterly, 49, 81–92. aph.	process	3	3	observed	Classroom Organz/Chaos	6	3	Social-Emotional problems	1=Zero Order	Correlation	.09	FALSE
22	Aguiar, A. L., Aguiar, C., Cadima, J., Correia, N., & Fialho, M. (2019). Classroom quality and children’s social skills and problem behaviors: Dosage and disability status as moderators. Early Childhood Research Quarterly, 49, 81–92. aph.	process	1	3	observed	Emotionl Support	4	3	Behavioral problems	3=RegressCoeff	MLM	.09	FALSE
23	Aguiar, A. L., Aguiar, C., Cadima, J., Correia, N., & Fialho, M. (2019). Classroom quality and children’s social skills and problem behaviors: Dosage and disability status as moderators. Early Childhood Research Quarterly, 49, 81–92. aph.	process	2	3	observed	Instrctionl Support	4	3	Behavioral problems	3=RegressCoeff	MLM	-.29	FALSE
24	Aguiar, A. L., Aguiar, C., Cadima, J., Correia, N., & Fialho, M. (2019). Classroom quality and children’s social skills and problem behaviors: Dosage and disability status as moderators. Early Childhood Research Quarterly, 49, 81–92. aph.	process	3	3	observed	Classroom Organz/Chaos	4	3	Behavioral problems	3=RegressCoeff	MLM	.18	FALSE
25	Aguiar, A. L., Aguiar, C., Cadima, J., Correia, N., & Fialho, M. (2019). Classroom quality and children’s social skills and problem behaviors: Dosage and disability status as moderators. Early Childhood Research Quarterly, 49, 81–92. aph.	process	1	3	observed	Emotionl Support	5	3	Social competence	3=RegressCoeff	MLM	.03	FALSE
26	Aguiar, A. L., Aguiar, C., Cadima, J., Correia, N., & Fialho, M. (2019). Classroom quality and children’s social skills and problem behaviors: Dosage and disability status as moderators. Early Childhood Research Quarterly, 49, 81–92. aph.	process	2	3	observed	Instrctionl Support	5	3	Social competence	3=RegressCoeff	MLM	.22	FALSE
27	Aguiar, A. L., Aguiar, C., Cadima, J., Correia, N., & Fialho, M. (2019). Classroom quality and children’s social skills and problem behaviors: Dosage and disability status as moderators. Early Childhood Research Quarterly, 49, 81–92. aph.	process	3	3	observed	Classroom Organz/Chaos	5	3	Social competence	3=RegressCoeff	MLM	-.33	FALSE
28	Aguiar, A. L., Aguiar, C., Cadima, J., Correia, N., & Fialho, M. (2019). Classroom quality and children’s social skills and problem behaviors: Dosage and disability status as moderators. Early Childhood Research Quarterly, 49, 81–92. aph.	process	1	3	observed	Emotionl Support	6	3	Social-Emotional problems	3=RegressCoeff	MLM	.08	FALSE
29	Aguiar, A. L., Aguiar, C., Cadima, J., Correia, N., & Fialho, M. (2019). Classroom quality and children’s social skills and problem behaviors: Dosage and disability status as moderators. Early Childhood Research Quarterly, 49, 81–92. aph.	process	2	3	observed	Instrctionl Support	6	3	Social-Emotional problems	3=RegressCoeff	MLM	-.17	FALSE
30	Aguiar, A. L., Aguiar, C., Cadima, J., Correia, N., & Fialho, M. (2019). Classroom quality and children’s social skills and problem behaviors: Dosage and disability status as moderators. Early Childhood Research Quarterly, 49, 81–92. aph.	process	3	3	observed	Classroom Organz/Chaos	6	3	Social-Emotional problems	3=RegressCoeff	MLM	.11	FALSE
31	Aguiar, C., Moiteiro, A. R., & Pimentel, J. S. (2010). Classroom quality and social acceptance of preschoolers with disabilities. Infants & Young Children, 23(1), 34–41. https://doi.org/10.1097/IYC.0b013e3181c9766e	process	5	4	observed	Global: Process Qual	3	4	Behavioral skills	1=Zero Order	Correlation	-.13	FALSE
32	Alamos, P., & Williford, A. P. (2020). Teacher-child emotion talk in preschool children displaying elevated externalizing behaviors. Journal of Applied Developmental Psychology, 67. psyh. https://doi.org/10.1016/j.appdev.2019.101107	process	1	1	self_reported	Emotionl Support	3	3	Behavioral skills	1=Zero Order	Correlation	.27	FALSE
33	Alamos, P., & Williford, A. P. (2020). Teacher-child emotion talk in preschool children displaying elevated externalizing behaviors. Journal of Applied Developmental Psychology, 67. psyh. https://doi.org/10.1016/j.appdev.2019.101107	process	4	1	self_reported	Negative Emotionl Climate	3	3	Behavioral skills	1=Zero Order	Correlation	-.02	FALSE
34	Alamos, P., & Williford, A. P. (2020). Teacher-child emotion talk in preschool children displaying elevated externalizing behaviors. Journal of Applied Developmental Psychology, 67. psyh. https://doi.org/10.1016/j.appdev.2019.101107	process	1	1	self_reported	Emotionl Support	3	3	Behavioral skills	3=RegressCoeff	MLM (standardised)	.1	FALSE
35	Alamos, P., & Williford, A. P. (2020). Teacher-child emotion talk in preschool children displaying elevated externalizing behaviors. Journal of Applied Developmental Psychology, 67. psyh. https://doi.org/10.1016/j.appdev.2019.101107	process	1	1	observed	Emotionl Support	3	3	Behavioral skills	3=RegressCoeff	MLM (standardised)	-.02	FALSE
36	Alamos, P., & Williford, A. P. (2020). Teacher-child emotion talk in preschool children displaying elevated externalizing behaviors. Journal of Applied Developmental Psychology, 67. psyh. https://doi.org/10.1016/j.appdev.2019.101107	process	2	1	observed	Instrctionl Support	3	3	Behavioral skills	3=RegressCoeff	MLM (standardised)	.11	FALSE
37	Alamos, P., & Williford, A. P. (2020). Teacher-child emotion talk in preschool children displaying elevated externalizing behaviors. Journal of Applied Developmental Psychology, 67. psyh. https://doi.org/10.1016/j.appdev.2019.101107	process	3	1	observed	Classroom Organz/Chaos	3	3	Behavioral skills	3=RegressCoeff	MLM (standardised)	-.1	FALSE
38	Alamos, P., & Williford, A. P. (2020). Teacher-child emotion talk in preschool children displaying elevated externalizing behaviors. Journal of Applied Developmental Psychology, 67. psyh. https://doi.org/10.1016/j.appdev.2019.101107	process	4	1	self_reported	Negative Emotionl Climate	3	3	Behavioral skills	3=RegressCoeff	MLM (standardised)	.05	FALSE
39	Anderson, K. L., Weimer, M., & Fuhs, M. W. (2020). Teacher fidelity to Conscious Discipline and children’s executive function skills. Early Childhood Research Quarterly, 51, 14–25. aph.	process	1	1	observed	Emotionl Support	1	3	Math	3=RegressCoeff	Nested regression	-.03	FALSE
40	Anderson, K. L., Weimer, M., & Fuhs, M. W. (2020). Teacher fidelity to Conscious Discipline and children’s executive function skills. Early Childhood Research Quarterly, 51, 14–25. aph.	process	1	1	observed	Emotionl Support	3	3	Behavioral skills	3=RegressCoeff	Nested regression	-.03	FALSE
41	Anderson, K. L., Weimer, M., & Fuhs, M. W. (2020). Teacher fidelity to Conscious Discipline and children’s executive function skills. Early Childhood Research Quarterly, 51, 14–25. aph.	process	1	1	observed	Emotionl Support	8	3	Global score	3=RegressCoeff	Nested regression	.08	FALSE
42	Anderson, K. L., Weimer, M., & Fuhs, M. W. (2020). Teacher fidelity to Conscious Discipline and children’s executive function skills. Early Childhood Research Quarterly, 51, 14–25. aph.	process	2	1	observed	Instrctionl Support	1	3	Math	3=RegressCoeff	Nested regression	-.09	FALSE
43	Anderson, K. L., Weimer, M., & Fuhs, M. W. (2020). Teacher fidelity to Conscious Discipline and children’s executive function skills. Early Childhood Research Quarterly, 51, 14–25. aph.	process	2	1	observed	Instrctionl Support	3	3	Behavioral skills	3=RegressCoeff	Nested regression	.03	FALSE
44	Anderson, K. L., Weimer, M., & Fuhs, M. W. (2020). Teacher fidelity to Conscious Discipline and children’s executive function skills. Early Childhood Research Quarterly, 51, 14–25. aph.	process	2	1	observed	Instrctionl Support	8	3	Global score	3=RegressCoeff	Nested regression	-.19	FALSE
45	Anderson, K. L., Weimer, M., & Fuhs, M. W. (2020). Teacher fidelity to Conscious Discipline and children’s executive function skills. Early Childhood Research Quarterly, 51, 14–25. aph.	process	3	1	observed	Classroom Organz/Chaos	1	3	Math	3=RegressCoeff	Nested regression	.04	FALSE
46	Anderson, K. L., Weimer, M., & Fuhs, M. W. (2020). Teacher fidelity to Conscious Discipline and children’s executive function skills. Early Childhood Research Quarterly, 51, 14–25. aph.	process	3	1	observed	Classroom Organz/Chaos	3	3	Behavioral skills	3=RegressCoeff	Nested regression	-.03	FALSE
47	Anderson, K. L., Weimer, M., & Fuhs, M. W. (2020). Teacher fidelity to Conscious Discipline and children’s executive function skills. Early Childhood Research Quarterly, 51, 14–25. aph.	process	3	1	observed	Classroom Organz/Chaos	8	3	Global score	3=RegressCoeff	Nested regression	0	FALSE
48	Anderson, K. L., Weimer, M., & Fuhs, M. W. (2020). Teacher fidelity to Conscious Discipline and children’s executive function skills. Early Childhood Research Quarterly, 51, 14–25. aph.	process	5	1	observed	Global: Process Qual	1	3	Math	3=RegressCoeff	Nested regression	-.06	FALSE
49	Anderson, K. L., Weimer, M., & Fuhs, M. W. (2020). Teacher fidelity to Conscious Discipline and children’s executive function skills. Early Childhood Research Quarterly, 51, 14–25. aph.	process	5	1	observed	Global: Process Qual	3	3	Behavioral skills	3=RegressCoeff	Nested regression	-.02	FALSE
50	Anderson, K. L., Weimer, M., & Fuhs, M. W. (2020). Teacher fidelity to Conscious Discipline and children’s executive function skills. Early Childhood Research Quarterly, 51, 14–25. aph.	process	5	1	observed	Global: Process Qual	8	3	Global score	3=RegressCoeff	Nested regression	-.07	FALSE
51	Ansari, A., & Gershoff, E. (2015). LEARNING-RELATED SOCIAL SKILLS AS A MEDIATOR BETWEEN TEACHER INSTRUCTION AND CHILD ACHIEVEMENT IN HEAD START. Social Development (Oxford, England), 24(4), 699–715. https://doi.org/10.1111/sode.12124	process	2	3	self_reported	Instrctionl Support	8	3	Global score	3=RegressCoeff	Cross Lagged Model	-.03	FALSE
52	Ansari, A., & Gershoff, E. (2015). LEARNING-RELATED SOCIAL SKILLS AS A MEDIATOR BETWEEN TEACHER INSTRUCTION AND CHILD ACHIEVEMENT IN HEAD START. Social Development (Oxford, England), 24(4), 699–715. https://doi.org/10.1111/sode.12124	process	2	3	self_reported	Instrctionl Support	3	3	Behavioral skills	3=RegressCoeff	Cross Lagged Model	.13	FALSE
53	Araujo, M. C. ( 1 ), Cruz-Aguayo, Y. ( 1 ), Schady, N. ( 1 ), & Carneiro, P. ( 2 ). (2016). Teacher quality and learning outcomes in kindergarten. Quarterly Journal of Economics, 131(3), 1415–1453. https://doi.org/10.1093/qje/qjw016	process	5	1	observed	Global: Process Qual	1	3	Math	3=RegressCoeff	MLM	.05	FALSE
54	Araujo, M. C. ( 1 ), Cruz-Aguayo, Y. ( 1 ), Schady, N. ( 1 ), & Carneiro, P. ( 2 ). (2016). Teacher quality and learning outcomes in kindergarten. Quarterly Journal of Economics, 131(3), 1415–1453. https://doi.org/10.1093/qje/qjw016	process	5	1	observed	Global: Process Qual	2	3	Literacy/Language	3=RegressCoeff	MLM	.04	FALSE
55	Araujo, M. C. ( 1 ), Cruz-Aguayo, Y. ( 1 ), Schady, N. ( 1 ), & Carneiro, P. ( 2 ). (2016). Teacher quality and learning outcomes in kindergarten. Quarterly Journal of Economics, 131(3), 1415–1453. https://doi.org/10.1093/qje/qjw016	process	5	1	observed	Global: Process Qual	3	3	Behavioral skills	3=RegressCoeff	MLM	.04	FALSE
56	Bailey, C., Bailey, C. S., Denham, S. A., Curby, T. W., & Bassett, H. H. (n.d.). Emotional and Organizational Supports for Preschoolers’ Emotion Regulation: Relations With School Adjustment. EMOTION. Retrieved from http://proxy.library.nyu.edu/login?url=http://search.ebscohost.com/login.aspx?direct=true&db=edswss&AN=000370971400013&site=eds-live	process	1	3	observed	Emotionl Support	3	3	Behavioral skills	3=RegressCoeff	MLM unstandardized	.02	TRUE
57	Bailey, C., Bailey, C. S., Denham, S. A., Curby, T. W., & Bassett, H. H. (n.d.). Emotional and Organizational Supports for Preschoolers’ Emotion Regulation: Relations With School Adjustment. EMOTION. Retrieved from http://proxy.library.nyu.edu/login?url=http://search.ebscohost.com/login.aspx?direct=true&db=edswss&AN=000370971400013&site=eds-live	process	1	3	observed	Emotionl Support	5	3	Social competence	3=RegressCoeff	MLM unstandardized	.03	TRUE
58	Bailey, C., Bailey, C. S., Denham, S. A., Curby, T. W., & Bassett, H. H. (n.d.). Emotional and Organizational Supports for Preschoolers’ Emotion Regulation: Relations With School Adjustment. EMOTION. Retrieved from http://proxy.library.nyu.edu/login?url=http://search.ebscohost.com/login.aspx?direct=true&db=edswss&AN=000370971400013&site=eds-live	process	3	3	observed	Classroom Organz/Chaos	3	3	Behavioral skills	3=RegressCoeff	MLM unstandardized	.1	TRUE
59	Bailey, C., Bailey, C. S., Denham, S. A., Curby, T. W., & Bassett, H. H. (n.d.). Emotional and Organizational Supports for Preschoolers’ Emotion Regulation: Relations With School Adjustment. EMOTION. Retrieved from http://proxy.library.nyu.edu/login?url=http://search.ebscohost.com/login.aspx?direct=true&db=edswss&AN=000370971400013&site=eds-live	process	3	3	observed	Classroom Organz/Chaos	5	3	Social competence	3=RegressCoeff	MLM unstandardized	.1	TRUE
60	Bargagliotti, A., Gottfried, M. A., & Guarino, C. M. (2017). Educating the whole child: Kindergarten mathematics instructional practices and students’ academic and socioemotional development. Teachers College Record, 119(8), 1–41.	process	2	3	self_reported	Instrctionl Support	1	3	Math	3=RegressCoeff	MR	.0028571428571429	FALSE
61	Bargagliotti, A., Gottfried, M. A., & Guarino, C. M. (2017). Educating the whole child: Kindergarten mathematics instructional practices and students’ academic and socioemotional development. Teachers College Record, 119(8), 1–41.	process	2	3	self_reported	Instrctionl Support	3	3	Behavioral skills	3=RegressCoeff	MR	.00875	FALSE
62	Bargagliotti, A., Gottfried, M. A., & Guarino, C. M. (2017). Educating the whole child: Kindergarten mathematics instructional practices and students’ academic and socioemotional development. Teachers College Record, 119(8), 1–41.	process	2	3	self_reported	Instrctionl Support	4	3	Behavioral problems	3=RegressCoeff	MR	-.0014285714285714	FALSE
63	Bargagliotti, A., Gottfried, M. A., & Guarino, C. M. (2017). Educating the whole child: Kindergarten mathematics instructional practices and students’ academic and socioemotional development. Teachers College Record, 119(8), 1–41.	process	2	3	self_reported	Instrctionl Support	5	3	Social competence	3=RegressCoeff	MR	.0085714285714286	FALSE
64	Bargagliotti, A., Gottfried, M. A., & Guarino, C. M. (2017). Educating the whole child: Kindergarten mathematics instructional practices and students’ academic and socioemotional development. Teachers College Record, 119(8), 1–41.	process	2	3	self_reported	Instrctionl Support	6	3	Social-Emotional problems	3=RegressCoeff	MR	.0114285714285714	FALSE
65	Barnes, E. M. ., ebarnes@albany. ed., & Dickinson, D. K. . (2018). Relationships Among Teachers’ Use of Mental State Verbs and Children’s Vocabulary Growth. Early Education & Development, 29(3), 307–323. Retrieved from http://proxy.library.nyu.edu/login?url=http://search.ebscohost.com/login.aspx?direct=true&db=eft&AN=128422476&site=eds-live	process	2	1	observed	Instrctionl Support	2	3	Literacy/Language	3=RegressCoeff	MLM	.4285	FALSE
66	Barnes, E. M., & Dickinson, D. K. (2017). The Relationship of Head Start Teachers’ Academic Language Use and Children’s Receptive Vocabulary. Early Education and Development, 28(7), 794–809. Retrieved from http://proxy.library.nyu.edu/login?url=https://search.proquest.com/docview/1969008373?accountid=12768 http://getit.library.nyu.edu/resolve?url_ver=Z39.88-2004&rft_val_fmt=info:ofi/fmt:kev:mtx:j…	process	2	1	observed	Instrctionl Support	2	3	Literacy/Language	3=RegressCoeff	HLM	.54	FALSE
67	Baroody, A. E., & Diamond, K. E. (2016). Associations among Preschool Children’s Classroom Literacy Environment, Interest and Engagement in Literacy Activities, and Early Reading Skills. Journal of Early Childhood Research, 14(2), 146–162. Retrieved from http://proxy.library.nyu.edu/login?url=http://search.ebscohost.com/login.aspx?direct=true&db=eric&AN=EJ1101168&site=eds-live	process	2	1	observed	Instrctionl Support	2	3	Literacy/Language	3=RegressCoeff	Path model	.04	FALSE
68	Bell, E., Bulotsky-Shearer, R. J., Bell, E. R., & Dominguez, X. (n.d.). Latent profiles of problem behavior within learning, peer, and teacher contexts: Identifying subgroups of children at academic risk across the preschool year. JOURNAL OF SCHOOL PSYCHOLOGY. Retrieved from http://proxy.library.nyu.edu/login?url=http://search.ebscohost.com/login.aspx?direct=true&db=edswss&AN=000313775400004&site…	process	4	1	self_reported	Negative Emotionl Climate	1	1	Math	1=Zero Order	Correlation	-.25	FALSE
69	Bell, E., Bulotsky-Shearer, R. J., Bell, E. R., & Dominguez, X. (n.d.). Latent profiles of problem behavior within learning, peer, and teacher contexts: Identifying subgroups of children at academic risk across the preschool year. JOURNAL OF SCHOOL PSYCHOLOGY. Retrieved from http://proxy.library.nyu.edu/login?url=http://search.ebscohost.com/login.aspx?direct=true&db=edswss&AN=000313775400004&site…	process	4	1	self_reported	Negative Emotionl Climate	1	2	Math	1=Zero Order	Correlation	-.25	FALSE
70	Bell, E., Bulotsky-Shearer, R. J., Bell, E. R., & Dominguez, X. (n.d.). Latent profiles of problem behavior within learning, peer, and teacher contexts: Identifying subgroups of children at academic risk across the preschool year. JOURNAL OF SCHOOL PSYCHOLOGY. Retrieved from http://proxy.library.nyu.edu/login?url=http://search.ebscohost.com/login.aspx?direct=true&db=edswss&AN=000313775400004&site…	process	4	1	self_reported	Negative Emotionl Climate	1	3	Math	1=Zero Order	Correlation	-.23	FALSE
71	Bell, E., Bulotsky-Shearer, R. J., Bell, E. R., & Dominguez, X. (n.d.). Latent profiles of problem behavior within learning, peer, and teacher contexts: Identifying subgroups of children at academic risk across the preschool year. JOURNAL OF SCHOOL PSYCHOLOGY. Retrieved from http://proxy.library.nyu.edu/login?url=http://search.ebscohost.com/login.aspx?direct=true&db=edswss&AN=000313775400004&site…	process	4	1	self_reported	Negative Emotionl Climate	2	1	Literacy/Language	1=Zero Order	Correlation	-.29	FALSE
72	Bell, E., Bulotsky-Shearer, R. J., Bell, E. R., & Dominguez, X. (n.d.). Latent profiles of problem behavior within learning, peer, and teacher contexts: Identifying subgroups of children at academic risk across the preschool year. JOURNAL OF SCHOOL PSYCHOLOGY. Retrieved from http://proxy.library.nyu.edu/login?url=http://search.ebscohost.com/login.aspx?direct=true&db=edswss&AN=000313775400004&site…	process	4	1	self_reported	Negative Emotionl Climate	2	2	Literacy/Language	1=Zero Order	Correlation	-.26	FALSE
73	Bell, E., Bulotsky-Shearer, R. J., Bell, E. R., & Dominguez, X. (n.d.). Latent profiles of problem behavior within learning, peer, and teacher contexts: Identifying subgroups of children at academic risk across the preschool year. JOURNAL OF SCHOOL PSYCHOLOGY. Retrieved from http://proxy.library.nyu.edu/login?url=http://search.ebscohost.com/login.aspx?direct=true&db=edswss&AN=000313775400004&site…	process	4	1	self_reported	Negative Emotionl Climate	2	3	Literacy/Language	1=Zero Order	Correlation	-.26	FALSE
74	Betancur, Maldonado-Carreño & Votruba-Drzal (Manuscript in Preparation) Measuring the Preschool Quality in Low- and Middle-Income Countries: Validity of the ECERS-R in Colombia - Study 1 EEQB	process	1	1	observed	Emotionl Support	2	2	Literacy/Language	3=RegressCoeff	NA	.09	NA
75	Betancur, Maldonado-Carreño & Votruba-Drzal (Manuscript in Preparation) Measuring the Preschool Quality in Low- and Middle-Income Countries: Validity of the ECERS-R in Colombia - Study 1 EEQB	process	1	1	observed	Emotionl Support	3	2	Behavioral skills	3=RegressCoeff	NA	.01	NA
76	Betancur, Maldonado-Carreño & Votruba-Drzal (Manuscript in Preparation) Measuring the Preschool Quality in Low- and Middle-Income Countries: Validity of the ECERS-R in Colombia - Study 2 IECDC	process	1	1	observed	Emotionl Support	8	3	Global score	3=RegressCoeff	9999	-.085	FALSE
77	Bihler, L.-M. ( 1 ), Agache, A. ( 1 ), Willard, J. A. ( 1 ), Leyendecker, B. ( 1 ), & Schneller, K. ( 2 ). (2018). Expressive morphological skills of dual language learning and monolingual German children: Exploring links to duration of preschool attendance, classroom quality, and classroom composition. Frontiers in Psychology, 9(JUN). https://doi.org/10.3389/fpsyg.2018.00888	process	1	4	observed	Emotionl Support	2	4	Literacy/Language	3=RegressCoeff	MLM	.215	FALSE
78	Bihler, L.-M. ( 1 ), Agache, A. ( 1 ), Willard, J. A. ( 1 ), Leyendecker, B. ( 1 ), & Schneller, K. ( 2 ). (2018). Expressive morphological skills of dual language learning and monolingual German children: Exploring links to duration of preschool attendance, classroom quality, and classroom composition. Frontiers in Psychology, 9(JUN). https://doi.org/10.3389/fpsyg.2018.00888	process	2	4	observed	Instrctionl Support	2	4	Literacy/Language	3=RegressCoeff	MLM	-.18	FALSE
79	Bihler, L.-M. ( 1 ), Agache, A. ( 1 ), Willard, J. A. ( 1 ), Leyendecker, B. ( 1 ), & Schneller, K. ( 2 ). (2018). Expressive morphological skills of dual language learning and monolingual German children: Exploring links to duration of preschool attendance, classroom quality, and classroom composition. Frontiers in Psychology, 9(JUN). https://doi.org/10.3389/fpsyg.2018.00888	process	3	4	observed	Classroom Organz/Chaos	2	4	Literacy/Language	3=RegressCoeff	MLM	-.1	FALSE
80	Bingham, G. E., Quinn, M. F., & Gerde, H. K. (2017). Examining early childhood teachers’ writing practices: Associations between pedagogical supports and children’s writing skills. Early Childhood Research Quarterly, 39, 35–46. https://doi.org/10.1016/j.ecresq.2017.01.002	process	2	1	observed	Instrctionl Support	2	3	Literacy/Language	3=RegressCoeff	HLM	.2183333333333334	FALSE
81	Blair, C., & McKinnon, R. D. (n.d.). Moderating effects of executive functions and the teacher child relationship on the development of mathematics ability in kindergarten. LEARNING AND INSTRUCTION. Retrieved from http://proxy.library.nyu.edu/login?url=http://search.ebscohost.com/login.aspx?direct=true&db=edswss&AN=000366341900009&site=eds-live	process	1	3	self_reported	Emotionl Support	1	3	Math	1=Zero Order	Correlation	.185	FALSE
82	Blair, C., & McKinnon, R. D. (n.d.). Moderating effects of executive functions and the teacher child relationship on the development of mathematics ability in kindergarten. LEARNING AND INSTRUCTION. Retrieved from http://proxy.library.nyu.edu/login?url=http://search.ebscohost.com/login.aspx?direct=true&db=edswss&AN=000366341900009&site=eds-live	process	1	3	self_reported	Emotionl Support	2	3	Literacy/Language	3=RegressCoeff	HLM	.01	FALSE
83	Blankson, A. N., & Blair, C. (2016). Cognition and classroom quality as predictors of math achievement in the kindergarten year. Learning and Instruction, 41, 32–40. https://doi.org/10.1016/j.learninstruc.2015.09.004	process	5	3	observed	Global: Process Qual	1	3	Math	1=Zero Order	correlation	.37	FALSE
84	Blankson, A. N., & Blair, C. (2016). Cognition and classroom quality as predictors of math achievement in the kindergarten year. Learning and Instruction, 41, 32–40. https://doi.org/10.1016/j.learninstruc.2015.09.004	process	5	3	observed	Global: Process Qual	1	3	Math	3=RegressCoeff	MLM (standardised)	1.47	FALSE
85	Bosman, R. J., Roorda, D. L., van der Veen, I., & Koomen, H. M. Y. (2018). Teacher-student relationship quality from kindergarten to sixth grade and students’ school adjustment: A person-centered approach. Journal of School Psychology, 68, 177–194. https://doi.org/10.1016/j.jsp.2018.03.006	process	1	2	self_reported	Emotionl Support	2	2	Literacy/Language	1=Zero Order	correlation	.15	FALSE
86	Bosman, R. J., Roorda, D. L., van der Veen, I., & Koomen, H. M. Y. (2018). Teacher-student relationship quality from kindergarten to sixth grade and students’ school adjustment: A person-centered approach. Journal of School Psychology, 68, 177–194. https://doi.org/10.1016/j.jsp.2018.03.006	process	1	2	self_reported	Emotionl Support	4	2	Behavioral problems	1=Zero Order	correlation	-.22	FALSE
87	Bosman, R. J., Roorda, D. L., van der Veen, I., & Koomen, H. M. Y. (2018). Teacher-student relationship quality from kindergarten to sixth grade and students’ school adjustment: A person-centered approach. Journal of School Psychology, 68, 177–194. https://doi.org/10.1016/j.jsp.2018.03.006	process	4	2	self_reported	Negative Emotionl Climate	2	2	Literacy/Language	1=Zero Order	correlation	-.05	FALSE
88	Bosman, R. J., Roorda, D. L., van der Veen, I., & Koomen, H. M. Y. (2018). Teacher-student relationship quality from kindergarten to sixth grade and students’ school adjustment: A person-centered approach. Journal of School Psychology, 68, 177–194. https://doi.org/10.1016/j.jsp.2018.03.006	process	4	2	self_reported	Negative Emotionl Climate	4	2	Behavioral problems	1=Zero Order	correlation	.61	FALSE
89	Bowne, J. B., Yoshikawa, H., & Snow, C. E. (2016). Relationships of Teachers’ Language and Explicit Vocabulary Instruction to Students’ Vocabulary Growth in Kindergarten. Reading Research Quarterly, 52(1), 7–29. https://doi.org/10.1002/rrq.151	process	2	3	observed	Instrctionl Support	2	3	Literacy/Language	3=RegressCoeff	HLM	.008	FALSE
90	Boyce, W. T., Obradovi , J., Bush, N. R., Stamperdahl, J., Kim, Y. S., & Adler, N. (2012). Social stratification, classroom climate, and the behavioral adaptation of kindergarten children. Proceedings of the National Academy of Sciences, 109(Supplement_2), 17168–17173. https://doi.org/10.1073/pnas.1201730109	process	5	2	self_reported	Global: Process Qual	4	3	Behavioral problems	3=RegressCoeff	MLM	.01	FALSE
91	Boyce, W. T., Obradovi , J., Bush, N. R., Stamperdahl, J., Kim, Y. S., & Adler, N. (2012). Social stratification, classroom climate, and the behavioral adaptation of kindergarten children. Proceedings of the National Academy of Sciences, 109(Supplement_2), 17168–17173. https://doi.org/10.1073/pnas.1201730109	process	5	2	self_reported	Global: Process Qual	5	3	Social competence	3=RegressCoeff	MLM	.105	FALSE
92	Boyce, W. T., Obradovi , J., Bush, N. R., Stamperdahl, J., Kim, Y. S., & Adler, N. (2012). Social stratification, classroom climate, and the behavioral adaptation of kindergarten children. Proceedings of the National Academy of Sciences, 109(Supplement_2), 17168–17173. https://doi.org/10.1073/pnas.1201730109	process	5	2	self_reported	Global: Process Qual	6	3	Social-Emotional problems	3=RegressCoeff	MLM	-.02	FALSE
93	Boyce, W. T., Obradovi , J., Bush, N. R., Stamperdahl, J., Kim, Y. S., & Adler, N. (2012). Social stratification, classroom climate, and the behavioral adaptation of kindergarten children. Proceedings of the National Academy of Sciences, 109(Supplement_2), 17168–17173. https://doi.org/10.1073/pnas.1201730109	process	5	2	self_reported	Global: Process Qual	8	3	Global score	3=RegressCoeff	MLM	.07	FALSE
94	Brinkman, S. A., Hasan, A., Nakajima, N., Jung, H., Kinnell, A., & Pradhan, M. (2017). The role of preschool quality in promoting child development: evidence from rural Indonesia (Vol. 25). Retrieved from http://proxy.library.nyu.edu/login?url=http://search.ebscohost.com/login.aspx?direct=true&db=edswss&AN=000404630500002&site=eds-live	process	5	4	observed	Global: Process Qual	2	4	Literacy/Language	3=RegressCoeff	IV	.132	FALSE
95	Brinkman, S. A., Hasan, A., Nakajima, N., Jung, H., Kinnell, A., & Pradhan, M. (2017). The role of preschool quality in promoting child development: evidence from rural Indonesia (Vol. 25). Retrieved from http://proxy.library.nyu.edu/login?url=http://search.ebscohost.com/login.aspx?direct=true&db=edswss&AN=000404630500002&site=eds-live	process	5	4	observed	Global: Process Qual	5	4	Social competence	3=RegressCoeff	IV	.092	FALSE
96	Broekhuizen, M. L., Aken, M. A. G. van, Dubas, J. S., Mulder, H., & Leseman, P. P. M. (2015). Individual differences in effects of child care quality: The role of child affective self-regulation and gender. Infant Behavior & Development, 40, 216–230. https://doi.org/10.1016/j.infbeh.2015.06.009	process	1	4	observed	Emotionl Support	4	4	Behavioral problems	1=Zero Order	Correlation	-.02	FALSE
97	Broekhuizen, M. L., Aken, M. A. G. van, Dubas, J. S., Mulder, H., & Leseman, P. P. M. (2015). Individual differences in effects of child care quality: The role of child affective self-regulation and gender. Infant Behavior & Development, 40, 216–230. https://doi.org/10.1016/j.infbeh.2015.06.009	process	1	4	observed	Emotionl Support	5	4	Social competence	1=Zero Order	Correlation	-.04666666667	FALSE
98	Broekhuizen, M. L., Aken, M. A. G. van, Dubas, J. S., Mulder, H., & Leseman, P. P. M. (2015). Individual differences in effects of child care quality: The role of child affective self-regulation and gender. Infant Behavior & Development, 40, 216–230. https://doi.org/10.1016/j.infbeh.2015.06.009	process	1	4	observed	Emotionl Support	4	4	Behavioral problems	3=RegressCoeff	MLM (Undstandardised)	0	FALSE
99	Broekhuizen, M. L., Aken, M. A. G. van, Dubas, J. S., Mulder, H., & Leseman, P. P. M. (2015). Individual differences in effects of child care quality: The role of child affective self-regulation and gender. Infant Behavior & Development, 40, 216–230. https://doi.org/10.1016/j.infbeh.2015.06.009	process	1	4	observed	Emotionl Support	5	4	Social competence	3=RegressCoeff	MLM (Undstandardised)	-.03	FALSE
100	Broekhuizen, M. L., Slot, P. L., van Aken, M. A. G., & Dubas, J. S. (n.d.). Teachers’ Emotional and Behavioral Support and Preschoolers’ Self-Regulation: Relations With Social and Emotional Skills During Play. EARLY EDUCATION AND DEVELOPMENT. Retrieved from http://proxy.library.nyu.edu/login?url=http://search.ebscohost.com/login.aspx?direct=true&db=edswss&AN=000393965700001&site=eds-live	process	1	4	observed	Emotionl Support	3	4	Behavioral skills	1=Zero Order	Correlation	.01	FALSE
101	Broekhuizen, M. L., Slot, P. L., van Aken, M. A. G., & Dubas, J. S. (n.d.). Teachers’ Emotional and Behavioral Support and Preschoolers’ Self-Regulation: Relations With Social and Emotional Skills During Play. EARLY EDUCATION AND DEVELOPMENT. Retrieved from http://proxy.library.nyu.edu/login?url=http://search.ebscohost.com/login.aspx?direct=true&db=edswss&AN=000393965700001&site=eds-live	process	1	4	observed	Emotionl Support	5	4	Social competence	1=Zero Order	Correlation	.06	FALSE
102	Broekhuizen, M. L., Slot, P. L., van Aken, M. A. G., & Dubas, J. S. (n.d.). Teachers’ Emotional and Behavioral Support and Preschoolers’ Self-Regulation: Relations With Social and Emotional Skills During Play. EARLY EDUCATION AND DEVELOPMENT. Retrieved from http://proxy.library.nyu.edu/login?url=http://search.ebscohost.com/login.aspx?direct=true&db=edswss&AN=000393965700001&site=eds-live	process	1	4	observed	Emotionl Support	5	4	Social competence	3=RegressCoeff	MLM	.1	FALSE
103	Broekhuizen, M. L., van Aken, M. A. G., Dubas, J. S., & Leseman, P. P. M. (2018). Child care quality and Dutch 2- and 3-year-olds’ socio-emotional outcomes: Does the amount of care matter? Infant & Child Development, 27(1), 1–1. Retrieved from http://proxy.library.nyu.edu/login?url=http://search.ebscohost.com/login.aspx?direct=true&db=sih&AN=127884673&site=eds-live	process	1	4	observed	Emotionl Support	4	4	Behavioral problems	1=Zero Order	Correlation	.03	FALSE
104	Broekhuizen, M. L., van Aken, M. A. G., Dubas, J. S., & Leseman, P. P. M. (2018). Child care quality and Dutch 2- and 3-year-olds’ socio-emotional outcomes: Does the amount of care matter? Infant & Child Development, 27(1), 1–1. Retrieved from http://proxy.library.nyu.edu/login?url=http://search.ebscohost.com/login.aspx?direct=true&db=sih&AN=127884673&site=eds-live	process	1	4	observed	Emotionl Support	5	4	Social competence	1=Zero Order	Correlation	.01	FALSE
105	Broekhuizen, M. L., van Aken, M. A. G., Dubas, J. S., & Leseman, P. P. M. (2018). Child care quality and Dutch 2- and 3-year-olds’ socio-emotional outcomes: Does the amount of care matter? Infant & Child Development, 27(1), 1–1. Retrieved from http://proxy.library.nyu.edu/login?url=http://search.ebscohost.com/login.aspx?direct=true&db=sih&AN=127884673&site=eds-live	process	1	4	observed	Emotionl Support	6	4	Social-Emotional problems	1=Zero Order	Correlation	.01	FALSE
106	Broekhuizen, M. L., van Aken, M. A. G., Dubas, J. S., & Leseman, P. P. M. (2018). Child care quality and Dutch 2- and 3-year-olds’ socio-emotional outcomes: Does the amount of care matter? Infant & Child Development, 27(1), 1–1. Retrieved from http://proxy.library.nyu.edu/login?url=http://search.ebscohost.com/login.aspx?direct=true&db=sih&AN=127884673&site=eds-live	process	1	4	observed	Emotionl Support	4	5	Behavioral problems	1=Zero Order	Correlation	.05	FALSE
107	Broekhuizen, M. L., van Aken, M. A. G., Dubas, J. S., & Leseman, P. P. M. (2018). Child care quality and Dutch 2- and 3-year-olds’ socio-emotional outcomes: Does the amount of care matter? Infant & Child Development, 27(1), 1–1. Retrieved from http://proxy.library.nyu.edu/login?url=http://search.ebscohost.com/login.aspx?direct=true&db=sih&AN=127884673&site=eds-live	process	1	4	observed	Emotionl Support	5	5	Social competence	1=Zero Order	Correlation	.17	FALSE
108	Broekhuizen, M. L., van Aken, M. A. G., Dubas, J. S., & Leseman, P. P. M. (2018). Child care quality and Dutch 2- and 3-year-olds’ socio-emotional outcomes: Does the amount of care matter? Infant & Child Development, 27(1), 1–1. Retrieved from http://proxy.library.nyu.edu/login?url=http://search.ebscohost.com/login.aspx?direct=true&db=sih&AN=127884673&site=eds-live	process	1	4	observed	Emotionl Support	6	5	Social-Emotional problems	1=Zero Order	Correlation	-.05	FALSE
109	Broekhuizen, M. L., van Aken, M. A. G., Dubas, J. S., & Leseman, P. P. M. (2018). Child care quality and Dutch 2- and 3-year-olds’ socio-emotional outcomes: Does the amount of care matter? Infant & Child Development, 27(1), 1–1. Retrieved from http://proxy.library.nyu.edu/login?url=http://search.ebscohost.com/login.aspx?direct=true&db=sih&AN=127884673&site=eds-live	process	1	4	observed	Emotionl Support	4	4	Behavioral problems	3=RegressCoeff	MLM (unstandardised)	.02	TRUE
110	Broekhuizen, M. L., van Aken, M. A. G., Dubas, J. S., & Leseman, P. P. M. (2018). Child care quality and Dutch 2- and 3-year-olds’ socio-emotional outcomes: Does the amount of care matter? Infant & Child Development, 27(1), 1–1. Retrieved from http://proxy.library.nyu.edu/login?url=http://search.ebscohost.com/login.aspx?direct=true&db=sih&AN=127884673&site=eds-live	process	1	4	observed	Emotionl Support	5	4	Social competence	3=RegressCoeff	MLM (unstandardised)	-.01	TRUE
111	Broekhuizen, M. L., van Aken, M. A. G., Dubas, J. S., & Leseman, P. P. M. (2018). Child care quality and Dutch 2- and 3-year-olds’ socio-emotional outcomes: Does the amount of care matter? Infant & Child Development, 27(1), 1–1. Retrieved from http://proxy.library.nyu.edu/login?url=http://search.ebscohost.com/login.aspx?direct=true&db=sih&AN=127884673&site=eds-live	process	1	4	observed	Emotionl Support	6	4	Social-Emotional problems	3=RegressCoeff	MLM (unstandardised)	.02	TRUE
112	Broekhuizen, M. L., van Aken, M. A. G., Dubas, J. S., & Leseman, P. P. M. (2018). Child care quality and Dutch 2- and 3-year-olds’ socio-emotional outcomes: Does the amount of care matter? Infant & Child Development, 27(1), 1–1. Retrieved from http://proxy.library.nyu.edu/login?url=http://search.ebscohost.com/login.aspx?direct=true&db=sih&AN=127884673&site=eds-live	process	1	4	observed	Emotionl Support	4	5	Behavioral problems	3=RegressCoeff	MLM (unstandardised)	.04	TRUE
113	Broekhuizen, M. L., van Aken, M. A. G., Dubas, J. S., & Leseman, P. P. M. (2018). Child care quality and Dutch 2- and 3-year-olds’ socio-emotional outcomes: Does the amount of care matter? Infant & Child Development, 27(1), 1–1. Retrieved from http://proxy.library.nyu.edu/login?url=http://search.ebscohost.com/login.aspx?direct=true&db=sih&AN=127884673&site=eds-live	process	1	4	observed	Emotionl Support	5	5	Social competence	3=RegressCoeff	MLM (unstandardised)	.15	TRUE
114	Broekhuizen, M. L., van Aken, M. A. G., Dubas, J. S., & Leseman, P. P. M. (2018). Child care quality and Dutch 2- and 3-year-olds’ socio-emotional outcomes: Does the amount of care matter? Infant & Child Development, 27(1), 1–1. Retrieved from http://proxy.library.nyu.edu/login?url=http://search.ebscohost.com/login.aspx?direct=true&db=sih&AN=127884673&site=eds-live	process	1	4	observed	Emotionl Support	6	5	Social-Emotional problems	3=RegressCoeff	MLM (unstandardised)	-.06	TRUE
115	Buckrop, J., Roberts, A., & LoCasale-Crouch, J. (2016). Children’s preschool classroom experiences and associations with early elementary special education referral. Early Childhood Research Quarterly, 36, 452–461. https://doi.org/10.1016/j.ecresq.2016.01.016	process	1	3	self_reported	Emotionl Support	3	3	Behavioral skills	1=Zero Order	Correlation	-.03	FALSE
116	Buckrop, J., Roberts, A., & LoCasale-Crouch, J. (2016). Children’s preschool classroom experiences and associations with early elementary special education referral. Early Childhood Research Quarterly, 36, 452–461. https://doi.org/10.1016/j.ecresq.2016.01.016	process	4	3	self_reported	Negative Emotionl Climate	3	3	Behavioral skills	1=Zero Order	Correlation	-.01	FALSE
117	Buckrop, J., Roberts, A., & LoCasale-Crouch, J. (2016). Children’s preschool classroom experiences and associations with early elementary special education referral. Early Childhood Research Quarterly, 36, 452–461. https://doi.org/10.1016/j.ecresq.2016.01.016	process	5	3	observed	Global: Process Qual	3	3	Behavioral skills	1=Zero Order	Correlation	.45	FALSE
118	Bulotsky-Shearer, R. J., Bell, E. R., Carter, T. M., & Dietrich, S. L. R. (2014). Peer play interactions and learning for low-income preschool children: The moderating role of classroom quality. Early Education and Development, 25(6), 815–840. https://doi.org/10.1080/10409289.2014.864214	process	1	2	observed	Emotionl Support	1	3	Math	1=Zero Order	Correlation	.08	FALSE
119	Bulotsky-Shearer, R. J., Bell, E. R., Carter, T. M., & Dietrich, S. L. R. (2014). Peer play interactions and learning for low-income preschool children: The moderating role of classroom quality. Early Education and Development, 25(6), 815–840. https://doi.org/10.1080/10409289.2014.864214	process	1	2	observed	Emotionl Support	2	3	Literacy/Language	1=Zero Order	Correlation	-.01	FALSE
120	Bulotsky-Shearer, R. J., Bell, E. R., Carter, T. M., & Dietrich, S. L. R. (2014). Peer play interactions and learning for low-income preschool children: The moderating role of classroom quality. Early Education and Development, 25(6), 815–840. https://doi.org/10.1080/10409289.2014.864214	process	2	2	observed	Instrctionl Support	1	3	Math	1=Zero Order	Correlation	.14	FALSE
121	Bulotsky-Shearer, R. J., Bell, E. R., Carter, T. M., & Dietrich, S. L. R. (2014). Peer play interactions and learning for low-income preschool children: The moderating role of classroom quality. Early Education and Development, 25(6), 815–840. https://doi.org/10.1080/10409289.2014.864214	process	2	2	observed	Instrctionl Support	2	3	Literacy/Language	1=Zero Order	Correlation	.135	FALSE
122	Bulotsky-Shearer, R. J., Bell, E. R., Carter, T. M., & Dietrich, S. L. R. (2014). Peer play interactions and learning for low-income preschool children: The moderating role of classroom quality. Early Education and Development, 25(6), 815–840. https://doi.org/10.1080/10409289.2014.864214	process	3	2	observed	Classroom Organz/Chaos	1	3	Math	1=Zero Order	Correlation	.07	FALSE
123	Bulotsky-Shearer, R. J., Bell, E. R., Carter, T. M., & Dietrich, S. L. R. (2014). Peer play interactions and learning for low-income preschool children: The moderating role of classroom quality. Early Education and Development, 25(6), 815–840. https://doi.org/10.1080/10409289.2014.864214	process	3	2	observed	Classroom Organz/Chaos	2	3	Literacy/Language	1=Zero Order	Correlation	.07	FALSE
124	Bulotsky-Shearer, R. J., Bell, E. R., Carter, T. M., & Dietrich, S. L. R. (2014). Peer play interactions and learning for low-income preschool children: The moderating role of classroom quality. Early Education and Development, 25(6), 815–840. https://doi.org/10.1080/10409289.2014.864214	process	1	2	observed	Emotionl Support	1	3	Math	3=RegressCoeff	HLM	1.56	FALSE
125	Bulotsky-Shearer, R. J., Bell, E. R., Carter, T. M., & Dietrich, S. L. R. (2014). Peer play interactions and learning for low-income preschool children: The moderating role of classroom quality. Early Education and Development, 25(6), 815–840. https://doi.org/10.1080/10409289.2014.864214	process	1	2	observed	Emotionl Support	2	3	Literacy/Language	3=RegressCoeff	HLM	-2.76	FALSE
126	Bulotsky-Shearer, R. J., Bell, E. R., Carter, T. M., & Dietrich, S. L. R. (2014). Peer play interactions and learning for low-income preschool children: The moderating role of classroom quality. Early Education and Development, 25(6), 815–840. https://doi.org/10.1080/10409289.2014.864214	process	2	2	observed	Instrctionl Support	1	3	Math	3=RegressCoeff	HLM	1.77	FALSE
127	Bulotsky-Shearer, R. J., Bell, E. R., Carter, T. M., & Dietrich, S. L. R. (2014). Peer play interactions and learning for low-income preschool children: The moderating role of classroom quality. Early Education and Development, 25(6), 815–840. https://doi.org/10.1080/10409289.2014.864214	process	2	2	observed	Instrctionl Support	2	3	Literacy/Language	3=RegressCoeff	HLM	1.88	FALSE
128	Bulotsky-Shearer, R. J., Bell, E. R., Carter, T. M., & Dietrich, S. L. R. (2014). Peer play interactions and learning for low-income preschool children: The moderating role of classroom quality. Early Education and Development, 25(6), 815–840. https://doi.org/10.1080/10409289.2014.864214	process	3	2	observed	Classroom Organz/Chaos	1	3	Math	3=RegressCoeff	HLM	-.53	FALSE
129	Bulotsky-Shearer, R. J., Bell, E. R., Carter, T. M., & Dietrich, S. L. R. (2014). Peer play interactions and learning for low-income preschool children: The moderating role of classroom quality. Early Education and Development, 25(6), 815–840. https://doi.org/10.1080/10409289.2014.864214	process	3	2	observed	Classroom Organz/Chaos	2	3	Literacy/Language	3=RegressCoeff	HLM	3.31	FALSE
130	Bulotsky-Shearer, R. J., Fernandez, V. A., Bichay-Awadalla, K., Bailey, J., Futterer, J., & Qi, C. H. (2020). Teacher-child interaction quality moderates social risks associated with problem behavior in preschool classroom contexts. Journal of Applied Developmental Psychology, 67. psyh. https://doi.org/10.1016/j.appdev.2019.101103	process	4	1	self_reported	Negative Emotionl Climate	4	1	Behavioral problems	1=Zero Order	Correlation	.24	FALSE
131	Bulotsky-Shearer, R. J., Fernandez, V. A., Bichay-Awadalla, K., Bailey, J., Futterer, J., & Qi, C. H. (2020). Teacher-child interaction quality moderates social risks associated with problem behavior in preschool classroom contexts. Journal of Applied Developmental Psychology, 67. psyh. https://doi.org/10.1016/j.appdev.2019.101103	process	4	1	self_reported	Negative Emotionl Climate	5	1	Social competence	1=Zero Order	Correlation	-.33	FALSE
132	Bulotsky-Shearer, R. J., Fernandez, V. A., Bichay-Awadalla, K., Bailey, J., Futterer, J., & Qi, C. H. (2020). Teacher-child interaction quality moderates social risks associated with problem behavior in preschool classroom contexts. Journal of Applied Developmental Psychology, 67. psyh. https://doi.org/10.1016/j.appdev.2019.101103	process	4	1	self_reported	Negative Emotionl Climate	6	1	Social-Emotional problems	1=Zero Order	Correlation	.33	FALSE
133	Bulotsky-Shearer, R. J., Fernandez, V. A., Bichay-Awadalla, K., Bailey, J., Futterer, J., & Qi, C. H. (2020). Teacher-child interaction quality moderates social risks associated with problem behavior in preschool classroom contexts. Journal of Applied Developmental Psychology, 67. psyh. https://doi.org/10.1016/j.appdev.2019.101103	process	4	1	self_reported	Negative Emotionl Climate	4	3	Behavioral problems	1=Zero Order	Correlation	.27	FALSE
134	Bulotsky-Shearer, R. J., Fernandez, V. A., Bichay-Awadalla, K., Bailey, J., Futterer, J., & Qi, C. H. (2020). Teacher-child interaction quality moderates social risks associated with problem behavior in preschool classroom contexts. Journal of Applied Developmental Psychology, 67. psyh. https://doi.org/10.1016/j.appdev.2019.101103	process	4	1	self_reported	Negative Emotionl Climate	5	3	Social competence	1=Zero Order	Correlation	-.37	FALSE
135	Bulotsky-Shearer, R. J., Fernandez, V. A., Bichay-Awadalla, K., Bailey, J., Futterer, J., & Qi, C. H. (2020). Teacher-child interaction quality moderates social risks associated with problem behavior in preschool classroom contexts. Journal of Applied Developmental Psychology, 67. psyh. https://doi.org/10.1016/j.appdev.2019.101103	process	4	1	self_reported	Negative Emotionl Climate	6	3	Social-Emotional problems	1=Zero Order	Correlation	.36	FALSE
136	Bulotsky-Shearer, R. J., Fernandez, V. A., Bichay-Awadalla, K., Bailey, J., Futterer, J., & Qi, C. H. (2020). Teacher-child interaction quality moderates social risks associated with problem behavior in preschool classroom contexts. Journal of Applied Developmental Psychology, 67. psyh. https://doi.org/10.1016/j.appdev.2019.101103	process	1	2	observed	Emotionl Support	4	3	Behavioral problems	3=RegressCoeff	HLM (standardised)	.02	FALSE
137	Bulotsky-Shearer, R. J., Fernandez, V. A., Bichay-Awadalla, K., Bailey, J., Futterer, J., & Qi, C. H. (2020). Teacher-child interaction quality moderates social risks associated with problem behavior in preschool classroom contexts. Journal of Applied Developmental Psychology, 67. psyh. https://doi.org/10.1016/j.appdev.2019.101103	process	1	2	observed	Emotionl Support	5	3	Social competence	3=RegressCoeff	HLM (standardised)	-.01	FALSE
138	Bulotsky-Shearer, R. J., Fernandez, V. A., Bichay-Awadalla, K., Bailey, J., Futterer, J., & Qi, C. H. (2020). Teacher-child interaction quality moderates social risks associated with problem behavior in preschool classroom contexts. Journal of Applied Developmental Psychology, 67. psyh. https://doi.org/10.1016/j.appdev.2019.101103	process	1	2	observed	Emotionl Support	6	3	Social-Emotional problems	3=RegressCoeff	HLM (standardised)	.02	FALSE
139	Bulotsky-Shearer, R. J., Fernandez, V. A., Bichay-Awadalla, K., Bailey, J., Futterer, J., & Qi, C. H. (2020). Teacher-child interaction quality moderates social risks associated with problem behavior in preschool classroom contexts. Journal of Applied Developmental Psychology, 67. psyh. https://doi.org/10.1016/j.appdev.2019.101103	process	2	2	observed	Instrctionl Support	4	3	Behavioral problems	3=RegressCoeff	HLM (standardised)	.03	FALSE
140	Bulotsky-Shearer, R. J., Fernandez, V. A., Bichay-Awadalla, K., Bailey, J., Futterer, J., & Qi, C. H. (2020). Teacher-child interaction quality moderates social risks associated with problem behavior in preschool classroom contexts. Journal of Applied Developmental Psychology, 67. psyh. https://doi.org/10.1016/j.appdev.2019.101103	process	2	2	observed	Instrctionl Support	5	3	Social competence	3=RegressCoeff	HLM (standardised)	0	FALSE
141	Bulotsky-Shearer, R. J., Fernandez, V. A., Bichay-Awadalla, K., Bailey, J., Futterer, J., & Qi, C. H. (2020). Teacher-child interaction quality moderates social risks associated with problem behavior in preschool classroom contexts. Journal of Applied Developmental Psychology, 67. psyh. https://doi.org/10.1016/j.appdev.2019.101103	process	2	2	observed	Instrctionl Support	6	3	Social-Emotional problems	3=RegressCoeff	HLM (standardised)	.03	FALSE
142	Bulotsky-Shearer, R. J., Fernandez, V. A., Bichay-Awadalla, K., Bailey, J., Futterer, J., & Qi, C. H. (2020). Teacher-child interaction quality moderates social risks associated with problem behavior in preschool classroom contexts. Journal of Applied Developmental Psychology, 67. psyh. https://doi.org/10.1016/j.appdev.2019.101103	process	3	2	observed	Classroom Organz/Chaos	4	3	Behavioral problems	3=RegressCoeff	HLM (standardised)	.05	FALSE
143	Bulotsky-Shearer, R. J., Fernandez, V. A., Bichay-Awadalla, K., Bailey, J., Futterer, J., & Qi, C. H. (2020). Teacher-child interaction quality moderates social risks associated with problem behavior in preschool classroom contexts. Journal of Applied Developmental Psychology, 67. psyh. https://doi.org/10.1016/j.appdev.2019.101103	process	3	2	observed	Classroom Organz/Chaos	5	3	Social competence	3=RegressCoeff	HLM (standardised)	.02	FALSE
144	Bulotsky-Shearer, R. J., Fernandez, V. A., Bichay-Awadalla, K., Bailey, J., Futterer, J., & Qi, C. H. (2020). Teacher-child interaction quality moderates social risks associated with problem behavior in preschool classroom contexts. Journal of Applied Developmental Psychology, 67. psyh. https://doi.org/10.1016/j.appdev.2019.101103	process	3	2	observed	Classroom Organz/Chaos	6	3	Social-Emotional problems	3=RegressCoeff	HLM (standardised)	.04	FALSE
145	Bulotsky-Shearer, R. J., Wen, X., Faria, A.-M., Hahs-Vaughn, D. L., & Korfmacher, J. (n.d.). National Profiles of classroom quality and family involvement: A multilevel examination of proximal influences on Head Start children’s school readiness. EARLY CHILDHOOD RESEARCH QUARTERLY. Retrieved from http://proxy.library.nyu.edu/login?url=http://search.ebscohost.com/login.aspx?direct=true&db=edswss&A…	process	1	3	observed	Emotionl Support	1	3	Math	1=Zero Order	Correlation	.02	FALSE
146	Bulotsky-Shearer, R. J., Wen, X., Faria, A.-M., Hahs-Vaughn, D. L., & Korfmacher, J. (n.d.). National Profiles of classroom quality and family involvement: A multilevel examination of proximal influences on Head Start children’s school readiness. EARLY CHILDHOOD RESEARCH QUARTERLY. Retrieved from http://proxy.library.nyu.edu/login?url=http://search.ebscohost.com/login.aspx?direct=true&db=edswss&A…	process	1	3	observed	Emotionl Support	2	3	Literacy/Language	1=Zero Order	Correlation	.003	FALSE
147	Bulotsky-Shearer, R. J., Wen, X., Faria, A.-M., Hahs-Vaughn, D. L., & Korfmacher, J. (n.d.). National Profiles of classroom quality and family involvement: A multilevel examination of proximal influences on Head Start children’s school readiness. EARLY CHILDHOOD RESEARCH QUARTERLY. Retrieved from http://proxy.library.nyu.edu/login?url=http://search.ebscohost.com/login.aspx?direct=true&db=edswss&A…	process	1	3	observed	Emotionl Support	3	3	Behavioral skills	1=Zero Order	Correlation	.045	FALSE
148	Bulotsky-Shearer, R. J., Wen, X., Faria, A.-M., Hahs-Vaughn, D. L., & Korfmacher, J. (n.d.). National Profiles of classroom quality and family involvement: A multilevel examination of proximal influences on Head Start children’s school readiness. EARLY CHILDHOOD RESEARCH QUARTERLY. Retrieved from http://proxy.library.nyu.edu/login?url=http://search.ebscohost.com/login.aspx?direct=true&db=edswss&A…	process	1	3	observed	Emotionl Support	4	3	Behavioral problems	1=Zero Order	Correlation	.015	FALSE
149	Bulotsky-Shearer, R. J., Wen, X., Faria, A.-M., Hahs-Vaughn, D. L., & Korfmacher, J. (n.d.). National Profiles of classroom quality and family involvement: A multilevel examination of proximal influences on Head Start children’s school readiness. EARLY CHILDHOOD RESEARCH QUARTERLY. Retrieved from http://proxy.library.nyu.edu/login?url=http://search.ebscohost.com/login.aspx?direct=true&db=edswss&A…	process	2	3	observed	Instrctionl Support	1	3	Math	1=Zero Order	Correlation	.03	FALSE
150	Bulotsky-Shearer, R. J., Wen, X., Faria, A.-M., Hahs-Vaughn, D. L., & Korfmacher, J. (n.d.). National Profiles of classroom quality and family involvement: A multilevel examination of proximal influences on Head Start children’s school readiness. EARLY CHILDHOOD RESEARCH QUARTERLY. Retrieved from http://proxy.library.nyu.edu/login?url=http://search.ebscohost.com/login.aspx?direct=true&db=edswss&A…	process	2	3	observed	Instrctionl Support	2	3	Literacy/Language	1=Zero Order	Correlation	.023	FALSE
151	Bulotsky-Shearer, R. J., Wen, X., Faria, A.-M., Hahs-Vaughn, D. L., & Korfmacher, J. (n.d.). National Profiles of classroom quality and family involvement: A multilevel examination of proximal influences on Head Start children’s school readiness. EARLY CHILDHOOD RESEARCH QUARTERLY. Retrieved from http://proxy.library.nyu.edu/login?url=http://search.ebscohost.com/login.aspx?direct=true&db=edswss&A…	process	2	3	observed	Instrctionl Support	3	3	Behavioral skills	1=Zero Order	Correlation	.02	FALSE
152	Bulotsky-Shearer, R. J., Wen, X., Faria, A.-M., Hahs-Vaughn, D. L., & Korfmacher, J. (n.d.). National Profiles of classroom quality and family involvement: A multilevel examination of proximal influences on Head Start children’s school readiness. EARLY CHILDHOOD RESEARCH QUARTERLY. Retrieved from http://proxy.library.nyu.edu/login?url=http://search.ebscohost.com/login.aspx?direct=true&db=edswss&A…	process	2	3	observed	Instrctionl Support	4	3	Behavioral problems	1=Zero Order	Correlation	.01	FALSE
153	Bulotsky-Shearer, R. J., Wen, X., Faria, A.-M., Hahs-Vaughn, D. L., & Korfmacher, J. (n.d.). National Profiles of classroom quality and family involvement: A multilevel examination of proximal influences on Head Start children’s school readiness. EARLY CHILDHOOD RESEARCH QUARTERLY. Retrieved from http://proxy.library.nyu.edu/login?url=http://search.ebscohost.com/login.aspx?direct=true&db=edswss&A…	process	5	3	observed	Global: Process Qual	1	3	Math	1=Zero Order	Correlation	.03	FALSE
154	Bulotsky-Shearer, R. J., Wen, X., Faria, A.-M., Hahs-Vaughn, D. L., & Korfmacher, J. (n.d.). National Profiles of classroom quality and family involvement: A multilevel examination of proximal influences on Head Start children’s school readiness. EARLY CHILDHOOD RESEARCH QUARTERLY. Retrieved from http://proxy.library.nyu.edu/login?url=http://search.ebscohost.com/login.aspx?direct=true&db=edswss&A…	process	5	3	observed	Global: Process Qual	2	3	Literacy/Language	1=Zero Order	Correlation	.03	FALSE
155	Bulotsky-Shearer, R. J., Wen, X., Faria, A.-M., Hahs-Vaughn, D. L., & Korfmacher, J. (n.d.). National Profiles of classroom quality and family involvement: A multilevel examination of proximal influences on Head Start children’s school readiness. EARLY CHILDHOOD RESEARCH QUARTERLY. Retrieved from http://proxy.library.nyu.edu/login?url=http://search.ebscohost.com/login.aspx?direct=true&db=edswss&A…	process	5	3	observed	Global: Process Qual	3	3	Behavioral skills	1=Zero Order	Correlation	-.05	FALSE
156	Bulotsky-Shearer, R. J., Wen, X., Faria, A.-M., Hahs-Vaughn, D. L., & Korfmacher, J. (n.d.). National Profiles of classroom quality and family involvement: A multilevel examination of proximal influences on Head Start children’s school readiness. EARLY CHILDHOOD RESEARCH QUARTERLY. Retrieved from http://proxy.library.nyu.edu/login?url=http://search.ebscohost.com/login.aspx?direct=true&db=edswss&A…	process	5	3	observed	Global: Process Qual	4	3	Behavioral problems	1=Zero Order	Correlation	.07	FALSE
157	Burchinal, M., Field, S., López, M. L., Howes, C., & Pianta, R. (2012). Instruction in Spanish in pre-kindergarten classrooms and child outcomes for English language learners. Early Childhood Research Quarterly, 27(2), 188–197. https://doi.org/10.1016/j.ecresq.2011.11.003	process	1	1	observed	Emotionl Support	1	3	Math	1=Zero Order	Correlation	.032	FALSE
158	Burchinal, M., Field, S., López, M. L., Howes, C., & Pianta, R. (2012). Instruction in Spanish in pre-kindergarten classrooms and child outcomes for English language learners. Early Childhood Research Quarterly, 27(2), 188–197. https://doi.org/10.1016/j.ecresq.2011.11.003	process	1	1	observed	Emotionl Support	2	3	Literacy/Language	1=Zero Order	Correlation	.016	FALSE
159	Burchinal, M., Field, S., López, M. L., Howes, C., & Pianta, R. (2012). Instruction in Spanish in pre-kindergarten classrooms and child outcomes for English language learners. Early Childhood Research Quarterly, 27(2), 188–197. https://doi.org/10.1016/j.ecresq.2011.11.003	process	2	1	observed	Instrctionl Support	1	3	Math	1=Zero Order	Correlation	.058	FALSE
160	Burchinal, M., Field, S., López, M. L., Howes, C., & Pianta, R. (2012). Instruction in Spanish in pre-kindergarten classrooms and child outcomes for English language learners. Early Childhood Research Quarterly, 27(2), 188–197. https://doi.org/10.1016/j.ecresq.2011.11.003	process	2	1	observed	Instrctionl Support	2	3	Literacy/Language	1=Zero Order	Correlation	.02	FALSE
161	Burchinal, M., Field, S., López, M. L., Howes, C., & Pianta, R. (2012). Instruction in Spanish in pre-kindergarten classrooms and child outcomes for English language learners. Early Childhood Research Quarterly, 27(2), 188–197. https://doi.org/10.1016/j.ecresq.2011.11.003	process	1	1	observed	Emotionl Support	1	3	Math	3=RegressCoeff	HLM	.26	FALSE
162	Burchinal, M., Field, S., López, M. L., Howes, C., & Pianta, R. (2012). Instruction in Spanish in pre-kindergarten classrooms and child outcomes for English language learners. Early Childhood Research Quarterly, 27(2), 188–197. https://doi.org/10.1016/j.ecresq.2011.11.003	process	1	1	observed	Emotionl Support	2	3	Literacy/Language	3=RegressCoeff	HLM	2.33	FALSE
163	Burchinal, M., Field, S., López, M. L., Howes, C., & Pianta, R. (2012). Instruction in Spanish in pre-kindergarten classrooms and child outcomes for English language learners. Early Childhood Research Quarterly, 27(2), 188–197. https://doi.org/10.1016/j.ecresq.2011.11.003	process	2	1	observed	Instrctionl Support	2	3	Literacy/Language	3=RegressCoeff	HLM	1.49	FALSE
164	Burchinal, M., Field, S., López, M. L., Howes, C., & Pianta, R. (2012). Instruction in Spanish in pre-kindergarten classrooms and child outcomes for English language learners. Early Childhood Research Quarterly, 27(2), 188–197. https://doi.org/10.1016/j.ecresq.2011.11.003	process	2	1	observed	Instrctionl Support	2	3	Literacy/Language	3=RegressCoeff	HLM	.36	FALSE
165	Burchinal, M., Vandergrift, N., Pianta, R., & Mashburn, A. (2010). Threshold analysis of association between child care quality and child outcomes for low-income children in pre-kindergarten programs. Early Childhood Research Quarterly, 25(2), 166–176. https://doi.org/10.1016/j.ecresq.2009.10.004	process	1	3	observed	Emotionl Support	1	3	Math	3=RegressCoeff	HLM (unstandardized)	.86	TRUE
166	Burchinal, M., Vandergrift, N., Pianta, R., & Mashburn, A. (2010). Threshold analysis of association between child care quality and child outcomes for low-income children in pre-kindergarten programs. Early Childhood Research Quarterly, 25(2), 166–176. https://doi.org/10.1016/j.ecresq.2009.10.004	process	1	3	observed	Emotionl Support	2	3	Literacy/Language	3=RegressCoeff	HLM (unstandardized)	.32	TRUE
167	Burchinal, M., Vandergrift, N., Pianta, R., & Mashburn, A. (2010). Threshold analysis of association between child care quality and child outcomes for low-income children in pre-kindergarten programs. Early Childhood Research Quarterly, 25(2), 166–176. https://doi.org/10.1016/j.ecresq.2009.10.004	process	1	3	observed	Emotionl Support	4	3	Behavioral problems	3=RegressCoeff	HLM (unstandardized)	-.035	TRUE
168	Burchinal, M., Vandergrift, N., Pianta, R., & Mashburn, A. (2010). Threshold analysis of association between child care quality and child outcomes for low-income children in pre-kindergarten programs. Early Childhood Research Quarterly, 25(2), 166–176. https://doi.org/10.1016/j.ecresq.2009.10.004	process	1	3	observed	Emotionl Support	5	3	Social competence	3=RegressCoeff	HLM (unstandardized)	.04	TRUE
169	Burchinal, M., Vandergrift, N., Pianta, R., & Mashburn, A. (2010). Threshold analysis of association between child care quality and child outcomes for low-income children in pre-kindergarten programs. Early Childhood Research Quarterly, 25(2), 166–176. https://doi.org/10.1016/j.ecresq.2009.10.004	process	2	3	observed	Instrctionl Support	1	3	Math	3=RegressCoeff	HLM (unstandardized)	5.41	TRUE
170	Burchinal, M., Vandergrift, N., Pianta, R., & Mashburn, A. (2010). Threshold analysis of association between child care quality and child outcomes for low-income children in pre-kindergarten programs. Early Childhood Research Quarterly, 25(2), 166–176. https://doi.org/10.1016/j.ecresq.2009.10.004	process	2	3	observed	Instrctionl Support	2	3	Literacy/Language	3=RegressCoeff	HLM (unstandardized)	2.37	TRUE
171	Burchinal, M., Vandergrift, N., Pianta, R., & Mashburn, A. (2010). Threshold analysis of association between child care quality and child outcomes for low-income children in pre-kindergarten programs. Early Childhood Research Quarterly, 25(2), 166–176. https://doi.org/10.1016/j.ecresq.2009.10.004	process	2	3	observed	Instrctionl Support	4	3	Behavioral problems	3=RegressCoeff	HLM (unstandardized)	-.04	TRUE
172	Burchinal, M., Vandergrift, N., Pianta, R., & Mashburn, A. (2010). Threshold analysis of association between child care quality and child outcomes for low-income children in pre-kindergarten programs. Early Childhood Research Quarterly, 25(2), 166–176. https://doi.org/10.1016/j.ecresq.2009.10.004	process	2	3	observed	Instrctionl Support	5	3	Social competence	3=RegressCoeff	HLM (unstandardized)	.075	TRUE
173	Burchinal, M., Vernon-Feagans, L., Vitiello, V., & Greenberg, M. (2014). Thresholds in the association between child care quality and child outcomes in rural preschool children. Early Childhood Research Quarterly, 29(1), 41–51. https://doi.org/10.1016/j.ecresq.2013.09.004	process	1	4	observed	Emotionl Support	1	4	Math	1=Zero Order	correlation	-.03	FALSE
174	Burchinal, M., Vernon-Feagans, L., Vitiello, V., & Greenberg, M. (2014). Thresholds in the association between child care quality and child outcomes in rural preschool children. Early Childhood Research Quarterly, 29(1), 41–51. https://doi.org/10.1016/j.ecresq.2013.09.004	process	1	4	observed	Emotionl Support	2	4	Literacy/Language	1=Zero Order	correlation	.0033333333333333	FALSE
175	Burchinal, M., Vernon-Feagans, L., Vitiello, V., & Greenberg, M. (2014). Thresholds in the association between child care quality and child outcomes in rural preschool children. Early Childhood Research Quarterly, 29(1), 41–51. https://doi.org/10.1016/j.ecresq.2013.09.004	process	1	4	observed	Emotionl Support	3	4	Behavioral skills	1=Zero Order	correlation	.06	FALSE
176	Burchinal, M., Vernon-Feagans, L., Vitiello, V., & Greenberg, M. (2014). Thresholds in the association between child care quality and child outcomes in rural preschool children. Early Childhood Research Quarterly, 29(1), 41–51. https://doi.org/10.1016/j.ecresq.2013.09.004	process	1	4	observed	Emotionl Support	4	4	Behavioral problems	1=Zero Order	correlation	-.1	FALSE
177	Burchinal, M., Vernon-Feagans, L., Vitiello, V., & Greenberg, M. (2014). Thresholds in the association between child care quality and child outcomes in rural preschool children. Early Childhood Research Quarterly, 29(1), 41–51. https://doi.org/10.1016/j.ecresq.2013.09.004	process	2	4	observed	Instrctionl Support	1	4	Math	1=Zero Order	correlation	-.05	FALSE
178	Burchinal, M., Vernon-Feagans, L., Vitiello, V., & Greenberg, M. (2014). Thresholds in the association between child care quality and child outcomes in rural preschool children. Early Childhood Research Quarterly, 29(1), 41–51. https://doi.org/10.1016/j.ecresq.2013.09.004	process	2	4	observed	Instrctionl Support	2	4	Literacy/Language	1=Zero Order	correlation	-.02	FALSE
179	Burchinal, M., Vernon-Feagans, L., Vitiello, V., & Greenberg, M. (2014). Thresholds in the association between child care quality and child outcomes in rural preschool children. Early Childhood Research Quarterly, 29(1), 41–51. https://doi.org/10.1016/j.ecresq.2013.09.004	process	2	4	observed	Instrctionl Support	3	4	Behavioral skills	1=Zero Order	correlation	.05	FALSE
180	Burchinal, M., Vernon-Feagans, L., Vitiello, V., & Greenberg, M. (2014). Thresholds in the association between child care quality and child outcomes in rural preschool children. Early Childhood Research Quarterly, 29(1), 41–51. https://doi.org/10.1016/j.ecresq.2013.09.004	process	2	4	observed	Instrctionl Support	4	4	Behavioral problems	1=Zero Order	correlation	-.07	FALSE
181	Burchinal, M., Vernon-Feagans, L., Vitiello, V., & Greenberg, M. (2014). Thresholds in the association between child care quality and child outcomes in rural preschool children. Early Childhood Research Quarterly, 29(1), 41–51. https://doi.org/10.1016/j.ecresq.2013.09.004	process	3	4	observed	Classroom Organz/Chaos	1	4	Math	1=Zero Order	correlation	.01	FALSE
182	Burchinal, M., Vernon-Feagans, L., Vitiello, V., & Greenberg, M. (2014). Thresholds in the association between child care quality and child outcomes in rural preschool children. Early Childhood Research Quarterly, 29(1), 41–51. https://doi.org/10.1016/j.ecresq.2013.09.004	process	3	4	observed	Classroom Organz/Chaos	2	4	Literacy/Language	1=Zero Order	correlation	.05	FALSE
183	Burchinal, M., Vernon-Feagans, L., Vitiello, V., & Greenberg, M. (2014). Thresholds in the association between child care quality and child outcomes in rural preschool children. Early Childhood Research Quarterly, 29(1), 41–51. https://doi.org/10.1016/j.ecresq.2013.09.004	process	3	4	observed	Classroom Organz/Chaos	3	4	Behavioral skills	1=Zero Order	correlation	.1	FALSE
184	Burchinal, M., Vernon-Feagans, L., Vitiello, V., & Greenberg, M. (2014). Thresholds in the association between child care quality and child outcomes in rural preschool children. Early Childhood Research Quarterly, 29(1), 41–51. https://doi.org/10.1016/j.ecresq.2013.09.004	process	3	4	observed	Classroom Organz/Chaos	4	4	Behavioral problems	1=Zero Order	correlation	-.17	FALSE
185	Byers, A. I., Cameron, C. E., Ko, M., LoCasale-Crouch, J., & Grissmer, D. W. (2016). What preschool classroom experiences are associated with whether children improve in visuomotor integration? Early Education and Development, 27(7), 976–1003. https://doi.org/10.1080/10409289.2016.1175243	process	1	1	observed	Emotionl Support	7	3	Motor skills	1=Zero Order	Correlation	.08	FALSE
186	Byers, A. I., Cameron, C. E., Ko, M., LoCasale-Crouch, J., & Grissmer, D. W. (2016). What preschool classroom experiences are associated with whether children improve in visuomotor integration? Early Education and Development, 27(7), 976–1003. https://doi.org/10.1080/10409289.2016.1175243	process	2	1	observed	Instrctionl Support	7	3	Motor skills	1=Zero Order	Correlation	.21	FALSE
187	Byers, A. I., Cameron, C. E., Ko, M., LoCasale-Crouch, J., & Grissmer, D. W. (2016). What preschool classroom experiences are associated with whether children improve in visuomotor integration? Early Education and Development, 27(7), 976–1003. https://doi.org/10.1080/10409289.2016.1175243	process	3	1	observed	Classroom Organz/Chaos	7	3	Motor skills	1=Zero Order	Correlation	.1	FALSE
188	Byers, A. I., Cameron, C. E., Ko, M., LoCasale-Crouch, J., & Grissmer, D. W. (2016). What preschool classroom experiences are associated with whether children improve in visuomotor integration? Early Education and Development, 27(7), 976–1003. https://doi.org/10.1080/10409289.2016.1175243	process	1	1	observed	Emotionl Support	3	3	Behavioral skills	1=Zero Order	Correlation	.13	FALSE
189	Byers, A. I., Cameron, C. E., Ko, M., LoCasale-Crouch, J., & Grissmer, D. W. (2016). What preschool classroom experiences are associated with whether children improve in visuomotor integration? Early Education and Development, 27(7), 976–1003. https://doi.org/10.1080/10409289.2016.1175243	process	2	1	observed	Instrctionl Support	3	3	Behavioral skills	1=Zero Order	Correlation	.15	FALSE
190	Byers, A. I., Cameron, C. E., Ko, M., LoCasale-Crouch, J., & Grissmer, D. W. (2016). What preschool classroom experiences are associated with whether children improve in visuomotor integration? Early Education and Development, 27(7), 976–1003. https://doi.org/10.1080/10409289.2016.1175243	process	3	1	observed	Classroom Organz/Chaos	3	3	Behavioral skills	1=Zero Order	Correlation	.14	FALSE
191	Byers, A. I., Cameron, C. E., Ko, M., LoCasale-Crouch, J., & Grissmer, D. W. (2016). What preschool classroom experiences are associated with whether children improve in visuomotor integration? Early Education and Development, 27(7), 976–1003. https://doi.org/10.1080/10409289.2016.1175243	process	1	1	observed	Emotionl Support	7	3	Motor skills	3=RegressCoeff	MLM(unstandardized)	.2	TRUE
192	Byers, A. I., Cameron, C. E., Ko, M., LoCasale-Crouch, J., & Grissmer, D. W. (2016). What preschool classroom experiences are associated with whether children improve in visuomotor integration? Early Education and Development, 27(7), 976–1003. https://doi.org/10.1080/10409289.2016.1175243	process	2	1	observed	Instrctionl Support	7	3	Motor skills	3=RegressCoeff	MLM(unstandardized)	.2	TRUE
193	Byers, A. I., Cameron, C. E., Ko, M., LoCasale-Crouch, J., & Grissmer, D. W. (2016). What preschool classroom experiences are associated with whether children improve in visuomotor integration? Early Education and Development, 27(7), 976–1003. https://doi.org/10.1080/10409289.2016.1175243	process	3	1	observed	Classroom Organz/Chaos	7	3	Motor skills	3=RegressCoeff	MLM(unstandardized)	.25	TRUE
194	Cabell, S. Q., Zucker, T. A., DeCoster, J., Melo, C., Forston, L., & Hamre, B. (2018). Prekindergarten interactive book reading quality and children’s language and literacy development: Classroom organization as a moderator. Early Education and Development. psyh. https://doi.org/10.1080/10409289.2018.1514845	process	2	3	observed	Instrctionl Support	2	3	Literacy/Language	3=RegressCoeff	9999	.05	FALSE
195	Cabell, S. Q., Zucker, T. A., DeCoster, J., Melo, C., Forston, L., & Hamre, B. (2018). Prekindergarten interactive book reading quality and children’s language and literacy development: Classroom organization as a moderator. Early Education and Development. psyh. https://doi.org/10.1080/10409289.2018.1514845	process	2	3	observed	Instrctionl Support	3	3	Behavioral skills	3=RegressCoeff	9999	-.0025	FALSE
196	Cadima, J., Doumen, S., Verschueren, K., & Buyse, E. (2015). Child engagement in the transition to school: Contributions of self-regulation, teacher–child relationships and classroom climate. Early Childhood Research Quarterly, 32, 1–12. https://doi.org/10.1016/j.ecresq.2015.01.008	process	1	3	self_reported	Emotionl Support	3	3	Behavioral skills	1=Zero Order	Correlation	.44	FALSE
197	Cadima, J., Doumen, S., Verschueren, K., & Buyse, E. (2015). Child engagement in the transition to school: Contributions of self-regulation, teacher–child relationships and classroom climate. Early Childhood Research Quarterly, 32, 1–12. https://doi.org/10.1016/j.ecresq.2015.01.008	process	4	3	self_reported	Negative Emotionl Climate	3	3	Behavioral skills	1=Zero Order	Correlation	-.16	FALSE
198	Cadima, J., Enrico, M., Ferreira, T., Verschueren, K., Leal, T., & Matos, P. M. (2016). Self-regulation in early childhood: the interplay between family risk, temperament and teacher–child interactions. European Journal of Developmental Psychology, 13(3), 341–360. https://doi.org/10.1080/17405629.2016.1161506	process	5	2	observed	Global: Process Qual	3	2	Behavioral skills	3=RegressCoeff	Confirmatory Factor Analysis Models	.185	FALSE
199	Cadima, J., Enrico, M., Ferreira, T., Verschueren, K., Leal, T., & Matos, P. M. (2016). Self-regulation in early childhood: the interplay between family risk, temperament and teacher–child interactions. European Journal of Developmental Psychology, 13(3), 341–360. https://doi.org/10.1080/17405629.2016.1161506	process	5	2	observed	Global: Process Qual	5	2	Social competence	3=RegressCoeff	Confirmatory Factor Analysis Models	.03	FALSE
200	Cadima, J., Verschueren, K., Leal, T., & Guedes, C. (2015). Classroom Interactions, Dyadic Teacher–Child Relationships, and Self–Regulation in Socially Disadvantaged Young Children. Journal of Abnormal Child Psychology, 44(1), 7–17. https://doi.org/10.1007/s10802-015-0060-5	process	1	2	observed	Emotionl Support	3	3	Behavioral skills	1=Zero Order	Correlation	-.01	FALSE
201	Cadima, J., Verschueren, K., Leal, T., & Guedes, C. (2015). Classroom Interactions, Dyadic Teacher–Child Relationships, and Self–Regulation in Socially Disadvantaged Young Children. Journal of Abnormal Child Psychology, 44(1), 7–17. https://doi.org/10.1007/s10802-015-0060-5	process	1	2	self_reported	Emotionl Support	3	3	Behavioral skills	1=Zero Order	Correlation	.27	FALSE
202	Cadima, J., Verschueren, K., Leal, T., & Guedes, C. (2015). Classroom Interactions, Dyadic Teacher–Child Relationships, and Self–Regulation in Socially Disadvantaged Young Children. Journal of Abnormal Child Psychology, 44(1), 7–17. https://doi.org/10.1007/s10802-015-0060-5	process	2	2	observed	Instrctionl Support	3	3	Behavioral skills	1=Zero Order	Correlation	.08	FALSE
203	Cadima, J., Verschueren, K., Leal, T., & Guedes, C. (2015). Classroom Interactions, Dyadic Teacher–Child Relationships, and Self–Regulation in Socially Disadvantaged Young Children. Journal of Abnormal Child Psychology, 44(1), 7–17. https://doi.org/10.1007/s10802-015-0060-5	process	4	2	self_reported	Negative Emotionl Climate	3	3	Behavioral skills	1=Zero Order	Correlation	-.04	FALSE
204	Cadima, J., Verschueren, K., Leal, T., & Guedes, C. (2015). Classroom Interactions, Dyadic Teacher–Child Relationships, and Self–Regulation in Socially Disadvantaged Young Children. Journal of Abnormal Child Psychology, 44(1), 7–17. https://doi.org/10.1007/s10802-015-0060-5	process	1	2	observed	Emotionl Support	3	3	Behavioral skills	3=RegressCoeff	MLM (unstandardised)	-.16	TRUE
205	Cadima, J., Verschueren, K., Leal, T., & Guedes, C. (2015). Classroom Interactions, Dyadic Teacher–Child Relationships, and Self–Regulation in Socially Disadvantaged Young Children. Journal of Abnormal Child Psychology, 44(1), 7–17. https://doi.org/10.1007/s10802-015-0060-5	process	1	2	self_reported	Emotionl Support	3	3	Behavioral skills	3=RegressCoeff	MLM (unstandardised)	.16	TRUE
206	Cadima, J., Verschueren, K., Leal, T., & Guedes, C. (2015). Classroom Interactions, Dyadic Teacher–Child Relationships, and Self–Regulation in Socially Disadvantaged Young Children. Journal of Abnormal Child Psychology, 44(1), 7–17. https://doi.org/10.1007/s10802-015-0060-5	process	2	2	observed	Instrctionl Support	3	3	Behavioral skills	3=RegressCoeff	MLM (unstandardised)	.25	TRUE
207	Cadima, J., Verschueren, K., Leal, T., & Guedes, C. (2015). Classroom Interactions, Dyadic Teacher–Child Relationships, and Self–Regulation in Socially Disadvantaged Young Children. Journal of Abnormal Child Psychology, 44(1), 7–17. https://doi.org/10.1007/s10802-015-0060-5	process	4	2	self_reported	Negative Emotionl Climate	3	3	Behavioral skills	3=RegressCoeff	MLM (unstandardised)	.09	TRUE
208	Cameron, C. E., & Morrison, F. J. (2011). Teacher Activity Orienting Predicts Preschoolers’ Academic and Self-Regulatory Skills. EARLY EDUCATION AND DEVELOPMENT. Retrieved from http://proxy.library.nyu.edu/login?url=http://search.ebscohost.com/login.aspx?direct=true&db=edswss&AN=000299232000004&site=eds-live	process	2	2	observed	Instrctionl Support	1	3	Math	1=Zero Order	Correlation	.43	FALSE
209	Cameron, C. E., & Morrison, F. J. (2011). Teacher Activity Orienting Predicts Preschoolers’ Academic and Self-Regulatory Skills. EARLY EDUCATION AND DEVELOPMENT. Retrieved from http://proxy.library.nyu.edu/login?url=http://search.ebscohost.com/login.aspx?direct=true&db=edswss&AN=000299232000004&site=eds-live	process	2	2	observed	Instrctionl Support	2	3	Literacy/Language	1=Zero Order	Correlation	.54	FALSE
210	Cameron, C. E., & Morrison, F. J. (2011). Teacher Activity Orienting Predicts Preschoolers’ Academic and Self-Regulatory Skills. EARLY EDUCATION AND DEVELOPMENT. Retrieved from http://proxy.library.nyu.edu/login?url=http://search.ebscohost.com/login.aspx?direct=true&db=edswss&AN=000299232000004&site=eds-live	process	3	2	observed	Classroom Organz/Chaos	3	3	Behavioral skills	1=Zero Order	Correlation	.41	FALSE
211	Cameron, C. E., & Morrison, F. J. (2011). Teacher Activity Orienting Predicts Preschoolers’ Academic and Self-Regulatory Skills. EARLY EDUCATION AND DEVELOPMENT. Retrieved from http://proxy.library.nyu.edu/login?url=http://search.ebscohost.com/login.aspx?direct=true&db=edswss&AN=000299232000004&site=eds-live	process	2	2	observed	Instrctionl Support	1	3	Math	3=RegressCoeff	HLM	91.93000000000001	FALSE
212	Cameron, C. E., & Morrison, F. J. (2011). Teacher Activity Orienting Predicts Preschoolers’ Academic and Self-Regulatory Skills. EARLY EDUCATION AND DEVELOPMENT. Retrieved from http://proxy.library.nyu.edu/login?url=http://search.ebscohost.com/login.aspx?direct=true&db=edswss&AN=000299232000004&site=eds-live	process	2	2	observed	Instrctionl Support	2	3	Literacy/Language	3=RegressCoeff	HLM	27.925	FALSE
213	Cameron, C. E., & Morrison, F. J. (2011). Teacher Activity Orienting Predicts Preschoolers’ Academic and Self-Regulatory Skills. EARLY EDUCATION AND DEVELOPMENT. Retrieved from http://proxy.library.nyu.edu/login?url=http://search.ebscohost.com/login.aspx?direct=true&db=edswss&AN=000299232000004&site=eds-live	process	2	2	observed	Instrctionl Support	3	3	Behavioral skills	3=RegressCoeff	HLM	41.8	FALSE
214	Carr, R. C., Mokrova, I. L., Vernon-Feagans, L., & Burchinal, M. R. (2019). Cumulative classroom quality during pre-kindergarten and kindergarten and children’s language, literacy, and mathematics skills. Early Childhood Research Quarterly, 47, 218–228. psyh. https://doi.org/10.1016/j.ecresq.2018.12.010	process	1	3	observed	Emotionl Support	1	3	Math	3=RegressCoeff	MLM	-.02	FALSE
215	Carr, R. C., Mokrova, I. L., Vernon-Feagans, L., & Burchinal, M. R. (2019). Cumulative classroom quality during pre-kindergarten and kindergarten and children’s language, literacy, and mathematics skills. Early Childhood Research Quarterly, 47, 218–228. psyh. https://doi.org/10.1016/j.ecresq.2018.12.010	process	1	3	observed	Emotionl Support	2	3	Literacy/Language	3=RegressCoeff	MLM	.06	FALSE
216	Carr, R. C., Mokrova, I. L., Vernon-Feagans, L., & Burchinal, M. R. (2019). Cumulative classroom quality during pre-kindergarten and kindergarten and children’s language, literacy, and mathematics skills. Early Childhood Research Quarterly, 47, 218–228. psyh. https://doi.org/10.1016/j.ecresq.2018.12.010	process	2	3	observed	Instrctionl Support	1	3	Math	3=RegressCoeff	MLM	.07	FALSE
217	Carr, R. C., Mokrova, I. L., Vernon-Feagans, L., & Burchinal, M. R. (2019). Cumulative classroom quality during pre-kindergarten and kindergarten and children’s language, literacy, and mathematics skills. Early Childhood Research Quarterly, 47, 218–228. psyh. https://doi.org/10.1016/j.ecresq.2018.12.010	process	2	3	observed	Instrctionl Support	2	3	Literacy/Language	3=RegressCoeff	MLM	.1	FALSE
218	Carr, R. C., Mokrova, I. L., Vernon-Feagans, L., & Burchinal, M. R. (2019). Cumulative classroom quality during pre-kindergarten and kindergarten and children’s language, literacy, and mathematics skills. Early Childhood Research Quarterly, 47, 218–228. psyh. https://doi.org/10.1016/j.ecresq.2018.12.010	process	3	3	observed	Classroom Organz/Chaos	1	3	Math	3=RegressCoeff	MLM	.02	FALSE
219	Carr, R. C., Mokrova, I. L., Vernon-Feagans, L., & Burchinal, M. R. (2019). Cumulative classroom quality during pre-kindergarten and kindergarten and children’s language, literacy, and mathematics skills. Early Childhood Research Quarterly, 47, 218–228. psyh. https://doi.org/10.1016/j.ecresq.2018.12.010	process	3	3	observed	Classroom Organz/Chaos	2	3	Literacy/Language	3=RegressCoeff	MLM	.075	FALSE
220	Castle, M., Heatly, M. C., Bachman, H. J., & Votruba-Drzal, E. (n.d.). Developmental patterns in the associations between instructional practices and children’s math trajectories in elementary school. JOURNAL OF APPLIED DEVELOPMENTAL PSYCHOLOGY. Retrieved from http://proxy.library.nyu.edu/login?url=http://search.ebscohost.com/login.aspx?direct=true&db=edswss&AN=000366078700006&site=eds-live	process	2	3	self_reported	Instrctionl Support	1	3	Math	1=Zero Order	Correlation	.07275	FALSE
221	Castro, S., Granlund, M., & Almqvist, L. (2017). The relationship between classroom quality-related variables and engagement levels in Swedish preschool classrooms: a longitudinal study. European Early Childhood Education Research Journal, 25(1), 122–135. Retrieved from http://10.0.4.56/1350293X.2015.1102413	process	1	1	observed	Emotionl Support	3	1	Behavioral skills	3=RegressCoeff	Cohen's f	.82	FALSE
222	Castro, S., Granlund, M., & Almqvist, L. (2017). The relationship between classroom quality-related variables and engagement levels in Swedish preschool classrooms: a longitudinal study. European Early Childhood Education Research Journal, 25(1), 122–135. Retrieved from http://10.0.4.56/1350293X.2015.1102413	process	2	1	observed	Instrctionl Support	3	1	Behavioral skills	3=RegressCoeff	Cohen's f	0	FALSE
223	Castro, S., Granlund, M., & Almqvist, L. (2017). The relationship between classroom quality-related variables and engagement levels in Swedish preschool classrooms: a longitudinal study. European Early Childhood Education Research Journal, 25(1), 122–135. Retrieved from http://10.0.4.56/1350293X.2015.1102413	process	3	1	observed	Classroom Organz/Chaos	3	1	Behavioral skills	3=RegressCoeff	Cohen's f	.04	FALSE
224	Castro, S., Granlund, M., & Almqvist, L. (2017). The relationship between classroom quality-related variables and engagement levels in Swedish preschool classrooms: a longitudinal study. European Early Childhood Education Research Journal, 25(1), 122–135. Retrieved from http://10.0.4.56/1350293X.2015.1102413	process	1	3	observed	Emotionl Support	3	3	Behavioral skills	3=RegressCoeff	Cohen's f	.73	FALSE
225	Castro, S., Granlund, M., & Almqvist, L. (2017). The relationship between classroom quality-related variables and engagement levels in Swedish preschool classrooms: a longitudinal study. European Early Childhood Education Research Journal, 25(1), 122–135. Retrieved from http://10.0.4.56/1350293X.2015.1102413	process	2	3	observed	Instrctionl Support	3	3	Behavioral skills	3=RegressCoeff	Cohen's f	0	FALSE
226	Castro, S., Granlund, M., & Almqvist, L. (2017). The relationship between classroom quality-related variables and engagement levels in Swedish preschool classrooms: a longitudinal study. European Early Childhood Education Research Journal, 25(1), 122–135. Retrieved from http://10.0.4.56/1350293X.2015.1102413	process	3	3	observed	Classroom Organz/Chaos	3	3	Behavioral skills	3=RegressCoeff	Cohen's f	.85	FALSE
227	Choi, J. Y., Castle, S., Burchinal, M., Horm, D., Guss, S., & Bingham, G. E. (2018). Peer effects on low-income children’s learning and development. Journal of School Psychology, 71, 1–17. psyh. https://doi.org/10.1016/j.jsp.2018.10.002	process	1	2	observed	Emotionl Support	2	3	Literacy/Language	3=RegressCoeff	HLM (standardised)	.1	FALSE
228	Choi, J. Y., Castle, S., Burchinal, M., Horm, D., Guss, S., & Bingham, G. E. (2018). Peer effects on low-income children’s learning and development. Journal of School Psychology, 71, 1–17. psyh. https://doi.org/10.1016/j.jsp.2018.10.002	process	1	2	observed	Emotionl Support	3	3	Behavioral skills	3=RegressCoeff	HLM (standardised)	-.18	FALSE
229	Choi, J. Y., Castle, S., Burchinal, M., Horm, D., Guss, S., & Bingham, G. E. (2018). Peer effects on low-income children’s learning and development. Journal of School Psychology, 71, 1–17. psyh. https://doi.org/10.1016/j.jsp.2018.10.002	process	1	2	observed	Emotionl Support	5	3	Social competence	3=RegressCoeff	HLM (standardised)	.04	FALSE
230	Choi, J. Y., Castle, S., Burchinal, M., Horm, D., Guss, S., & Bingham, G. E. (2018). Peer effects on low-income children’s learning and development. Journal of School Psychology, 71, 1–17. psyh. https://doi.org/10.1016/j.jsp.2018.10.002	process	2	2	observed	Instrctionl Support	2	3	Literacy/Language	3=RegressCoeff	HLM (standardised)	.07	FALSE
231	Choi, J. Y., Castle, S., Burchinal, M., Horm, D., Guss, S., & Bingham, G. E. (2018). Peer effects on low-income children’s learning and development. Journal of School Psychology, 71, 1–17. psyh. https://doi.org/10.1016/j.jsp.2018.10.002	process	2	2	observed	Instrctionl Support	4	3	Behavioral problems	3=RegressCoeff	HLM (standardised)	-.02	FALSE
232	Choi, J. Y., Castle, S., Burchinal, M., Horm, D., Guss, S., & Bingham, G. E. (2018). Peer effects on low-income children’s learning and development. Journal of School Psychology, 71, 1–17. psyh. https://doi.org/10.1016/j.jsp.2018.10.002	process	2	2	observed	Instrctionl Support	5	3	Social competence	3=RegressCoeff	HLM (standardised)	.12	FALSE
233	Choi, J. Y., Castle, S., Burchinal, M., Horm, D., Guss, S., & Bingham, G. E. (2018). Peer effects on low-income children’s learning and development. Journal of School Psychology, 71, 1–17. psyh. https://doi.org/10.1016/j.jsp.2018.10.002	process	3	2	observed	Classroom Organz/Chaos	2	3	Literacy/Language	3=RegressCoeff	HLM (standardised)	-.15	FALSE
234	Choi, J. Y., Castle, S., Burchinal, M., Horm, D., Guss, S., & Bingham, G. E. (2018). Peer effects on low-income children’s learning and development. Journal of School Psychology, 71, 1–17. psyh. https://doi.org/10.1016/j.jsp.2018.10.002	process	3	2	observed	Classroom Organz/Chaos	4	3	Behavioral problems	3=RegressCoeff	HLM (standardised)	.12	FALSE
235	Choi, J. Y., Castle, S., Burchinal, M., Horm, D., Guss, S., & Bingham, G. E. (2018). Peer effects on low-income children’s learning and development. Journal of School Psychology, 71, 1–17. psyh. https://doi.org/10.1016/j.jsp.2018.10.002	process	3	2	observed	Classroom Organz/Chaos	5	3	Social competence	3=RegressCoeff	HLM (standardised)	-.03	FALSE
236	Choi, J. Y., Castle, S., Young, E., Worley, L., Long, M., Horm, D. M., & Williamson, A. C. (n.d.). Teacher-Child Interactions and the Development of Executive Function in Preschool-Age Children Attending Head Start. EARLY EDUCATION AND DEVELOPMENT. Retrieved from http://proxy.library.nyu.edu/login?url=http://search.ebscohost.com/login.aspx?direct=true&db=edswss&AN=000381017100002&site=eds-live	process	1	1	observed	Emotionl Support	3	2	Behavioral skills	3=RegressCoeff	HLM	.72	FALSE
237	Choi, J. Y., Castle, S., Young, E., Worley, L., Long, M., Horm, D. M., & Williamson, A. C. (n.d.). Teacher-Child Interactions and the Development of Executive Function in Preschool-Age Children Attending Head Start. EARLY EDUCATION AND DEVELOPMENT. Retrieved from http://proxy.library.nyu.edu/login?url=http://search.ebscohost.com/login.aspx?direct=true&db=edswss&AN=000381017100002&site=eds-live	process	2	1	observed	Instrctionl Support	3	3	Behavioral skills	3=RegressCoeff	HLM	.21	FALSE
238	Choi, J. Y., Castle, S., Young, E., Worley, L., Long, M., Horm, D. M., & Williamson, A. C. (n.d.). Teacher-Child Interactions and the Development of Executive Function in Preschool-Age Children Attending Head Start. EARLY EDUCATION AND DEVELOPMENT. Retrieved from http://proxy.library.nyu.edu/login?url=http://search.ebscohost.com/login.aspx?direct=true&db=edswss&AN=000381017100002&site=eds-live	process	3	1	observed	Classroom Organz/Chaos	3	3	Behavioral skills	3=RegressCoeff	HLM( Unstandardized)	.45	TRUE
239	Commodari, E. (2013). Preschool teacher attachment and attention skills. SpringerPlus, 2(1), 673. https://doi.org/10.1186/2193-1801-2-673	process	1	4	observed	Emotionl Support	3	4	Behavioral skills	1=Zero Order	correlation	-.1205555555555556	FALSE
240	Cunningham, D. (2010). Relating Preschool Quality to Children’s Literacy Development. Early Childhood Education Journal, 37(6), 501. Retrieved from http://proxy.library.nyu.edu/login?url=http://search.ebscohost.com/login.aspx?direct=true&db=edb&AN=48827289&site=eds-live	process	2	3	observed	Instrctionl Support	2	3	Literacy/Language	1=Zero Order	Correlation	.35	FALSE
241	Curby, T. W., Bassett, H. H., Denham, S. A., & Brown, C. A. (n.d.). Associations Between Preschoolers’ Social-Emotional Competence and Preliteracy Skills. INFANT AND CHILD DEVELOPMENT. Retrieved from http://proxy.library.nyu.edu/login?url=http://search.ebscohost.com/login.aspx?direct=true&db=edswss&AN=000362397200006&site=eds-live	process	1	3	observed	Emotionl Support	2	3	Literacy/Language	1=Zero Order	Correlation	-.02	FALSE
242	Curby, T. W., Bassett, H. H., Denham, S. A., & Brown, C. A. (n.d.). Associations Between Preschoolers’ Social-Emotional Competence and Preliteracy Skills. INFANT AND CHILD DEVELOPMENT. Retrieved from http://proxy.library.nyu.edu/login?url=http://search.ebscohost.com/login.aspx?direct=true&db=edswss&AN=000362397200006&site=eds-live	process	1	3	observed	Emotionl Support	3	3	Behavioral skills	1=Zero Order	Correlation	.125	FALSE
243	Curby, T. W., Bassett, H. H., Denham, S. A., & Brown, C. A. (n.d.). Associations Between Preschoolers’ Social-Emotional Competence and Preliteracy Skills. INFANT AND CHILD DEVELOPMENT. Retrieved from http://proxy.library.nyu.edu/login?url=http://search.ebscohost.com/login.aspx?direct=true&db=edswss&AN=000362397200006&site=eds-live	process	1	3	observed	Emotionl Support	4	3	Behavioral problems	1=Zero Order	Correlation	-.065	FALSE
244	Curby, T. W., Bassett, H. H., Denham, S. A., & Brown, C. A. (n.d.). Associations Between Preschoolers’ Social-Emotional Competence and Preliteracy Skills. INFANT AND CHILD DEVELOPMENT. Retrieved from http://proxy.library.nyu.edu/login?url=http://search.ebscohost.com/login.aspx?direct=true&db=edswss&AN=000362397200006&site=eds-live	process	1	3	observed	Emotionl Support	5	3	Social competence	1=Zero Order	Correlation	-.02	FALSE
245	Curby, T. W., Bassett, H. H., Denham, S. A., & Brown, C. A. (n.d.). Associations Between Preschoolers’ Social-Emotional Competence and Preliteracy Skills. INFANT AND CHILD DEVELOPMENT. Retrieved from http://proxy.library.nyu.edu/login?url=http://search.ebscohost.com/login.aspx?direct=true&db=edswss&AN=000362397200006&site=eds-live	process	1	3	observed	Emotionl Support	6	3	Social-Emotional problems	1=Zero Order	Correlation	-.01	FALSE
246	Curby, T. W., Bassett, H. H., Denham, S. A., & Brown, C. A. (n.d.). Associations Between Preschoolers’ Social-Emotional Competence and Preliteracy Skills. INFANT AND CHILD DEVELOPMENT. Retrieved from http://proxy.library.nyu.edu/login?url=http://search.ebscohost.com/login.aspx?direct=true&db=edswss&AN=000362397200006&site=eds-live	process	1	3	observed	Emotionl Support	2	3	Literacy/Language	3=RegressCoeff	SEM	.095	FALSE
247	Curby, T. W., Brock, L. L., & Hamre, B. K. (2013). Teachers’ emotional support consistency predicts children’s achievement gains and social skills. Early Education and Development, 24(3), 292–309. https://doi.org/10.1080/10409289.2012.665760	process	1	3	observed	Emotionl Support	1	3	Math	1=Zero Order	correlation	.18	FALSE
248	Curby, T. W., Brock, L. L., & Hamre, B. K. (2013). Teachers’ emotional support consistency predicts children’s achievement gains and social skills. Early Education and Development, 24(3), 292–309. https://doi.org/10.1080/10409289.2012.665760	process	1	3	observed	Emotionl Support	2	3	Literacy/Language	1=Zero Order	correlation	.135	FALSE
249	Curby, T. W., Brock, L. L., & Hamre, B. K. (2013). Teachers’ emotional support consistency predicts children’s achievement gains and social skills. Early Education and Development, 24(3), 292–309. https://doi.org/10.1080/10409289.2012.665760	process	1	3	observed	Emotionl Support	1	3	Math	3=RegressCoeff	HLM	1.11	FALSE
250	Curby, T. W., Brock, L. L., & Hamre, B. K. (2013). Teachers’ emotional support consistency predicts children’s achievement gains and social skills. Early Education and Development, 24(3), 292–309. https://doi.org/10.1080/10409289.2012.665760	process	1	3	observed	Emotionl Support	2	3	Literacy/Language	3=RegressCoeff	HLM	.5475	FALSE
251	Curby, T. W., Downer, J. T., & Booren, L. M. (2014). Behavioral exchanges between teachers and children over the course of a typical preschool day: Testing bidirectional associations. EARLY CHILDHOOD RESEARCH QUARTERLY. Retrieved from http://proxy.library.nyu.edu/login?url=http://search.ebscohost.com/login.aspx?direct=true&db=edswss&AN=000334980600009&site=eds-live	process	1	1	observed	Emotionl Support	3	1	Behavioral skills	3=RegressCoeff	SEM	.21	FALSE
252	Curby, T. W., Downer, J. T., & Booren, L. M. (2014). Behavioral exchanges between teachers and children over the course of a typical preschool day: Testing bidirectional associations. EARLY CHILDHOOD RESEARCH QUARTERLY. Retrieved from http://proxy.library.nyu.edu/login?url=http://search.ebscohost.com/login.aspx?direct=true&db=edswss&AN=000334980600009&site=eds-live	process	1	1	observed	Emotionl Support	5	1	Social competence	3=RegressCoeff	SEM	.17	FALSE
253	Curby, T. W., Downer, J. T., & Booren, L. M. (2014). Behavioral exchanges between teachers and children over the course of a typical preschool day: Testing bidirectional associations. EARLY CHILDHOOD RESEARCH QUARTERLY. Retrieved from http://proxy.library.nyu.edu/login?url=http://search.ebscohost.com/login.aspx?direct=true&db=edswss&AN=000334980600009&site=eds-live	process	1	1	observed	Emotionl Support	6	1	Social-Emotional problems	3=RegressCoeff	SEM	-.01	FALSE
254	Curby, T. W., Downer, J. T., & Booren, L. M. (2014). Behavioral exchanges between teachers and children over the course of a typical preschool day: Testing bidirectional associations. EARLY CHILDHOOD RESEARCH QUARTERLY. Retrieved from http://proxy.library.nyu.edu/login?url=http://search.ebscohost.com/login.aspx?direct=true&db=edswss&AN=000334980600009&site=eds-live	process	3	1	observed	Classroom Organz/Chaos	3	1	Behavioral skills	3=RegressCoeff	SEM	.21	FALSE
255	Curby, T. W., Downer, J. T., & Booren, L. M. (2014). Behavioral exchanges between teachers and children over the course of a typical preschool day: Testing bidirectional associations. EARLY CHILDHOOD RESEARCH QUARTERLY. Retrieved from http://proxy.library.nyu.edu/login?url=http://search.ebscohost.com/login.aspx?direct=true&db=edswss&AN=000334980600009&site=eds-live	process	3	1	observed	Classroom Organz/Chaos	5	1	Social competence	3=RegressCoeff	SEM	.125	FALSE
256	Curby, T. W., Downer, J. T., & Booren, L. M. (2014). Behavioral exchanges between teachers and children over the course of a typical preschool day: Testing bidirectional associations. EARLY CHILDHOOD RESEARCH QUARTERLY. Retrieved from http://proxy.library.nyu.edu/login?url=http://search.ebscohost.com/login.aspx?direct=true&db=edswss&AN=000334980600009&site=eds-live	process	3	1	observed	Classroom Organz/Chaos	6	1	Social-Emotional problems	3=RegressCoeff	SEM	-.05	FALSE
257	DESIMONE, L. M., & LONG, D. (2010). Teacher Effects and the Achievement Gap: Do Teacher and Teaching Quality Influence the Achievement Gap Between Black and White and High- and Low-SES Students in the Early Grades? Teachers College Record, 112(12), 3024–3075. Retrieved from http://proxy.library.nyu.edu/login?url=http://search.ebscohost.com/login.aspx?direct=true&db=tfh&AN=57962837&site=eds-live	process	2	3	self_reported	Instrctionl Support	1	3	Math	3=RegressCoeff	SEM	.01	FALSE
258	Degol, J. L., & Bachman, H. J. (2015). Preschool teachers’ classroom behavioral socialization practices and low-income children’s self-regulation skills. EARLY CHILDHOOD RESEARCH QUARTERLY. Retrieved from http://proxy.library.nyu.edu/login?url=http://search.ebscohost.com/login.aspx?direct=true&db=edswss&AN=000351785900008&site=eds-live	process	3	3	observed	Classroom Organz/Chaos	3	3	Behavioral skills	3=RegressCoeff	HLM (unstandardised)	-.11	TRUE
259	Doabler, C. T., Gearin, B., Baker, S. K., Stoolmiller, M., Kennedy, P. C., Clarke, B., Nelson, N. J., Fien, H., & Smolkowski, K. (2019). Student Practice Opportunities in Core Mathematics Instruction: Exploring for a Goldilocks Effect for Kindergartners With Mathematics Difficulties. Journal of Learning Disabilities, 52(3), 271–283. https://doi.org/10.1177/0022219418823708	process	2	3	observed	Instrctionl Support	1	3	Math	3=RegressCoeff	Two-level model	.006	FALSE
260	Doabler, C. T., Stoolmiller, M., Kennedy, P. C., Nelson, N. J., Clarke, B., Gearin, B., Fien, H., Smolkowski, K., & Baker, S. K. (2019). Do Components of Explicit Instruction Explain the Differential Effectiveness of a Core Mathematics Program for Kindergarten Students with Mathematics Difficulties? A Mediated Moderation Analysis. Assessment for Effective Intervention, 44(3), 197–211. eric.	process	2	4	observed	Instrctionl Support	1	3	Math	1=Zero Order	Correlation	.0625	FALSE
261	Dotterer, A. M. ( 1 ), Burchinal, M. ( 2 ), Bryant, D. ( 2 ), Early, D. ( 2 ), & Pianta, R. C. ( 3 ). (2013). Universal and targeted pre-kindergarten programmes: A comparison of classroom characteristics and child outcomes. Early Child Development and Care, 183(7), 931–950. https://doi.org/10.1080/03004430.2012.698388	process	1	3	observed	Emotionl Support	1	3	Math	3=RegressCoeff	HLM	.115	FALSE
262	Dotterer, A. M. ( 1 ), Burchinal, M. ( 2 ), Bryant, D. ( 2 ), Early, D. ( 2 ), & Pianta, R. C. ( 3 ). (2013). Universal and targeted pre-kindergarten programmes: A comparison of classroom characteristics and child outcomes. Early Child Development and Care, 183(7), 931–950. https://doi.org/10.1080/03004430.2012.698388	process	1	3	observed	Emotionl Support	2	3	Literacy/Language	3=RegressCoeff	HLM	.099	FALSE
263	Dotterer, A. M. ( 1 ), Burchinal, M. ( 2 ), Bryant, D. ( 2 ), Early, D. ( 2 ), & Pianta, R. C. ( 3 ). (2013). Universal and targeted pre-kindergarten programmes: A comparison of classroom characteristics and child outcomes. Early Child Development and Care, 183(7), 931–950. https://doi.org/10.1080/03004430.2012.698388	process	2	3	observed	Instrctionl Support	1	3	Math	3=RegressCoeff	HLM	.525	FALSE
264	Dotterer, A. M. ( 1 ), Burchinal, M. ( 2 ), Bryant, D. ( 2 ), Early, D. ( 2 ), & Pianta, R. C. ( 3 ). (2013). Universal and targeted pre-kindergarten programmes: A comparison of classroom characteristics and child outcomes. Early Child Development and Care, 183(7), 931–950. https://doi.org/10.1080/03004430.2012.698388	process	2	3	observed	Instrctionl Support	2	3	Literacy/Language	3=RegressCoeff	HLM	.4999999999999999	FALSE
265	Downer, J. T., Hamagami, A., Pianta, R. C., Grimm, K. J., & Howes, C. (n.d.). Observations of teacher-child interactions in classrooms serving Latinos and dual language learners: Applicability of the Classroom Assessment Scoring System in diverse settings. EARLY CHILDHOOD RESEARCH QUARTERLY. Retrieved from http://proxy.library.nyu.edu/login?url=http://search.ebscohost.com/login.aspx?direct=true&d…	process	1	3	observed	Emotionl Support	1	3	Math	3=RegressCoeff	MLM (unstandardized)	1.85	TRUE
266	Downer, J. T., Hamagami, A., Pianta, R. C., Grimm, K. J., & Howes, C. (n.d.). Observations of teacher-child interactions in classrooms serving Latinos and dual language learners: Applicability of the Classroom Assessment Scoring System in diverse settings. EARLY CHILDHOOD RESEARCH QUARTERLY. Retrieved from http://proxy.library.nyu.edu/login?url=http://search.ebscohost.com/login.aspx?direct=true&d…	process	1	3	observed	Emotionl Support	2	3	Literacy/Language	3=RegressCoeff	MLM (unstandardized)	.6175	TRUE
267	Downer, J. T., Hamagami, A., Pianta, R. C., Grimm, K. J., & Howes, C. (n.d.). Observations of teacher-child interactions in classrooms serving Latinos and dual language learners: Applicability of the Classroom Assessment Scoring System in diverse settings. EARLY CHILDHOOD RESEARCH QUARTERLY. Retrieved from http://proxy.library.nyu.edu/login?url=http://search.ebscohost.com/login.aspx?direct=true&d…	process	1	3	observed	Emotionl Support	4	3	Behavioral problems	3=RegressCoeff	MLM (unstandardized)	-.07	TRUE
268	Downer, J. T., Hamagami, A., Pianta, R. C., Grimm, K. J., & Howes, C. (n.d.). Observations of teacher-child interactions in classrooms serving Latinos and dual language learners: Applicability of the Classroom Assessment Scoring System in diverse settings. EARLY CHILDHOOD RESEARCH QUARTERLY. Retrieved from http://proxy.library.nyu.edu/login?url=http://search.ebscohost.com/login.aspx?direct=true&d…	process	1	3	observed	Emotionl Support	5	3	Social competence	3=RegressCoeff	MLM (unstandardized)	.13	TRUE
269	Downer, J. T., Hamagami, A., Pianta, R. C., Grimm, K. J., & Howes, C. (n.d.). Observations of teacher-child interactions in classrooms serving Latinos and dual language learners: Applicability of the Classroom Assessment Scoring System in diverse settings. EARLY CHILDHOOD RESEARCH QUARTERLY. Retrieved from http://proxy.library.nyu.edu/login?url=http://search.ebscohost.com/login.aspx?direct=true&d…	process	2	3	observed	Instrctionl Support	1	3	Math	3=RegressCoeff	MLM (unstandardized)	2.22	TRUE
270	Downer, J. T., Hamagami, A., Pianta, R. C., Grimm, K. J., & Howes, C. (n.d.). Observations of teacher-child interactions in classrooms serving Latinos and dual language learners: Applicability of the Classroom Assessment Scoring System in diverse settings. EARLY CHILDHOOD RESEARCH QUARTERLY. Retrieved from http://proxy.library.nyu.edu/login?url=http://search.ebscohost.com/login.aspx?direct=true&d…	process	2	3	observed	Instrctionl Support	2	3	Literacy/Language	3=RegressCoeff	MLM (unstandardized)	.615	TRUE
271	Downer, J. T., Hamagami, A., Pianta, R. C., Grimm, K. J., & Howes, C. (n.d.). Observations of teacher-child interactions in classrooms serving Latinos and dual language learners: Applicability of the Classroom Assessment Scoring System in diverse settings. EARLY CHILDHOOD RESEARCH QUARTERLY. Retrieved from http://proxy.library.nyu.edu/login?url=http://search.ebscohost.com/login.aspx?direct=true&d…	process	2	3	observed	Instrctionl Support	4	3	Behavioral problems	3=RegressCoeff	MLM (unstandardized)	-.03	TRUE
272	Downer, J. T., Hamagami, A., Pianta, R. C., Grimm, K. J., & Howes, C. (n.d.). Observations of teacher-child interactions in classrooms serving Latinos and dual language learners: Applicability of the Classroom Assessment Scoring System in diverse settings. EARLY CHILDHOOD RESEARCH QUARTERLY. Retrieved from http://proxy.library.nyu.edu/login?url=http://search.ebscohost.com/login.aspx?direct=true&d…	process	2	3	observed	Instrctionl Support	5	3	Social competence	3=RegressCoeff	MLM (unstandardized)	.06	TRUE
273	Downer, J. T., Hamagami, A., Pianta, R. C., Grimm, K. J., & Howes, C. (n.d.). Observations of teacher-child interactions in classrooms serving Latinos and dual language learners: Applicability of the Classroom Assessment Scoring System in diverse settings. EARLY CHILDHOOD RESEARCH QUARTERLY. Retrieved from http://proxy.library.nyu.edu/login?url=http://search.ebscohost.com/login.aspx?direct=true&d…	process	3	3	observed	Classroom Organz/Chaos	1	3	Math	3=RegressCoeff	MLM (unstandardized)	2.245	TRUE
274	Downer, J. T., Hamagami, A., Pianta, R. C., Grimm, K. J., & Howes, C. (n.d.). Observations of teacher-child interactions in classrooms serving Latinos and dual language learners: Applicability of the Classroom Assessment Scoring System in diverse settings. EARLY CHILDHOOD RESEARCH QUARTERLY. Retrieved from http://proxy.library.nyu.edu/login?url=http://search.ebscohost.com/login.aspx?direct=true&d…	process	3	3	observed	Classroom Organz/Chaos	2	3	Literacy/Language	3=RegressCoeff	MLM (unstandardized)	.5375	TRUE
275	Downer, J. T., Hamagami, A., Pianta, R. C., Grimm, K. J., & Howes, C. (n.d.). Observations of teacher-child interactions in classrooms serving Latinos and dual language learners: Applicability of the Classroom Assessment Scoring System in diverse settings. EARLY CHILDHOOD RESEARCH QUARTERLY. Retrieved from http://proxy.library.nyu.edu/login?url=http://search.ebscohost.com/login.aspx?direct=true&d…	process	3	3	observed	Classroom Organz/Chaos	4	3	Behavioral problems	3=RegressCoeff	MLM (unstandardized)	-.065	TRUE
276	Downer, J. T., Hamagami, A., Pianta, R. C., Grimm, K. J., & Howes, C. (n.d.). Observations of teacher-child interactions in classrooms serving Latinos and dual language learners: Applicability of the Classroom Assessment Scoring System in diverse settings. EARLY CHILDHOOD RESEARCH QUARTERLY. Retrieved from http://proxy.library.nyu.edu/login?url=http://search.ebscohost.com/login.aspx?direct=true&d…	process	3	3	observed	Classroom Organz/Chaos	5	3	Social competence	3=RegressCoeff	MLM (unstandardized)	.07	TRUE
277	Duval, S., Bouchard, C., Pagé, P., & Hamel, C. (2016). Quality of Classroom Interactions in Kindergarten and Executive Functions among Five Year-Old Children. Cogent Education, 3(1), 18. Retrieved from http://proxy.library.nyu.edu/login?url=https://search.proquest.com/docview/1913350840?accountid=12768 http://getit.library.nyu.edu/resolve?url_ver=Z39.88-2004&rft_val_fmt=info:ofi/fmt:kev:mtx:journ…	process	1	2	observed	Emotionl Support	3	2	Behavioral skills	1=Zero Order	Correlation	.075	FALSE
278	Duval, S., Bouchard, C., Pagé, P., & Hamel, C. (2016). Quality of Classroom Interactions in Kindergarten and Executive Functions among Five Year-Old Children. Cogent Education, 3(1), 18. Retrieved from http://proxy.library.nyu.edu/login?url=https://search.proquest.com/docview/1913350840?accountid=12768 http://getit.library.nyu.edu/resolve?url_ver=Z39.88-2004&rft_val_fmt=info:ofi/fmt:kev:mtx:journ…	process	2	2	observed	Instrctionl Support	3	2	Behavioral skills	1=Zero Order	Correlation	.02	FALSE
279	Duval, S., Bouchard, C., Pagé, P., & Hamel, C. (2016). Quality of Classroom Interactions in Kindergarten and Executive Functions among Five Year-Old Children. Cogent Education, 3(1), 18. Retrieved from http://proxy.library.nyu.edu/login?url=https://search.proquest.com/docview/1913350840?accountid=12768 http://getit.library.nyu.edu/resolve?url_ver=Z39.88-2004&rft_val_fmt=info:ofi/fmt:kev:mtx:journ…	process	3	2	observed	Classroom Organz/Chaos	3	2	Behavioral skills	1=Zero Order	Correlation	.068	FALSE
280	Early, D. M., Sideris, J., Neitzel, J., LaForett, D. R., & Nehler, C. G. (2018). Factor structure and validity of the Early Childhood Environment Rating Scale - Third Edition (ECERS-3). EARLY CHILDHOOD RESEARCH QUARTERLY, 44, 242–256. https://doi.org/10.1016/j.ecresq.2018.04.009	process	5	2	observed	Global: Process Qual	1	3	Math	3=RegressCoeff	HLM	.03	FALSE
281	Early, D. M., Sideris, J., Neitzel, J., LaForett, D. R., & Nehler, C. G. (2018). Factor structure and validity of the Early Childhood Environment Rating Scale - Third Edition (ECERS-3). EARLY CHILDHOOD RESEARCH QUARTERLY, 44, 242–256. https://doi.org/10.1016/j.ecresq.2018.04.009	process	5	2	observed	Global: Process Qual	2	3	Literacy/Language	3=RegressCoeff	HLM	.025	FALSE
282	Early, D. M., Sideris, J., Neitzel, J., LaForett, D. R., & Nehler, C. G. (2018). Factor structure and validity of the Early Childhood Environment Rating Scale - Third Edition (ECERS-3). EARLY CHILDHOOD RESEARCH QUARTERLY, 44, 242–256. https://doi.org/10.1016/j.ecresq.2018.04.009	process	5	2	observed	Global: Process Qual	3	3	Behavioral skills	3=RegressCoeff	HLM	.035	FALSE
283	Early, D. M., Sideris, J., Neitzel, J., LaForett, D. R., & Nehler, C. G. (2018). Factor structure and validity of the Early Childhood Environment Rating Scale - Third Edition (ECERS-3). EARLY CHILDHOOD RESEARCH QUARTERLY, 44, 242–256. https://doi.org/10.1016/j.ecresq.2018.04.009	process	5	2	observed	Global: Process Qual	4	3	Behavioral problems	3=RegressCoeff	HLM	-.03	FALSE
284	Elicker, J., Sprague, J. B., Wen, X., & Kwon, K.-A. (n.d.). Early Head Start Relationships: Association with Program Outcomes. EARLY EDUCATION AND DEVELOPMENT. Retrieved from http://proxy.library.nyu.edu/login?url=http://search.ebscohost.com/login.aspx?direct=true&db=edswss&AN=000318280800007&site=eds-live	process	1	1	observed	Emotionl Support	5	1	Social competence	3=RegressCoeff	HLM	-.61	FALSE
285	Elicker, J., Sprague, J. B., Wen, X., & Kwon, K.-A. (n.d.). Early Head Start Relationships: Association with Program Outcomes. EARLY EDUCATION AND DEVELOPMENT. Retrieved from http://proxy.library.nyu.edu/login?url=http://search.ebscohost.com/login.aspx?direct=true&db=edswss&AN=000318280800007&site=eds-live	process	1	1	observed	Emotionl Support	8	1	Global score	3=RegressCoeff	HLM	-.4	FALSE
286	Farrow, J., Wasik, B. A., & Hindman, A. H. (2020). Exploring the unique contributions of teachers’ syntax to preschoolers’ and kindergarteners’ vocabulary learning. Early Childhood Research Quarterly, 51, 178–190. aph.	process	2	3	observed	Instrctionl Support	2	3	Literacy/Language	3=RegressCoeff	MLM	5.295	FALSE
287	Ferreira, M., Aguiar, C., Correia, N., Fialho, M., & Pimentel, J. S. (2019). Friendships and Social Acceptance of Portuguese Children with Disabilities: The Role of Classroom Quality, Individual Skills, and Dosage. Topics in Early Childhood Special Education, 39(3), 183–195. eric.	process	5	1	observed	Global: Process Qual	2	1	Literacy/Language	1=Zero Order	Correlation	-.12	FALSE
288	Ferreira, M., Aguiar, C., Correia, N., Fialho, M., & Pimentel, J. S. (2019). Friendships and Social Acceptance of Portuguese Children with Disabilities: The Role of Classroom Quality, Individual Skills, and Dosage. Topics in Early Childhood Special Education, 39(3), 183–195. eric.	process	5	1	observed	Global: Process Qual	4	1	Behavioral problems	1=Zero Order	Correlation	-.045	FALSE
289	Ferreira, M., Aguiar, C., Correia, N., Fialho, M., & Pimentel, J. S. (2019). Friendships and Social Acceptance of Portuguese Children with Disabilities: The Role of Classroom Quality, Individual Skills, and Dosage. Topics in Early Childhood Special Education, 39(3), 183–195. eric.	process	5	1	observed	Global: Process Qual	5	1	Social competence	1=Zero Order	Correlation	.03	FALSE
290	Ferreira, M., Aguiar, C., Correia, N., Fialho, M., & Pimentel, J. S. (2019). Friendships and Social Acceptance of Portuguese Children with Disabilities: The Role of Classroom Quality, Individual Skills, and Dosage. Topics in Early Childhood Special Education, 39(3), 183–195. eric.	process	5	1	observed	Global: Process Qual	6	1	Social-Emotional problems	1=Zero Order	Correlation	-.08	FALSE
291	Ferreira, M., Aguiar, C., Correia, N., Fialho, M., & Pimentel, J. S. (2019). Friendships and Social Acceptance of Portuguese Children with Disabilities: The Role of Classroom Quality, Individual Skills, and Dosage. Topics in Early Childhood Special Education, 39(3), 183–195. eric.	process	5	1	observed	Global: Process Qual	5	1	Social competence	3=RegressCoeff	MR	.065	FALSE
292	Finch, J., Finch, J. E., Johnson, A. D., & Phillips, D. A. (2015). Is sensitive caregiving in child care associated with children’s effortful control skills? An exploration of linear and threshold effects. EARLY CHILDHOOD RESEARCH QUARTERLY. Retrieved from http://proxy.library.nyu.edu/login?url=http://search.ebscohost.com/login.aspx?direct=true&db=edswss&AN=000351785900011&site=eds-live	process	1	4	observed	Emotionl Support	3	4	Behavioral skills	1=Zero Order	correlation	.11	FALSE
293	Folsom, J., Saez, L., Folsom, J. S., Schatschneider, C., & Al Otaiba, S. (n.d.). Relations Among Student Attention Behaviors, Teacher Practices, and Beginning Word Reading Skill. JOURNAL OF LEARNING DISABILITIES. Retrieved from http://proxy.library.nyu.edu/login?url=http://search.ebscohost.com/login.aspx?direct=true&db=edswss&AN=000307337700004&site=eds-live	process	2	2	observed	Instrctionl Support	2	3	Literacy/Language	3=RegressCoeff	HLM	.0375	FALSE
294	Franco, X., Bryant, D. M., Gillanders, C., Castro, D. C., Zepeda, M., & Willoughby, M. T. (2019). Examining linguistic interactions of dual language learners using the Language Interaction Snapshot (LISn). Early Childhood Research Quarterly, 48, 50–61. psyh. https://doi.org/10.1016/j.ecresq.2019.02.007	process	2	3	observed	Instrctionl Support	2	3	Literacy/Language	1=Zero Order	Correlation	.01541666666	FALSE
295	Franco, X., Bryant, D. M., Gillanders, C., Castro, D. C., Zepeda, M., & Willoughby, M. T. (2019). Examining linguistic interactions of dual language learners using the Language Interaction Snapshot (LISn). Early Childhood Research Quarterly, 48, 50–61. psyh. https://doi.org/10.1016/j.ecresq.2019.02.007	process	2	3	observed	Instrctionl Support	2	3	Literacy/Language	3=RegressCoeff	HLM	.0208333333333333	FALSE
296	Friedman-Krauss, A. H., Raver, C. C., Morris, P. A., & Jones, S. M. (2014). The role of classroom-level child behavior problems in predicting preschool teacher stress and classroom emotional climate. Early Education and Development, 25(4), 530–552. https://doi.org/10.1080/10409289.2013.817030	process	1	1	observed	Emotionl Support	4	1	Behavioral problems	1=Zero Order	Correlation	-.04	FALSE
297	Fuhs, M. W., Farran, D. C., & Nesbitt, K. T. (2013). Preschool classroom processes as predictors of children’s cognitive self-regulation skills development. School Psychology Quarterly, 28(4), 347–359. https://doi.org/10.1037/spq0000031	process	1	3	observed	Emotionl Support	3	3	Behavioral skills	1=Zero Order	Correlation	.049	FALSE
298	Fuhs, M. W., Farran, D. C., & Nesbitt, K. T. (2013). Preschool classroom processes as predictors of children’s cognitive self-regulation skills development. School Psychology Quarterly, 28(4), 347–359. https://doi.org/10.1037/spq0000031	process	2	3	observed	Instrctionl Support	3	3	Behavioral skills	1=Zero Order	Correlation	.054	FALSE
299	Fuhs, M. W., Farran, D. C., & Nesbitt, K. T. (2013). Preschool classroom processes as predictors of children’s cognitive self-regulation skills development. School Psychology Quarterly, 28(4), 347–359. https://doi.org/10.1037/spq0000031	process	1	3	observed	Emotionl Support	3	3	Behavioral skills	3=RegressCoeff	MLM (standardised)	.06	FALSE
300	Fuhs, M. W., Farran, D. C., & Nesbitt, K. T. (2013). Preschool classroom processes as predictors of children’s cognitive self-regulation skills development. School Psychology Quarterly, 28(4), 347–359. https://doi.org/10.1037/spq0000031	process	2	3	observed	Instrctionl Support	3	3	Behavioral skills	3=RegressCoeff	MLM (standardised)	.06	FALSE
301	Fuhs, M. W., Nesbitt, K. T., & Jackson, H. (2018). Chronic Absenteeism and Preschool Children’s Executive Functioning Skills Development. Journal of Education for Students Placed at Risk, 23(1/2), 39–52. Retrieved from http://proxy.library.nyu.edu/login?url=http://search.ebscohost.com/login.aspx?direct=true&db=tfh&AN=128746545&site=eds-live	process	2	1	observed	Instrctionl Support	3	1	Behavioral skills	1=Zero Order	Correlation	-.07	FALSE
302	Fuhs, M. W., Nesbitt, K. T., & Jackson, H. (2018). Chronic Absenteeism and Preschool Children’s Executive Functioning Skills Development. Journal of Education for Students Placed at Risk, 23(1/2), 39–52. Retrieved from http://proxy.library.nyu.edu/login?url=http://search.ebscohost.com/login.aspx?direct=true&db=tfh&AN=128746545&site=eds-live	process	2	1	observed	Instrctionl Support	3	3	Behavioral skills	1=Zero Order	Correlation	.06	FALSE
303	Fuhs, M. W., Nesbitt, K. T., & Jackson, H. (2018). Chronic Absenteeism and Preschool Children’s Executive Functioning Skills Development. Journal of Education for Students Placed at Risk, 23(1/2), 39–52. Retrieved from http://proxy.library.nyu.edu/login?url=http://search.ebscohost.com/login.aspx?direct=true&db=tfh&AN=128746545&site=eds-live	process	2	1	observed	Instrctionl Support	3	3	Behavioral skills	3=RegressCoeff	MLM	.075	FALSE
304	Fuligni, A. S., Howes, C., Huang, Y., Hong, S. S., & Lara-Cinisomo, S. (2012). Activity settings and daily routines in preschool classrooms: Diverse experiences in early learning settings for low-income children. Early Childhood Research Quarterly, 27(2), 198–209. https://doi.org/10.1016/j.ecresq.2011.10.001	process	1	1	observed	Emotionl Support	1	3	Math	3=RegressCoeff	MLM	3.49	FALSE
305	Fuligni, A. S., Howes, C., Huang, Y., Hong, S. S., & Lara-Cinisomo, S. (2012). Activity settings and daily routines in preschool classrooms: Diverse experiences in early learning settings for low-income children. Early Childhood Research Quarterly, 27(2), 198–209. https://doi.org/10.1016/j.ecresq.2011.10.001	process	1	1	observed	Emotionl Support	2	3	Literacy/Language	3=RegressCoeff	MLM	-2.69	FALSE
306	Fuligni, A. S., Howes, C., Huang, Y., Hong, S. S., & Lara-Cinisomo, S. (2012). Activity settings and daily routines in preschool classrooms: Diverse experiences in early learning settings for low-income children. Early Childhood Research Quarterly, 27(2), 198–209. https://doi.org/10.1016/j.ecresq.2011.10.001	process	1	1	observed	Emotionl Support	3	3	Behavioral skills	3=RegressCoeff	MLM (Unstandardized)	.01	TRUE
307	Fuligni, A. S., Howes, C., Huang, Y., Hong, S. S., & Lara-Cinisomo, S. (2012). Activity settings and daily routines in preschool classrooms: Diverse experiences in early learning settings for low-income children. Early Childhood Research Quarterly, 27(2), 198–209. https://doi.org/10.1016/j.ecresq.2011.10.001	process	1	1	observed	Emotionl Support	5	3	Social competence	3=RegressCoeff	MLM	-.01	FALSE
308	Fuligni, A. S., Howes, C., Huang, Y., Hong, S. S., & Lara-Cinisomo, S. (2012). Activity settings and daily routines in preschool classrooms: Diverse experiences in early learning settings for low-income children. Early Childhood Research Quarterly, 27(2), 198–209. https://doi.org/10.1016/j.ecresq.2011.10.001	process	2	1	observed	Instrctionl Support	1	3	Math	3=RegressCoeff	MLM	.374	FALSE
309	Fuligni, A. S., Howes, C., Huang, Y., Hong, S. S., & Lara-Cinisomo, S. (2012). Activity settings and daily routines in preschool classrooms: Diverse experiences in early learning settings for low-income children. Early Childhood Research Quarterly, 27(2), 198–209. https://doi.org/10.1016/j.ecresq.2011.10.001	process	2	1	observed	Instrctionl Support	2	3	Literacy/Language	3=RegressCoeff	MLM	-.977	FALSE
310	Fuligni, A. S., Howes, C., Huang, Y., Hong, S. S., & Lara-Cinisomo, S. (2012). Activity settings and daily routines in preschool classrooms: Diverse experiences in early learning settings for low-income children. Early Childhood Research Quarterly, 27(2), 198–209. https://doi.org/10.1016/j.ecresq.2011.10.001	process	2	1	observed	Instrctionl Support	3	3	Behavioral skills	3=RegressCoeff	MLM	.11	FALSE
311	Fuligni, A. S., Howes, C., Huang, Y., Hong, S. S., & Lara-Cinisomo, S. (2012). Activity settings and daily routines in preschool classrooms: Diverse experiences in early learning settings for low-income children. Early Childhood Research Quarterly, 27(2), 198–209. https://doi.org/10.1016/j.ecresq.2011.10.001	process	2	1	observed	Instrctionl Support	5	3	Social competence	3=RegressCoeff	MLM	.0015	FALSE
312	Fuligni, A. S., Howes, C., Huang, Y., Hong, S. S., & Lara-Cinisomo, S. (2012). Activity settings and daily routines in preschool classrooms: Diverse experiences in early learning settings for low-income children. Early Childhood Research Quarterly, 27(2), 198–209. https://doi.org/10.1016/j.ecresq.2011.10.001	process	2	2	observed	Instrctionl Support	1	3	Math	3=RegressCoeff	MLM	-.51	FALSE
313	Fuligni, A. S., Howes, C., Huang, Y., Hong, S. S., & Lara-Cinisomo, S. (2012). Activity settings and daily routines in preschool classrooms: Diverse experiences in early learning settings for low-income children. Early Childhood Research Quarterly, 27(2), 198–209. https://doi.org/10.1016/j.ecresq.2011.10.001	process	2	2	observed	Instrctionl Support	2	3	Literacy/Language	3=RegressCoeff	MLM	-2.07	FALSE
314	Fuligni, A. S., Howes, C., Huang, Y., Hong, S. S., & Lara-Cinisomo, S. (2012). Activity settings and daily routines in preschool classrooms: Diverse experiences in early learning settings for low-income children. Early Childhood Research Quarterly, 27(2), 198–209. https://doi.org/10.1016/j.ecresq.2011.10.001	process	2	2	observed	Instrctionl Support	3	3	Behavioral skills	3=RegressCoeff	MLM	-.06	FALSE
315	Fuligni, A. S., Howes, C., Huang, Y., Hong, S. S., & Lara-Cinisomo, S. (2012). Activity settings and daily routines in preschool classrooms: Diverse experiences in early learning settings for low-income children. Early Childhood Research Quarterly, 27(2), 198–209. https://doi.org/10.1016/j.ecresq.2011.10.001	process	2	2	observed	Instrctionl Support	5	3	Social competence	3=RegressCoeff	MLM	.016	FALSE
316	Garner, P. W., Mahatmya, D., Moses, L. K., & Bolt, E. N. (2014). Associations of preschool type and teacher–child relational quality with young children’s social-emotional competence. Early Education and Development, 25(3), 399–420. https://doi.org/10.1080/10409289.2013.801706	process	1	2	self_reported	Emotionl Support	4	2	Behavioral problems	1=Zero Order	Correlation	-.11	FALSE
317	Garner, P. W., Mahatmya, D., Moses, L. K., & Bolt, E. N. (2014). Associations of preschool type and teacher–child relational quality with young children’s social-emotional competence. Early Education and Development, 25(3), 399–420. https://doi.org/10.1080/10409289.2013.801706	process	1	2	self_reported	Emotionl Support	5	2	Social competence	1=Zero Order	Correlation	.4	FALSE
318	Garner, P. W., Mahatmya, D., Moses, L. K., & Bolt, E. N. (2014). Associations of preschool type and teacher–child relational quality with young children’s social-emotional competence. Early Education and Development, 25(3), 399–420. https://doi.org/10.1080/10409289.2013.801706	process	4	2	self_reported	Negative Emotionl Climate	4	2	Behavioral problems	1=Zero Order	Correlation	.15	FALSE
319	Garner, P. W., Mahatmya, D., Moses, L. K., & Bolt, E. N. (2014). Associations of preschool type and teacher–child relational quality with young children’s social-emotional competence. Early Education and Development, 25(3), 399–420. https://doi.org/10.1080/10409289.2013.801706	process	4	2	self_reported	Negative Emotionl Climate	5	2	Social competence	1=Zero Order	Correlation	-.53	FALSE
320	Garner, P. W., Mahatmya, D., Moses, L. K., & Bolt, E. N. (2014). Associations of preschool type and teacher–child relational quality with young children’s social-emotional competence. Early Education and Development, 25(3), 399–420. https://doi.org/10.1080/10409289.2013.801706	process	1	2	self_reported	Emotionl Support	5	2	Social competence	3=RegressCoeff	HLM	.05	FALSE
321	Garner, P. W., Mahatmya, D., Moses, L. K., & Bolt, E. N. (2014). Associations of preschool type and teacher–child relational quality with young children’s social-emotional competence. Early Education and Development, 25(3), 399–420. https://doi.org/10.1080/10409289.2013.801706	process	4	2	self_reported	Negative Emotionl Climate	5	2	Social competence	3=RegressCoeff	HLM	-.92	FALSE
322	Gerde, H. K., Bingham, G. E., & Pendergast, M. L. (2015). Reliability and validity of the Writing Resources and Interactions in Teaching Environments (WRITE) for preschool classrooms. Early Childhood Research Quarterly, 31, 34–46. https://doi.org/10.1016/j.ecresq.2014.12.008	process	2	1	observed	Instrctionl Support	2	3	Literacy/Language	3=RegressCoeff	HLM	.22	FALSE
323	Glüer, M., & Gregoriadis, A. (2017). Quality of teacher–child relationship and preschoolers’ pro-social behaviour in German kindergartens. Education 3-13, 45(5), 558–571. https://doi.org/10.1080/03004279.2016.1140802	process	1	4	self_reported	Emotionl Support	4	4	Behavioral problems	1=Zero Order	Correlation	.1425	FALSE
324	Glüer, M., & Gregoriadis, A. (2017). Quality of teacher–child relationship and preschoolers’ pro-social behaviour in German kindergartens. Education 3-13, 45(5), 558–571. https://doi.org/10.1080/03004279.2016.1140802	process	1	4	self_reported	Emotionl Support	5	4	Social competence	1=Zero Order	Correlation	.03	FALSE
325	Glüer, M., & Gregoriadis, A. (2017). Quality of teacher–child relationship and preschoolers’ pro-social behaviour in German kindergartens. Education 3-13, 45(5), 558–571. https://doi.org/10.1080/03004279.2016.1140802	process	4	4	self_reported	Negative Emotionl Climate	4	4	Behavioral problems	1=Zero Order	Correlation	.575	FALSE
326	Glüer, M., & Gregoriadis, A. (2017). Quality of teacher–child relationship and preschoolers’ pro-social behaviour in German kindergartens. Education 3-13, 45(5), 558–571. https://doi.org/10.1080/03004279.2016.1140802	process	4	4	self_reported	Negative Emotionl Climate	5	4	Social competence	1=Zero Order	Correlation	-.435	FALSE
327	Goble, P., Sandilos, L. E., & Pianta, R. C. (2019). Gains in teacher-child interaction quality and children’s school readiness skills: Does it matter where teachers start? Journal of School Psychology, 73, 101–113. https://doi.org/10.1016/j.jsp.2019.03.006	process	1	1	observed	Emotionl Support	2	1	Literacy/Language	1=Zero Order	Correlation	.07	FALSE
328	Goble, P., Sandilos, L. E., & Pianta, R. C. (2019). Gains in teacher-child interaction quality and children’s school readiness skills: Does it matter where teachers start? Journal of School Psychology, 73, 101–113. https://doi.org/10.1016/j.jsp.2019.03.006	process	1	1	observed	Emotionl Support	3	1	Behavioral skills	1=Zero Order	Correlation	.12	FALSE
329	Goble, P., Sandilos, L. E., & Pianta, R. C. (2019). Gains in teacher-child interaction quality and children’s school readiness skills: Does it matter where teachers start? Journal of School Psychology, 73, 101–113. https://doi.org/10.1016/j.jsp.2019.03.006	process	1	1	observed	Emotionl Support	2	3	Literacy/Language	1=Zero Order	Correlation	.14	FALSE
330	Goble, P., Sandilos, L. E., & Pianta, R. C. (2019). Gains in teacher-child interaction quality and children’s school readiness skills: Does it matter where teachers start? Journal of School Psychology, 73, 101–113. https://doi.org/10.1016/j.jsp.2019.03.006	process	1	1	observed	Emotionl Support	3	3	Behavioral skills	1=Zero Order	Correlation	.06	FALSE
331	Goble, P., Sandilos, L. E., & Pianta, R. C. (2019). Gains in teacher-child interaction quality and children’s school readiness skills: Does it matter where teachers start? Journal of School Psychology, 73, 101–113. https://doi.org/10.1016/j.jsp.2019.03.006	process	2	1	observed	Instrctionl Support	2	1	Literacy/Language	1=Zero Order	Correlation	.08	FALSE
332	Goble, P., Sandilos, L. E., & Pianta, R. C. (2019). Gains in teacher-child interaction quality and children’s school readiness skills: Does it matter where teachers start? Journal of School Psychology, 73, 101–113. https://doi.org/10.1016/j.jsp.2019.03.006	process	2	1	observed	Instrctionl Support	3	1	Behavioral skills	1=Zero Order	Correlation	.09	FALSE
333	Goble, P., Sandilos, L. E., & Pianta, R. C. (2019). Gains in teacher-child interaction quality and children’s school readiness skills: Does it matter where teachers start? Journal of School Psychology, 73, 101–113. https://doi.org/10.1016/j.jsp.2019.03.006	process	2	1	observed	Instrctionl Support	2	3	Literacy/Language	1=Zero Order	Correlation	.12	FALSE
334	Goble, P., Sandilos, L. E., & Pianta, R. C. (2019). Gains in teacher-child interaction quality and children’s school readiness skills: Does it matter where teachers start? Journal of School Psychology, 73, 101–113. https://doi.org/10.1016/j.jsp.2019.03.006	process	3	1	observed	Classroom Organz/Chaos	2	1	Literacy/Language	1=Zero Order	Correlation	.07	FALSE
335	Goble, P., Sandilos, L. E., & Pianta, R. C. (2019). Gains in teacher-child interaction quality and children’s school readiness skills: Does it matter where teachers start? Journal of School Psychology, 73, 101–113. https://doi.org/10.1016/j.jsp.2019.03.006	process	3	1	observed	Classroom Organz/Chaos	3	1	Behavioral skills	1=Zero Order	Correlation	.09	FALSE
336	Goble, P., Sandilos, L. E., & Pianta, R. C. (2019). Gains in teacher-child interaction quality and children’s school readiness skills: Does it matter where teachers start? Journal of School Psychology, 73, 101–113. https://doi.org/10.1016/j.jsp.2019.03.006	process	3	1	observed	Classroom Organz/Chaos	2	3	Literacy/Language	1=Zero Order	Correlation	.125	FALSE
337	Goble, P., Sandilos, L. E., & Pianta, R. C. (2019). Gains in teacher-child interaction quality and children’s school readiness skills: Does it matter where teachers start? Journal of School Psychology, 73, 101–113. https://doi.org/10.1016/j.jsp.2019.03.006	process	3	1	observed	Classroom Organz/Chaos	3	3	Behavioral skills	1=Zero Order	Correlation	.1	FALSE
338	Goble, P., Sandilos, L. E., & Pianta, R. C. (2019). Gains in teacher-child interaction quality and children’s school readiness skills: Does it matter where teachers start? Journal of School Psychology, 73, 101–113. https://doi.org/10.1016/j.jsp.2019.03.006	process	1	1	observed	Emotionl Support	2	3	Literacy/Language	3=RegressCoeff	Fixed effects	.04	FALSE
339	Goble, P., Sandilos, L. E., & Pianta, R. C. (2019). Gains in teacher-child interaction quality and children’s school readiness skills: Does it matter where teachers start? Journal of School Psychology, 73, 101–113. https://doi.org/10.1016/j.jsp.2019.03.006	process	1	1	observed	Emotionl Support	3	3	Behavioral skills	3=RegressCoeff	Fixed effects	-.24	FALSE
340	Goble, P., Sandilos, L. E., & Pianta, R. C. (2019). Gains in teacher-child interaction quality and children’s school readiness skills: Does it matter where teachers start? Journal of School Psychology, 73, 101–113. https://doi.org/10.1016/j.jsp.2019.03.006	process	2	1	observed	Instrctionl Support	2	3	Literacy/Language	3=RegressCoeff	Fixed effects	.2	FALSE
341	Goble, P., Sandilos, L. E., & Pianta, R. C. (2019). Gains in teacher-child interaction quality and children’s school readiness skills: Does it matter where teachers start? Journal of School Psychology, 73, 101–113. https://doi.org/10.1016/j.jsp.2019.03.006	process	2	1	observed	Instrctionl Support	3	3	Behavioral skills	3=RegressCoeff	Fixed effects	.17	FALSE
342	Goble, P., Sandilos, L. E., & Pianta, R. C. (2019). Gains in teacher-child interaction quality and children’s school readiness skills: Does it matter where teachers start? Journal of School Psychology, 73, 101–113. https://doi.org/10.1016/j.jsp.2019.03.006	process	3	1	observed	Classroom Organz/Chaos	2	3	Literacy/Language	3=RegressCoeff	Fixed effects	-.015	FALSE
343	Goble, P., Sandilos, L. E., & Pianta, R. C. (2019). Gains in teacher-child interaction quality and children’s school readiness skills: Does it matter where teachers start? Journal of School Psychology, 73, 101–113. https://doi.org/10.1016/j.jsp.2019.03.006	process	3	1	observed	Classroom Organz/Chaos	3	3	Behavioral skills	3=RegressCoeff	Fixed effects	.07	FALSE
344	Gomez, L. E., Vasilyeva, M., & Dulaney, A. (n.d.). Preschool teachers’ read-aloud practices in Chile as predictors of children’s vocabulary. JOURNAL OF APPLIED DEVELOPMENTAL PSYCHOLOGY. Retrieved from http://proxy.library.nyu.edu/login?url=http://search.ebscohost.com/login.aspx?direct=true&db=edswss&AN=000413125700014&site=eds-live	process	2	3	observed	Instrctionl Support	2	3	Literacy/Language	3=RegressCoeff	HLM	.03	FALSE
345	Gomez, L. E., Vasilyeva, M., & Dulaney, A. (n.d.). Preschool teachers’ read-aloud practices in Chile as predictors of children’s vocabulary. JOURNAL OF APPLIED DEVELOPMENTAL PSYCHOLOGY. Retrieved from http://proxy.library.nyu.edu/login?url=http://search.ebscohost.com/login.aspx?direct=true&db=edswss&AN=000413125700014&site=eds-live	process	3	3	observed	Classroom Organz/Chaos	2	3	Literacy/Language	3=RegressCoeff	HLM	-.04	FALSE
346	Gower, A. L., Lingras, K. A., Mathieson, L. C., Kawabata, Y., & Crick, N. R. (2014). The Role of Preschool Relational and Physical Aggression in the Transition to Kindergarten: Links with Social-Psychological Adjustment. Early Education and Development, 25(5), 619–640. https://doi.org/10.1080/10409289.2014.844058	process	1	2	self_reported	Emotionl Support	4	2	Behavioral problems	1=Zero Order	correlation	-.13	FALSE
347	Gower, A. L., Lingras, K. A., Mathieson, L. C., Kawabata, Y., & Crick, N. R. (2014). The Role of Preschool Relational and Physical Aggression in the Transition to Kindergarten: Links with Social-Psychological Adjustment. Early Education and Development, 25(5), 619–640. https://doi.org/10.1080/10409289.2014.844058	process	1	2	self_reported	Emotionl Support	6	2	Social-Emotional problems	1=Zero Order	correlation	-.11	FALSE
348	Gower, A. L., Lingras, K. A., Mathieson, L. C., Kawabata, Y., & Crick, N. R. (2014). The Role of Preschool Relational and Physical Aggression in the Transition to Kindergarten: Links with Social-Psychological Adjustment. Early Education and Development, 25(5), 619–640. https://doi.org/10.1080/10409289.2014.844058	process	4	2	self_reported	Negative Emotionl Climate	4	2	Behavioral problems	1=Zero Order	correlation	.62	FALSE
349	Gower, A. L., Lingras, K. A., Mathieson, L. C., Kawabata, Y., & Crick, N. R. (2014). The Role of Preschool Relational and Physical Aggression in the Transition to Kindergarten: Links with Social-Psychological Adjustment. Early Education and Development, 25(5), 619–640. https://doi.org/10.1080/10409289.2014.844058	process	4	2	self_reported	Negative Emotionl Climate	6	2	Social-Emotional problems	1=Zero Order	correlation	.25	FALSE
350	Graves Jr., S. L., & Howes, C. (2011). Ethnic differences in social-emotional development in preschool: The impact of teacher child relationships and classroom quality. School Psychology Quarterly, 26(3), 202–214. https://doi.org/10.1037/a0024117	process	1	1	observed	Emotionl Support	4	3	Behavioral problems	3=RegressCoeff	HLM	-.0115	FALSE
351	Graves Jr., S. L., & Howes, C. (2011). Ethnic differences in social-emotional development in preschool: The impact of teacher child relationships and classroom quality. School Psychology Quarterly, 26(3), 202–214. https://doi.org/10.1037/a0024117	process	1	1	self_reported	Emotionl Support	4	3	Behavioral problems	3=RegressCoeff	HLM	.084	FALSE
352	Graves Jr., S. L., & Howes, C. (2011). Ethnic differences in social-emotional development in preschool: The impact of teacher child relationships and classroom quality. School Psychology Quarterly, 26(3), 202–214. https://doi.org/10.1037/a0024117	process	4	1	self_reported	Negative Emotionl Climate	4	3	Behavioral problems	3=RegressCoeff	HLM	.045	FALSE
353	Graves Jr., S. L., & Howes, C. (2011). Ethnic differences in social-emotional development in preschool: The impact of teacher child relationships and classroom quality. School Psychology Quarterly, 26(3), 202–214. https://doi.org/10.1037/a0024117	process	1	1	observed	Emotionl Support	5	3	Social competence	3=RegressCoeff	HLM	-.005	FALSE
354	Graves Jr., S. L., & Howes, C. (2011). Ethnic differences in social-emotional development in preschool: The impact of teacher child relationships and classroom quality. School Psychology Quarterly, 26(3), 202–214. https://doi.org/10.1037/a0024117	process	1	1	self_reported	Emotionl Support	5	3	Social competence	3=RegressCoeff	HLM	.292	FALSE
355	Graves Jr., S. L., & Howes, C. (2011). Ethnic differences in social-emotional development in preschool: The impact of teacher child relationships and classroom quality. School Psychology Quarterly, 26(3), 202–214. https://doi.org/10.1037/a0024117	process	4	1	self_reported	Negative Emotionl Climate	5	3	Social competence	3=RegressCoeff	HLM	-.174	FALSE
356	Graziano, P. A., Garb, L. R., Ros, R., Hart, K., & Garcia, A. (2016). Executive functioning and school readiness among preschoolers with externalizing problems: The moderating role of the student–teacher relationship. Early Education and Development, 27(5), 573–589. https://doi.org/10.1080/10409289.2016.1102019	process	1	2	self_reported	Emotionl Support	4	3	Behavioral problems	1=Zero Order	correlation	-.287	FALSE
357	Graziano, P. A., Garb, L. R., Ros, R., Hart, K., & Garcia, A. (2016). Executive functioning and school readiness among preschoolers with externalizing problems: The moderating role of the student–teacher relationship. Early Education and Development, 27(5), 573–589. https://doi.org/10.1080/10409289.2016.1102019	process	1	2	self_reported	Emotionl Support	8	3	Global score	1=Zero Order	correlation	-.0985	FALSE
358	Graziano, P. A., Garb, L. R., Ros, R., Hart, K., & Garcia, A. (2016). Executive functioning and school readiness among preschoolers with externalizing problems: The moderating role of the student–teacher relationship. Early Education and Development, 27(5), 573–589. https://doi.org/10.1080/10409289.2016.1102019	process	1	2	self_reported	Emotionl Support	4	3	Behavioral problems	3=RegressCoeff	Hierarchical regression	-.23	FALSE
359	Graziano, P. A., Garb, L. R., Ros, R., Hart, K., & Garcia, A. (2016). Executive functioning and school readiness among preschoolers with externalizing problems: The moderating role of the student–teacher relationship. Early Education and Development, 27(5), 573–589. https://doi.org/10.1080/10409289.2016.1102019	process	1	2	self_reported	Emotionl Support	8	3	Global score	1=Zero Order	correlation	-.08	FALSE
360	Guarino, C., Dieterle, S. G., Bargagliotti, A. E., & Mason, W. M. (2013). What Can We Learn about Effective Early Mathematics Teaching? A Framework for Estimating Causal Effects Using Longitudinal Survey Data. Journal of Research on Educational Effectiveness, 6(2), 164–198. Retrieved from http://proxy.library.nyu.edu/login?url=http://search.ebscohost.com/login.aspx?direct=true&db=eric&AN=EJ998841…	process	2	1	self_reported	Instrctionl Support	1	3	Math	3=RegressCoeff	HLM	0	FALSE
361	Guo, Y., Justice, L. M., Kaderavek, J. N., & McGinty, A. (n.d.). The literacy environment of preschool classrooms: contributions to children’s emergent literacy growth. JOURNAL OF RESEARCH IN READING. Retrieved from http://proxy.library.nyu.edu/login?url=http://search.ebscohost.com/login.aspx?direct=true&db=edswss&AN=000306311200005&site=eds-live	process	2	3	observed	Instrctionl Support	2	3	Literacy/Language	3=RegressCoeff	HLM	.4225	FALSE
362	Guo, Y., Kaderavek, J. N., Piasta, S. B., Justice, L. M., & McGinty, A. (2011). Preschool teachers’ sense of community, instructional quality, and children’s language and literacy gains. Early Education and Development, 22(2), 206–233. https://doi.org/10.1080/10409281003641257	process	2	3	observed	Instrctionl Support	2	3	Literacy/Language	3=RegressCoeff	HLM	.1015	FALSE
363	Guo, Y., Piasta, S. B., Justice, L. M., & Kaderavek, J. N. (2010). Relations among preschool teachers’ self-efficacy, classroom quality, and children’s language and literacy gains. Teaching and Teacher Education, 26(4), 1094–1103. https://doi.org/10.1016/j.tate.2009.11.005	process	2	3	observed	Instrctionl Support	2	3	Literacy/Language	3=RegressCoeff	HLM	.4995	FALSE
364	Guo, Y., Tompkins, V., Justice, L., & Petscher, Y. (2014). Classroom age composition and vocabulary development among at-risk preschoolers. Early Education and Development, 25(7), 1016–1034. https://doi.org/10.1080/10409289.2014.893759	process	3	3	observed	Classroom Organz/Chaos	2	3	Literacy/Language	3=RegressCoeff	HLM	.09	FALSE
365	Gözde ERTÜRK KARA, H., GÖNEN, M. S., & PIANTA, R. (2017). The examination of the relationship between the quality of teacher-child interaction and children's self-regulation skills. Hacettepe University Journal of Education, 32(4), 880. Retrieved from http://proxy.library.nyu.edu/login?url=http://search.ebscohost.com/login.aspx?direct=true&db=edo&AN=125916807&site=eds-live	process	1	3	observed	Emotionl Support	3	3	Behavioral skills	1=Zero Order	Correlation	.573	FALSE
366	Gözde ERTÜRK KARA, H., GÖNEN, M. S., & PIANTA, R. (2017). The examination of the relationship between the quality of teacher-child interaction and children's self-regulation skills. Hacettepe University Journal of Education, 32(4), 880. Retrieved from http://proxy.library.nyu.edu/login?url=http://search.ebscohost.com/login.aspx?direct=true&db=edo&AN=125916807&site=eds-live	process	1	3	observed	Emotionl Support	5	3	Social competence	1=Zero Order	Correlation	.364	FALSE
367	Gözde ERTÜRK KARA, H., GÖNEN, M. S., & PIANTA, R. (2017). The examination of the relationship between the quality of teacher-child interaction and children's self-regulation skills. Hacettepe University Journal of Education, 32(4), 880. Retrieved from http://proxy.library.nyu.edu/login?url=http://search.ebscohost.com/login.aspx?direct=true&db=edo&AN=125916807&site=eds-live	process	2	3	observed	Instrctionl Support	3	3	Behavioral skills	1=Zero Order	Correlation	.622	FALSE
368	Gözde ERTÜRK KARA, H., GÖNEN, M. S., & PIANTA, R. (2017). The examination of the relationship between the quality of teacher-child interaction and children's self-regulation skills. Hacettepe University Journal of Education, 32(4), 880. Retrieved from http://proxy.library.nyu.edu/login?url=http://search.ebscohost.com/login.aspx?direct=true&db=edo&AN=125916807&site=eds-live	process	2	3	observed	Instrctionl Support	5	3	Social competence	1=Zero Order	Correlation	.147	FALSE
369	Gözde ERTÜRK KARA, H., GÖNEN, M. S., & PIANTA, R. (2017). The examination of the relationship between the quality of teacher-child interaction and children's self-regulation skills. Hacettepe University Journal of Education, 32(4), 880. Retrieved from http://proxy.library.nyu.edu/login?url=http://search.ebscohost.com/login.aspx?direct=true&db=edo&AN=125916807&site=eds-live	process	3	3	observed	Classroom Organz/Chaos	3	3	Behavioral skills	1=Zero Order	Correlation	.721	FALSE
370	Gözde ERTÜRK KARA, H., GÖNEN, M. S., & PIANTA, R. (2017). The examination of the relationship between the quality of teacher-child interaction and children's self-regulation skills. Hacettepe University Journal of Education, 32(4), 880. Retrieved from http://proxy.library.nyu.edu/login?url=http://search.ebscohost.com/login.aspx?direct=true&db=edo&AN=125916807&site=eds-live	process	3	3	observed	Classroom Organz/Chaos	5	3	Social competence	1=Zero Order	Correlation	.222	FALSE
371	Hamre, B. K., Justice, L. M., Pianta, R. C., Kilday, C., Sweeney, B., Downer, J. T., & Leach, A. (2010). Implementation fidelity of MyTeachingPartner literacy and language activities: Association with preschoolers’ language and literacy growth. Early Childhood Research Quarterly, 25(3), 329–347. https://doi.org/10.1016/j.ecresq.2009.07.002	process	2	3	observed	Instrctionl Support	2	3	Literacy/Language	3=RegressCoeff	HLM (unstandardized)	.5116666666666667	TRUE
372	Hamre, B., Hatfield, B., Pianta, R., & Jamil, F. (2014). Evidence for General and Domain-Specific Elements of Teacher-Child Interactions: Associations With Preschool Children’s Development. Child Development, 85(3), 1257–1274. https://doi.org/10.1111/cdev.12184	process	1	2	observed	Emotionl Support	2	3	Literacy/Language	3=RegressCoeff	MLM (unstandardized)	-.04	TRUE
373	Hamre, B., Hatfield, B., Pianta, R., & Jamil, F. (2014). Evidence for General and Domain-Specific Elements of Teacher-Child Interactions: Associations With Preschool Children’s Development. Child Development, 85(3), 1257–1274. https://doi.org/10.1111/cdev.12184	process	1	2	observed	Emotionl Support	3	3	Behavioral skills	3=RegressCoeff	MLM (unstandardized)	-.12	TRUE
374	Hamre, B., Hatfield, B., Pianta, R., & Jamil, F. (2014). Evidence for General and Domain-Specific Elements of Teacher-Child Interactions: Associations With Preschool Children’s Development. Child Development, 85(3), 1257–1274. https://doi.org/10.1111/cdev.12184	process	2	2	observed	Instrctionl Support	2	3	Literacy/Language	3=RegressCoeff	MLM (unstandardized)	.085	TRUE
375	Hamre, B., Hatfield, B., Pianta, R., & Jamil, F. (2014). Evidence for General and Domain-Specific Elements of Teacher-Child Interactions: Associations With Preschool Children’s Development. Child Development, 85(3), 1257–1274. https://doi.org/10.1111/cdev.12184	process	2	2	observed	Instrctionl Support	3	3	Behavioral skills	3=RegressCoeff	MLM (unstandardized)	0	TRUE
376	Hamre, B., Hatfield, B., Pianta, R., & Jamil, F. (2014). Evidence for General and Domain-Specific Elements of Teacher-Child Interactions: Associations With Preschool Children’s Development. Child Development, 85(3), 1257–1274. https://doi.org/10.1111/cdev.12184	process	3	2	observed	Classroom Organz/Chaos	2	3	Literacy/Language	3=RegressCoeff	MLM (unstandardized)	.06	TRUE
377	Hamre, B., Hatfield, B., Pianta, R., & Jamil, F. (2014). Evidence for General and Domain-Specific Elements of Teacher-Child Interactions: Associations With Preschool Children’s Development. Child Development, 85(3), 1257–1274. https://doi.org/10.1111/cdev.12184	process	3	2	observed	Classroom Organz/Chaos	3	3	Behavioral skills	3=RegressCoeff	MLM (unstandardized)	.14	TRUE
378	Hamre, B., Hatfield, B., Pianta, R., & Jamil, F. (2014). Evidence for General and Domain-Specific Elements of Teacher-Child Interactions: Associations With Preschool Children’s Development. Child Development, 85(3), 1257–1274. https://doi.org/10.1111/cdev.12184	process	1	2	observed	Emotionl Support	5	3	Social competence	3=RegressCoeff	MLM (unstandardized)	0	TRUE
379	Hamre, B., Hatfield, B., Pianta, R., & Jamil, F. (2014). Evidence for General and Domain-Specific Elements of Teacher-Child Interactions: Associations With Preschool Children’s Development. Child Development, 85(3), 1257–1274. https://doi.org/10.1111/cdev.12184	process	2	2	observed	Instrctionl Support	5	3	Social competence	3=RegressCoeff	MLM (unstandardized)	.07	TRUE
380	Hamre, B., Hatfield, B., Pianta, R., & Jamil, F. (2014). Evidence for General and Domain-Specific Elements of Teacher-Child Interactions: Associations With Preschool Children’s Development. Child Development, 85(3), 1257–1274. https://doi.org/10.1111/cdev.12184	process	3	2	observed	Classroom Organz/Chaos	5	3	Social competence	3=RegressCoeff	MLM (unstandardized)	-.03	TRUE
381	Hamre, B., Hatfield, B., Pianta, R., & Jamil, F. (2014). Evidence for General and Domain-Specific Elements of Teacher-Child Interactions: Associations With Preschool Children’s Development. Child Development, 85(3), 1257–1274. https://doi.org/10.1111/cdev.12184	process	1	2	observed	Emotionl Support	6	3	Social-Emotional problems	3=RegressCoeff	MLM (unstandardized)	-.02	TRUE
382	Hamre, B., Hatfield, B., Pianta, R., & Jamil, F. (2014). Evidence for General and Domain-Specific Elements of Teacher-Child Interactions: Associations With Preschool Children’s Development. Child Development, 85(3), 1257–1274. https://doi.org/10.1111/cdev.12184	process	2	2	observed	Instrctionl Support	6	3	Social-Emotional problems	3=RegressCoeff	MLM (unstandardized)	.04	TRUE
383	Hamre, B., Hatfield, B., Pianta, R., & Jamil, F. (2014). Evidence for General and Domain-Specific Elements of Teacher-Child Interactions: Associations With Preschool Children’s Development. Child Development, 85(3), 1257–1274. https://doi.org/10.1111/cdev.12184	process	3	2	observed	Classroom Organz/Chaos	6	3	Social-Emotional problems	3=RegressCoeff	MLM (unstandardized)	.05	TRUE
384	Hanno, E. C., Gonzalez, K. E., Lebowitz, R. B., McCoy, D. C., Lizárraga, A., & Korder Fort, C. (2020). Structural and process quality features in Peruvian early childhood education settings. Journal of Applied Developmental Psychology, 67. psyh. https://doi.org/10.1016/j.appdev.2019.101105	process	1	1	observed	Emotionl Support	2	1	Literacy/Language	3=RegressCoeff	MLM	.02	FALSE
385	Hanno, E. C., Gonzalez, K. E., Lebowitz, R. B., McCoy, D. C., Lizárraga, A., & Korder Fort, C. (2020). Structural and process quality features in Peruvian early childhood education settings. Journal of Applied Developmental Psychology, 67. psyh. https://doi.org/10.1016/j.appdev.2019.101105	process	2	1	observed	Instrctionl Support	2	1	Literacy/Language	3=RegressCoeff	MLM	.03	FALSE
386	Hanno, E. C., Gonzalez, K. E., Lebowitz, R. B., McCoy, D. C., Lizárraga, A., & Korder Fort, C. (2020). Structural and process quality features in Peruvian early childhood education settings. Journal of Applied Developmental Psychology, 67. psyh. https://doi.org/10.1016/j.appdev.2019.101105	process	3	1	observed	Classroom Organz/Chaos	2	1	Literacy/Language	3=RegressCoeff	MLM	.01	FALSE
387	Hatfield, B. E., Burchinal, M. R., Pianta, R. C., & Sideris, J. (2016). Thresholds in the association between quality of teacher–child interactions and preschool children’s school readiness skills. Early Childhood Research Quarterly, 36, 561–571. https://doi.org/10.1016/j.ecresq.2015.09.005	process	1	2	observed	Emotionl Support	2	3	Literacy/Language	1=Zero Order	Correlation	.195	FALSE
388	Hatfield, B. E., Burchinal, M. R., Pianta, R. C., & Sideris, J. (2016). Thresholds in the association between quality of teacher–child interactions and preschool children’s school readiness skills. Early Childhood Research Quarterly, 36, 561–571. https://doi.org/10.1016/j.ecresq.2015.09.005	process	1	2	observed	Emotionl Support	3	3	Behavioral skills	1=Zero Order	Correlation	.12	FALSE
389	Hatfield, B. E., Burchinal, M. R., Pianta, R. C., & Sideris, J. (2016). Thresholds in the association between quality of teacher–child interactions and preschool children’s school readiness skills. Early Childhood Research Quarterly, 36, 561–571. https://doi.org/10.1016/j.ecresq.2015.09.005	process	2	2	observed	Instrctionl Support	2	3	Literacy/Language	1=Zero Order	Correlation	.2025	FALSE
390	Hatfield, B. E., Burchinal, M. R., Pianta, R. C., & Sideris, J. (2016). Thresholds in the association between quality of teacher–child interactions and preschool children’s school readiness skills. Early Childhood Research Quarterly, 36, 561–571. https://doi.org/10.1016/j.ecresq.2015.09.005	process	2	2	observed	Instrctionl Support	3	3	Behavioral skills	1=Zero Order	Correlation	.14	FALSE
391	Hatfield, B. E., Burchinal, M. R., Pianta, R. C., & Sideris, J. (2016). Thresholds in the association between quality of teacher–child interactions and preschool children’s school readiness skills. Early Childhood Research Quarterly, 36, 561–571. https://doi.org/10.1016/j.ecresq.2015.09.005	process	3	2	observed	Classroom Organz/Chaos	2	3	Literacy/Language	1=Zero Order	Correlation	.155	FALSE
392	Hatfield, B. E., Burchinal, M. R., Pianta, R. C., & Sideris, J. (2016). Thresholds in the association between quality of teacher–child interactions and preschool children’s school readiness skills. Early Childhood Research Quarterly, 36, 561–571. https://doi.org/10.1016/j.ecresq.2015.09.005	process	3	2	observed	Classroom Organz/Chaos	3	3	Behavioral skills	1=Zero Order	Correlation	.1	FALSE
393	Hemdan Mohamed, A. H., & Mohamed Marzouk, S. A. A. F. (2016). The association between preschool classroom quality and children’s social-emotional problems. Early Child Development and Care, 186(8), 1302–1315. https://doi.org/10.1080/03004430.2015.1092140	process	5	3	observed	Global: Process Qual	3	3	Behavioral skills	1=Zero Order	Correlation	.09	FALSE
394	Hemdan Mohamed, A. H., & Mohamed Marzouk, S. A. A. F. (2016). The association between preschool classroom quality and children’s social-emotional problems. Early Child Development and Care, 186(8), 1302–1315. https://doi.org/10.1080/03004430.2015.1092140	process	5	3	observed	Global: Process Qual	4	3	Behavioral problems	1=Zero Order	Correlation	.06	FALSE
395	Hemdan Mohamed, A. H., & Mohamed Marzouk, S. A. A. F. (2016). The association between preschool classroom quality and children’s social-emotional problems. Early Child Development and Care, 186(8), 1302–1315. https://doi.org/10.1080/03004430.2015.1092140	process	1	3	observed	Emotionl Support	3	3	Behavioral skills	3=RegressCoeff	HLM (standardised)	.13	FALSE
396	Hemdan Mohamed, A. H., & Mohamed Marzouk, S. A. A. F. (2016). The association between preschool classroom quality and children’s social-emotional problems. Early Child Development and Care, 186(8), 1302–1315. https://doi.org/10.1080/03004430.2015.1092140	process	1	3	observed	Emotionl Support	4	3	Behavioral problems	3=RegressCoeff	HLM (standardised)	.44	FALSE
397	Hemdan Mohamed, A. H., & Mohamed Marzouk, S. A. A. F. (2016). The association between preschool classroom quality and children’s social-emotional problems. Early Child Development and Care, 186(8), 1302–1315. https://doi.org/10.1080/03004430.2015.1092140	process	1	3	observed	Emotionl Support	8	3	Global score	3=RegressCoeff	HLM (standardised)	.44	FALSE
398	Hernández, M. M., Eisenberg, N., Valiente, C., Spinrad, T. L., Berger, R. H., VanSchyndel, S. K., Silva, K. M., Diaz, A., Thompson, M. S., Gal, D. E., & Southworth, J. (2018). Bidirectional associations between emotions and school adjustment. Journal of Personality, 86(5), 853–867. https://doi.org/10.1111/jopy.12361	process	1	3	self_reported	Emotionl Support	3	3	Behavioral skills	1=Zero Order	Correlation	.335	FALSE
399	Hernández, M. M., Eisenberg, N., Valiente, C., Spinrad, T. L., Berger, R. H., VanSchyndel, S. K., Silva, K. M., Diaz, A., Thompson, M. S., Gal, D. E., & Southworth, J. (2018). Bidirectional associations between emotions and school adjustment. Journal of Personality, 86(5), 853–867. https://doi.org/10.1111/jopy.12361	process	1	3	self_reported	Emotionl Support	5	3	Social competence	1=Zero Order	Correlation	.11	FALSE
400	Hernández, M. M., Eisenberg, N., Valiente, C., Spinrad, T. L., Berger, R. H., VanSchyndel, S. K., Silva, K. M., Diaz, A., Thompson, M. S., Gal, D. E., & Southworth, J. (2018). Bidirectional associations between emotions and school adjustment. Journal of Personality, 86(5), 853–867. https://doi.org/10.1111/jopy.12361	process	1	3	self_reported	Emotionl Support	6	3	Social-Emotional problems	1=Zero Order	Correlation	.02	FALSE
401	Hernández, M. M., Eisenberg, N., Valiente, C., Spinrad, T. L., Berger, R. H., VanSchyndel, S. K., Silva, K. M., Diaz, A., Thompson, M. S., Gal, D. E., & Southworth, J. (2018). Bidirectional associations between emotions and school adjustment. Journal of Personality, 86(5), 853–867. https://doi.org/10.1111/jopy.12361	process	4	3	self_reported	Negative Emotionl Climate	3	3	Behavioral skills	1=Zero Order	Correlation	-.575	FALSE
402	Hernández, M. M., Eisenberg, N., Valiente, C., Spinrad, T. L., Berger, R. H., VanSchyndel, S. K., Silva, K. M., Diaz, A., Thompson, M. S., Gal, D. E., & Southworth, J. (2018). Bidirectional associations between emotions and school adjustment. Journal of Personality, 86(5), 853–867. https://doi.org/10.1111/jopy.12361	process	4	3	self_reported	Negative Emotionl Climate	5	3	Social competence	1=Zero Order	Correlation	-.05	FALSE
403	Hernández, M. M., Eisenberg, N., Valiente, C., Spinrad, T. L., Berger, R. H., VanSchyndel, S. K., Silva, K. M., Diaz, A., Thompson, M. S., Gal, D. E., & Southworth, J. (2018). Bidirectional associations between emotions and school adjustment. Journal of Personality, 86(5), 853–867. https://doi.org/10.1111/jopy.12361	process	4	3	self_reported	Negative Emotionl Climate	6	3	Social-Emotional problems	1=Zero Order	Correlation	.37	FALSE
404	Hernández, M. M., Eisenberg, N., Valiente, C., Spinrad, T. L., VanSchyndel, S. K., Diaz, A., … Southworth, J. (2017). Observed emotions as predictors of quality of kindergartners’ social relationships. Social Development, 26(1), 21–39. https://doi.org/10.1111/sode.12179	process	1	1	self_reported	Emotionl Support	3	3	Behavioral skills	1=Zero Order	Correlation	.01	FALSE
405	Hernández, M. M., Eisenberg, N., Valiente, C., Spinrad, T. L., VanSchyndel, S. K., Diaz, A., … Southworth, J. (2017). Observed emotions as predictors of quality of kindergartners’ social relationships. Social Development, 26(1), 21–39. https://doi.org/10.1111/sode.12179	process	1	1	self_reported	Emotionl Support	4	3	Behavioral problems	1=Zero Order	Correlation	.02	FALSE
406	Hernández, M. M., Eisenberg, N., Valiente, C., Spinrad, T. L., VanSchyndel, S. K., Diaz, A., … Southworth, J. (2017). Observed emotions as predictors of quality of kindergartners’ social relationships. Social Development, 26(1), 21–39. https://doi.org/10.1111/sode.12179	process	1	1	self_reported	Emotionl Support	5	3	Social competence	1=Zero Order	Correlation	-.01	FALSE
407	Hernández, M. M., Eisenberg, N., Valiente, C., Spinrad, T. L., VanSchyndel, S. K., Diaz, A., … Southworth, J. (2017). Observed emotions as predictors of quality of kindergartners’ social relationships. Social Development, 26(1), 21–39. https://doi.org/10.1111/sode.12179	process	1	1	self_reported	Emotionl Support	6	3	Social-Emotional problems	1=Zero Order	Correlation	-.1	FALSE
408	Hernández, M. M., Eisenberg, N., Valiente, C., Spinrad, T. L., VanSchyndel, S. K., Diaz, A., … Southworth, J. (2017). Observed emotions as predictors of quality of kindergartners’ social relationships. Social Development, 26(1), 21–39. https://doi.org/10.1111/sode.12179	process	4	1	self_reported	Negative Emotionl Climate	3	3	Behavioral skills	1=Zero Order	Correlation	-.04	FALSE
409	Hernández, M. M., Eisenberg, N., Valiente, C., Spinrad, T. L., VanSchyndel, S. K., Diaz, A., … Southworth, J. (2017). Observed emotions as predictors of quality of kindergartners’ social relationships. Social Development, 26(1), 21–39. https://doi.org/10.1111/sode.12179	process	4	1	self_reported	Negative Emotionl Climate	4	3	Behavioral problems	1=Zero Order	Correlation	.28	FALSE
410	Hernández, M. M., Eisenberg, N., Valiente, C., Spinrad, T. L., VanSchyndel, S. K., Diaz, A., … Southworth, J. (2017). Observed emotions as predictors of quality of kindergartners’ social relationships. Social Development, 26(1), 21–39. https://doi.org/10.1111/sode.12179	process	4	1	self_reported	Negative Emotionl Climate	5	3	Social competence	1=Zero Order	Correlation	0	FALSE
411	Hernández, M. M., Eisenberg, N., Valiente, C., Spinrad, T. L., VanSchyndel, S. K., Diaz, A., … Southworth, J. (2017). Observed emotions as predictors of quality of kindergartners’ social relationships. Social Development, 26(1), 21–39. https://doi.org/10.1111/sode.12179	process	4	1	self_reported	Negative Emotionl Climate	6	3	Social-Emotional problems	1=Zero Order	Correlation	.14	FALSE
412	Hernández, M. M., Valiente, C., Eisenberg, N., Berger, R. H., Spinrad, T. L., VanSchyndel, S. K., … Thompson, M. S. (2017). Elementary students’ effortful control and academic achievement: The mediating role of teacher–student relationship quality. Early Childhood Research Quarterly, 40, 98–109. https://doi.org/10.1016/j.ecresq.2016.10.004	process	1	3	self_reported	Emotionl Support	1	3	Math	1=Zero Order	Correlation	.08	FALSE
413	Hernández, M. M., Valiente, C., Eisenberg, N., Berger, R. H., Spinrad, T. L., VanSchyndel, S. K., … Thompson, M. S. (2017). Elementary students’ effortful control and academic achievement: The mediating role of teacher–student relationship quality. Early Childhood Research Quarterly, 40, 98–109. https://doi.org/10.1016/j.ecresq.2016.10.004	process	1	3	self_reported	Emotionl Support	2	3	Literacy/Language	1=Zero Order	Correlation	.06	FALSE
414	Hernández, M. M., Valiente, C., Eisenberg, N., Berger, R. H., Spinrad, T. L., VanSchyndel, S. K., … Thompson, M. S. (2017). Elementary students’ effortful control and academic achievement: The mediating role of teacher–student relationship quality. Early Childhood Research Quarterly, 40, 98–109. https://doi.org/10.1016/j.ecresq.2016.10.004	process	4	3	self_reported	Negative Emotionl Climate	1	3	Math	1=Zero Order	Correlation	-.14	FALSE
415	Hernández, M. M., Valiente, C., Eisenberg, N., Berger, R. H., Spinrad, T. L., VanSchyndel, S. K., … Thompson, M. S. (2017). Elementary students’ effortful control and academic achievement: The mediating role of teacher–student relationship quality. Early Childhood Research Quarterly, 40, 98–109. https://doi.org/10.1016/j.ecresq.2016.10.004	process	4	3	self_reported	Negative Emotionl Climate	2	3	Literacy/Language	1=Zero Order	Correlation	-.14	FALSE
416	Hernández, M. M., Valiente, C., Eisenberg, N., Berger, R. H., Spinrad, T. L., VanSchyndel, S. K., … Thompson, M. S. (2017). Elementary students’ effortful control and academic achievement: The mediating role of teacher–student relationship quality. Early Childhood Research Quarterly, 40, 98–109. https://doi.org/10.1016/j.ecresq.2016.10.004	process	1	3	self_reported	Emotionl Support	8	3	Global score	3=RegressCoeff	SEM	-.01	FALSE
417	Hernández, M. M., Valiente, C., Eisenberg, N., Berger, R. H., Spinrad, T. L., VanSchyndel, S. K., … Thompson, M. S. (2017). Elementary students’ effortful control and academic achievement: The mediating role of teacher–student relationship quality. Early Childhood Research Quarterly, 40, 98–109. https://doi.org/10.1016/j.ecresq.2016.10.004	process	4	3	self_reported	Negative Emotionl Climate	8	3	Global score	3=RegressCoeff	SEM	.19	FALSE
418	Hestenes llhesten@uncg.edu, L. L. ., Kintner-Duffy, V., Wang, Y. C., La Paro, K., Mims, S. U. ., Crosby, D., … Cassidy, D. J. . (2015). Comparisons among quality measures in child care settings: Understanding the use of multiple measures in North Carolina’s QRIS and their links to social-emotional development in preschool children. Early Childhood Research Quarterly, 30(Part B), 199–214. Retrieve…	process	1	4	observed	Emotionl Support	4	4	Behavioral problems	1=Zero Order	Correlation	-.26	FALSE
419	Hestenes llhesten@uncg.edu, L. L. ., Kintner-Duffy, V., Wang, Y. C., La Paro, K., Mims, S. U. ., Crosby, D., … Cassidy, D. J. . (2015). Comparisons among quality measures in child care settings: Understanding the use of multiple measures in North Carolina’s QRIS and their links to social-emotional development in preschool children. Early Childhood Research Quarterly, 30(Part B), 199–214. Retrieve…	process	1	4	observed	Emotionl Support	5	4	Social competence	1=Zero Order	Correlation	.31	FALSE
420	Hestenes llhesten@uncg.edu, L. L. ., Kintner-Duffy, V., Wang, Y. C., La Paro, K., Mims, S. U. ., Crosby, D., … Cassidy, D. J. . (2015). Comparisons among quality measures in child care settings: Understanding the use of multiple measures in North Carolina’s QRIS and their links to social-emotional development in preschool children. Early Childhood Research Quarterly, 30(Part B), 199–214. Retrieve…	process	2	4	observed	Instrctionl Support	4	4	Behavioral problems	1=Zero Order	Correlation	-.13	FALSE
421	Hestenes llhesten@uncg.edu, L. L. ., Kintner-Duffy, V., Wang, Y. C., La Paro, K., Mims, S. U. ., Crosby, D., … Cassidy, D. J. . (2015). Comparisons among quality measures in child care settings: Understanding the use of multiple measures in North Carolina’s QRIS and their links to social-emotional development in preschool children. Early Childhood Research Quarterly, 30(Part B), 199–214. Retrieve…	process	2	4	observed	Instrctionl Support	5	4	Social competence	1=Zero Order	Correlation	.25	FALSE
422	Hestenes llhesten@uncg.edu, L. L. ., Kintner-Duffy, V., Wang, Y. C., La Paro, K., Mims, S. U. ., Crosby, D., … Cassidy, D. J. . (2015). Comparisons among quality measures in child care settings: Understanding the use of multiple measures in North Carolina’s QRIS and their links to social-emotional development in preschool children. Early Childhood Research Quarterly, 30(Part B), 199–214. Retrieve…	process	3	4	observed	Classroom Organz/Chaos	4	4	Behavioral problems	1=Zero Order	Correlation	-.29	FALSE
423	Hestenes llhesten@uncg.edu, L. L. ., Kintner-Duffy, V., Wang, Y. C., La Paro, K., Mims, S. U. ., Crosby, D., … Cassidy, D. J. . (2015). Comparisons among quality measures in child care settings: Understanding the use of multiple measures in North Carolina’s QRIS and their links to social-emotional development in preschool children. Early Childhood Research Quarterly, 30(Part B), 199–214. Retrieve…	process	3	4	observed	Classroom Organz/Chaos	5	4	Social competence	1=Zero Order	Correlation	.34	FALSE
424	Hestenes llhesten@uncg.edu, L. L. ., Kintner-Duffy, V., Wang, Y. C., La Paro, K., Mims, S. U. ., Crosby, D., … Cassidy, D. J. . (2015). Comparisons among quality measures in child care settings: Understanding the use of multiple measures in North Carolina’s QRIS and their links to social-emotional development in preschool children. Early Childhood Research Quarterly, 30(Part B), 199–214. Retrieve…	process	5	4	observed	Global: Process Qual	4	4	Behavioral problems	1=Zero Order	Correlation	-.24	FALSE
425	Hestenes llhesten@uncg.edu, L. L. ., Kintner-Duffy, V., Wang, Y. C., La Paro, K., Mims, S. U. ., Crosby, D., … Cassidy, D. J. . (2015). Comparisons among quality measures in child care settings: Understanding the use of multiple measures in North Carolina’s QRIS and their links to social-emotional development in preschool children. Early Childhood Research Quarterly, 30(Part B), 199–214. Retrieve…	process	5	4	observed	Global: Process Qual	5	4	Social competence	1=Zero Order	Correlation	.42	FALSE
426	Hindman, A. H. (n.d.). Mathematics instruction in Head Start: Nature, extent, and contributions to children’s learning. JOURNAL OF APPLIED DEVELOPMENTAL PSYCHOLOGY. Retrieved from http://proxy.library.nyu.edu/login?url=http://search.ebscohost.com/login.aspx?direct=true&db=edswss&AN=000322687000004&site=eds-live	process	2	3	observed	Instrctionl Support	1	3	Math	3=RegressCoeff	HLM (Unstandardized)	.1333333333333333	TRUE
427	Hindman, A. H., & Wasik, B. A. (2015). Building vocabulary in two languages: An examination of Spanish-speaking Dual Language Learners in Head Start. EARLY CHILDHOOD RESEARCH QUARTERLY. Retrieved from http://proxy.library.nyu.edu/login?url=http://search.ebscohost.com/login.aspx?direct=true&db=edswss&AN=000351785900003&site=eds-live	process	2	3	observed	Instrctionl Support	2	3	Literacy/Language	3=RegressCoeff	Path	.13	FALSE
428	Hindman, A. H., & Wasik, B. A. (n.d.). Vocabulary learning in Head Start: Nature and extent of classroom instruction and its contributions to children’s learning. JOURNAL OF SCHOOL PSYCHOLOGY. Retrieved from http://proxy.library.nyu.edu/login?url=http://search.ebscohost.com/login.aspx?direct=true&db=edswss&AN=000322848800007&site=eds-live	process	2	3	observed	Instrctionl Support	2	3	Literacy/Language	3=RegressCoeff	HLM (unstandardized)	3.26	TRUE
429	Hindman, A. H., & Wasik, B. A. (n.d.). Vocabulary learning in Head Start: Nature and extent of classroom instruction and its contributions to children’s learning. JOURNAL OF SCHOOL PSYCHOLOGY. Retrieved from http://proxy.library.nyu.edu/login?url=http://search.ebscohost.com/login.aspx?direct=true&db=edswss&AN=000322848800007&site=eds-live	process	2	3	self_reported	Instrctionl Support	2	3	Literacy/Language	3=RegressCoeff	HLM (Unstandardized)	.5649999999999999	TRUE
430	Hindman, A. H., Pendergast, L. L., & Gooze, R. A. (2016). Using bifactor models to measure teacher-child interaction quality in early childhood: Evidence from the Caregiver Interaction Scale. EARLY CHILDHOOD RESEARCH QUARTERLY. Retrieved from http://proxy.library.nyu.edu/login?url=http://search.ebscohost.com/login.aspx?direct=true&db=edswss&AN=000378448700034&site=eds-live	process	1	3	observed	Emotionl Support	3	3	Behavioral skills	1=Zero Order	Correlation	.05	FALSE
431	Hindman, A. H., Pendergast, L. L., & Gooze, R. A. (2016). Using bifactor models to measure teacher-child interaction quality in early childhood: Evidence from the Caregiver Interaction Scale. EARLY CHILDHOOD RESEARCH QUARTERLY. Retrieved from http://proxy.library.nyu.edu/login?url=http://search.ebscohost.com/login.aspx?direct=true&db=edswss&AN=000378448700034&site=eds-live	process	1	3	observed	Emotionl Support	4	3	Behavioral problems	1=Zero Order	Correlation	-.06	FALSE
432	Hindman, A. H., Pendergast, L. L., & Gooze, R. A. (2016). Using bifactor models to measure teacher-child interaction quality in early childhood: Evidence from the Caregiver Interaction Scale. EARLY CHILDHOOD RESEARCH QUARTERLY. Retrieved from http://proxy.library.nyu.edu/login?url=http://search.ebscohost.com/login.aspx?direct=true&db=edswss&AN=000378448700034&site=eds-live	process	5	3	observed	Global: Process Qual	3	3	Behavioral skills	1=Zero Order	Correlation	-.06	FALSE
433	Hindman, A. H., Pendergast, L. L., & Gooze, R. A. (2016). Using bifactor models to measure teacher-child interaction quality in early childhood: Evidence from the Caregiver Interaction Scale. EARLY CHILDHOOD RESEARCH QUARTERLY. Retrieved from http://proxy.library.nyu.edu/login?url=http://search.ebscohost.com/login.aspx?direct=true&db=edswss&AN=000378448700034&site=eds-live	process	5	3	observed	Global: Process Qual	4	3	Behavioral problems	1=Zero Order	Correlation	-.07	FALSE
434	Hindman, A. H., Pendergast, L. L., & Gooze, R. A. (2016). Using bifactor models to measure teacher-child interaction quality in early childhood: Evidence from the Caregiver Interaction Scale. EARLY CHILDHOOD RESEARCH QUARTERLY. Retrieved from http://proxy.library.nyu.edu/login?url=http://search.ebscohost.com/login.aspx?direct=true&db=edswss&AN=000378448700034&site=eds-live	process	1	3	observed	Emotionl Support	3	3	Behavioral skills	3=RegressCoeff	WLSMV	.15	FALSE
435	Hindman, A. H., Pendergast, L. L., & Gooze, R. A. (2016). Using bifactor models to measure teacher-child interaction quality in early childhood: Evidence from the Caregiver Interaction Scale. EARLY CHILDHOOD RESEARCH QUARTERLY. Retrieved from http://proxy.library.nyu.edu/login?url=http://search.ebscohost.com/login.aspx?direct=true&db=edswss&AN=000378448700034&site=eds-live	process	1	3	observed	Emotionl Support	4	3	Behavioral problems	3=RegressCoeff	WLSMV	.03	FALSE
436	Hindman, A. H., Pendergast, L. L., & Gooze, R. A. (2016). Using bifactor models to measure teacher-child interaction quality in early childhood: Evidence from the Caregiver Interaction Scale. EARLY CHILDHOOD RESEARCH QUARTERLY. Retrieved from http://proxy.library.nyu.edu/login?url=http://search.ebscohost.com/login.aspx?direct=true&db=edswss&AN=000378448700034&site=eds-live	process	5	3	observed	Global: Process Qual	3	3	Behavioral skills	3=RegressCoeff	WLSMV	-.06	FALSE
437	Hindman, A. H., Pendergast, L. L., & Gooze, R. A. (2016). Using bifactor models to measure teacher-child interaction quality in early childhood: Evidence from the Caregiver Interaction Scale. EARLY CHILDHOOD RESEARCH QUARTERLY. Retrieved from http://proxy.library.nyu.edu/login?url=http://search.ebscohost.com/login.aspx?direct=true&db=edswss&AN=000378448700034&site=eds-live	process	5	3	observed	Global: Process Qual	4	3	Behavioral problems	3=RegressCoeff	WLSMV	-.03	FALSE
438	Hindman, A. H., Wasik, B. A., & Bradley, D. E. (2019). How Classroom Conversations Unfold: Exploring Teacher-Child Exchanges during Shared Book Reading. Early Education and Development, 30(4), 478–495. eric.	process	2	1	observed	Instrctionl Support	2	3	Literacy/Language	3=RegressCoeff	MLM	20.035	FALSE
439	Hipson, W. E., & Seguin, D. G. (2016). Is good fit related to good behaviour? Goodness of fit between daycare teacher-child relationships, temperament, and prosocial behaviour. EARLY CHILD DEVELOPMENT AND CARE. Retrieved from http://proxy.library.nyu.edu/login?url=http://search.ebscohost.com/login.aspx?direct=true&db=edswss&AN=000374778700008&site=eds-live	process	1	2	self_reported	Emotionl Support	5	2	Social competence	1=Zero Order	correlation	.72	FALSE
440	Hipson, W. E., & Seguin, D. G. (2016). Is good fit related to good behaviour? Goodness of fit between daycare teacher-child relationships, temperament, and prosocial behaviour. EARLY CHILD DEVELOPMENT AND CARE. Retrieved from http://proxy.library.nyu.edu/login?url=http://search.ebscohost.com/login.aspx?direct=true&db=edswss&AN=000374778700008&site=eds-live	process	4	2	self_reported	Negative Emotionl Climate	5	2	Social competence	1=Zero Order	correlation	-.62	FALSE
441	Hipson, W. E., & Seguin, D. G. (2016). Is good fit related to good behaviour? Goodness of fit between daycare teacher-child relationships, temperament, and prosocial behaviour. EARLY CHILD DEVELOPMENT AND CARE. Retrieved from http://proxy.library.nyu.edu/login?url=http://search.ebscohost.com/login.aspx?direct=true&db=edswss&AN=000374778700008&site=eds-live	process	1	2	self_reported	Emotionl Support	5	2	Social competence	3=RegressCoeff	HLM	.085	FALSE
442	Hipson, W. E., & Seguin, D. G. (2016). Is good fit related to good behaviour? Goodness of fit between daycare teacher-child relationships, temperament, and prosocial behaviour. EARLY CHILD DEVELOPMENT AND CARE. Retrieved from http://proxy.library.nyu.edu/login?url=http://search.ebscohost.com/login.aspx?direct=true&db=edswss&AN=000374778700008&site=eds-live	process	4	2	self_reported	Negative Emotionl Climate	5	2	Social competence	3=RegressCoeff	HLM	.13	FALSE
443	Hoang, N., Holopainen, L., & Siekkinen, M. (2018). Classroom quality profiles and associations with children’s classroom engagement in vietnamese kindergartens. Learning Environments Research, No Pagination Specified-No Pagination Specified. https://doi.org/10.1007/s10984-018-9273-1	process	5	2	observed	Global: Process Qual	3	2	Behavioral skills	1=Zero Order	Correlation	-.09	FALSE
444	Hoang, N., Holopainen, L., & Siekkinen, M. (2018). Classroom quality profiles and associations with children’s classroom engagement in vietnamese kindergartens. Learning Environments Research, No Pagination Specified-No Pagination Specified. https://doi.org/10.1007/s10984-018-9273-1	process	5	2	observed	Global: Process Qual	6	2	Social-Emotional problems	1=Zero Order	Correlation	-.27	FALSE
445	Hong, S. L. S., Howes, C., Marcella, J., Zucker, E., & Huang, Y. (2015). Quality Rating and Improvement Systems: Validation of a local implementation in LA County and children’s school-readiness. EARLY CHILDHOOD RESEARCH QUARTERLY. Retrieved from http://proxy.library.nyu.edu/login?url=http://search.ebscohost.com/login.aspx?direct=true&db=edswss&AN=000347264000005&site=eds-live	process	1	3	observed	Emotionl Support	1	3	Math	1=Zero Order	Correlation	-.04	FALSE
446	Hong, S. L. S., Howes, C., Marcella, J., Zucker, E., & Huang, Y. (2015). Quality Rating and Improvement Systems: Validation of a local implementation in LA County and children’s school-readiness. EARLY CHILDHOOD RESEARCH QUARTERLY. Retrieved from http://proxy.library.nyu.edu/login?url=http://search.ebscohost.com/login.aspx?direct=true&db=edswss&AN=000347264000005&site=eds-live	process	1	3	observed	Emotionl Support	2	3	Literacy/Language	1=Zero Order	Correlation	.07	FALSE
447	Hong, S. L. S., Howes, C., Marcella, J., Zucker, E., & Huang, Y. (2015). Quality Rating and Improvement Systems: Validation of a local implementation in LA County and children’s school-readiness. EARLY CHILDHOOD RESEARCH QUARTERLY. Retrieved from http://proxy.library.nyu.edu/login?url=http://search.ebscohost.com/login.aspx?direct=true&db=edswss&AN=000347264000005&site=eds-live	process	1	3	observed	Emotionl Support	3	3	Behavioral skills	1=Zero Order	Correlation	.115	FALSE
448	Hong, S. L. S., Howes, C., Marcella, J., Zucker, E., & Huang, Y. (2015). Quality Rating and Improvement Systems: Validation of a local implementation in LA County and children’s school-readiness. EARLY CHILDHOOD RESEARCH QUARTERLY. Retrieved from http://proxy.library.nyu.edu/login?url=http://search.ebscohost.com/login.aspx?direct=true&db=edswss&AN=000347264000005&site=eds-live	process	1	3	observed	Emotionl Support	5	3	Social competence	1=Zero Order	Correlation	.105	FALSE
449	Hong, S. L. S., Howes, C., Marcella, J., Zucker, E., & Huang, Y. (2015). Quality Rating and Improvement Systems: Validation of a local implementation in LA County and children’s school-readiness. EARLY CHILDHOOD RESEARCH QUARTERLY. Retrieved from http://proxy.library.nyu.edu/login?url=http://search.ebscohost.com/login.aspx?direct=true&db=edswss&AN=000347264000005&site=eds-live	process	1	3	observed	Emotionl Support	6	3	Social-Emotional problems	1=Zero Order	Correlation	.03	FALSE
450	Hong, S. L. S., Howes, C., Marcella, J., Zucker, E., & Huang, Y. (2015). Quality Rating and Improvement Systems: Validation of a local implementation in LA County and children’s school-readiness. EARLY CHILDHOOD RESEARCH QUARTERLY. Retrieved from http://proxy.library.nyu.edu/login?url=http://search.ebscohost.com/login.aspx?direct=true&db=edswss&AN=000347264000005&site=eds-live	process	5	3	observed	Global: Process Qual	1	3	Math	1=Zero Order	Correlation	.055	FALSE
451	Hong, S. L. S., Howes, C., Marcella, J., Zucker, E., & Huang, Y. (2015). Quality Rating and Improvement Systems: Validation of a local implementation in LA County and children’s school-readiness. EARLY CHILDHOOD RESEARCH QUARTERLY. Retrieved from http://proxy.library.nyu.edu/login?url=http://search.ebscohost.com/login.aspx?direct=true&db=edswss&AN=000347264000005&site=eds-live	process	5	3	observed	Global: Process Qual	2	3	Literacy/Language	1=Zero Order	Correlation	-.055	FALSE
452	Hong, S. L. S., Howes, C., Marcella, J., Zucker, E., & Huang, Y. (2015). Quality Rating and Improvement Systems: Validation of a local implementation in LA County and children’s school-readiness. EARLY CHILDHOOD RESEARCH QUARTERLY. Retrieved from http://proxy.library.nyu.edu/login?url=http://search.ebscohost.com/login.aspx?direct=true&db=edswss&AN=000347264000005&site=eds-live	process	5	3	observed	Global: Process Qual	3	3	Behavioral skills	1=Zero Order	Correlation	.08	FALSE
453	Hong, S. L. S., Howes, C., Marcella, J., Zucker, E., & Huang, Y. (2015). Quality Rating and Improvement Systems: Validation of a local implementation in LA County and children’s school-readiness. EARLY CHILDHOOD RESEARCH QUARTERLY. Retrieved from http://proxy.library.nyu.edu/login?url=http://search.ebscohost.com/login.aspx?direct=true&db=edswss&AN=000347264000005&site=eds-live	process	5	3	observed	Global: Process Qual	5	3	Social competence	1=Zero Order	Correlation	.08	FALSE
454	Hong, S. L. S., Howes, C., Marcella, J., Zucker, E., & Huang, Y. (2015). Quality Rating and Improvement Systems: Validation of a local implementation in LA County and children’s school-readiness. EARLY CHILDHOOD RESEARCH QUARTERLY. Retrieved from http://proxy.library.nyu.edu/login?url=http://search.ebscohost.com/login.aspx?direct=true&db=edswss&AN=000347264000005&site=eds-live	process	5	3	observed	Global: Process Qual	6	3	Social-Emotional problems	1=Zero Order	Correlation	.04	FALSE
455	Howes, C., Wishard Guerra, A., Fuligni, A., Zucker, E., Lee, L., Obregon, N. B., & Spivak, A. (2011). Classroom dimensions predict early peer interaction when children are diverse in ethnicity, race, and home language. Early Childhood Research Quarterly, 26(4), 399–408. https://doi.org/10.1016/j.ecresq.2011.02.004	process	1	3	observed	Emotionl Support	4	4	Behavioral problems	1=Zero Order	correlation	-.03	FALSE
456	Howes, C., Wishard Guerra, A., Fuligni, A., Zucker, E., Lee, L., Obregon, N. B., & Spivak, A. (2011). Classroom dimensions predict early peer interaction when children are diverse in ethnicity, race, and home language. Early Childhood Research Quarterly, 26(4), 399–408. https://doi.org/10.1016/j.ecresq.2011.02.004	process	1	3	observed	Emotionl Support	5	4	Social competence	1=Zero Order	correlation	.03	FALSE
457	Howes, C., Wishard Guerra, A., Fuligni, A., Zucker, E., Lee, L., Obregon, N. B., & Spivak, A. (2011). Classroom dimensions predict early peer interaction when children are diverse in ethnicity, race, and home language. Early Childhood Research Quarterly, 26(4), 399–408. https://doi.org/10.1016/j.ecresq.2011.02.004	process	1	3	observed	Emotionl Support	6	4	Social-Emotional problems	1=Zero Order	correlation	-.12	FALSE
458	Howes, C., Wishard Guerra, A., Fuligni, A., Zucker, E., Lee, L., Obregon, N. B., & Spivak, A. (2011). Classroom dimensions predict early peer interaction when children are diverse in ethnicity, race, and home language. Early Childhood Research Quarterly, 26(4), 399–408. https://doi.org/10.1016/j.ecresq.2011.02.004	process	3	3	self_reported	Classroom Organz/Chaos	4	4	Behavioral problems	1=Zero Order	correlation	-.08	FALSE
459	Howes, C., Wishard Guerra, A., Fuligni, A., Zucker, E., Lee, L., Obregon, N. B., & Spivak, A. (2011). Classroom dimensions predict early peer interaction when children are diverse in ethnicity, race, and home language. Early Childhood Research Quarterly, 26(4), 399–408. https://doi.org/10.1016/j.ecresq.2011.02.004	process	3	3	self_reported	Classroom Organz/Chaos	5	4	Social competence	1=Zero Order	correlation	.01	FALSE
460	Howes, C., Wishard Guerra, A., Fuligni, A., Zucker, E., Lee, L., Obregon, N. B., & Spivak, A. (2011). Classroom dimensions predict early peer interaction when children are diverse in ethnicity, race, and home language. Early Childhood Research Quarterly, 26(4), 399–408. https://doi.org/10.1016/j.ecresq.2011.02.004	process	3	3	self_reported	Classroom Organz/Chaos	6	4	Social-Emotional problems	1=Zero Order	correlation	-.02	FALSE
461	Howes, C., Wishard Guerra, A., Fuligni, A., Zucker, E., Lee, L., Obregon, N. B., & Spivak, A. (2011). Classroom dimensions predict early peer interaction when children are diverse in ethnicity, race, and home language. Early Childhood Research Quarterly, 26(4), 399–408. https://doi.org/10.1016/j.ecresq.2011.02.004	process	4	3	observed	Negative Emotionl Climate	4	4	Behavioral problems	1=Zero Order	correlation	.2	FALSE
462	Howes, C., Wishard Guerra, A., Fuligni, A., Zucker, E., Lee, L., Obregon, N. B., & Spivak, A. (2011). Classroom dimensions predict early peer interaction when children are diverse in ethnicity, race, and home language. Early Childhood Research Quarterly, 26(4), 399–408. https://doi.org/10.1016/j.ecresq.2011.02.004	process	4	3	observed	Negative Emotionl Climate	5	4	Social competence	1=Zero Order	correlation	.01	FALSE
463	Howes, C., Wishard Guerra, A., Fuligni, A., Zucker, E., Lee, L., Obregon, N. B., & Spivak, A. (2011). Classroom dimensions predict early peer interaction when children are diverse in ethnicity, race, and home language. Early Childhood Research Quarterly, 26(4), 399–408. https://doi.org/10.1016/j.ecresq.2011.02.004	process	4	3	observed	Negative Emotionl Climate	6	4	Social-Emotional problems	1=Zero Order	correlaion	.14	FALSE
464	Howes, C., Wishard Guerra, A., Fuligni, A., Zucker, E., Lee, L., Obregon, N. B., & Spivak, A. (2011). Classroom dimensions predict early peer interaction when children are diverse in ethnicity, race, and home language. Early Childhood Research Quarterly, 26(4), 399–408. https://doi.org/10.1016/j.ecresq.2011.02.004	process	1	3	observed	Emotionl Support	4	4	Behavioral problems	3=RegressCoeff	HLM	.02	FALSE
465	Howes, C., Wishard Guerra, A., Fuligni, A., Zucker, E., Lee, L., Obregon, N. B., & Spivak, A. (2011). Classroom dimensions predict early peer interaction when children are diverse in ethnicity, race, and home language. Early Childhood Research Quarterly, 26(4), 399–408. https://doi.org/10.1016/j.ecresq.2011.02.004	process	1	3	observed	Emotionl Support	5	4	Social competence	3=RegressCoeff	HLM	.05	FALSE
466	Howes, C., Wishard Guerra, A., Fuligni, A., Zucker, E., Lee, L., Obregon, N. B., & Spivak, A. (2011). Classroom dimensions predict early peer interaction when children are diverse in ethnicity, race, and home language. Early Childhood Research Quarterly, 26(4), 399–408. https://doi.org/10.1016/j.ecresq.2011.02.004	process	1	3	observed	Emotionl Support	6	4	Social-Emotional problems	3=RegressCoeff	HLM	-.14	FALSE
467	Howes, C., Wishard Guerra, A., Fuligni, A., Zucker, E., Lee, L., Obregon, N. B., & Spivak, A. (2011). Classroom dimensions predict early peer interaction when children are diverse in ethnicity, race, and home language. Early Childhood Research Quarterly, 26(4), 399–408. https://doi.org/10.1016/j.ecresq.2011.02.004	process	3	3	self_reported	Classroom Organz/Chaos	4	4	Behavioral problems	3=RegressCoeff	HLM	.06	FALSE
468	Howes, C., Wishard Guerra, A., Fuligni, A., Zucker, E., Lee, L., Obregon, N. B., & Spivak, A. (2011). Classroom dimensions predict early peer interaction when children are diverse in ethnicity, race, and home language. Early Childhood Research Quarterly, 26(4), 399–408. https://doi.org/10.1016/j.ecresq.2011.02.004	process	3	3	self_reported	Classroom Organz/Chaos	5	4	Social competence	3=RegressCoeff	HLM	.03	FALSE
469	Howes, C., Wishard Guerra, A., Fuligni, A., Zucker, E., Lee, L., Obregon, N. B., & Spivak, A. (2011). Classroom dimensions predict early peer interaction when children are diverse in ethnicity, race, and home language. Early Childhood Research Quarterly, 26(4), 399–408. https://doi.org/10.1016/j.ecresq.2011.02.004	process	3	3	self_reported	Classroom Organz/Chaos	6	4	Social-Emotional problems	3=RegressCoeff	HLM	.02	FALSE
470	Howes, C., Wishard Guerra, A., Fuligni, A., Zucker, E., Lee, L., Obregon, N. B., & Spivak, A. (2011). Classroom dimensions predict early peer interaction when children are diverse in ethnicity, race, and home language. Early Childhood Research Quarterly, 26(4), 399–408. https://doi.org/10.1016/j.ecresq.2011.02.004	process	4	3	observed	Negative Emotionl Climate	4	4	Behavioral problems	3=RegressCoeff	HLM	.16	FALSE
471	Howes, C., Wishard Guerra, A., Fuligni, A., Zucker, E., Lee, L., Obregon, N. B., & Spivak, A. (2011). Classroom dimensions predict early peer interaction when children are diverse in ethnicity, race, and home language. Early Childhood Research Quarterly, 26(4), 399–408. https://doi.org/10.1016/j.ecresq.2011.02.004	process	4	3	observed	Negative Emotionl Climate	5	4	Social competence	3=RegressCoeff	HLM	0	FALSE
472	Howes, C., Wishard Guerra, A., Fuligni, A., Zucker, E., Lee, L., Obregon, N. B., & Spivak, A. (2011). Classroom dimensions predict early peer interaction when children are diverse in ethnicity, race, and home language. Early Childhood Research Quarterly, 26(4), 399–408. https://doi.org/10.1016/j.ecresq.2011.02.004	process	4	3	observed	Negative Emotionl Climate	6	4	Social-Emotional problems	3=RegressCoeff	HLM	.1	FALSE
473	Hu, B. Y., Fan, X., Wu, Y., LoCasale-Crouch, J., & Song, Z. (2020). Teacher–child interaction quality and Chinese children’s academic and cognitive development: New perspectives from piecewise growth modeling. Early Childhood Research Quarterly, 51, 242–255. psyh. https://doi.org/10.1016/j.ecresq.2019.10.003	process	1	1	observed	Emotionl Support	1	1	Math	1=Zero Order	Correlation	.338	FALSE
474	Hu, B. Y., Fan, X., Wu, Y., LoCasale-Crouch, J., & Song, Z. (2020). Teacher–child interaction quality and Chinese children’s academic and cognitive development: New perspectives from piecewise growth modeling. Early Childhood Research Quarterly, 51, 242–255. psyh. https://doi.org/10.1016/j.ecresq.2019.10.003	process	1	1	observed	Emotionl Support	1	3	Math	1=Zero Order	Correlation	.362	FALSE
475	Hu, B. Y., Fan, X., Wu, Y., LoCasale-Crouch, J., & Song, Z. (2020). Teacher–child interaction quality and Chinese children’s academic and cognitive development: New perspectives from piecewise growth modeling. Early Childhood Research Quarterly, 51, 242–255. psyh. https://doi.org/10.1016/j.ecresq.2019.10.003	process	1	1	observed	Emotionl Support	2	1	Literacy/Language	1=Zero Order	Correlation	.338	FALSE
476	Hu, B. Y., Fan, X., Wu, Y., LoCasale-Crouch, J., & Song, Z. (2020). Teacher–child interaction quality and Chinese children’s academic and cognitive development: New perspectives from piecewise growth modeling. Early Childhood Research Quarterly, 51, 242–255. psyh. https://doi.org/10.1016/j.ecresq.2019.10.003	process	1	1	observed	Emotionl Support	2	3	Literacy/Language	1=Zero Order	Correlation	.495	FALSE
477	Hu, B. Y., Fan, X., Wu, Y., LoCasale-Crouch, J., & Song, Z. (2020). Teacher–child interaction quality and Chinese children’s academic and cognitive development: New perspectives from piecewise growth modeling. Early Childhood Research Quarterly, 51, 242–255. psyh. https://doi.org/10.1016/j.ecresq.2019.10.003	process	1	1	observed	Emotionl Support	3	1	Behavioral skills	1=Zero Order	Correlation	.315	FALSE
478	Hu, B. Y., Fan, X., Wu, Y., LoCasale-Crouch, J., & Song, Z. (2020). Teacher–child interaction quality and Chinese children’s academic and cognitive development: New perspectives from piecewise growth modeling. Early Childhood Research Quarterly, 51, 242–255. psyh. https://doi.org/10.1016/j.ecresq.2019.10.003	process	1	1	observed	Emotionl Support	3	3	Behavioral skills	1=Zero Order	Correlation	-.016	FALSE
479	Hu, B. Y., Fan, X., Wu, Y., LoCasale-Crouch, J., & Song, Z. (2020). Teacher–child interaction quality and Chinese children’s academic and cognitive development: New perspectives from piecewise growth modeling. Early Childhood Research Quarterly, 51, 242–255. psyh. https://doi.org/10.1016/j.ecresq.2019.10.003	process	2	1	observed	Instrctionl Support	1	1	Math	1=Zero Order	Correlation	.252	FALSE
480	Hu, B. Y., Fan, X., Wu, Y., LoCasale-Crouch, J., & Song, Z. (2020). Teacher–child interaction quality and Chinese children’s academic and cognitive development: New perspectives from piecewise growth modeling. Early Childhood Research Quarterly, 51, 242–255. psyh. https://doi.org/10.1016/j.ecresq.2019.10.003	process	2	1	observed	Instrctionl Support	1	3	Math	1=Zero Order	Correlation	.358	FALSE
481	Hu, B. Y., Fan, X., Wu, Y., LoCasale-Crouch, J., & Song, Z. (2020). Teacher–child interaction quality and Chinese children’s academic and cognitive development: New perspectives from piecewise growth modeling. Early Childhood Research Quarterly, 51, 242–255. psyh. https://doi.org/10.1016/j.ecresq.2019.10.003	process	2	1	observed	Instrctionl Support	2	1	Literacy/Language	1=Zero Order	Correlation	.394	FALSE
482	Hu, B. Y., Fan, X., Wu, Y., LoCasale-Crouch, J., & Song, Z. (2020). Teacher–child interaction quality and Chinese children’s academic and cognitive development: New perspectives from piecewise growth modeling. Early Childhood Research Quarterly, 51, 242–255. psyh. https://doi.org/10.1016/j.ecresq.2019.10.003	process	2	1	observed	Instrctionl Support	2	3	Literacy/Language	1=Zero Order	Correlation	.45	FALSE
483	Hu, B. Y., Fan, X., Wu, Y., LoCasale-Crouch, J., & Song, Z. (2020). Teacher–child interaction quality and Chinese children’s academic and cognitive development: New perspectives from piecewise growth modeling. Early Childhood Research Quarterly, 51, 242–255. psyh. https://doi.org/10.1016/j.ecresq.2019.10.003	process	2	1	observed	Instrctionl Support	3	1	Behavioral skills	1=Zero Order	Correlation	.21	FALSE
484	Hu, B. Y., Fan, X., Wu, Y., LoCasale-Crouch, J., & Song, Z. (2020). Teacher–child interaction quality and Chinese children’s academic and cognitive development: New perspectives from piecewise growth modeling. Early Childhood Research Quarterly, 51, 242–255. psyh. https://doi.org/10.1016/j.ecresq.2019.10.003	process	2	1	observed	Instrctionl Support	3	3	Behavioral skills	1=Zero Order	Correlation	-.1	FALSE
485	Hu, B. Y., Fan, X., Wu, Y., LoCasale-Crouch, J., & Song, Z. (2020). Teacher–child interaction quality and Chinese children’s academic and cognitive development: New perspectives from piecewise growth modeling. Early Childhood Research Quarterly, 51, 242–255. psyh. https://doi.org/10.1016/j.ecresq.2019.10.003	process	3	1	observed	Classroom Organz/Chaos	1	1	Math	1=Zero Order	Correlation	.286	FALSE
486	Hu, B. Y., Fan, X., Wu, Y., LoCasale-Crouch, J., & Song, Z. (2020). Teacher–child interaction quality and Chinese children’s academic and cognitive development: New perspectives from piecewise growth modeling. Early Childhood Research Quarterly, 51, 242–255. psyh. https://doi.org/10.1016/j.ecresq.2019.10.003	process	3	1	observed	Classroom Organz/Chaos	1	3	Math	1=Zero Order	Correlation	.303	FALSE
487	Hu, B. Y., Fan, X., Wu, Y., LoCasale-Crouch, J., & Song, Z. (2020). Teacher–child interaction quality and Chinese children’s academic and cognitive development: New perspectives from piecewise growth modeling. Early Childhood Research Quarterly, 51, 242–255. psyh. https://doi.org/10.1016/j.ecresq.2019.10.003	process	3	1	observed	Classroom Organz/Chaos	2	1	Literacy/Language	1=Zero Order	Correlation	.455	FALSE
488	Hu, B. Y., Fan, X., Wu, Y., LoCasale-Crouch, J., & Song, Z. (2020). Teacher–child interaction quality and Chinese children’s academic and cognitive development: New perspectives from piecewise growth modeling. Early Childhood Research Quarterly, 51, 242–255. psyh. https://doi.org/10.1016/j.ecresq.2019.10.003	process	3	1	observed	Classroom Organz/Chaos	2	3	Literacy/Language	1=Zero Order	Correlation	.423	FALSE
489	Hu, B. Y., Fan, X., Wu, Y., LoCasale-Crouch, J., & Song, Z. (2020). Teacher–child interaction quality and Chinese children’s academic and cognitive development: New perspectives from piecewise growth modeling. Early Childhood Research Quarterly, 51, 242–255. psyh. https://doi.org/10.1016/j.ecresq.2019.10.003	process	3	1	observed	Classroom Organz/Chaos	3	1	Behavioral skills	1=Zero Order	Correlation	.182	FALSE
490	Hu, B. Y., Fan, X., Wu, Y., LoCasale-Crouch, J., & Song, Z. (2020). Teacher–child interaction quality and Chinese children’s academic and cognitive development: New perspectives from piecewise growth modeling. Early Childhood Research Quarterly, 51, 242–255. psyh. https://doi.org/10.1016/j.ecresq.2019.10.003	process	3	1	observed	Classroom Organz/Chaos	3	3	Behavioral skills	1=Zero Order	Correlation	-.039	FALSE
491	Hu, B. Y., Fan, X., Wu, Y., LoCasale-Crouch, J., & Song, Z. (2020). Teacher–child interaction quality and Chinese children’s academic and cognitive development: New perspectives from piecewise growth modeling. Early Childhood Research Quarterly, 51, 242–255. psyh. https://doi.org/10.1016/j.ecresq.2019.10.003	process	1	1	observed	Emotionl Support	1	3	Math	3=RegressCoeff	Piece-wise growth model	1.872	FALSE
492	Hu, B. Y., Fan, X., Wu, Y., LoCasale-Crouch, J., & Song, Z. (2020). Teacher–child interaction quality and Chinese children’s academic and cognitive development: New perspectives from piecewise growth modeling. Early Childhood Research Quarterly, 51, 242–255. psyh. https://doi.org/10.1016/j.ecresq.2019.10.003	process	1	1	observed	Emotionl Support	2	3	Literacy/Language	3=RegressCoeff	Piece-wise growth model	4.908	FALSE
493	Hu, B. Y., Fan, X., Wu, Y., LoCasale-Crouch, J., & Song, Z. (2020). Teacher–child interaction quality and Chinese children’s academic and cognitive development: New perspectives from piecewise growth modeling. Early Childhood Research Quarterly, 51, 242–255. psyh. https://doi.org/10.1016/j.ecresq.2019.10.003	process	2	1	observed	Instrctionl Support	1	3	Math	3=RegressCoeff	Piece-wise growth model	7.15	FALSE
494	Hu, B. Y., Fan, X., Wu, Y., LoCasale-Crouch, J., & Song, Z. (2020). Teacher–child interaction quality and Chinese children’s academic and cognitive development: New perspectives from piecewise growth modeling. Early Childhood Research Quarterly, 51, 242–255. psyh. https://doi.org/10.1016/j.ecresq.2019.10.003	process	2	1	observed	Instrctionl Support	2	3	Literacy/Language	3=RegressCoeff	Piece-wise growth model	19.631	FALSE
495	Hu, B. Y., Fan, X., Wu, Y., LoCasale-Crouch, J., & Song, Z. (2020). Teacher–child interaction quality and Chinese children’s academic and cognitive development: New perspectives from piecewise growth modeling. Early Childhood Research Quarterly, 51, 242–255. psyh. https://doi.org/10.1016/j.ecresq.2019.10.003	process	3	1	observed	Classroom Organz/Chaos	1	3	Math	3=RegressCoeff	Piece-wise growth model	-1.935	FALSE
496	Hu, B. Y., Fan, X., Wu, Y., LoCasale-Crouch, J., & Song, Z. (2020). Teacher–child interaction quality and Chinese children’s academic and cognitive development: New perspectives from piecewise growth modeling. Early Childhood Research Quarterly, 51, 242–255. psyh. https://doi.org/10.1016/j.ecresq.2019.10.003	process	3	1	observed	Classroom Organz/Chaos	2	3	Literacy/Language	3=RegressCoeff	Piece-wise growth model	-2.928	FALSE
497	Hu, B. Y., Fan, X., Wu, Z., LoCasale-Crouch, J., Yang, N., & Zhang, J. (2017). Teacher-child interactions and children’s cognitive and social skills in Chinese preschool classrooms. Children and Youth Services Review, 79, 78–86. https://doi.org/10.1016/j.childyouth.2017.05.028	process	1	3	observed	Emotionl Support	1	3	Math	3=RegressCoeff	HLM	.067	FALSE
498	Hu, B. Y., Fan, X., Wu, Z., LoCasale-Crouch, J., Yang, N., & Zhang, J. (2017). Teacher-child interactions and children’s cognitive and social skills in Chinese preschool classrooms. Children and Youth Services Review, 79, 78–86. https://doi.org/10.1016/j.childyouth.2017.05.028	process	1	3	observed	Emotionl Support	2	3	Literacy/Language	3=RegressCoeff	HLM	4.151	FALSE
499	Hu, B. Y., Fan, X., Wu, Z., LoCasale-Crouch, J., Yang, N., & Zhang, J. (2017). Teacher-child interactions and children’s cognitive and social skills in Chinese preschool classrooms. Children and Youth Services Review, 79, 78–86. https://doi.org/10.1016/j.childyouth.2017.05.028	process	1	3	observed	Emotionl Support	3	3	Behavioral skills	3=RegressCoeff	HLM	2.473	FALSE
500	Hu, B. Y., Fan, X., Wu, Z., LoCasale-Crouch, J., Yang, N., & Zhang, J. (2017). Teacher-child interactions and children’s cognitive and social skills in Chinese preschool classrooms. Children and Youth Services Review, 79, 78–86. https://doi.org/10.1016/j.childyouth.2017.05.028	process	1	3	observed	Emotionl Support	4	3	Behavioral problems	3=RegressCoeff	HLM	.607	FALSE
501	Hu, B. Y., Fan, X., Wu, Z., LoCasale-Crouch, J., Yang, N., & Zhang, J. (2017). Teacher-child interactions and children’s cognitive and social skills in Chinese preschool classrooms. Children and Youth Services Review, 79, 78–86. https://doi.org/10.1016/j.childyouth.2017.05.028	process	1	3	observed	Emotionl Support	5	3	Social competence	3=RegressCoeff	HLM	2.818	FALSE
502	Hu, B. Y., Fan, X., Wu, Z., LoCasale-Crouch, J., Yang, N., & Zhang, J. (2017). Teacher-child interactions and children’s cognitive and social skills in Chinese preschool classrooms. Children and Youth Services Review, 79, 78–86. https://doi.org/10.1016/j.childyouth.2017.05.028	process	2	3	observed	Instrctionl Support	1	3	Math	3=RegressCoeff	HLM	6.149	FALSE
503	Hu, B. Y., Fan, X., Wu, Z., LoCasale-Crouch, J., Yang, N., & Zhang, J. (2017). Teacher-child interactions and children’s cognitive and social skills in Chinese preschool classrooms. Children and Youth Services Review, 79, 78–86. https://doi.org/10.1016/j.childyouth.2017.05.028	process	2	3	observed	Instrctionl Support	2	3	Literacy/Language	3=RegressCoeff	HLM	13.329	FALSE
504	Hu, B. Y., Fan, X., Wu, Z., LoCasale-Crouch, J., Yang, N., & Zhang, J. (2017). Teacher-child interactions and children’s cognitive and social skills in Chinese preschool classrooms. Children and Youth Services Review, 79, 78–86. https://doi.org/10.1016/j.childyouth.2017.05.028	process	2	3	observed	Instrctionl Support	3	3	Behavioral skills	3=RegressCoeff	HLM	-1.372	FALSE
505	Hu, B. Y., Fan, X., Wu, Z., LoCasale-Crouch, J., Yang, N., & Zhang, J. (2017). Teacher-child interactions and children’s cognitive and social skills in Chinese preschool classrooms. Children and Youth Services Review, 79, 78–86. https://doi.org/10.1016/j.childyouth.2017.05.028	process	2	3	observed	Instrctionl Support	4	3	Behavioral problems	3=RegressCoeff	HLM	.18	FALSE
506	Hu, B. Y., Fan, X., Wu, Z., LoCasale-Crouch, J., Yang, N., & Zhang, J. (2017). Teacher-child interactions and children’s cognitive and social skills in Chinese preschool classrooms. Children and Youth Services Review, 79, 78–86. https://doi.org/10.1016/j.childyouth.2017.05.028	process	2	3	observed	Instrctionl Support	5	3	Social competence	3=RegressCoeff	HLM	-1.579	FALSE
507	Hu, B. Y., Fan, X., Wu, Z., LoCasale-Crouch, J., Yang, N., & Zhang, J. (2017). Teacher-child interactions and children’s cognitive and social skills in Chinese preschool classrooms. Children and Youth Services Review, 79, 78–86. https://doi.org/10.1016/j.childyouth.2017.05.028	process	3	3	observed	Classroom Organz/Chaos	1	3	Math	3=RegressCoeff	HLM	-.726	FALSE
508	Hu, B. Y., Fan, X., Wu, Z., LoCasale-Crouch, J., Yang, N., & Zhang, J. (2017). Teacher-child interactions and children’s cognitive and social skills in Chinese preschool classrooms. Children and Youth Services Review, 79, 78–86. https://doi.org/10.1016/j.childyouth.2017.05.028	process	3	3	observed	Classroom Organz/Chaos	2	3	Literacy/Language	3=RegressCoeff	HLM	-2.112	FALSE
509	Hu, B. Y., Fan, X., Wu, Z., LoCasale-Crouch, J., Yang, N., & Zhang, J. (2017). Teacher-child interactions and children’s cognitive and social skills in Chinese preschool classrooms. Children and Youth Services Review, 79, 78–86. https://doi.org/10.1016/j.childyouth.2017.05.028	process	3	3	observed	Classroom Organz/Chaos	3	3	Behavioral skills	3=RegressCoeff	HLM	-2.934	FALSE
510	Hu, B. Y., Fan, X., Wu, Z., LoCasale-Crouch, J., Yang, N., & Zhang, J. (2017). Teacher-child interactions and children’s cognitive and social skills in Chinese preschool classrooms. Children and Youth Services Review, 79, 78–86. https://doi.org/10.1016/j.childyouth.2017.05.028	process	3	3	observed	Classroom Organz/Chaos	4	3	Behavioral problems	3=RegressCoeff	HLM	-1.284	FALSE
511	Hu, B. Y., Fan, X., Wu, Z., LoCasale-Crouch, J., Yang, N., & Zhang, J. (2017). Teacher-child interactions and children’s cognitive and social skills in Chinese preschool classrooms. Children and Youth Services Review, 79, 78–86. https://doi.org/10.1016/j.childyouth.2017.05.028	process	3	3	observed	Classroom Organz/Chaos	5	3	Social competence	3=RegressCoeff	HLM	.8100000000000001	FALSE
512	Hu, B. Y., Teo, T., Wu, Z., & Nie, Y. (n.d.). Classroom quality and Chinese preschool Children’s approaches to learning. LEARNING AND INDIVIDUAL DIFFERENCES. Retrieved from http://proxy.library.nyu.edu/login?url=http://search.ebscohost.com/login.aspx?direct=true&db=edswss&AN=000397351100006&site=eds-live	process	1	3	observed	Emotionl Support	3	3	Behavioral skills	3=RegressCoeff	HLM	.329	FALSE
513	Hu, B. Y., Teo, T., Wu, Z., & Nie, Y. (n.d.). Classroom quality and Chinese preschool Children’s approaches to learning. LEARNING AND INDIVIDUAL DIFFERENCES. Retrieved from http://proxy.library.nyu.edu/login?url=http://search.ebscohost.com/login.aspx?direct=true&db=edswss&AN=000397351100006&site=eds-live	process	2	3	observed	Instrctionl Support	3	3	Behavioral skills	3=RegressCoeff	HLM	-.064	FALSE
514	Hu, B. Y., Teo, T., Wu, Z., & Nie, Y. (n.d.). Classroom quality and Chinese preschool Children’s approaches to learning. LEARNING AND INDIVIDUAL DIFFERENCES. Retrieved from http://proxy.library.nyu.edu/login?url=http://search.ebscohost.com/login.aspx?direct=true&db=edswss&AN=000397351100006&site=eds-live	process	3	3	observed	Classroom Organz/Chaos	3	3	Behavioral skills	3=RegressCoeff	HLM	-.211	FALSE
515	Hu, B. Y., Wu, H., Curby, T. W., Wu, Z., & Zhang, X. (2018). Teacher–child interaction quality, attitudes toward reading, and literacy achievement of Chinese preschool children: Mediation and moderation analysis. Learning and Individual Differences, 68, 1–11. psyh. https://doi.org/10.1016/j.lindif.2018.09.004	process	1	1	observed	Emotionl Support	2	1	Literacy/Language	1=Zero Order	Correlation	.355	FALSE
516	Hu, B. Y., Wu, H., Curby, T. W., Wu, Z., & Zhang, X. (2018). Teacher–child interaction quality, attitudes toward reading, and literacy achievement of Chinese preschool children: Mediation and moderation analysis. Learning and Individual Differences, 68, 1–11. psyh. https://doi.org/10.1016/j.lindif.2018.09.004	process	1	1	observed	Emotionl Support	2	3	Literacy/Language	1=Zero Order	Correlation	.355	FALSE
517	Hu, B. Y., Wu, H., Curby, T. W., Wu, Z., & Zhang, X. (2018). Teacher–child interaction quality, attitudes toward reading, and literacy achievement of Chinese preschool children: Mediation and moderation analysis. Learning and Individual Differences, 68, 1–11. psyh. https://doi.org/10.1016/j.lindif.2018.09.004	process	1	3	observed	Emotionl Support	2	3	Literacy/Language	1=Zero Order	Correlation	.355	FALSE
518	Hu, B. Y., Wu, H., Curby, T. W., Wu, Z., & Zhang, X. (2018). Teacher–child interaction quality, attitudes toward reading, and literacy achievement of Chinese preschool children: Mediation and moderation analysis. Learning and Individual Differences, 68, 1–11. psyh. https://doi.org/10.1016/j.lindif.2018.09.004	process	2	1	observed	Instrctionl Support	2	1	Literacy/Language	1=Zero Order	Correlation	.33	FALSE
519	Hu, B. Y., Wu, H., Curby, T. W., Wu, Z., & Zhang, X. (2018). Teacher–child interaction quality, attitudes toward reading, and literacy achievement of Chinese preschool children: Mediation and moderation analysis. Learning and Individual Differences, 68, 1–11. psyh. https://doi.org/10.1016/j.lindif.2018.09.004	process	2	1	observed	Instrctionl Support	2	3	Literacy/Language	1=Zero Order	Correlation	.31	FALSE
520	Hu, B. Y., Wu, H., Curby, T. W., Wu, Z., & Zhang, X. (2018). Teacher–child interaction quality, attitudes toward reading, and literacy achievement of Chinese preschool children: Mediation and moderation analysis. Learning and Individual Differences, 68, 1–11. psyh. https://doi.org/10.1016/j.lindif.2018.09.004	process	2	3	observed	Instrctionl Support	2	3	Literacy/Language	1=Zero Order	Correlation	.3	FALSE
521	Hu, B. Y., Wu, H., Curby, T. W., Wu, Z., & Zhang, X. (2018). Teacher–child interaction quality, attitudes toward reading, and literacy achievement of Chinese preschool children: Mediation and moderation analysis. Learning and Individual Differences, 68, 1–11. psyh. https://doi.org/10.1016/j.lindif.2018.09.004	process	3	1	observed	Classroom Organz/Chaos	2	1	Literacy/Language	1=Zero Order	Correlation	.335	FALSE
522	Hu, B. Y., Wu, H., Curby, T. W., Wu, Z., & Zhang, X. (2018). Teacher–child interaction quality, attitudes toward reading, and literacy achievement of Chinese preschool children: Mediation and moderation analysis. Learning and Individual Differences, 68, 1–11. psyh. https://doi.org/10.1016/j.lindif.2018.09.004	process	3	1	observed	Classroom Organz/Chaos	2	3	Literacy/Language	1=Zero Order	Correlation	.31	FALSE
523	Hu, B. Y., Wu, H., Curby, T. W., Wu, Z., & Zhang, X. (2018). Teacher–child interaction quality, attitudes toward reading, and literacy achievement of Chinese preschool children: Mediation and moderation analysis. Learning and Individual Differences, 68, 1–11. psyh. https://doi.org/10.1016/j.lindif.2018.09.004	process	3	3	observed	Classroom Organz/Chaos	2	3	Literacy/Language	1=Zero Order	Correlation	.36	FALSE
524	Hu, B. Y., Wu, H., Curby, T. W., Wu, Z., & Zhang, X. (2018). Teacher–child interaction quality, attitudes toward reading, and literacy achievement of Chinese preschool children: Mediation and moderation analysis. Learning and Individual Differences, 68, 1–11. psyh. https://doi.org/10.1016/j.lindif.2018.09.004	process	1	1	observed	Emotionl Support	2	3	Literacy/Language	3=RegressCoeff	SEM (standardised)	3.2115	FALSE
525	Hu, B. Y., Wu, H., Curby, T. W., Wu, Z., & Zhang, X. (2018). Teacher–child interaction quality, attitudes toward reading, and literacy achievement of Chinese preschool children: Mediation and moderation analysis. Learning and Individual Differences, 68, 1–11. psyh. https://doi.org/10.1016/j.lindif.2018.09.004	process	2	1	observed	Instrctionl Support	2	3	Literacy/Language	3=RegressCoeff	SEM (standardised)	1.282	FALSE
526	Hu, B. Y., Wu, H., Curby, T. W., Wu, Z., & Zhang, X. (2018). Teacher–child interaction quality, attitudes toward reading, and literacy achievement of Chinese preschool children: Mediation and moderation analysis. Learning and Individual Differences, 68, 1–11. psyh. https://doi.org/10.1016/j.lindif.2018.09.004	process	3	1	observed	Classroom Organz/Chaos	2	3	Literacy/Language	3=RegressCoeff	SEM (standardised)	-.297	FALSE
527	Hu, B. Y., Zhou, Y., Chen, L., Fan, X., & Winsler, A. (2017). Preschool expenditures and Chinese children’s academic performance: The mediating effect of teacher-child interaction quality. Early Childhood Research Quarterly, 41, 37–49. https://doi.org/10.1016/j.ecresq.2017.05.002	process	1	1	observed	Emotionl Support	1	1	Math	1=Zero Order	correlation	.24	FALSE
528	Hu, B. Y., Zhou, Y., Chen, L., Fan, X., & Winsler, A. (2017). Preschool expenditures and Chinese children’s academic performance: The mediating effect of teacher-child interaction quality. Early Childhood Research Quarterly, 41, 37–49. https://doi.org/10.1016/j.ecresq.2017.05.002	process	1	1	observed	Emotionl Support	2	1	Literacy/Language	1=Zero Order	correlation	.44	FALSE
529	Hu, B. Y., Zhou, Y., Chen, L., Fan, X., & Winsler, A. (2017). Preschool expenditures and Chinese children’s academic performance: The mediating effect of teacher-child interaction quality. Early Childhood Research Quarterly, 41, 37–49. https://doi.org/10.1016/j.ecresq.2017.05.002	process	2	1	observed	Instrctionl Support	1	1	Math	1=Zero Order	correlation	.32	FALSE
530	Hu, B. Y., Zhou, Y., Chen, L., Fan, X., & Winsler, A. (2017). Preschool expenditures and Chinese children’s academic performance: The mediating effect of teacher-child interaction quality. Early Childhood Research Quarterly, 41, 37–49. https://doi.org/10.1016/j.ecresq.2017.05.002	process	2	1	observed	Instrctionl Support	2	1	Literacy/Language	1=Zero Order	correlation	.55	FALSE
531	Hu, B. Y., Zhou, Y., Chen, L., Fan, X., & Winsler, A. (2017). Preschool expenditures and Chinese children’s academic performance: The mediating effect of teacher-child interaction quality. Early Childhood Research Quarterly, 41, 37–49. https://doi.org/10.1016/j.ecresq.2017.05.002	process	3	1	observed	Classroom Organz/Chaos	1	1	Math	1=Zero Order	correlation	.15	FALSE
532	Hu, B. Y., Zhou, Y., Chen, L., Fan, X., & Winsler, A. (2017). Preschool expenditures and Chinese children’s academic performance: The mediating effect of teacher-child interaction quality. Early Childhood Research Quarterly, 41, 37–49. https://doi.org/10.1016/j.ecresq.2017.05.002	process	3	1	observed	Classroom Organz/Chaos	2	1	Literacy/Language	1=Zero Order	correlation	.27	FALSE
533	Iruka, I. U., Curenton, S. M., Sims, J., Blitch, K. A., & Gardner, S. (2020). Factors associated with early school readiness profiles for Black girls. Early Childhood Research Quarterly, 51, 215–228. aph.	process	1	1	self_reported	Emotionl Support	1	1	Math	1=Zero Order	Correlation	.09	FALSE
534	Iruka, I. U., Curenton, S. M., Sims, J., Blitch, K. A., & Gardner, S. (2020). Factors associated with early school readiness profiles for Black girls. Early Childhood Research Quarterly, 51, 215–228. aph.	process	1	1	self_reported	Emotionl Support	2	1	Literacy/Language	1=Zero Order	Correlation	.085	FALSE
535	Iruka, I. U., Curenton, S. M., Sims, J., Blitch, K. A., & Gardner, S. (2020). Factors associated with early school readiness profiles for Black girls. Early Childhood Research Quarterly, 51, 215–228. aph.	process	1	1	self_reported	Emotionl Support	3	1	Behavioral skills	1=Zero Order	Correlation	.43	FALSE
536	Iruka, I. U., Curenton, S. M., Sims, J., Blitch, K. A., & Gardner, S. (2020). Factors associated with early school readiness profiles for Black girls. Early Childhood Research Quarterly, 51, 215–228. aph.	process	1	1	self_reported	Emotionl Support	4	1	Behavioral problems	1=Zero Order	Correlation	-.5	FALSE
537	Iruka, I. U., Curenton, S. M., Sims, J., Blitch, K. A., & Gardner, S. (2020). Factors associated with early school readiness profiles for Black girls. Early Childhood Research Quarterly, 51, 215–228. aph.	process	1	1	self_reported	Emotionl Support	5	1	Social competence	1=Zero Order	Correlation	.34	FALSE
538	Iruka, I. U., Curenton, S. M., Sims, J., Blitch, K. A., & Gardner, S. (2020). Factors associated with early school readiness profiles for Black girls. Early Childhood Research Quarterly, 51, 215–228. aph.	process	1	1	self_reported	Emotionl Support	6	1	Social-Emotional problems	1=Zero Order	Correlation	-.49	FALSE
539	Jeon, H.-J., Langill, C. C., Peterson, C. A., Luze, G. J., Carta, J. J., & Atwater, J. B. (2010). Children’s Individual Experiences in Early Care and Education: Relations with Overall Classroom Quality and Children’s School Readiness. Early Education and Development, 21(6), 912–939. Retrieved from http://proxy.library.nyu.edu/login?url=http://search.ebscohost.com/login.aspx?direct=true&db=eric&AN…	process	1	3	observed	Emotionl Support	1	3	Math	1=Zero Order	Intercorrelation	.04	FALSE
540	Jeon, H.-J., Langill, C. C., Peterson, C. A., Luze, G. J., Carta, J. J., & Atwater, J. B. (2010). Children’s Individual Experiences in Early Care and Education: Relations with Overall Classroom Quality and Children’s School Readiness. Early Education and Development, 21(6), 912–939. Retrieved from http://proxy.library.nyu.edu/login?url=http://search.ebscohost.com/login.aspx?direct=true&db=eric&AN…	process	1	3	observed	Emotionl Support	2	3	Literacy/Language	1=Zero Order	Intercorrelation	.07	FALSE
541	Jeon, H.-J., Langill, C. C., Peterson, C. A., Luze, G. J., Carta, J. J., & Atwater, J. B. (2010). Children’s Individual Experiences in Early Care and Education: Relations with Overall Classroom Quality and Children’s School Readiness. Early Education and Development, 21(6), 912–939. Retrieved from http://proxy.library.nyu.edu/login?url=http://search.ebscohost.com/login.aspx?direct=true&db=eric&AN…	process	1	3	observed	Emotionl Support	4	3	Behavioral problems	1=Zero Order	Intercorrelation	.14	FALSE
542	Jeon, H.-J., Langill, C. C., Peterson, C. A., Luze, G. J., Carta, J. J., & Atwater, J. B. (2010). Children’s Individual Experiences in Early Care and Education: Relations with Overall Classroom Quality and Children’s School Readiness. Early Education and Development, 21(6), 912–939. Retrieved from http://proxy.library.nyu.edu/login?url=http://search.ebscohost.com/login.aspx?direct=true&db=eric&AN…	process	5	3	observed	Global: Process Qual	1	3	Math	1=Zero Order	Intercorrelation	.07	FALSE
543	Jeon, H.-J., Langill, C. C., Peterson, C. A., Luze, G. J., Carta, J. J., & Atwater, J. B. (2010). Children’s Individual Experiences in Early Care and Education: Relations with Overall Classroom Quality and Children’s School Readiness. Early Education and Development, 21(6), 912–939. Retrieved from http://proxy.library.nyu.edu/login?url=http://search.ebscohost.com/login.aspx?direct=true&db=eric&AN…	process	5	3	observed	Global: Process Qual	2	3	Literacy/Language	1=Zero Order	Intercorrelation	.17	FALSE
544	Jeon, H.-J., Langill, C. C., Peterson, C. A., Luze, G. J., Carta, J. J., & Atwater, J. B. (2010). Children’s Individual Experiences in Early Care and Education: Relations with Overall Classroom Quality and Children’s School Readiness. Early Education and Development, 21(6), 912–939. Retrieved from http://proxy.library.nyu.edu/login?url=http://search.ebscohost.com/login.aspx?direct=true&db=eric&AN…	process	5	3	observed	Global: Process Qual	4	3	Behavioral problems	1=Zero Order	Intercorrelation	.23	FALSE
545	Jeon, L., Buettner, C. K., & Snyder, A. R. (2014). Pathways from teacher depression and child-care quality to child behavioral problems. Journal of Consulting and Clinical Psychology, 82(2), 225–235. https://doi.org/10.1037/a0035720	process	5	4	observed	Global: Process Qual	4	4	Behavioral problems	3=RegressCoeff	Path Analysis	-.1	FALSE
546	Jeon, L., Buettner, C. K., & Snyder, A. R. (2014). Pathways from teacher depression and child-care quality to child behavioral problems. Journal of Consulting and Clinical Psychology, 82(2), 225–235. https://doi.org/10.1037/a0035720	process	5	4	observed	Global: Process Qual	6	4	Social-Emotional problems	3=RegressCoeff	Path Analysis	.08	FALSE
547	Jung, E. (2014). Examining differences in kindergarteners’ mathematics learning: A closer look at instruction, socioeconomic status, and race. The Journal of Educational Research, 107(6), 429–439. https://doi.org/10.1080/00220671.2013.833074	process	2	1	self_reported	Instrctionl Support	2	3	Literacy/Language	3=RegressCoeff	HLM (unstandardized)	-.1776166666666667	TRUE
548	Jung, E., Zhang, Y., & Chiang, J. (2019). Teachers’ Mathematics Education and Readiness Beliefs, and Kindergarteners’ Mathematics Learning. International Journal of Education in Mathematics, Science and Technology, 7(2), 137–154. eric.	process	2	3	self_reported	Instrctionl Support	1	3	Math	1=Zero Order	Correlation	-.006	FALSE
549	Jung, Y., Zuniga, S., Howes, C., Jeon, H.-J., Parrish, D., Quick, H., … Hauser, A. (2016). Improving Latino children’s early language and literacy development: key features of early childhood education within family literacy programmes. EARLY CHILD DEVELOPMENT AND CARE. Retrieved from http://proxy.library.nyu.edu/login?url=http://search.ebscohost.com/login.aspx?direct=true&db=edswss&AN=0003758496…	process	1	3	observed	Emotionl Support	2	3	Literacy/Language	1=Zero Order	Correlation	-.14	FALSE
550	Jung, Y., Zuniga, S., Howes, C., Jeon, H.-J., Parrish, D., Quick, H., … Hauser, A. (2016). Improving Latino children’s early language and literacy development: key features of early childhood education within family literacy programmes. EARLY CHILD DEVELOPMENT AND CARE. Retrieved from http://proxy.library.nyu.edu/login?url=http://search.ebscohost.com/login.aspx?direct=true&db=edswss&AN=0003758496…	process	1	3	observed	Emotionl Support	3	3	Behavioral skills	1=Zero Order	Correlation	.27	FALSE
551	Jung, Y., Zuniga, S., Howes, C., Jeon, H.-J., Parrish, D., Quick, H., … Hauser, A. (2016). Improving Latino children’s early language and literacy development: key features of early childhood education within family literacy programmes. EARLY CHILD DEVELOPMENT AND CARE. Retrieved from http://proxy.library.nyu.edu/login?url=http://search.ebscohost.com/login.aspx?direct=true&db=edswss&AN=0003758496…	process	2	3	observed	Instrctionl Support	2	3	Literacy/Language	1=Zero Order	Correlation	-.1633333333333333	FALSE
552	Jung, Y., Zuniga, S., Howes, C., Jeon, H.-J., Parrish, D., Quick, H., … Hauser, A. (2016). Improving Latino children’s early language and literacy development: key features of early childhood education within family literacy programmes. EARLY CHILD DEVELOPMENT AND CARE. Retrieved from http://proxy.library.nyu.edu/login?url=http://search.ebscohost.com/login.aspx?direct=true&db=edswss&AN=0003758496…	process	2	3	observed	Instrctionl Support	3	3	Behavioral skills	1=Zero Order	Correlation	.38	FALSE
553	Jung, Y., Zuniga, S., Howes, C., Jeon, H.-J., Parrish, D., Quick, H., … Hauser, A. (2016). Improving Latino children’s early language and literacy development: key features of early childhood education within family literacy programmes. EARLY CHILD DEVELOPMENT AND CARE. Retrieved from http://proxy.library.nyu.edu/login?url=http://search.ebscohost.com/login.aspx?direct=true&db=edswss&AN=0003758496…	process	1	3	observed	Emotionl Support	2	3	Literacy/Language	3=RegressCoeff	MLM	.2933333333333333	FALSE
554	Jung, Y., Zuniga, S., Howes, C., Jeon, H.-J., Parrish, D., Quick, H., … Hauser, A. (2016). Improving Latino children’s early language and literacy development: key features of early childhood education within family literacy programmes. EARLY CHILD DEVELOPMENT AND CARE. Retrieved from http://proxy.library.nyu.edu/login?url=http://search.ebscohost.com/login.aspx?direct=true&db=edswss&AN=0003758496…	process	2	3	observed	Instrctionl Support	2	3	Literacy/Language	3=RegressCoeff	MLM	-1.54	FALSE
555	Kohl, K., Bihler, L.-M., Willard, J. A., Agache, A., & Leyendecker, B. (2019). Linking quantity and quality of early childhood education and care to children’s socio-emotional adjustment: A german cross-sectional study. Early Education and Development. psyh. https://doi.org/10.1080/10409289.2019.1650543	process	1	4	observed	Emotionl Support	4	4	Behavioral problems	3=RegressCoeff	Multiple regression	-.03	FALSE
556	Kohl, K., Bihler, L.-M., Willard, J. A., Agache, A., & Leyendecker, B. (2019). Linking quantity and quality of early childhood education and care to children’s socio-emotional adjustment: A german cross-sectional study. Early Education and Development. psyh. https://doi.org/10.1080/10409289.2019.1650543	process	1	4	observed	Emotionl Support	5	4	Social competence	3=RegressCoeff	Multiple regression	.14	FALSE
557	Kohl, K., Bihler, L.-M., Willard, J. A., Agache, A., & Leyendecker, B. (2019). Linking quantity and quality of early childhood education and care to children’s socio-emotional adjustment: A german cross-sectional study. Early Education and Development. psyh. https://doi.org/10.1080/10409289.2019.1650543	process	1	4	observed	Emotionl Support	6	4	Social-Emotional problems	3=RegressCoeff	Multiple regression	-.08	FALSE
558	Kohl, K., Bihler, L.-M., Willard, J. A., Agache, A., & Leyendecker, B. (2019). Linking quantity and quality of early childhood education and care to children’s socio-emotional adjustment: A german cross-sectional study. Early Education and Development. psyh. https://doi.org/10.1080/10409289.2019.1650543	process	3	4	observed	Classroom Organz/Chaos	4	4	Behavioral problems	3=RegressCoeff	Multiple regression	-.03	FALSE
559	Kohl, K., Bihler, L.-M., Willard, J. A., Agache, A., & Leyendecker, B. (2019). Linking quantity and quality of early childhood education and care to children’s socio-emotional adjustment: A german cross-sectional study. Early Education and Development. psyh. https://doi.org/10.1080/10409289.2019.1650543	process	3	4	observed	Classroom Organz/Chaos	5	4	Social competence	3=RegressCoeff	Multiple regression	-.07	FALSE
560	Kohl, K., Bihler, L.-M., Willard, J. A., Agache, A., & Leyendecker, B. (2019). Linking quantity and quality of early childhood education and care to children’s socio-emotional adjustment: A german cross-sectional study. Early Education and Development. psyh. https://doi.org/10.1080/10409289.2019.1650543	process	3	4	observed	Classroom Organz/Chaos	6	4	Social-Emotional problems	3=RegressCoeff	Multiple regression	.11	FALSE
561	Kohl, K., Willard, J. A., Agache, A., Bihler, L.-M., & Leyendecker, B. (2019). Classroom Quality, Classroom Composition, and Age at Entry: Experiences in Early Childhood Education and Care and Single and Dual Language Learners’ German Vocabulary. AERA Open, 5(1). eric. http://search.ebscohost.com/login.aspx?direct=true&db=eric&AN=EJ1210500&site=ehost-live&scope=site	process	1	4	observed	Emotionl Support	2	4	Literacy/Language	3=RegressCoeff	MLM (unstandardised)	.85	TRUE
562	Kohl, K., Willard, J. A., Agache, A., Bihler, L.-M., & Leyendecker, B. (2019). Classroom Quality, Classroom Composition, and Age at Entry: Experiences in Early Childhood Education and Care and Single and Dual Language Learners’ German Vocabulary. AERA Open, 5(1). eric. http://search.ebscohost.com/login.aspx?direct=true&db=eric&AN=EJ1210500&site=ehost-live&scope=site	process	2	4	observed	Instrctionl Support	2	4	Literacy/Language	3=RegressCoeff	MLM (unstandardised)	.24	TRUE
563	Kohl, K., Willard, J. A., Agache, A., Bihler, L.-M., & Leyendecker, B. (2019). Classroom Quality, Classroom Composition, and Age at Entry: Experiences in Early Childhood Education and Care and Single and Dual Language Learners’ German Vocabulary. AERA Open, 5(1). eric. http://search.ebscohost.com/login.aspx?direct=true&db=eric&AN=EJ1210500&site=ehost-live&scope=site	process	3	4	observed	Classroom Organz/Chaos	2	4	Literacy/Language	3=RegressCoeff	MLM (unstandardised)	.74	TRUE
564	Kwon, K.-A., Jeon, S., Jeon, L., & Castle, S. (2019). The role of teachers’ depressive symptoms in classroom quality and child developmental outcomes in Early Head Start programs. Learning and Individual Differences, 74. psyh. https://doi.org/10.1016/j.lindif.2019.06.002	process	1	3	observed	Emotionl Support	2	3	Literacy/Language	3=RegressCoeff	Three-level direct (unstandardized)	.87	TRUE
565	Kwon, K.-A., Jeon, S., Jeon, L., & Castle, S. (2019). The role of teachers’ depressive symptoms in classroom quality and child developmental outcomes in Early Head Start programs. Learning and Individual Differences, 74. psyh. https://doi.org/10.1016/j.lindif.2019.06.002	process	1	3	observed	Emotionl Support	4	3	Behavioral problems	3=RegressCoeff	Three-level direct (unstandardized)	-.33	TRUE
566	Kwon, K.-A., Jeon, S., Jeon, L., & Castle, S. (2019). The role of teachers’ depressive symptoms in classroom quality and child developmental outcomes in Early Head Start programs. Learning and Individual Differences, 74. psyh. https://doi.org/10.1016/j.lindif.2019.06.002	process	1	3	observed	Emotionl Support	5	3	Social competence	3=RegressCoeff	Three-level direct (unstandardized)	.5566666667	TRUE
567	Kwon, K.-A., Jeon, S., Jeon, L., & Castle, S. (2019). The role of teachers’ depressive symptoms in classroom quality and child developmental outcomes in Early Head Start programs. Learning and Individual Differences, 74. psyh. https://doi.org/10.1016/j.lindif.2019.06.002	process	2	3	observed	Instrctionl Support	2	3	Literacy/Language	3=RegressCoeff	Three-level direct (unstandardized)	.6899999999999999	TRUE
568	Kwon, K.-A., Jeon, S., Jeon, L., & Castle, S. (2019). The role of teachers’ depressive symptoms in classroom quality and child developmental outcomes in Early Head Start programs. Learning and Individual Differences, 74. psyh. https://doi.org/10.1016/j.lindif.2019.06.002	process	2	3	observed	Instrctionl Support	4	3	Behavioral problems	3=RegressCoeff	Three-level direct (unstandardized)	-.205	TRUE
569	Kwon, K.-A., Jeon, S., Jeon, L., & Castle, S. (2019). The role of teachers’ depressive symptoms in classroom quality and child developmental outcomes in Early Head Start programs. Learning and Individual Differences, 74. psyh. https://doi.org/10.1016/j.lindif.2019.06.002	process	2	3	observed	Instrctionl Support	5	3	Social competence	3=RegressCoeff	Three-level direct (unstandardized)	.63	TRUE
570	Leyva, D., Weiland, C., Barata, M., Yoshikawa, H., Snow, C., Treviño, E., & Rolla, A. (2015). Teacher-Child Interactions in Chile and Their Associations With Prekindergarten Outcomes. Child Development, 86(3), 781–799. https://doi.org/10.1111/cdev.12342	process	1	3	observed	Emotionl Support	1	3	Math	3=RegressCoeff	MLM (Quadratic)	.2	FALSE
571	Leyva, D., Weiland, C., Barata, M., Yoshikawa, H., Snow, C., Treviño, E., & Rolla, A. (2015). Teacher-Child Interactions in Chile and Their Associations With Prekindergarten Outcomes. Child Development, 86(3), 781–799. https://doi.org/10.1111/cdev.12342	process	1	3	observed	Emotionl Support	2	3	Literacy/Language	3=RegressCoeff	MLM (Quadratic)	.3133333333333333	FALSE
572	Leyva, D., Weiland, C., Barata, M., Yoshikawa, H., Snow, C., Treviño, E., & Rolla, A. (2015). Teacher-Child Interactions in Chile and Their Associations With Prekindergarten Outcomes. Child Development, 86(3), 781–799. https://doi.org/10.1111/cdev.12342	process	1	3	observed	Emotionl Support	3	3	Behavioral skills	3=RegressCoeff	MLM (Quadratic)	.085	FALSE
573	Leyva, D., Weiland, C., Barata, M., Yoshikawa, H., Snow, C., Treviño, E., & Rolla, A. (2015). Teacher-Child Interactions in Chile and Their Associations With Prekindergarten Outcomes. Child Development, 86(3), 781–799. https://doi.org/10.1111/cdev.12342	process	2	3	observed	Instrctionl Support	1	3	Math	3=RegressCoeff	MLM (Quadratic)	.06	FALSE
574	Leyva, D., Weiland, C., Barata, M., Yoshikawa, H., Snow, C., Treviño, E., & Rolla, A. (2015). Teacher-Child Interactions in Chile and Their Associations With Prekindergarten Outcomes. Child Development, 86(3), 781–799. https://doi.org/10.1111/cdev.12342	process	2	3	observed	Instrctionl Support	2	3	Literacy/Language	3=RegressCoeff	MLM (Quadratic)	-.0466666666666667	FALSE
575	Leyva, D., Weiland, C., Barata, M., Yoshikawa, H., Snow, C., Treviño, E., & Rolla, A. (2015). Teacher-Child Interactions in Chile and Their Associations With Prekindergarten Outcomes. Child Development, 86(3), 781–799. https://doi.org/10.1111/cdev.12342	process	2	3	observed	Instrctionl Support	3	3	Behavioral skills	3=RegressCoeff	MLM (Quadratic)	-.1605	FALSE
576	Leyva, D., Weiland, C., Barata, M., Yoshikawa, H., Snow, C., Treviño, E., & Rolla, A. (2015). Teacher-Child Interactions in Chile and Their Associations With Prekindergarten Outcomes. Child Development, 86(3), 781–799. https://doi.org/10.1111/cdev.12342	process	3	3	observed	Classroom Organz/Chaos	1	3	Math	3=RegressCoeff	MLM (Quadratic)	.42	FALSE
577	Leyva, D., Weiland, C., Barata, M., Yoshikawa, H., Snow, C., Treviño, E., & Rolla, A. (2015). Teacher-Child Interactions in Chile and Their Associations With Prekindergarten Outcomes. Child Development, 86(3), 781–799. https://doi.org/10.1111/cdev.12342	process	3	3	observed	Classroom Organz/Chaos	2	3	Literacy/Language	3=RegressCoeff	MLM (Quadratic)	.32	FALSE
578	Leyva, D., Weiland, C., Barata, M., Yoshikawa, H., Snow, C., Treviño, E., & Rolla, A. (2015). Teacher-Child Interactions in Chile and Their Associations With Prekindergarten Outcomes. Child Development, 86(3), 781–799. https://doi.org/10.1111/cdev.12342	process	3	3	observed	Classroom Organz/Chaos	3	3	Behavioral skills	3=RegressCoeff	MLM (Quadratic)	.1125	FALSE
579	Li, K., Pan, Y., Hu, B., Burchinal, M., De Marco, A., Fan, X., & Qin, J. (2016). Early childhood education quality and child outcomes in China: Evidence from Zhejiang Province. Early Childhood Research Quarterly, 36, 427–438. https://doi.org/10.1016/j.ecresq.2016.01.009	process	2	3	observed	Instrctionl Support	1	3	Math	1=Zero Order	correlation	.22	FALSE
580	Li, K., Pan, Y., Hu, B., Burchinal, M., De Marco, A., Fan, X., & Qin, J. (2016). Early childhood education quality and child outcomes in China: Evidence from Zhejiang Province. Early Childhood Research Quarterly, 36, 427–438. https://doi.org/10.1016/j.ecresq.2016.01.009	process	2	3	observed	Instrctionl Support	2	3	Literacy/Language	1=Zero Order	correlation	.21	FALSE
581	Li, K., Pan, Y., Hu, B., Burchinal, M., De Marco, A., Fan, X., & Qin, J. (2016). Early childhood education quality and child outcomes in China: Evidence from Zhejiang Province. Early Childhood Research Quarterly, 36, 427–438. https://doi.org/10.1016/j.ecresq.2016.01.009	process	2	3	observed	Instrctionl Support	5	3	Social competence	1=Zero Order	correlation	.225	FALSE
582	Li, K., Pan, Y., Hu, B., Burchinal, M., De Marco, A., Fan, X., & Qin, J. (2016). Early childhood education quality and child outcomes in China: Evidence from Zhejiang Province. Early Childhood Research Quarterly, 36, 427–438. https://doi.org/10.1016/j.ecresq.2016.01.009	process	5	3	observed	Global: Process Qual	1	3	Math	1=Zero Order	correlation	.23	FALSE
583	Li, K., Pan, Y., Hu, B., Burchinal, M., De Marco, A., Fan, X., & Qin, J. (2016). Early childhood education quality and child outcomes in China: Evidence from Zhejiang Province. Early Childhood Research Quarterly, 36, 427–438. https://doi.org/10.1016/j.ecresq.2016.01.009	process	5	3	observed	Global: Process Qual	2	3	Literacy/Language	1=Zero Order	correlation	.23	FALSE
584	Li, K., Pan, Y., Hu, B., Burchinal, M., De Marco, A., Fan, X., & Qin, J. (2016). Early childhood education quality and child outcomes in China: Evidence from Zhejiang Province. Early Childhood Research Quarterly, 36, 427–438. https://doi.org/10.1016/j.ecresq.2016.01.009	process	5	3	observed	Global: Process Qual	5	3	Social competence	1=Zero Order	correlation	.24	FALSE
585	Li, K., Pan, Y., Hu, B., Burchinal, M., De Marco, A., Fan, X., & Qin, J. (2016). Early childhood education quality and child outcomes in China: Evidence from Zhejiang Province. Early Childhood Research Quarterly, 36, 427–438. https://doi.org/10.1016/j.ecresq.2016.01.009	process	2	3	observed	Instrctionl Support	1	3	Math	3=RegressCoeff	HLM (Unstandardized)	.385	TRUE
586	Li, K., Pan, Y., Hu, B., Burchinal, M., De Marco, A., Fan, X., & Qin, J. (2016). Early childhood education quality and child outcomes in China: Evidence from Zhejiang Province. Early Childhood Research Quarterly, 36, 427–438. https://doi.org/10.1016/j.ecresq.2016.01.009	process	2	3	observed	Instrctionl Support	2	3	Literacy/Language	3=RegressCoeff	HLM (Unstandardized)	.24	TRUE
587	Li, K., Pan, Y., Hu, B., Burchinal, M., De Marco, A., Fan, X., & Qin, J. (2016). Early childhood education quality and child outcomes in China: Evidence from Zhejiang Province. Early Childhood Research Quarterly, 36, 427–438. https://doi.org/10.1016/j.ecresq.2016.01.009	process	2	3	observed	Instrctionl Support	5	3	Social competence	3=RegressCoeff	HLM (Unstandardized)	.195	TRUE
588	Limlingan, M. C., McWayne, C. M., Sanders, E. A., & López, M. L. (2020). Classroom Language Contexts as Predictors of Latinx Preschool Dual Language Learners’ School Readiness. American Educational Research Journal, 57(1), 339–370. eric.	process	1	3	observed	Emotionl Support	2	3	Literacy/Language	1=Zero Order	Correlation	.01	FALSE
589	Limlingan, M. C., McWayne, C. M., Sanders, E. A., & López, M. L. (2020). Classroom Language Contexts as Predictors of Latinx Preschool Dual Language Learners’ School Readiness. American Educational Research Journal, 57(1), 339–370. eric.	process	1	3	observed	Emotionl Support	3	3	Behavioral skills	1=Zero Order	Correlation	.07	FALSE
590	Limlingan, M. C., McWayne, C. M., Sanders, E. A., & López, M. L. (2020). Classroom Language Contexts as Predictors of Latinx Preschool Dual Language Learners’ School Readiness. American Educational Research Journal, 57(1), 339–370. eric.	process	1	3	observed	Emotionl Support	2	3	Literacy/Language	3=RegressCoeff	MLM	.51	FALSE
591	Limlingan, M. C., McWayne, C. M., Sanders, E. A., & López, M. L. (2020). Classroom Language Contexts as Predictors of Latinx Preschool Dual Language Learners’ School Readiness. American Educational Research Journal, 57(1), 339–370. eric.	process	1	3	observed	Emotionl Support	3	3	Behavioral skills	3=RegressCoeff	MLM	.2	FALSE
592	Lin, Y.-C., & Magnuson, K. A. (2018). Classroom quality and children’s academic skills in child care centers: Understanding the role of teacher qualifications. Early Childhood Research Quarterly, 42, 215–227. https://doi.org/10.1016/j.ecresq.2017.10.003	process	1	2	observed	Emotionl Support	1	3	Math	1=Zero Order	Correlation	.16	FALSE
593	Lin, Y.-C., & Magnuson, K. A. (2018). Classroom quality and children’s academic skills in child care centers: Understanding the role of teacher qualifications. Early Childhood Research Quarterly, 42, 215–227. https://doi.org/10.1016/j.ecresq.2017.10.003	process	1	2	observed	Emotionl Support	2	3	Literacy/Language	1=Zero Order	Correlation	.13	FALSE
594	Lin, Y.-C., & Magnuson, K. A. (2018). Classroom quality and children’s academic skills in child care centers: Understanding the role of teacher qualifications. Early Childhood Research Quarterly, 42, 215–227. https://doi.org/10.1016/j.ecresq.2017.10.003	process	1	2	observed	Emotionl Support	8	3	Global score	1=Zero Order	Correlation	.2	FALSE
595	Lin, Y.-C., & Magnuson, K. A. (2018). Classroom quality and children’s academic skills in child care centers: Understanding the role of teacher qualifications. Early Childhood Research Quarterly, 42, 215–227. https://doi.org/10.1016/j.ecresq.2017.10.003	process	5	2	observed	Global: Process Qual	1	3	Math	1=Zero Order	Correlation	.14	FALSE
596	Lin, Y.-C., & Magnuson, K. A. (2018). Classroom quality and children’s academic skills in child care centers: Understanding the role of teacher qualifications. Early Childhood Research Quarterly, 42, 215–227. https://doi.org/10.1016/j.ecresq.2017.10.003	process	5	2	observed	Global: Process Qual	2	3	Literacy/Language	1=Zero Order	Correlation	.11	FALSE
597	Lin, Y.-C., & Magnuson, K. A. (2018). Classroom quality and children’s academic skills in child care centers: Understanding the role of teacher qualifications. Early Childhood Research Quarterly, 42, 215–227. https://doi.org/10.1016/j.ecresq.2017.10.003	process	5	2	observed	Global: Process Qual	8	3	Global score	1=Zero Order	Correlation	.17	FALSE
598	Lippard, C. N., La Paro, K. M., Rouse, H. L., & Crosby, D. A. (2018). A Closer Look at Teacher-Child Relationships and Classroom Emotional Context in Preschool. CHILD & YOUTH CARE FORUM, 47(1), 1–21. https://doi.org/10.1007/s10566-017-9414-1	process	1	1	observed	Emotionl Support	1	1	Math	3=RegressCoeff	MV	-.03	FALSE
599	Lippard, C. N., La Paro, K. M., Rouse, H. L., & Crosby, D. A. (2018). A Closer Look at Teacher-Child Relationships and Classroom Emotional Context in Preschool. CHILD & YOUTH CARE FORUM, 47(1), 1–21. https://doi.org/10.1007/s10566-017-9414-1	process	1	1	observed	Emotionl Support	2	1	Literacy/Language	3=RegressCoeff	MV	-.05	FALSE
600	Lippard, C. N., La Paro, K. M., Rouse, H. L., & Crosby, D. A. (2018). A Closer Look at Teacher-Child Relationships and Classroom Emotional Context in Preschool. CHILD & YOUTH CARE FORUM, 47(1), 1–21. https://doi.org/10.1007/s10566-017-9414-1	process	1	1	observed	Emotionl Support	3	1	Behavioral skills	3=RegressCoeff	MV	0	FALSE
601	Lippard, C. N., La Paro, K. M., Rouse, H. L., & Crosby, D. A. (2018). A Closer Look at Teacher-Child Relationships and Classroom Emotional Context in Preschool. CHILD & YOUTH CARE FORUM, 47(1), 1–21. https://doi.org/10.1007/s10566-017-9414-1	process	1	1	observed	Emotionl Support	4	1	Behavioral problems	3=RegressCoeff	MV	0	FALSE
602	Lippard, C. N., La Paro, K. M., Rouse, H. L., & Crosby, D. A. (2018). A Closer Look at Teacher-Child Relationships and Classroom Emotional Context in Preschool. CHILD & YOUTH CARE FORUM, 47(1), 1–21. https://doi.org/10.1007/s10566-017-9414-1	process	1	1	self_reported	Emotionl Support	1	1	Math	3=RegressCoeff	MV	.61	FALSE
603	Lippard, C. N., La Paro, K. M., Rouse, H. L., & Crosby, D. A. (2018). A Closer Look at Teacher-Child Relationships and Classroom Emotional Context in Preschool. CHILD & YOUTH CARE FORUM, 47(1), 1–21. https://doi.org/10.1007/s10566-017-9414-1	process	1	1	self_reported	Emotionl Support	2	1	Literacy/Language	3=RegressCoeff	MV	1.5	FALSE
604	Lippard, C. N., La Paro, K. M., Rouse, H. L., & Crosby, D. A. (2018). A Closer Look at Teacher-Child Relationships and Classroom Emotional Context in Preschool. CHILD & YOUTH CARE FORUM, 47(1), 1–21. https://doi.org/10.1007/s10566-017-9414-1	process	1	1	self_reported	Emotionl Support	3	1	Behavioral skills	3=RegressCoeff	MV	.41	FALSE
605	Lippard, C. N., La Paro, K. M., Rouse, H. L., & Crosby, D. A. (2018). A Closer Look at Teacher-Child Relationships and Classroom Emotional Context in Preschool. CHILD & YOUTH CARE FORUM, 47(1), 1–21. https://doi.org/10.1007/s10566-017-9414-1	process	1	1	self_reported	Emotionl Support	4	1	Behavioral problems	3=RegressCoeff	MV	-.26	FALSE
606	Lippard, C. N., La Paro, K. M., Rouse, H. L., & Crosby, D. A. (2018). A Closer Look at Teacher-Child Relationships and Classroom Emotional Context in Preschool. CHILD & YOUTH CARE FORUM, 47(1), 1–21. https://doi.org/10.1007/s10566-017-9414-1	process	4	1	self_reported	Negative Emotionl Climate	1	1	Math	3=RegressCoeff	MV	-1.67	FALSE
607	Lippard, C. N., La Paro, K. M., Rouse, H. L., & Crosby, D. A. (2018). A Closer Look at Teacher-Child Relationships and Classroom Emotional Context in Preschool. CHILD & YOUTH CARE FORUM, 47(1), 1–21. https://doi.org/10.1007/s10566-017-9414-1	process	4	1	self_reported	Negative Emotionl Climate	2	1	Literacy/Language	3=RegressCoeff	MV	-2.72	FALSE
608	Lippard, C. N., La Paro, K. M., Rouse, H. L., & Crosby, D. A. (2018). A Closer Look at Teacher-Child Relationships and Classroom Emotional Context in Preschool. CHILD & YOUTH CARE FORUM, 47(1), 1–21. https://doi.org/10.1007/s10566-017-9414-1	process	4	1	self_reported	Negative Emotionl Climate	3	1	Behavioral skills	3=RegressCoeff	MV	-.59	FALSE
609	Lippard, C. N., La Paro, K. M., Rouse, H. L., & Crosby, D. A. (2018). A Closer Look at Teacher-Child Relationships and Classroom Emotional Context in Preschool. CHILD & YOUTH CARE FORUM, 47(1), 1–21. https://doi.org/10.1007/s10566-017-9414-1	process	4	1	self_reported	Negative Emotionl Climate	4	1	Behavioral problems	3=RegressCoeff	MV	1.23	FALSE
610	Logan, J., Piasta, S., Justice, L., Schatschneider, C., & Petrill, S. (2011). Children's attendance rates and quality of teacher-child interactions in at-risk preschool classrooms: Contribution to children's expressive language growth. Child & Youth Care Forum, 40(6), 457-477. Retrieved from http://proxy.library.nyu.edu/login?url=http://search.ebscohost.com/login.aspx?direct=true&db=sih&AN=674475…	process	2	3	observed	Instrctionl Support	2	3	Literacy/Language	3=RegressCoeff	HLM	.023	FALSE
611	Logan, J., Piasta, S., Justice, L., Schatschneider, C., & Petrill, S. (2011). Children's attendance rates and quality of teacher-child interactions in at-risk preschool classrooms: Contribution to children's expressive language growth. Child & Youth Care Forum, 40(6), 457-477. Retrieved from http://proxy.library.nyu.edu/login?url=http://search.ebscohost.com/login.aspx?direct=true&db=sih&AN=674475…	process	2	3	observed	Instrctionl Support	2	3	Literacy/Language	3=RegressCoeff	HLM	-1.607	FALSE
612	Lohndorf, R. T., Vermeer, H. J., Cárcamo, R. A., De la Harpe, C., & Mesman, J. (2019). Preschoolers’ problem behavior, prosocial behavior, and language ability in a Latin-American context: The roles of child executive functions and socialization environments. Early Childhood Research Quarterly, 48, 36–49. psyh. https://doi.org/10.1016/j.ecresq.2019.02.005	process	5	2	observed	Global: Process Qual	2	2	Literacy/Language	1=Zero Order	Correlation	-.02	FALSE
613	Lohndorf, R. T., Vermeer, H. J., Cárcamo, R. A., De la Harpe, C., & Mesman, J. (2019). Preschoolers’ problem behavior, prosocial behavior, and language ability in a Latin-American context: The roles of child executive functions and socialization environments. Early Childhood Research Quarterly, 48, 36–49. psyh. https://doi.org/10.1016/j.ecresq.2019.02.005	process	5	2	observed	Global: Process Qual	3	2	Behavioral skills	1=Zero Order	Correlation	-.04	FALSE
614	Lohndorf, R. T., Vermeer, H. J., Cárcamo, R. A., De la Harpe, C., & Mesman, J. (2019). Preschoolers’ problem behavior, prosocial behavior, and language ability in a Latin-American context: The roles of child executive functions and socialization environments. Early Childhood Research Quarterly, 48, 36–49. psyh. https://doi.org/10.1016/j.ecresq.2019.02.005	process	5	2	observed	Global: Process Qual	5	2	Social competence	1=Zero Order	Correlation	-.1	FALSE
615	Lohndorf, R. T., Vermeer, H. J., Cárcamo, R. A., De la Harpe, C., & Mesman, J. (2019). Preschoolers’ problem behavior, prosocial behavior, and language ability in a Latin-American context: The roles of child executive functions and socialization environments. Early Childhood Research Quarterly, 48, 36–49. psyh. https://doi.org/10.1016/j.ecresq.2019.02.005	process	5	2	observed	Global: Process Qual	2	2	Literacy/Language	3=RegressCoeff	HMR	-.02	FALSE
616	Lohndorf, R. T., Vermeer, H. J., Cárcamo, R. A., De la Harpe, C., & Mesman, J. (2019). Preschoolers’ problem behavior, prosocial behavior, and language ability in a Latin-American context: The roles of child executive functions and socialization environments. Early Childhood Research Quarterly, 48, 36–49. psyh. https://doi.org/10.1016/j.ecresq.2019.02.005	process	5	2	observed	Global: Process Qual	3	2	Behavioral skills	3=RegressCoeff	HMR	-.04	FALSE
617	Lohndorf, R. T., Vermeer, H. J., Cárcamo, R. A., De la Harpe, C., & Mesman, J. (2019). Preschoolers’ problem behavior, prosocial behavior, and language ability in a Latin-American context: The roles of child executive functions and socialization environments. Early Childhood Research Quarterly, 48, 36–49. psyh. https://doi.org/10.1016/j.ecresq.2019.02.005	process	5	2	observed	Global: Process Qual	5	2	Social competence	3=RegressCoeff	HMR	-.11	FALSE
618	Lowenstein, A. E., Friedman-Krauss, A. H., Raver, C. C., Jones, S. M., & Pess, R. A. (n.d.). School Climate, Teacher-Child Closeness, and Low-Income Children’s Academic Skills in Kindergarten. Journal of Educational and Developmental Psychology, 5(2), 89–108. https://doi.org/10.5539/jedp.v5n2p89	process	1	2	self_reported	Emotionl Support	1	2	Math	1=Zero Order	Correlation	.35	FALSE
619	Lowenstein, A. E., Friedman-Krauss, A. H., Raver, C. C., Jones, S. M., & Pess, R. A. (n.d.). School Climate, Teacher-Child Closeness, and Low-Income Children’s Academic Skills in Kindergarten. Journal of Educational and Developmental Psychology, 5(2), 89–108. https://doi.org/10.5539/jedp.v5n2p89	process	1	2	self_reported	Emotionl Support	2	2	Literacy/Language	1=Zero Order	Correlation	.38	FALSE
620	Lowenstein, A. E., Friedman-Krauss, A. H., Raver, C. C., Jones, S. M., & Pess, R. A. (n.d.). School Climate, Teacher-Child Closeness, and Low-Income Children’s Academic Skills in Kindergarten. Journal of Educational and Developmental Psychology, 5(2), 89–108. https://doi.org/10.5539/jedp.v5n2p89	process	1	2	self_reported	Emotionl Support	1	2	Math	3=RegressCoeff	MLM (Unstandardized)	.05	TRUE
621	Lowenstein, A. E., Friedman-Krauss, A. H., Raver, C. C., Jones, S. M., & Pess, R. A. (n.d.). School Climate, Teacher-Child Closeness, and Low-Income Children’s Academic Skills in Kindergarten. Journal of Educational and Developmental Psychology, 5(2), 89–108. https://doi.org/10.5539/jedp.v5n2p89	process	1	2	self_reported	Emotionl Support	2	2	Literacy/Language	3=RegressCoeff	MLM	.04	FALSE
622	Luchtel, M., Hughes, K., Luze, G., Bruna, K. R., & Peterson, C. (2010). A Comparison of Teacher-Rated Classroom Conduct, Social Skills, and Teacher-Child Relationship Quality between Preschool English Learners and Preschool English Speakers. NHSA Dialog, 13(2), 92–111. Retrieved from http://proxy.library.nyu.edu/login?url=https://search.proquest.com/docview/742873392?accountid=12768	process	5	4	self_reported	Global: Process Qual	2	4	Literacy/Language	1=Zero Order	Correlation	.09	FALSE
623	Luchtel, M., Hughes, K., Luze, G., Bruna, K. R., & Peterson, C. (2010). A Comparison of Teacher-Rated Classroom Conduct, Social Skills, and Teacher-Child Relationship Quality between Preschool English Learners and Preschool English Speakers. NHSA Dialog, 13(2), 92–111. Retrieved from http://proxy.library.nyu.edu/login?url=https://search.proquest.com/docview/742873392?accountid=12768	process	5	4	observed	Global: Process Qual	4	4	Behavioral problems	1=Zero Order	correlation	-.06	FALSE
624	Maldonado‐Carreño, C., Yoshikawa, H., Escallón, E., Ponguta, L. A., Nieto, A. M., Kagan, S. L., ... & Motta, A. (2021). Measuring the quality of early childhood education: Associations with children’s development from a national study with the IMCEIC tool in Colombia. Child Development	process	2	3	observed	Instrctionl Support	1	3	Math	3=RegressCoeff	HLM	5.59	FALSE
625	Maldonado‐Carreño, C., Yoshikawa, H., Escallón, E., Ponguta, L. A., Nieto, A. M., Kagan, S. L., ... & Motta, A. (2021). Measuring the quality of early childhood education: Associations with children’s development from a national study with the IMCEIC tool in Colombia. Child Development	process	2	3	observed	Instrctionl Support	2	3	Literacy/Language	3=RegressCoeff	HLM	3.89	FALSE
626	Maldonado‐Carreño, C., Yoshikawa, H., Escallón, E., Ponguta, L. A., Nieto, A. M., Kagan, S. L., ... & Motta, A. (2021). Measuring the quality of early childhood education: Associations with children’s development from a national study with the IMCEIC tool in Colombia. Child Development	process	2	3	observed	Instrctionl Support	3	3	Behavioral skills	3=RegressCoeff	HLM	6.22	FALSE
627	Maldonado‐Carreño, C., Yoshikawa, H., Escallón, E., Ponguta, L. A., Nieto, A. M., Kagan, S. L., ... & Motta, A. (2021). Measuring the quality of early childhood education: Associations with children’s development from a national study with the IMCEIC tool in Colombia. Child Development	process	2	3	observed	Instrctionl Support	4	3	Behavioral problems	3=RegressCoeff	HLM	-3.59	FALSE
628	Maldonado‐Carreño, C., Yoshikawa, H., Escallón, E., Ponguta, L. A., Nieto, A. M., Kagan, S. L., ... & Motta, A. (2021). Measuring the quality of early childhood education: Associations with children’s development from a national study with the IMCEIC tool in Colombia. Child Development	process	2	3	observed	Instrctionl Support	5	3	Social competence	3=RegressCoeff	HLM	6.055	FALSE
629	Maldonado‐Carreño, C., Yoshikawa, H., Escallón, E., Ponguta, L. A., Nieto, A. M., Kagan, S. L., ... & Motta, A. (2021). Measuring the quality of early childhood education: Associations with children’s development from a national study with the IMCEIC tool in Colombia. Child Development	process	2	3	observed	Instrctionl Support	7	3	Motor skills	3=RegressCoeff	HLM	6.03	FALSE
630	Malloy, C. (2019). Associations between Classroom Language Composition, Teacher Social-Emotional Support, and Dual Language Learning Preschoolers’ Social Behavior. Early Education and Development, 30(4), 439–455. eric.	process	1	3	observed	Emotionl Support	3	3	Behavioral skills	1=Zero Order	Correlation	.09	FALSE
631	Malloy, C. (2019). Associations between Classroom Language Composition, Teacher Social-Emotional Support, and Dual Language Learning Preschoolers’ Social Behavior. Early Education and Development, 30(4), 439–455. eric.	process	1	3	observed	Emotionl Support	4	3	Behavioral problems	1=Zero Order	Correlation	.07	FALSE
632	Malloy, C. (2019). Associations between Classroom Language Composition, Teacher Social-Emotional Support, and Dual Language Learning Preschoolers’ Social Behavior. Early Education and Development, 30(4), 439–455. eric.	process	1	3	observed	Emotionl Support	3	3	Behavioral skills	3=RegressCoeff	Mixed Effects (Unstandardised)	2.32	TRUE
633	Malloy, C. (2019). Associations between Classroom Language Composition, Teacher Social-Emotional Support, and Dual Language Learning Preschoolers’ Social Behavior. Early Education and Development, 30(4), 439–455. eric.	process	1	3	observed	Emotionl Support	4	3	Behavioral problems	3=RegressCoeff	Mixed Effects (Unstandardised)	-1.74	TRUE
634	McCormick, M. P., O’Connor, E. E., Cappella, E., & McClowry, S. G. (2013). Estimating Causal Effects of Teacher-Child Relationships on Reading and Math Achievement in a High-Risk Sample: A Multi-Level Propensity Score Matching Approach (p. 9). Society for Research on Educational Effectiveness. 2040 Sheridan Road, Evanston, IL 60208. Retrieved from http://proxy.library.nyu.edu/login?url=https://se…	process	5	2	self_reported	Global: Process Qual	1	2	Math	1=Zero Order	correlation	.075	FALSE
635	McCormick, M. P., O’Connor, E. E., Cappella, E., & McClowry, S. G. (2013). Estimating Causal Effects of Teacher-Child Relationships on Reading and Math Achievement in a High-Risk Sample: A Multi-Level Propensity Score Matching Approach (p. 9). Society for Research on Educational Effectiveness. 2040 Sheridan Road, Evanston, IL 60208. Retrieved from http://proxy.library.nyu.edu/login?url=https://se…	process	5	2	self_reported	Global: Process Qual	2	2	Literacy/Language	1=Zero Order	correlation	.08	FALSE
636	McCormick, M. P., O’Connor, E. E., Cappella, E., & McClowry, S. G. (2013). Estimating Causal Effects of Teacher-Child Relationships on Reading and Math Achievement in a High-Risk Sample: A Multi-Level Propensity Score Matching Approach (p. 9). Society for Research on Educational Effectiveness. 2040 Sheridan Road, Evanston, IL 60208. Retrieved from http://proxy.library.nyu.edu/login?url=https://se…	process	5	2	self_reported	Global: Process Qual	4	2	Behavioral problems	1=Zero Order	correlation	-.16	FALSE
637	McCoy, D. C. ( 1 ), & Wolf, S. ( 2 ). (2018). Changes in classroom quality predict Ghanaian preschoolers’ gains in academic and social-emotional skills. Developmental Psychology, 54(8), 1582–1599. https://doi.org/10.1037/dev0000546	process	1	1	observed	Emotionl Support	1	3	Math	3=RegressCoeff	MLM	.0385	FALSE
638	McCoy, D. C. ( 1 ), & Wolf, S. ( 2 ). (2018). Changes in classroom quality predict Ghanaian preschoolers’ gains in academic and social-emotional skills. Developmental Psychology, 54(8), 1582–1599. https://doi.org/10.1037/dev0000546	process	1	1	observed	Emotionl Support	2	3	Literacy/Language	3=RegressCoeff	MLM	.003	FALSE
639	McCoy, D. C. ( 1 ), & Wolf, S. ( 2 ). (2018). Changes in classroom quality predict Ghanaian preschoolers’ gains in academic and social-emotional skills. Developmental Psychology, 54(8), 1582–1599. https://doi.org/10.1037/dev0000546	process	1	1	observed	Emotionl Support	3	3	Behavioral skills	3=RegressCoeff	MLM	.012	FALSE
640	McCoy, D. C. ( 1 ), & Wolf, S. ( 2 ). (2018). Changes in classroom quality predict Ghanaian preschoolers’ gains in academic and social-emotional skills. Developmental Psychology, 54(8), 1582–1599. https://doi.org/10.1037/dev0000546	process	1	1	observed	Emotionl Support	5	3	Social competence	3=RegressCoeff	MLM	.01	FALSE
641	McCoy, D. C. ( 1 ), & Wolf, S. ( 2 ). (2018). Changes in classroom quality predict Ghanaian preschoolers’ gains in academic and social-emotional skills. Developmental Psychology, 54(8), 1582–1599. https://doi.org/10.1037/dev0000546	process	2	1	observed	Instrctionl Support	1	3	Math	3=RegressCoeff	MLM	.003	FALSE
642	McCoy, D. C. ( 1 ), & Wolf, S. ( 2 ). (2018). Changes in classroom quality predict Ghanaian preschoolers’ gains in academic and social-emotional skills. Developmental Psychology, 54(8), 1582–1599. https://doi.org/10.1037/dev0000546	process	2	1	observed	Instrctionl Support	2	3	Literacy/Language	3=RegressCoeff	MLM	.036	FALSE
643	McCoy, D. C. ( 1 ), & Wolf, S. ( 2 ). (2018). Changes in classroom quality predict Ghanaian preschoolers’ gains in academic and social-emotional skills. Developmental Psychology, 54(8), 1582–1599. https://doi.org/10.1037/dev0000546	process	2	1	observed	Instrctionl Support	3	3	Behavioral skills	3=RegressCoeff	MLM	.053	FALSE
644	McCoy, D. C. ( 1 ), & Wolf, S. ( 2 ). (2018). Changes in classroom quality predict Ghanaian preschoolers’ gains in academic and social-emotional skills. Developmental Psychology, 54(8), 1582–1599. https://doi.org/10.1037/dev0000546	process	2	1	observed	Instrctionl Support	5	3	Social competence	3=RegressCoeff	MLM	.066	FALSE
645	McCoy, D. C., Connors, M. C., Morris, P. A., Yoshikawa, H., & Friedman-Krauss, A. H. (2015). Neighborhood Economic Disadvantage and Children’s Cognitive and Social-Emotional Development: Exploring Head Start Classroom Quality as a Mediating Mechanism. Early Childhood Research Quarterly, 32, 150–159. https://doi.org/10.1016/j.ecresq.2015.04.003	process	1	3	observed	Emotionl Support	1	3	Math	1=Zero Order	Correlation	.06	FALSE
646	McCoy, D. C., Connors, M. C., Morris, P. A., Yoshikawa, H., & Friedman-Krauss, A. H. (2015). Neighborhood Economic Disadvantage and Children’s Cognitive and Social-Emotional Development: Exploring Head Start Classroom Quality as a Mediating Mechanism. Early Childhood Research Quarterly, 32, 150–159. https://doi.org/10.1016/j.ecresq.2015.04.003	process	1	3	observed	Emotionl Support	2	3	Literacy/Language	1=Zero Order	Correlation	.07	FALSE
647	McCoy, D. C., Connors, M. C., Morris, P. A., Yoshikawa, H., & Friedman-Krauss, A. H. (2015). Neighborhood Economic Disadvantage and Children’s Cognitive and Social-Emotional Development: Exploring Head Start Classroom Quality as a Mediating Mechanism. Early Childhood Research Quarterly, 32, 150–159. https://doi.org/10.1016/j.ecresq.2015.04.003	process	1	3	observed	Emotionl Support	4	3	Behavioral problems	1=Zero Order	Correlation	.02	FALSE
648	McCoy, D. C., Connors, M. C., Morris, P. A., Yoshikawa, H., & Friedman-Krauss, A. H. (2015). Neighborhood Economic Disadvantage and Children’s Cognitive and Social-Emotional Development: Exploring Head Start Classroom Quality as a Mediating Mechanism. Early Childhood Research Quarterly, 32, 150–159. https://doi.org/10.1016/j.ecresq.2015.04.003	process	4	3	observed	Negative Emotionl Climate	1	3	Math	1=Zero Order	Correlation	-.08	FALSE
649	McCoy, D. C., Connors, M. C., Morris, P. A., Yoshikawa, H., & Friedman-Krauss, A. H. (2015). Neighborhood Economic Disadvantage and Children’s Cognitive and Social-Emotional Development: Exploring Head Start Classroom Quality as a Mediating Mechanism. Early Childhood Research Quarterly, 32, 150–159. https://doi.org/10.1016/j.ecresq.2015.04.003	process	4	3	observed	Negative Emotionl Climate	2	3	Literacy/Language	1=Zero Order	Correlation	-.08	FALSE
650	McCoy, D. C., Connors, M. C., Morris, P. A., Yoshikawa, H., & Friedman-Krauss, A. H. (2015). Neighborhood Economic Disadvantage and Children’s Cognitive and Social-Emotional Development: Exploring Head Start Classroom Quality as a Mediating Mechanism. Early Childhood Research Quarterly, 32, 150–159. https://doi.org/10.1016/j.ecresq.2015.04.003	process	4	3	observed	Negative Emotionl Climate	3	3	Behavioral skills	1=Zero Order	Correlation	.01	FALSE
651	McCoy, D. C., Connors, M. C., Morris, P. A., Yoshikawa, H., & Friedman-Krauss, A. H. (2015). Neighborhood Economic Disadvantage and Children’s Cognitive and Social-Emotional Development: Exploring Head Start Classroom Quality as a Mediating Mechanism. Early Childhood Research Quarterly, 32, 150–159. https://doi.org/10.1016/j.ecresq.2015.04.003	process	1	3	observed	Emotionl Support	1	3	Math	3=RegressCoeff	MSEM	999	FALSE
652	McCoy, D. C., Connors, M. C., Morris, P. A., Yoshikawa, H., & Friedman-Krauss, A. H. (2015). Neighborhood Economic Disadvantage and Children’s Cognitive and Social-Emotional Development: Exploring Head Start Classroom Quality as a Mediating Mechanism. Early Childhood Research Quarterly, 32, 150–159. https://doi.org/10.1016/j.ecresq.2015.04.003	process	1	3	observed	Emotionl Support	2	3	Literacy/Language	3=RegressCoeff	SEM	999	FALSE
653	McCoy, D. C., Connors, M. C., Morris, P. A., Yoshikawa, H., & Friedman-Krauss, A. H. (2015). Neighborhood Economic Disadvantage and Children’s Cognitive and Social-Emotional Development: Exploring Head Start Classroom Quality as a Mediating Mechanism. Early Childhood Research Quarterly, 32, 150–159. https://doi.org/10.1016/j.ecresq.2015.04.003	process	1	3	observed	Emotionl Support	4	3	Behavioral problems	3=RegressCoeff	SEM	999	FALSE
654	McCoy, D. C., Connors, M. C., Morris, P. A., Yoshikawa, H., & Friedman-Krauss, A. H. (2015). Neighborhood Economic Disadvantage and Children’s Cognitive and Social-Emotional Development: Exploring Head Start Classroom Quality as a Mediating Mechanism. Early Childhood Research Quarterly, 32, 150–159. https://doi.org/10.1016/j.ecresq.2015.04.003	process	4	3	observed	Negative Emotionl Climate	1	3	Math	3=RegressCoeff	SEM	999	FALSE
655	McCoy, D. C., Connors, M. C., Morris, P. A., Yoshikawa, H., & Friedman-Krauss, A. H. (2015). Neighborhood Economic Disadvantage and Children’s Cognitive and Social-Emotional Development: Exploring Head Start Classroom Quality as a Mediating Mechanism. Early Childhood Research Quarterly, 32, 150–159. https://doi.org/10.1016/j.ecresq.2015.04.003	process	4	3	observed	Negative Emotionl Climate	2	3	Literacy/Language	3=RegressCoeff	SEM	999	FALSE
656	McCoy, D. C., Connors, M. C., Morris, P. A., Yoshikawa, H., & Friedman-Krauss, A. H. (2015). Neighborhood Economic Disadvantage and Children’s Cognitive and Social-Emotional Development: Exploring Head Start Classroom Quality as a Mediating Mechanism. Early Childhood Research Quarterly, 32, 150–159. https://doi.org/10.1016/j.ecresq.2015.04.003	process	4	3	observed	Negative Emotionl Climate	4	3	Behavioral problems	3=RegressCoeff	SEM	.204	FALSE
657	McGinty, A. S., Justice, L. M., Piasta, S. B., Kaderavek, J., & Fan, X. (2012). Does context matter? Explicit print instruction during reading varies in its influence by child and classroom factors. Early Childhood Research Quarterly, 27(1), 77–89. https://doi.org/10.1016/j.ecresq.2011.05.002	process	2	3	observed	Instrctionl Support	2	3	Literacy/Language	3=RegressCoeff	HLM	.035	FALSE
658	McGinty, A. S., Justice, L. M., Piasta, S. B., Kaderavek, J., & Fan, X. (2012). Does context matter? Explicit print instruction during reading varies in its influence by child and classroom factors. Early Childhood Research Quarterly, 27(1), 77–89. https://doi.org/10.1016/j.ecresq.2011.05.002	process	5	3	observed	Global: Process Qual	2	3	Literacy/Language	3=RegressCoeff	HLM	.15	FALSE
659	Moen, A. L., Sheridan, S. M., Schumacher, R. E., & Cheng, K. C. (2019). Early Childhood Student-Teacher Relationships: What Is the Role of Classroom Climate for Children Who Are Disadvantaged? Early Childhood Education Journal, 47(3), 331–341. eric.	process	1	3	observed	Emotionl Support	4	3	Behavioral problems	3=RegressCoeff	Latent difference score analysis (standardized)	-.18	FALSE
660	Moen, A. L., Sheridan, S. M., Schumacher, R. E., & Cheng, K. C. (2019). Early Childhood Student-Teacher Relationships: What Is the Role of Classroom Climate for Children Who Are Disadvantaged? Early Childhood Education Journal, 47(3), 331–341. eric.	process	2	3	observed	Instrctionl Support	4	3	Behavioral problems	3=RegressCoeff	Latent difference score analysis (standardized)	999	FALSE
661	Moen, A. L., Sheridan, S. M., Schumacher, R. E., & Cheng, K. C. (2019). Early Childhood Student-Teacher Relationships: What Is the Role of Classroom Climate for Children Who Are Disadvantaged? Early Childhood Education Journal, 47(3), 331–341. eric.	process	3	3	observed	Classroom Organz/Chaos	4	3	Behavioral problems	3=RegressCoeff	Latent difference score analysis (standardized)	999	FALSE
662	Mohamed, A. H. H. (2018). Gender as a moderator of the association between teacher–child relationship and social skills in preschool. Early Child Development and Care, 188(12), 1711–1725. psyh. https://doi.org/10.1080/03004430.2016.1278371	process	1	3	self_reported	Emotionl Support	4	3	Behavioral problems	1=Zero Order	correlation	.075	FALSE
663	Mohamed, A. H. H. (2018). Gender as a moderator of the association between teacher–child relationship and social skills in preschool. Early Child Development and Care, 188(12), 1711–1725. psyh. https://doi.org/10.1080/03004430.2016.1278371	process	1	3	self_reported	Emotionl Support	5	3	Social competence	1=Zero Order	correlation	.19	FALSE
664	Mohamed, A. H. H. (2018). Gender as a moderator of the association between teacher–child relationship and social skills in preschool. Early Child Development and Care, 188(12), 1711–1725. psyh. https://doi.org/10.1080/03004430.2016.1278371	process	4	3	self_reported	Negative Emotionl Climate	4	3	Behavioral problems	1=Zero Order	correlation	.33	FALSE
665	Mohamed, A. H. H. (2018). Gender as a moderator of the association between teacher–child relationship and social skills in preschool. Early Child Development and Care, 188(12), 1711–1725. psyh. https://doi.org/10.1080/03004430.2016.1278371	process	4	3	self_reported	Negative Emotionl Climate	5	3	Social competence	1=Zero Order	correlation	-.13	FALSE
666	Mortensen, J. A., & Barnett, M. A. (2019). Intrusive parenting, teacher sensitivity, and negative emotionality on the development of emotion regulation in early head start toddlers. Infant Behavior & Development, 55, 10–21. https://doi.org/10.1016/j.infbeh.2019.01.004	process	1	4	observed	Emotionl Support	5	4	Social competence	1=Zero Order	correlation	-.04	FALSE
667	Mortensen, J. A., & Barnett, M. A. (2019). Intrusive parenting, teacher sensitivity, and negative emotionality on the development of emotion regulation in early head start toddlers. Infant Behavior & Development, 55, 10–21. https://doi.org/10.1016/j.infbeh.2019.01.004	process	1	4	observed	Emotionl Support	6	4	Social-Emotional problems	1=Zero Order	correlation	.01	FALSE
668	Neuenschwander, R., Friedman-Krauss, A., Raver, C., & Blair, C. (2017). Teacher Stress Predicts Child Executive Function: Moderation by School Poverty. EARLY EDUCATION AND DEVELOPMENT. Retrieved from http://proxy.library.nyu.edu/login?url=http://search.ebscohost.com/login.aspx?direct=true&db=edswss&AN=000423293900007&site=eds-live	process	1	3	observed	Emotionl Support	3	3	Behavioral skills	1=Zero Order	Intercorrelation	.36	FALSE
669	Neuenschwander, R., Friedman-Krauss, A., Raver, C., & Blair, C. (2017). Teacher Stress Predicts Child Executive Function: Moderation by School Poverty. EARLY EDUCATION AND DEVELOPMENT. Retrieved from http://proxy.library.nyu.edu/login?url=http://search.ebscohost.com/login.aspx?direct=true&db=edswss&AN=000423293900007&site=eds-live	process	2	3	observed	Instrctionl Support	3	3	Behavioral skills	1=Zero Order	Intercorrelation	.08	FALSE
670	Neuenschwander, R., Friedman-Krauss, A., Raver, C., & Blair, C. (2017). Teacher Stress Predicts Child Executive Function: Moderation by School Poverty. EARLY EDUCATION AND DEVELOPMENT. Retrieved from http://proxy.library.nyu.edu/login?url=http://search.ebscohost.com/login.aspx?direct=true&db=edswss&AN=000423293900007&site=eds-live	process	3	3	observed	Classroom Organz/Chaos	3	3	Behavioral skills	1=Zero Order	Intercorrelation	.31	FALSE
671	Neuenschwander, R., Friedman-Krauss, A., Raver, C., & Blair, C. (2017). Teacher Stress Predicts Child Executive Function: Moderation by School Poverty. EARLY EDUCATION AND DEVELOPMENT. Retrieved from http://proxy.library.nyu.edu/login?url=http://search.ebscohost.com/login.aspx?direct=true&db=edswss&AN=000423293900007&site=eds-live	process	1	3	observed	Emotionl Support	3	3	Behavioral skills	3=RegressCoeff	MLM (stamdardised )	.2	FALSE
672	Neuenschwander, R., Friedman-Krauss, A., Raver, C., & Blair, C. (2017). Teacher Stress Predicts Child Executive Function: Moderation by School Poverty. EARLY EDUCATION AND DEVELOPMENT. Retrieved from http://proxy.library.nyu.edu/login?url=http://search.ebscohost.com/login.aspx?direct=true&db=edswss&AN=000423293900007&site=eds-live	process	2	3	observed	Instrctionl Support	3	3	Behavioral skills	3=RegressCoeff	MLM (stamdardised )	0	FALSE
673	Neuenschwander, R., Friedman-Krauss, A., Raver, C., & Blair, C. (2017). Teacher Stress Predicts Child Executive Function: Moderation by School Poverty. EARLY EDUCATION AND DEVELOPMENT. Retrieved from http://proxy.library.nyu.edu/login?url=http://search.ebscohost.com/login.aspx?direct=true&db=edswss&AN=000423293900007&site=eds-live	process	3	3	observed	Classroom Organz/Chaos	3	3	Behavioral skills	3=RegressCoeff	MLM (stamdardised )	.11	FALSE
674	Nguyen, T., Ansari, A., Pianta, R. C., Whittaker, J. V., Vitiello, V. E., & Ruzek, E. (2020). The classroom relational environment and children’s early development in preschool. Social Development. psyh. https://doi.org/10.1111/sode.12447	process	1	3	self_reported	Emotionl Support	1	3	Math	1=Zero Order	Correlation	.06	FALSE
675	Nguyen, T., Ansari, A., Pianta, R. C., Whittaker, J. V., Vitiello, V. E., & Ruzek, E. (2020). The classroom relational environment and children’s early development in preschool. Social Development. psyh. https://doi.org/10.1111/sode.12447	process	1	3	self_reported	Emotionl Support	2	3	Literacy/Language	1=Zero Order	Correlation	.065	FALSE
676	Nguyen, T., Ansari, A., Pianta, R. C., Whittaker, J. V., Vitiello, V. E., & Ruzek, E. (2020). The classroom relational environment and children’s early development in preschool. Social Development. psyh. https://doi.org/10.1111/sode.12447	process	1	3	self_reported	Emotionl Support	3	3	Behavioral skills	1=Zero Order	Correlation	.08666666667	FALSE
677	Nguyen, T., Ansari, A., Pianta, R. C., Whittaker, J. V., Vitiello, V. E., & Ruzek, E. (2020). The classroom relational environment and children’s early development in preschool. Social Development. psyh. https://doi.org/10.1111/sode.12447	process	1	3	self_reported	Emotionl Support	4	3	Behavioral problems	1=Zero Order	Correlation	.01	FALSE
678	Nguyen, T., Ansari, A., Pianta, R. C., Whittaker, J. V., Vitiello, V. E., & Ruzek, E. (2020). The classroom relational environment and children’s early development in preschool. Social Development. psyh. https://doi.org/10.1111/sode.12447	process	1	3	self_reported	Emotionl Support	5	3	Social competence	1=Zero Order	Correlation	.11	FALSE
679	Nguyen, T., Ansari, A., Pianta, R. C., Whittaker, J. V., Vitiello, V. E., & Ruzek, E. (2020). The classroom relational environment and children’s early development in preschool. Social Development. psyh. https://doi.org/10.1111/sode.12447	process	1	3	self_reported	Emotionl Support	6	3	Social-Emotional problems	1=Zero Order	Correlation	.04	FALSE
680	Nguyen, T., Ansari, A., Pianta, R. C., Whittaker, J. V., Vitiello, V. E., & Ruzek, E. (2020). The classroom relational environment and children’s early development in preschool. Social Development. psyh. https://doi.org/10.1111/sode.12447	process	4	3	self_reported	Negative Emotionl Climate	1	3	Math	1=Zero Order	Correlation	-.02	FALSE
681	Nguyen, T., Ansari, A., Pianta, R. C., Whittaker, J. V., Vitiello, V. E., & Ruzek, E. (2020). The classroom relational environment and children’s early development in preschool. Social Development. psyh. https://doi.org/10.1111/sode.12447	process	4	3	self_reported	Negative Emotionl Climate	2	3	Literacy/Language	1=Zero Order	Correlation	-.03	FALSE
682	Nguyen, T., Ansari, A., Pianta, R. C., Whittaker, J. V., Vitiello, V. E., & Ruzek, E. (2020). The classroom relational environment and children’s early development in preschool. Social Development. psyh. https://doi.org/10.1111/sode.12447	process	4	3	self_reported	Negative Emotionl Climate	3	3	Behavioral skills	1=Zero Order	Correlation	-.09	FALSE
683	Nguyen, T., Ansari, A., Pianta, R. C., Whittaker, J. V., Vitiello, V. E., & Ruzek, E. (2020). The classroom relational environment and children’s early development in preschool. Social Development. psyh. https://doi.org/10.1111/sode.12447	process	4	3	self_reported	Negative Emotionl Climate	4	3	Behavioral problems	1=Zero Order	Correlation	.49	FALSE
684	Nguyen, T., Ansari, A., Pianta, R. C., Whittaker, J. V., Vitiello, V. E., & Ruzek, E. (2020). The classroom relational environment and children’s early development in preschool. Social Development. psyh. https://doi.org/10.1111/sode.12447	process	4	3	self_reported	Negative Emotionl Climate	5	3	Social competence	1=Zero Order	Correlation	-.29	FALSE
685	Nguyen, T., Ansari, A., Pianta, R. C., Whittaker, J. V., Vitiello, V. E., & Ruzek, E. (2020). The classroom relational environment and children’s early development in preschool. Social Development. psyh. https://doi.org/10.1111/sode.12447	process	4	3	self_reported	Negative Emotionl Climate	6	3	Social-Emotional problems	1=Zero Order	Correlation	-.36	FALSE
686	Nguyen, T., Ansari, A., Pianta, R. C., Whittaker, J. V., Vitiello, V. E., & Ruzek, E. (2020). The classroom relational environment and children’s early development in preschool. Social Development. psyh. https://doi.org/10.1111/sode.12447	process	5	3	observed	Global: Process Qual	1	3	Math	1=Zero Order	Correlation	.025	FALSE
687	Nguyen, T., Ansari, A., Pianta, R. C., Whittaker, J. V., Vitiello, V. E., & Ruzek, E. (2020). The classroom relational environment and children’s early development in preschool. Social Development. psyh. https://doi.org/10.1111/sode.12447	process	5	3	observed	Global: Process Qual	2	3	Literacy/Language	1=Zero Order	Correlation	.01	FALSE
688	Nguyen, T., Ansari, A., Pianta, R. C., Whittaker, J. V., Vitiello, V. E., & Ruzek, E. (2020). The classroom relational environment and children’s early development in preschool. Social Development. psyh. https://doi.org/10.1111/sode.12447	process	5	3	observed	Global: Process Qual	3	3	Behavioral skills	1=Zero Order	Correlation	-.005	FALSE
689	Nguyen, T., Ansari, A., Pianta, R. C., Whittaker, J. V., Vitiello, V. E., & Ruzek, E. (2020). The classroom relational environment and children’s early development in preschool. Social Development. psyh. https://doi.org/10.1111/sode.12447	process	5	3	observed	Global: Process Qual	4	3	Behavioral problems	1=Zero Order	Correlation	-.03	FALSE
690	Nguyen, T., Ansari, A., Pianta, R. C., Whittaker, J. V., Vitiello, V. E., & Ruzek, E. (2020). The classroom relational environment and children’s early development in preschool. Social Development. psyh. https://doi.org/10.1111/sode.12447	process	5	3	observed	Global: Process Qual	5	3	Social competence	1=Zero Order	Correlation	.01	FALSE
691	Nguyen, T., Ansari, A., Pianta, R. C., Whittaker, J. V., Vitiello, V. E., & Ruzek, E. (2020). The classroom relational environment and children’s early development in preschool. Social Development. psyh. https://doi.org/10.1111/sode.12447	process	5	3	observed	Global: Process Qual	6	3	Social-Emotional problems	1=Zero Order	Correlation	.01	FALSE
692	Niklas, F., & Tayler, C. (2018). Room quality and composition matters: Children’s verbal and numeracy abilities in Australian early childhood settings. Learning and Instruction, 54, 114–124. https://doi.org/10.1016/j.learninstruc.2017.08.006	process	1	2	observed	Emotionl Support	1	2	Math	3=RegressCoeff	HLM (unstandardized)	999	TRUE
693	Niklas, F., & Tayler, C. (2018). Room quality and composition matters: Children’s verbal and numeracy abilities in Australian early childhood settings. Learning and Instruction, 54, 114–124. https://doi.org/10.1016/j.learninstruc.2017.08.006	process	2	2	observed	Instrctionl Support	2	2	Literacy/Language	3=RegressCoeff	HLM (unstandardized)	.77	TRUE
694	Niklas, F., & Tayler, C. (2018). Room quality and composition matters: Children’s verbal and numeracy abilities in Australian early childhood settings. Learning and Instruction, 54, 114–124. https://doi.org/10.1016/j.learninstruc.2017.08.006	process	3	2	observed	Classroom Organz/Chaos	1	2	Math	3=RegressCoeff	HLM (unstandardized)	999	TRUE
695	Niklas, F., & Tayler, C. (2018). Room quality and composition matters: Children’s verbal and numeracy abilities in Australian early childhood settings. Learning and Instruction, 54, 114–124. https://doi.org/10.1016/j.learninstruc.2017.08.006	process	5	2	observed	Global: Process Qual	1	2	Math	3=RegressCoeff	HLM (unstandardized)	999	TRUE
696	Niklas, F., & Tayler, C. (2018). Room quality and composition matters: Children’s verbal and numeracy abilities in Australian early childhood settings. Learning and Instruction, 54, 114–124. https://doi.org/10.1016/j.learninstruc.2017.08.006	process	3	2	observed	Classroom Organz/Chaos	1	2	Math	3=RegressCoeff	HLM (Unstandardized)	999	TRUE
697	Niklas, F., & Tayler, C. (2018). Room quality and composition matters: Children’s verbal and numeracy abilities in Australian early childhood settings. Learning and Instruction, 54, 114–124. https://doi.org/10.1016/j.learninstruc.2017.08.006	process	3	2	observed	Classroom Organz/Chaos	2	2	Literacy/Language	3=RegressCoeff	HLM(unstandardized)	999	TRUE
698	Niklas, F., & Tayler, C. (2018). Room quality and composition matters: Children’s verbal and numeracy abilities in Australian early childhood settings. Learning and Instruction, 54, 114–124. https://doi.org/10.1016/j.learninstruc.2017.08.006	process	5	2	observed	Global: Process Qual	1	2	Math	3=RegressCoeff	HLM (unstandardized)	999	TRUE
699	Niklas, F., & Tayler, C. (2018). Room quality and composition matters: Children’s verbal and numeracy abilities in Australian early childhood settings. Learning and Instruction, 54, 114–124. https://doi.org/10.1016/j.learninstruc.2017.08.006	process	5	2	observed	Global: Process Qual	2	2	Literacy/Language	3=RegressCoeff	HLM (unstandardized)	999	TRUE
700	Norling, M., Sandberg, A., & Almqvist, L. (n.d.). Engagement and emergent literacy practices in Swedish preschools. EUROPEAN EARLY CHILDHOOD EDUCATION RESEARCH JOURNAL. Retrieved from http://proxy.library.nyu.edu/login?url=http://search.ebscohost.com/login.aspx?direct=true&db=edswss&AN=000365605600004&site=eds-live	process	1	4	observed	Emotionl Support	3	4	Behavioral skills	1=Zero Order	Correlation	.473	FALSE
701	Norling, M., Sandberg, A., & Almqvist, L. (n.d.). Engagement and emergent literacy practices in Swedish preschools. EUROPEAN EARLY CHILDHOOD EDUCATION RESEARCH JOURNAL. Retrieved from http://proxy.library.nyu.edu/login?url=http://search.ebscohost.com/login.aspx?direct=true&db=edswss&AN=000365605600004&site=eds-live	process	2	4	observed	Instrctionl Support	3	4	Behavioral skills	1=Zero Order	Correlation	.477	FALSE
702	Norling, M., Sandberg, A., & Almqvist, L. (n.d.). Engagement and emergent literacy practices in Swedish preschools. EUROPEAN EARLY CHILDHOOD EDUCATION RESEARCH JOURNAL. Retrieved from http://proxy.library.nyu.edu/login?url=http://search.ebscohost.com/login.aspx?direct=true&db=edswss&AN=000365605600004&site=eds-live	process	3	4	observed	Classroom Organz/Chaos	3	4	Behavioral skills	1=Zero Order	Correlation	.51	FALSE
703	Pakarinen, E., Kiuru, N., Lerkkanen, M.-K., Poikkeus, A.-M., Ahonen, T., & Nurmi, J.-E. (2011). Instructional support predicts children’s task avoidance in kindergarten. Early Childhood Research Quarterly, 26(3), 376–386. https://doi.org/10.1016/j.ecresq.2010.11.003	process	1	3	observed	Emotionl Support	1	3	Math	1=Zero Order	Correlation	.21	FALSE
704	Pakarinen, E., Kiuru, N., Lerkkanen, M.-K., Poikkeus, A.-M., Ahonen, T., & Nurmi, J.-E. (2011). Instructional support predicts children’s task avoidance in kindergarten. Early Childhood Research Quarterly, 26(3), 376–386. https://doi.org/10.1016/j.ecresq.2010.11.003	process	2	3	observed	Instrctionl Support	1	3	Math	1=Zero Order	Correlation	.18	FALSE
705	Pakarinen, E., Kiuru, N., Lerkkanen, M.-K., Poikkeus, A.-M., Ahonen, T., & Nurmi, J.-E. (2011). Instructional support predicts children’s task avoidance in kindergarten. Early Childhood Research Quarterly, 26(3), 376–386. https://doi.org/10.1016/j.ecresq.2010.11.003	process	3	3	observed	Classroom Organz/Chaos	1	3	Math	1=Zero Order	Correlation	-.12	FALSE
706	Pakarinen, E., Kiuru, N., Lerkkanen, M.-K., Poikkeus, A.-M., Ahonen, T., & Nurmi, J.-E. (2011). Instructional support predicts children’s task avoidance in kindergarten. Early Childhood Research Quarterly, 26(3), 376–386. https://doi.org/10.1016/j.ecresq.2010.11.003	process	1	3	observed	Emotionl Support	4	3	Behavioral problems	1=Zero Order	Correlation	-.22	FALSE
707	Pakarinen, E., Kiuru, N., Lerkkanen, M.-K., Poikkeus, A.-M., Ahonen, T., & Nurmi, J.-E. (2011). Instructional support predicts children’s task avoidance in kindergarten. Early Childhood Research Quarterly, 26(3), 376–386. https://doi.org/10.1016/j.ecresq.2010.11.003	process	2	3	observed	Instrctionl Support	4	3	Behavioral problems	1=Zero Order	Correlation	-.31	FALSE
708	Pakarinen, E., Kiuru, N., Lerkkanen, M.-K., Poikkeus, A.-M., Ahonen, T., & Nurmi, J.-E. (2011). Instructional support predicts children’s task avoidance in kindergarten. Early Childhood Research Quarterly, 26(3), 376–386. https://doi.org/10.1016/j.ecresq.2010.11.003	process	3	3	observed	Classroom Organz/Chaos	4	3	Behavioral problems	1=Zero Order	Correlation	-.15	FALSE
709	Pakarinen, E., Kiuru, N., Lerkkanen, M.-K., Poikkeus, A.-M., Ahonen, T., & Nurmi, J.-E. (2011). Instructional support predicts children’s task avoidance in kindergarten. Early Childhood Research Quarterly, 26(3), 376–386. https://doi.org/10.1016/j.ecresq.2010.11.003	process	1	3	observed	Emotionl Support	1	3	Math	3=RegressCoeff	MLM	999	FALSE
710	Pakarinen, E., Kiuru, N., Lerkkanen, M.-K., Poikkeus, A.-M., Ahonen, T., & Nurmi, J.-E. (2011). Instructional support predicts children’s task avoidance in kindergarten. Early Childhood Research Quarterly, 26(3), 376–386. https://doi.org/10.1016/j.ecresq.2010.11.003	process	1	3	observed	Emotionl Support	4	3	Behavioral problems	3=RegressCoeff	MLM	999	FALSE
711	Pakarinen, E., Kiuru, N., Lerkkanen, M.-K., Poikkeus, A.-M., Ahonen, T., & Nurmi, J.-E. (2011). Instructional support predicts children’s task avoidance in kindergarten. Early Childhood Research Quarterly, 26(3), 376–386. https://doi.org/10.1016/j.ecresq.2010.11.003	process	2	3	observed	Instrctionl Support	1	3	Math	3=RegressCoeff	MLM	999	FALSE
712	Pakarinen, E., Kiuru, N., Lerkkanen, M.-K., Poikkeus, A.-M., Ahonen, T., & Nurmi, J.-E. (2011). Instructional support predicts children’s task avoidance in kindergarten. Early Childhood Research Quarterly, 26(3), 376–386. https://doi.org/10.1016/j.ecresq.2010.11.003	process	2	3	observed	Instrctionl Support	4	3	Behavioral problems	3=RegressCoeff	MLM	-.33	FALSE
713	Pakarinen, E., Kiuru, N., Lerkkanen, M.-K., Poikkeus, A.-M., Ahonen, T., & Nurmi, J.-E. (2011). Instructional support predicts children’s task avoidance in kindergarten. Early Childhood Research Quarterly, 26(3), 376–386. https://doi.org/10.1016/j.ecresq.2010.11.003	process	3	3	observed	Classroom Organz/Chaos	1	3	Math	3=RegressCoeff	MLM	999	FALSE
714	Pakarinen, E., Kiuru, N., Lerkkanen, M.-K., Poikkeus, A.-M., Ahonen, T., & Nurmi, J.-E. (2011). Instructional support predicts children’s task avoidance in kindergarten. Early Childhood Research Quarterly, 26(3), 376–386. https://doi.org/10.1016/j.ecresq.2010.11.003	process	3	3	observed	Classroom Organz/Chaos	4	3	Behavioral problems	3=RegressCoeff	MLM	999	FALSE
715	Pakarinen, E., Kiuru, N., Lerkkanen, M.-K., Poikkeus, A.-M., Siekkinen, M., & Nurmi, J.-E. (2010). Classroom organization and teacher stress predict learning motivation in kindergarten children. European Journal of Psychology of Education, 25(3), 281–300. https://doi.org/10.1007/s10212-010-0025-6	process	1	3	observed	Emotionl Support	2	3	Literacy/Language	1=Zero Order	correlation (between level)	.13	FALSE
716	Pakarinen, E., Kiuru, N., Lerkkanen, M.-K., Poikkeus, A.-M., Siekkinen, M., & Nurmi, J.-E. (2010). Classroom organization and teacher stress predict learning motivation in kindergarten children. European Journal of Psychology of Education, 25(3), 281–300. https://doi.org/10.1007/s10212-010-0025-6	process	2	3	observed	Instrctionl Support	2	3	Literacy/Language	1=Zero Order	correlation (between level)	.23	FALSE
717	Pakarinen, E., Kiuru, N., Lerkkanen, M.-K., Poikkeus, A.-M., Siekkinen, M., & Nurmi, J.-E. (2010). Classroom organization and teacher stress predict learning motivation in kindergarten children. European Journal of Psychology of Education, 25(3), 281–300. https://doi.org/10.1007/s10212-010-0025-6	process	3	3	observed	Classroom Organz/Chaos	2	3	Literacy/Language	1=Zero Order	correlation (between level)	.05	FALSE
718	Partee, A. M., Hamre, B. K., & Williford, A. P. (2019). Examining the role of preschool classrooms’ behavioral composition as a predictor of the quality of teacher–child interactions. Early Education and Development. psyh. https://doi.org/10.1080/10409289.2019.1694813	process	1	1	observed	Emotionl Support	4	4	Behavioral problems	1=Zero Order	correlation	-.06	FALSE
719	Partee, A. M., Hamre, B. K., & Williford, A. P. (2019). Examining the role of preschool classrooms’ behavioral composition as a predictor of the quality of teacher–child interactions. Early Education and Development. psyh. https://doi.org/10.1080/10409289.2019.1694813	process	2	1	observed	Instrctionl Support	4	4	Behavioral problems	1=Zero Order	correlation	-.03	FALSE
720	Partee, A. M., Hamre, B. K., & Williford, A. P. (2019). Examining the role of preschool classrooms’ behavioral composition as a predictor of the quality of teacher–child interactions. Early Education and Development. psyh. https://doi.org/10.1080/10409289.2019.1694813	process	3	1	observed	Classroom Organz/Chaos	4	4	Behavioral problems	1=Zero Order	correlation	-.07	FALSE
721	Paschall, K. W., Gonzalez, H., Mortensen, J. A., Barnett, M. A., & Mastergeorge, A. M. (2015). Children’s negative emotionality moderates influence of parenting styles on preschool classroom adjustment. Journal of Applied Developmental Psychology, 39, 1–13. https://doi.org/10.1016/j.appdev.2015.04.009	process	1	3	self_reported	Emotionl Support	4	3	Behavioral problems	1=Zero Order	correlation	-.68	FALSE
722	Pentimonti, J. M., Justice, L. M., Yeomans-Maldonado, G., McGinty, A. S., Slocum, L., & O’Connell, A. (2017). Teachers’ use of high- and low-support scaffolding strategies to differentiate language instruction in high-risk/economically disadvantaged settings. Journal of Early Intervention, 39(2), 125–146. https://doi.org/10.1177/1053815117700865	process	2	1	observed	Instrctionl Support	2	1	Literacy/Language	1=Zero Order	Correlation	-.01	FALSE
723	Pentimonti, J. M., Justice, L. M., Yeomans-Maldonado, G., McGinty, A. S., Slocum, L., & O’Connell, A. (2017). Teachers’ use of high- and low-support scaffolding strategies to differentiate language instruction in high-risk/economically disadvantaged settings. Journal of Early Intervention, 39(2), 125–146. https://doi.org/10.1177/1053815117700865	process	2	1	observed	Instrctionl Support	2	2	Literacy/Language	1=Zero Order	Correlation	.07	FALSE
724	Pentimonti, J. M., Justice, L. M., Yeomans-Maldonado, G., McGinty, A. S., Slocum, L., & O’Connell, A. (2017). Teachers’ use of high- and low-support scaffolding strategies to differentiate language instruction in high-risk/economically disadvantaged settings. Journal of Early Intervention, 39(2), 125–146. https://doi.org/10.1177/1053815117700865	process	2	1	observed	Instrctionl Support	2	3	Literacy/Language	1=Zero Order	Correlation	.315	FALSE
725	Pentimonti, J. M., Justice, L. M., Yeomans-Maldonado, G., McGinty, A. S., Slocum, L., & O’Connell, A. (2017). Teachers’ use of high- and low-support scaffolding strategies to differentiate language instruction in high-risk/economically disadvantaged settings. Journal of Early Intervention, 39(2), 125–146. https://doi.org/10.1177/1053815117700865	process	2	3	observed	Instrctionl Support	2	3	Literacy/Language	1=Zero Order	Correlation	.265	FALSE
726	Pianta, R. C., Whittaker, J. E., Vitiello, V., Ruzek, E., Ansari, A., Hofkens, T., & DeCoster, J. (2020). Children’s school readiness skills across the pre-K year: Associations with teacher-student interactions, teacher practices, and exposure to academic content. Journal of Applied Developmental Psychology, 66. psyh. https://doi.org/10.1016/j.appdev.2019.101084	process	5	3	observed	Global: Process Qual	1	3	Math	3=RegressCoeff	MLM (Unstandardized)	1.565	TRUE
727	Pianta, R. C., Whittaker, J. E., Vitiello, V., Ruzek, E., Ansari, A., Hofkens, T., & DeCoster, J. (2020). Children’s school readiness skills across the pre-K year: Associations with teacher-student interactions, teacher practices, and exposure to academic content. Journal of Applied Developmental Psychology, 66. psyh. https://doi.org/10.1016/j.appdev.2019.101084	process	5	3	observed	Global: Process Qual	2	3	Literacy/Language	3=RegressCoeff	MLM (Unstandardized)	.86	TRUE
728	Pianta, R. C., Whittaker, J. E., Vitiello, V., Ruzek, E., Ansari, A., Hofkens, T., & DeCoster, J. (2020). Children’s school readiness skills across the pre-K year: Associations with teacher-student interactions, teacher practices, and exposure to academic content. Journal of Applied Developmental Psychology, 66. psyh. https://doi.org/10.1016/j.appdev.2019.101084	process	5	3	observed	Global: Process Qual	3	3	Behavioral skills	3=RegressCoeff	MLM (Unstandardized)	.28	TRUE
729	Pianta, R. C., Whittaker, J. E., Vitiello, V., Ruzek, E., Ansari, A., Hofkens, T., & DeCoster, J. (2020). Children’s school readiness skills across the pre-K year: Associations with teacher-student interactions, teacher practices, and exposure to academic content. Journal of Applied Developmental Psychology, 66. psyh. https://doi.org/10.1016/j.appdev.2019.101084	process	5	3	observed	Global: Process Qual	4	3	Behavioral problems	3=RegressCoeff	MLM (Unstandardized)	-.055	TRUE
730	Pianta, R. C., Whittaker, J. E., Vitiello, V., Ruzek, E., Ansari, A., Hofkens, T., & DeCoster, J. (2020). Children’s school readiness skills across the pre-K year: Associations with teacher-student interactions, teacher practices, and exposure to academic content. Journal of Applied Developmental Psychology, 66. psyh. https://doi.org/10.1016/j.appdev.2019.101084	process	5	3	observed	Global: Process Qual	5	3	Social competence	3=RegressCoeff	MLM (Unstandardized)	.045	TRUE
731	Ponitz, C. C. (n.d.). Contexts of reading instruction: Implications for literacy skills and kindergarteners’ behavioral engagement. EARLY CHILDHOOD RESEARCH QUARTERLY. Retrieved from http://proxy.library.nyu.edu/login?url=http://search.ebscohost.com/login.aspx?direct=true&db=edswss&AN=000290010400002&site=eds-live	process	2	1	observed	Instrctionl Support	2	1	Literacy/Language	1=Zero Order	correlation	-.0625	FALSE
732	Ponitz, C. C. (n.d.). Contexts of reading instruction: Implications for literacy skills and kindergarteners’ behavioral engagement. EARLY CHILDHOOD RESEARCH QUARTERLY. Retrieved from http://proxy.library.nyu.edu/login?url=http://search.ebscohost.com/login.aspx?direct=true&db=edswss&AN=000290010400002&site=eds-live	process	2	1	observed	Instrctionl Support	2	3	Literacy/Language	1=Zero Order	correlation	-.025	FALSE
733	Ponitz, C. C. (n.d.). Contexts of reading instruction: Implications for literacy skills and kindergarteners’ behavioral engagement. EARLY CHILDHOOD RESEARCH QUARTERLY. Retrieved from http://proxy.library.nyu.edu/login?url=http://search.ebscohost.com/login.aspx?direct=true&db=edswss&AN=000290010400002&site=eds-live	process	2	1	observed	Instrctionl Support	2	3	Literacy/Language	3=RegressCoeff	HLM	.19	FALSE
734	Portilla, X. A., Ballard, P. J., Adler, N. E., Boyce, W. T., & Obradovic, J. (2014). An integrative view of school functioning: Transactions between self-regulation, school engagement, and teacher–child relationship quality. Child Development, 85(5), 1915–1931. https://doi.org/10.1111/cdev.12259	process	1	1	self_reported	Emotionl Support	4	1	Behavioral problems	1=Zero Order	correlation	-.14	FALSE
735	Portilla, X. A., Ballard, P. J., Adler, N. E., Boyce, W. T., & Obradovic, J. (2014). An integrative view of school functioning: Transactions between self-regulation, school engagement, and teacher–child relationship quality. Child Development, 85(5), 1915–1931. https://doi.org/10.1111/cdev.12259	process	1	1	self_reported	Emotionl Support	4	3	Behavioral problems	1=Zero Order	correlation	-.12	FALSE
736	Portilla, X. A., Ballard, P. J., Adler, N. E., Boyce, W. T., & Obradovic, J. (2014). An integrative view of school functioning: Transactions between self-regulation, school engagement, and teacher–child relationship quality. Child Development, 85(5), 1915–1931. https://doi.org/10.1111/cdev.12259	process	1	3	self_reported	Emotionl Support	4	3	Behavioral problems	1=Zero Order	correlation	-.11	FALSE
737	Portilla, X. A., Ballard, P. J., Adler, N. E., Boyce, W. T., & Obradovic, J. (2014). An integrative view of school functioning: Transactions between self-regulation, school engagement, and teacher–child relationship quality. Child Development, 85(5), 1915–1931. https://doi.org/10.1111/cdev.12259	process	4	1	self_reported	Negative Emotionl Climate	4	1	Behavioral problems	1=Zero Order	correlation	.57	FALSE
738	Portilla, X. A., Ballard, P. J., Adler, N. E., Boyce, W. T., & Obradovic, J. (2014). An integrative view of school functioning: Transactions between self-regulation, school engagement, and teacher–child relationship quality. Child Development, 85(5), 1915–1931. https://doi.org/10.1111/cdev.12259	process	4	1	self_reported	Negative Emotionl Climate	4	3	Behavioral problems	1=Zero Order	correlation	.48	FALSE
739	Portilla, X. A., Ballard, P. J., Adler, N. E., Boyce, W. T., & Obradovic, J. (2014). An integrative view of school functioning: Transactions between self-regulation, school engagement, and teacher–child relationship quality. Child Development, 85(5), 1915–1931. https://doi.org/10.1111/cdev.12259	process	4	3	self_reported	Negative Emotionl Climate	4	3	Behavioral problems	1=Zero Order	correlation	.62	FALSE
740	Portilla, X. A., Ballard, P. J., Adler, N. E., Boyce, W. T., & Obradovic, J. (2014). An integrative view of school functioning: Transactions between self-regulation, school engagement, and teacher–child relationship quality. Child Development, 85(5), 1915–1931. https://doi.org/10.1111/cdev.12259	process	1	1	self_reported	Emotionl Support	4	1	Behavioral problems	3=RegressCoeff	Standardized path coefficient	-.06	FALSE
741	Portilla, X. A., Ballard, P. J., Adler, N. E., Boyce, W. T., & Obradovic, J. (2014). An integrative view of school functioning: Transactions between self-regulation, school engagement, and teacher–child relationship quality. Child Development, 85(5), 1915–1931. https://doi.org/10.1111/cdev.12259	process	1	3	self_reported	Emotionl Support	4	3	Behavioral problems	3=RegressCoeff	Standardized path coefficient	-.105	FALSE
742	Portilla, X. A., Ballard, P. J., Adler, N. E., Boyce, W. T., & Obradovic, J. (2014). An integrative view of school functioning: Transactions between self-regulation, school engagement, and teacher–child relationship quality. Child Development, 85(5), 1915–1931. https://doi.org/10.1111/cdev.12259	process	4	1	self_reported	Negative Emotionl Climate	4	1	Behavioral problems	3=RegressCoeff	Standardized path coefficient	.602	FALSE
743	Portilla, X. A., Ballard, P. J., Adler, N. E., Boyce, W. T., & Obradovic, J. (2014). An integrative view of school functioning: Transactions between self-regulation, school engagement, and teacher–child relationship quality. Child Development, 85(5), 1915–1931. https://doi.org/10.1111/cdev.12259	process	4	3	self_reported	Negative Emotionl Climate	4	3	Behavioral problems	3=RegressCoeff	Standardized path coefficient	.424	FALSE
744	Powell, D. R., Son, S.-H., File, N., & San Juan, R. R. (2010). Parent-school relationships and children’s academic and social outcomes in public school pre-kindergarten. Journal of School Psychology, 48(4), 269–292. https://doi.org/10.1016/j.jsp.2010.03.002	process	1	2	observed	Emotionl Support	2	2	Literacy/Language	3=RegressCoeff	HLM	-.18	FALSE
745	Powell, D. R., Son, S.-H., File, N., & San Juan, R. R. (2010). Parent-school relationships and children’s academic and social outcomes in public school pre-kindergarten. Journal of School Psychology, 48(4), 269–292. https://doi.org/10.1016/j.jsp.2010.03.002	process	1	2	observed	Emotionl Support	4	2	Behavioral problems	3=RegressCoeff	HLM	-1.1	FALSE
746	Powell, D. R., Son, S.-H., File, N., & San Juan, R. R. (2010). Parent-school relationships and children’s academic and social outcomes in public school pre-kindergarten. Journal of School Psychology, 48(4), 269–292. https://doi.org/10.1016/j.jsp.2010.03.002	process	1	2	observed	Emotionl Support	5	2	Social competence	3=RegressCoeff	HLM	5.66	FALSE
747	Powell, D. R., Son, S.-H., File, N., & San Juan, R. R. (2010). Parent-school relationships and children’s academic and social outcomes in public school pre-kindergarten. Journal of School Psychology, 48(4), 269–292. https://doi.org/10.1016/j.jsp.2010.03.002	process	1	2	self_reported	Emotionl Support	1	2	Math	3=RegressCoeff	HLM	2.66	FALSE
748	Powell, D. R., Son, S.-H., File, N., & San Juan, R. R. (2010). Parent-school relationships and children’s academic and social outcomes in public school pre-kindergarten. Journal of School Psychology, 48(4), 269–292. https://doi.org/10.1016/j.jsp.2010.03.002	process	1	2	self_reported	Emotionl Support	2	2	Literacy/Language	3=RegressCoeff	HLM	2.785	FALSE
749	Powell, D. R., Son, S.-H., File, N., & San Juan, R. R. (2010). Parent-school relationships and children’s academic and social outcomes in public school pre-kindergarten. Journal of School Psychology, 48(4), 269–292. https://doi.org/10.1016/j.jsp.2010.03.002	process	1	3	self_reported	Emotionl Support	4	3	Behavioral problems	3=RegressCoeff	HLM	-4.28	FALSE
750	Powell, D. R., Son, S.-H., File, N., & San Juan, R. R. (2010). Parent-school relationships and children’s academic and social outcomes in public school pre-kindergarten. Journal of School Psychology, 48(4), 269–292. https://doi.org/10.1016/j.jsp.2010.03.002	process	1	3	self_reported	Emotionl Support	5	3	Social competence	3=RegressCoeff	HLM	3.14	FALSE
751	Qi, C. H., Zieher, A., Lee Van Horn, M., Bulotsky-Shearer, R., & Carta, J. (2019). Language skills, behaviour problems, and classroom emotional support among preschool children from low-income families. Early Child Development and Care. psyh. https://doi.org/10.1080/03004430.2019.1570504	process	1	1	observed	Emotionl Support	4	1	Behavioral problems	3=RegressCoeff	MLM (standardised)	.2	FALSE
752	Raikes, A., Koziol, N., Davis, D., & Burton, A. (2020). Measuring quality of preprimary education in sub-Saharan Africa: Evaluation of the Measuring Early Learning Environments scale. Early Childhood Research Quarterly, 53, 571-585	process	1	3	observed	Emotionl Support	5	3	Social competence	3=RegressCoeff	MLE	-.1	FALSE
753	Raikes, A., Koziol, N., Davis, D., & Burton, A. (2020). Measuring quality of preprimary education in sub-Saharan Africa: Evaluation of the Measuring Early Learning Environments scale. Early Childhood Research Quarterly, 53, 571-585	process	1	3	observed	Emotionl Support	8	3	Global score	3=RegressCoeff	MLE	.09	FALSE
754	Reid, J. L. 1. (2015). The racial and ethnic composition of pre-kindergarten classrooms and children's language development Retrieved from http://proxy.library.nyu.edu/login?url=http://search.ebscohost.com/login.aspx?direct=true&db=lgs&AN=111721094&site=eds-live	process	1	3	observed	Emotionl Support	2	3	Literacy/Language	3=RegressCoeff	HLM (Log-transformed, z-scored)	999	FALSE
755	Reid, J. L. 1. (2015). The racial and ethnic composition of pre-kindergarten classrooms and children's language development Retrieved from http://proxy.library.nyu.edu/login?url=http://search.ebscohost.com/login.aspx?direct=true&db=lgs&AN=111721094&site=eds-live	process	2	3	observed	Instrctionl Support	2	3	Literacy/Language	3=RegressCoeff	HLM (Log-transformed, z-scored)	.05	FALSE
756	Reid, J. L., & Ready, D. D. (2013). High-Quality Preschool: The Socioeconomic Composition of Preschool Classrooms and Children’s Learning. Early Education and Development, 24(8), 1082–1111. Retrieved from http://proxy.library.nyu.edu/login?url=http://search.ebscohost.com/login.aspx?direct=true&db=eric&AN=EJ1023905&site=eds-live	process	2	1	observed	Instrctionl Support	1	3	Math	3=RegressCoeff	HLM	.033	FALSE
757	Reid, J. L., & Ready, D. D. (2013). High-Quality Preschool: The Socioeconomic Composition of Preschool Classrooms and Children’s Learning. Early Education and Development, 24(8), 1082–1111. Retrieved from http://proxy.library.nyu.edu/login?url=http://search.ebscohost.com/login.aspx?direct=true&db=eric&AN=EJ1023905&site=eds-live	process	2	1	observed	Instrctionl Support	2	3	Literacy/Language	3=RegressCoeff	HLM	.046	FALSE
758	Reid, J. L., & Ready, D. D. (2013). High-Quality Preschool: The Socioeconomic Composition of Preschool Classrooms and Children’s Learning. Early Education and Development, 24(8), 1082–1111. Retrieved from http://proxy.library.nyu.edu/login?url=http://search.ebscohost.com/login.aspx?direct=true&db=eric&AN=EJ1023905&site=eds-live	process	2	1	observed	Instrctionl Support	5	3	Social competence	3=RegressCoeff	HLM	.041	FALSE
759	Rhoad-Drogalis, A., Justice, L. M., Sawyer, B. E., & O’Connell, A. A. (2018). Teacher-child relationships and classroom-learning behaviours of children with developmental language disorders. International Journal of Language & Communication Disorders, 53(2), 324–338. https://doi.org/10.1111/1460-6984.12351	process	1	2	self_reported	Emotionl Support	3	2	Behavioral skills	1=Zero Order	Correlation	.31	FALSE
760	Rhoad-Drogalis, A., Justice, L. M., Sawyer, B. E., & O’Connell, A. A. (2018). Teacher-child relationships and classroom-learning behaviours of children with developmental language disorders. International Journal of Language & Communication Disorders, 53(2), 324–338. https://doi.org/10.1111/1460-6984.12351	process	4	2	self_reported	Negative Emotionl Climate	3	2	Behavioral skills	1=Zero Order	Correlation	-.6	FALSE
761	Rhoad-Drogalis, A., Justice, L. M., Sawyer, B. E., & O’Connell, A. A. (2018). Teacher-child relationships and classroom-learning behaviours of children with developmental language disorders. International Journal of Language & Communication Disorders, 53(2), 324–338. https://doi.org/10.1111/1460-6984.12351	process	1	2	self_reported	Emotionl Support	3	2	Behavioral skills	3=RegressCoeff	HLM (standardised)	.11	FALSE
762	Rhoad-Drogalis, A., Justice, L. M., Sawyer, B. E., & O’Connell, A. A. (2018). Teacher-child relationships and classroom-learning behaviours of children with developmental language disorders. International Journal of Language & Communication Disorders, 53(2), 324–338. https://doi.org/10.1111/1460-6984.12351	process	4	2	self_reported	Negative Emotionl Climate	3	2	Behavioral skills	3=RegressCoeff	HLM (standardised)	-.59	FALSE
763	Ribner, A. D. (2020). Executive function facilitates learning from math instruction in kindergarten: Evidence from the ECLS-K. Learning & Instruction, 65, N.PAG-N.PAG. aph.	process	2	3	self_reported	Instrctionl Support	1	3	Math	1=Zero Order	Correlation	.03	FALSE
764	Ribner, A. D. (2020). Executive function facilitates learning from math instruction in kindergarten: Evidence from the ECLS-K. Learning & Instruction, 65, N.PAG-N.PAG. aph.	process	2	3	self_reported	Instrctionl Support	3	3	Behavioral skills	1=Zero Order	Correlation	-.04	FALSE
765	Roberts, A., LoCasale-Crouch, J., Hamre, B., & DeCoster, J. (n.d.). Exploring Teachers’ Depressive Symptoms, Interaction Quality, and Children’s Social-Emotional Development in Head Start. EARLY EDUCATION AND DEVELOPMENT. Retrieved from http://proxy.library.nyu.edu/login?url=http://search.ebscohost.com/login.aspx?direct=true&db=edswss&AN=000378822200004&site=eds-live	process	1	3	observed	Emotionl Support	4	3	Behavioral problems	1=Zero Order	correlation	.08	FALSE
766	Roberts, A., LoCasale-Crouch, J., Hamre, B., & DeCoster, J. (n.d.). Exploring Teachers’ Depressive Symptoms, Interaction Quality, and Children’s Social-Emotional Development in Head Start. EARLY EDUCATION AND DEVELOPMENT. Retrieved from http://proxy.library.nyu.edu/login?url=http://search.ebscohost.com/login.aspx?direct=true&db=edswss&AN=000378822200004&site=eds-live	process	1	3	observed	Emotionl Support	5	3	Social competence	1=Zero Order	correlation	.08	FALSE
767	Rudasill, K. M., Hawley, L. R., LoCasale-Crouch, J., & Buhs, E. S. (2017). Child Temperamental Regulation and Classroom Quality in Head Start: Considering the Role of Cumulative Economic Risk. Journal of Educational Psychology, 109(1), 118–130. Retrieved from http://proxy.library.nyu.edu/login?url=http://search.ebscohost.com/login.aspx?direct=true&db=eric&AN=EJ1125532&site=eds-live	process	1	3	observed	Emotionl Support	1	3	Math	3=RegressCoeff	Regression Coefficient (Unstandardized)	-2.77	TRUE
768	Rudasill, K. M., Hawley, L. R., LoCasale-Crouch, J., & Buhs, E. S. (2017). Child Temperamental Regulation and Classroom Quality in Head Start: Considering the Role of Cumulative Economic Risk. Journal of Educational Psychology, 109(1), 118–130. Retrieved from http://proxy.library.nyu.edu/login?url=http://search.ebscohost.com/login.aspx?direct=true&db=eric&AN=EJ1125532&site=eds-live	process	1	3	observed	Emotionl Support	2	3	Literacy/Language	3=RegressCoeff	Regression Coefficient (Unstandardized)	.26	TRUE
769	Rudasill, K. M., Hawley, L. R., LoCasale-Crouch, J., & Buhs, E. S. (2017). Child Temperamental Regulation and Classroom Quality in Head Start: Considering the Role of Cumulative Economic Risk. Journal of Educational Psychology, 109(1), 118–130. Retrieved from http://proxy.library.nyu.edu/login?url=http://search.ebscohost.com/login.aspx?direct=true&db=eric&AN=EJ1125532&site=eds-live	process	2	3	observed	Instrctionl Support	1	3	Math	3=RegressCoeff	Regression Coefficient (Unstandardized)	.22	TRUE
770	Rudasill, K. M., Hawley, L. R., LoCasale-Crouch, J., & Buhs, E. S. (2017). Child Temperamental Regulation and Classroom Quality in Head Start: Considering the Role of Cumulative Economic Risk. Journal of Educational Psychology, 109(1), 118–130. Retrieved from http://proxy.library.nyu.edu/login?url=http://search.ebscohost.com/login.aspx?direct=true&db=eric&AN=EJ1125532&site=eds-live	process	2	3	observed	Instrctionl Support	2	3	Literacy/Language	3=RegressCoeff	Regression Coefficient (Unstandardized)	-.47	TRUE
771	Rudasill, K. M., Hawley, L. R., LoCasale-Crouch, J., & Buhs, E. S. (2017). Child Temperamental Regulation and Classroom Quality in Head Start: Considering the Role of Cumulative Economic Risk. Journal of Educational Psychology, 109(1), 118–130. Retrieved from http://proxy.library.nyu.edu/login?url=http://search.ebscohost.com/login.aspx?direct=true&db=eric&AN=EJ1125532&site=eds-live	process	3	3	observed	Classroom Organz/Chaos	1	3	Math	3=RegressCoeff	Regression Coefficient (Unstandardized)	1.81	TRUE
772	Rudasill, K. M., Hawley, L. R., LoCasale-Crouch, J., & Buhs, E. S. (2017). Child Temperamental Regulation and Classroom Quality in Head Start: Considering the Role of Cumulative Economic Risk. Journal of Educational Psychology, 109(1), 118–130. Retrieved from http://proxy.library.nyu.edu/login?url=http://search.ebscohost.com/login.aspx?direct=true&db=eric&AN=EJ1125532&site=eds-live	process	3	3	observed	Classroom Organz/Chaos	2	3	Literacy/Language	3=RegressCoeff	Regression Coefficient	-1.25	FALSE
773	Sabol, T. J. ( 1 ), Bohlmann, N. L. ( 2 ), & Downer, J. T. ( 3 ). (2018). Low-Income Ethnically Diverse Children’s Engagement as a Predictor of School Readiness Above Preschool Classroom Quality. Child Development, 89(2), 556–576. https://doi.org/10.1111/cdev.12832	process	1	2	observed	Emotionl Support	2	3	Literacy/Language	1=Zero Order	correlation	.0225	FALSE
774	Sabol, T. J. ( 1 ), Bohlmann, N. L. ( 2 ), & Downer, J. T. ( 3 ). (2018). Low-Income Ethnically Diverse Children’s Engagement as a Predictor of School Readiness Above Preschool Classroom Quality. Child Development, 89(2), 556–576. https://doi.org/10.1111/cdev.12832	process	1	2	observed	Emotionl Support	3	3	Behavioral skills	1=Zero Order	correlation	.09	FALSE
775	Sabol, T. J. ( 1 ), Bohlmann, N. L. ( 2 ), & Downer, J. T. ( 3 ). (2018). Low-Income Ethnically Diverse Children’s Engagement as a Predictor of School Readiness Above Preschool Classroom Quality. Child Development, 89(2), 556–576. https://doi.org/10.1111/cdev.12832	process	1	2	observed	Emotionl Support	5	3	Social competence	1=Zero Order	correlation	-.001	FALSE
776	Sabol, T. J. ( 1 ), Bohlmann, N. L. ( 2 ), & Downer, J. T. ( 3 ). (2018). Low-Income Ethnically Diverse Children’s Engagement as a Predictor of School Readiness Above Preschool Classroom Quality. Child Development, 89(2), 556–576. https://doi.org/10.1111/cdev.12832	process	1	2	observed	Emotionl Support	6	3	Social-Emotional problems	1=Zero Order	correlation	-.02	FALSE
777	Sabol, T. J. ( 1 ), Bohlmann, N. L. ( 2 ), & Downer, J. T. ( 3 ). (2018). Low-Income Ethnically Diverse Children’s Engagement as a Predictor of School Readiness Above Preschool Classroom Quality. Child Development, 89(2), 556–576. https://doi.org/10.1111/cdev.12832	process	2	2	observed	Instrctionl Support	2	3	Literacy/Language	1=Zero Order	correlation	.1025	FALSE
778	Sabol, T. J. ( 1 ), Bohlmann, N. L. ( 2 ), & Downer, J. T. ( 3 ). (2018). Low-Income Ethnically Diverse Children’s Engagement as a Predictor of School Readiness Above Preschool Classroom Quality. Child Development, 89(2), 556–576. https://doi.org/10.1111/cdev.12832	process	2	2	observed	Instrctionl Support	3	3	Behavioral skills	1=Zero Order	correlation	.11	FALSE
779	Sabol, T. J. ( 1 ), Bohlmann, N. L. ( 2 ), & Downer, J. T. ( 3 ). (2018). Low-Income Ethnically Diverse Children’s Engagement as a Predictor of School Readiness Above Preschool Classroom Quality. Child Development, 89(2), 556–576. https://doi.org/10.1111/cdev.12832	process	2	2	observed	Instrctionl Support	5	3	Social competence	1=Zero Order	correlation	-.004	FALSE
780	Sabol, T. J. ( 1 ), Bohlmann, N. L. ( 2 ), & Downer, J. T. ( 3 ). (2018). Low-Income Ethnically Diverse Children’s Engagement as a Predictor of School Readiness Above Preschool Classroom Quality. Child Development, 89(2), 556–576. https://doi.org/10.1111/cdev.12832	process	2	2	observed	Instrctionl Support	6	3	Social-Emotional problems	1=Zero Order	correlation	.03	FALSE
781	Sabol, T. J. ( 1 ), Bohlmann, N. L. ( 2 ), & Downer, J. T. ( 3 ). (2018). Low-Income Ethnically Diverse Children’s Engagement as a Predictor of School Readiness Above Preschool Classroom Quality. Child Development, 89(2), 556–576. https://doi.org/10.1111/cdev.12832	process	3	2	observed	Classroom Organz/Chaos	2	3	Literacy/Language	1=Zero Order	correlation	.115	FALSE
782	Sabol, T. J. ( 1 ), Bohlmann, N. L. ( 2 ), & Downer, J. T. ( 3 ). (2018). Low-Income Ethnically Diverse Children’s Engagement as a Predictor of School Readiness Above Preschool Classroom Quality. Child Development, 89(2), 556–576. https://doi.org/10.1111/cdev.12832	process	3	2	observed	Classroom Organz/Chaos	3	3	Behavioral skills	1=Zero Order	correlation	.23	FALSE
783	Sabol, T. J. ( 1 ), Bohlmann, N. L. ( 2 ), & Downer, J. T. ( 3 ). (2018). Low-Income Ethnically Diverse Children’s Engagement as a Predictor of School Readiness Above Preschool Classroom Quality. Child Development, 89(2), 556–576. https://doi.org/10.1111/cdev.12832	process	3	2	observed	Classroom Organz/Chaos	5	3	Social competence	1=Zero Order	correlation	.06	FALSE
784	Sabol, T. J. ( 1 ), Bohlmann, N. L. ( 2 ), & Downer, J. T. ( 3 ). (2018). Low-Income Ethnically Diverse Children’s Engagement as a Predictor of School Readiness Above Preschool Classroom Quality. Child Development, 89(2), 556–576. https://doi.org/10.1111/cdev.12832	process	3	2	observed	Classroom Organz/Chaos	6	3	Social-Emotional problems	1=Zero Order	correlation	-.04	FALSE
785	Sabol, T. J. ( 1 ), Bohlmann, N. L. ( 2 ), & Downer, J. T. ( 3 ). (2018). Low-Income Ethnically Diverse Children’s Engagement as a Predictor of School Readiness Above Preschool Classroom Quality. Child Development, 89(2), 556–576. https://doi.org/10.1111/cdev.12832	process	1	2	observed	Emotionl Support	2	3	Literacy/Language	3=RegressCoeff	9999	-.06	FALSE
786	Sabol, T. J. ( 1 ), Bohlmann, N. L. ( 2 ), & Downer, J. T. ( 3 ). (2018). Low-Income Ethnically Diverse Children’s Engagement as a Predictor of School Readiness Above Preschool Classroom Quality. Child Development, 89(2), 556–576. https://doi.org/10.1111/cdev.12832	process	1	2	observed	Emotionl Support	3	3	Behavioral skills	3=RegressCoeff	9999	-.14	FALSE
787	Sabol, T. J. ( 1 ), Bohlmann, N. L. ( 2 ), & Downer, J. T. ( 3 ). (2018). Low-Income Ethnically Diverse Children’s Engagement as a Predictor of School Readiness Above Preschool Classroom Quality. Child Development, 89(2), 556–576. https://doi.org/10.1111/cdev.12832	process	1	2	observed	Emotionl Support	5	3	Social competence	3=RegressCoeff	9999	-.15	FALSE
788	Sabol, T. J. ( 1 ), Bohlmann, N. L. ( 2 ), & Downer, J. T. ( 3 ). (2018). Low-Income Ethnically Diverse Children’s Engagement as a Predictor of School Readiness Above Preschool Classroom Quality. Child Development, 89(2), 556–576. https://doi.org/10.1111/cdev.12832	process	1	2	observed	Emotionl Support	6	3	Social-Emotional problems	3=RegressCoeff	9999	.03	FALSE
789	Sabol, T. J. ( 1 ), Bohlmann, N. L. ( 2 ), & Downer, J. T. ( 3 ). (2018). Low-Income Ethnically Diverse Children’s Engagement as a Predictor of School Readiness Above Preschool Classroom Quality. Child Development, 89(2), 556–576. https://doi.org/10.1111/cdev.12832	process	2	2	observed	Instrctionl Support	2	3	Literacy/Language	3=RegressCoeff	9999	.1	FALSE
790	Sabol, T. J. ( 1 ), Bohlmann, N. L. ( 2 ), & Downer, J. T. ( 3 ). (2018). Low-Income Ethnically Diverse Children’s Engagement as a Predictor of School Readiness Above Preschool Classroom Quality. Child Development, 89(2), 556–576. https://doi.org/10.1111/cdev.12832	process	2	2	observed	Instrctionl Support	3	3	Behavioral skills	3=RegressCoeff	9999	-.09	FALSE
791	Sabol, T. J. ( 1 ), Bohlmann, N. L. ( 2 ), & Downer, J. T. ( 3 ). (2018). Low-Income Ethnically Diverse Children’s Engagement as a Predictor of School Readiness Above Preschool Classroom Quality. Child Development, 89(2), 556–576. https://doi.org/10.1111/cdev.12832	process	2	2	observed	Instrctionl Support	5	3	Social competence	3=RegressCoeff	9999	-.12	FALSE
792	Sabol, T. J. ( 1 ), Bohlmann, N. L. ( 2 ), & Downer, J. T. ( 3 ). (2018). Low-Income Ethnically Diverse Children’s Engagement as a Predictor of School Readiness Above Preschool Classroom Quality. Child Development, 89(2), 556–576. https://doi.org/10.1111/cdev.12832	process	2	2	observed	Instrctionl Support	6	3	Social-Emotional problems	3=RegressCoeff	9999	.12	FALSE
793	Sabol, T. J. ( 1 ), Bohlmann, N. L. ( 2 ), & Downer, J. T. ( 3 ). (2018). Low-Income Ethnically Diverse Children’s Engagement as a Predictor of School Readiness Above Preschool Classroom Quality. Child Development, 89(2), 556–576. https://doi.org/10.1111/cdev.12832	process	3	2	observed	Classroom Organz/Chaos	2	3	Literacy/Language	3=RegressCoeff	9999	.02	FALSE
794	Sabol, T. J. ( 1 ), Bohlmann, N. L. ( 2 ), & Downer, J. T. ( 3 ). (2018). Low-Income Ethnically Diverse Children’s Engagement as a Predictor of School Readiness Above Preschool Classroom Quality. Child Development, 89(2), 556–576. https://doi.org/10.1111/cdev.12832	process	3	2	observed	Classroom Organz/Chaos	3	3	Behavioral skills	3=RegressCoeff	9999	.32	FALSE
795	Sabol, T. J. ( 1 ), Bohlmann, N. L. ( 2 ), & Downer, J. T. ( 3 ). (2018). Low-Income Ethnically Diverse Children’s Engagement as a Predictor of School Readiness Above Preschool Classroom Quality. Child Development, 89(2), 556–576. https://doi.org/10.1111/cdev.12832	process	3	2	observed	Classroom Organz/Chaos	5	3	Social competence	3=RegressCoeff	9999	.19	FALSE
796	Sabol, T. J. ( 1 ), Bohlmann, N. L. ( 2 ), & Downer, J. T. ( 3 ). (2018). Low-Income Ethnically Diverse Children’s Engagement as a Predictor of School Readiness Above Preschool Classroom Quality. Child Development, 89(2), 556–576. https://doi.org/10.1111/cdev.12832	process	3	2	observed	Classroom Organz/Chaos	6	3	Social-Emotional problems	3=RegressCoeff	9999	-.14	FALSE
797	Sabol, T. J., & Pianta, R. C. (2014). Do standard measures of preschool quality used in statewide policy predict school readiness? Education Finance and Policy, 9(2), 116-154. Retrieved from http://proxy.library.nyu.edu/login?url=http://search.ebscohost.com/login.aspx?direct=true&db=eric&AN=EJ1024259&site=eds-live http://dx.doi.org/10.1162/EDFP_a_00127	process	5	1	observed	Global: Process Qual	1	1	Math	1=Zero Order	Correlation	.06	FALSE
798	Sabol, T. J., & Pianta, R. C. (2014). Do standard measures of preschool quality used in statewide policy predict school readiness? Education Finance and Policy, 9(2), 116-154. Retrieved from http://proxy.library.nyu.edu/login?url=http://search.ebscohost.com/login.aspx?direct=true&db=eric&AN=EJ1024259&site=eds-live http://dx.doi.org/10.1162/EDFP_a_00127	process	5	1	observed	Global: Process Qual	2	1	Literacy/Language	1=Zero Order	Correlation	.04	FALSE
799	Sabol, T. J., & Pianta, R. C. (2014). Do standard measures of preschool quality used in statewide policy predict school readiness? Education Finance and Policy, 9(2), 116-154. Retrieved from http://proxy.library.nyu.edu/login?url=http://search.ebscohost.com/login.aspx?direct=true&db=eric&AN=EJ1024259&site=eds-live http://dx.doi.org/10.1162/EDFP_a_00127	process	5	1	observed	Global: Process Qual	4	1	Behavioral problems	1=Zero Order	Correlation	-.03	FALSE
800	Sabol, T. J., & Pianta, R. C. (2014). Do standard measures of preschool quality used in statewide policy predict school readiness? Education Finance and Policy, 9(2), 116-154. Retrieved from http://proxy.library.nyu.edu/login?url=http://search.ebscohost.com/login.aspx?direct=true&db=eric&AN=EJ1024259&site=eds-live http://dx.doi.org/10.1162/EDFP_a_00127	process	5	1	observed	Global: Process Qual	5	1	Social competence	1=Zero Order	Correlation	.11	FALSE
801	Sabol, T. J., Hong, S. L. S., Pianta, R. C., & Burchinal, M. R. (2013). Can rating pre-K programs predict children’s learning? Science. Sabol, T. J.: Institute for Policy Research, Northwestern University, Evanston, IL, US, 60208, terri.sabol@northwestern.edu: American Assn for the Advancement of Science. https://doi.org/10.1126/science.1233517. Supplementary materials here	process	1	3	observed	Emotionl Support	1	3	Math	3=RegressCoeff	MLM	.07	FALSE
802	Sabol, T. J., Hong, S. L. S., Pianta, R. C., & Burchinal, M. R. (2013). Can rating pre-K programs predict children’s learning? Science. Sabol, T. J.: Institute for Policy Research, Northwestern University, Evanston, IL, US, 60208, terri.sabol@northwestern.edu: American Assn for the Advancement of Science. https://doi.org/10.1126/science.1233517. Supplementary materials here	process	1	3	observed	Emotionl Support	2	3	Literacy/Language	3=RegressCoeff	MLM	.06	FALSE
803	Sabol, T. J., Hong, S. L. S., Pianta, R. C., & Burchinal, M. R. (2013). Can rating pre-K programs predict children’s learning? Science. Sabol, T. J.: Institute for Policy Research, Northwestern University, Evanston, IL, US, 60208, terri.sabol@northwestern.edu: American Assn for the Advancement of Science. https://doi.org/10.1126/science.1233517. Supplementary materials here	process	1	3	observed	Emotionl Support	4	3	Behavioral problems	3=RegressCoeff	MLM	-.03	FALSE
804	Sabol, T. J., Hong, S. L. S., Pianta, R. C., & Burchinal, M. R. (2013). Can rating pre-K programs predict children’s learning? Science. Sabol, T. J.: Institute for Policy Research, Northwestern University, Evanston, IL, US, 60208, terri.sabol@northwestern.edu: American Assn for the Advancement of Science. https://doi.org/10.1126/science.1233517. Supplementary materials here	process	1	3	observed	Emotionl Support	5	3	Social competence	3=RegressCoeff	MLM	.03	FALSE
805	Sabol, T. J., Hong, S. L. S., Pianta, R. C., & Burchinal, M. R. (2013). Can rating pre-K programs predict children’s learning? Science. Sabol, T. J.: Institute for Policy Research, Northwestern University, Evanston, IL, US, 60208, terri.sabol@northwestern.edu: American Assn for the Advancement of Science. https://doi.org/10.1126/science.1233517. Supplementary materials here	process	5	3	observed	Global: Process Qual	1	3	Math	3=RegressCoeff	MLM	.09	FALSE
806	Sabol, T. J., Hong, S. L. S., Pianta, R. C., & Burchinal, M. R. (2013). Can rating pre-K programs predict children’s learning? Science. Sabol, T. J.: Institute for Policy Research, Northwestern University, Evanston, IL, US, 60208, terri.sabol@northwestern.edu: American Assn for the Advancement of Science. https://doi.org/10.1126/science.1233517. Supplementary materials here	process	5	3	observed	Global: Process Qual	2	3	Literacy/Language	3=RegressCoeff	MLM	.085	FALSE
807	Sabol, T. J., Hong, S. L. S., Pianta, R. C., & Burchinal, M. R. (2013). Can rating pre-K programs predict children’s learning? Science. Sabol, T. J.: Institute for Policy Research, Northwestern University, Evanston, IL, US, 60208, terri.sabol@northwestern.edu: American Assn for the Advancement of Science. https://doi.org/10.1126/science.1233517. Supplementary materials here	process	5	3	observed	Global: Process Qual	4	3	Behavioral problems	3=RegressCoeff	MLM	-.055	FALSE
808	Sabol, T. J., Hong, S. L. S., Pianta, R. C., & Burchinal, M. R. (2013). Can rating pre-K programs predict children’s learning? Science. Sabol, T. J.: Institute for Policy Research, Northwestern University, Evanston, IL, US, 60208, terri.sabol@northwestern.edu: American Assn for the Advancement of Science. https://doi.org/10.1126/science.1233517. Supplementary materials here	process	5	3	observed	Global: Process Qual	5	3	Social competence	3=RegressCoeff	MLM	.08	FALSE
809	Schmerse, D. (2020). Preschool Quality Effects on Learning Behavior and Later Achievement in Germany: Moderation by Socioeconomic Status. Child Development. https://doi.org/10.1111/cdev.13357	process	1	1	observed	Emotionl Support	1	1	Math	1=Zero Order	Correlation	.11	FALSE
810	Schmerse, D. (2020). Preschool Quality Effects on Learning Behavior and Later Achievement in Germany: Moderation by Socioeconomic Status. Child Development. https://doi.org/10.1111/cdev.13357	process	1	1	observed	Emotionl Support	2	1	Literacy/Language	1=Zero Order	Correlation	-.02	FALSE
811	Schmerse, D. (2020). Preschool Quality Effects on Learning Behavior and Later Achievement in Germany: Moderation by Socioeconomic Status. Child Development. https://doi.org/10.1111/cdev.13357	process	1	1	observed	Emotionl Support	5	1	Social competence	1=Zero Order	Correlation	.05	FALSE
812	Schmitt schmitt.143@osu.edu, M. B., Pentimonti jpentimonti@ehe.osu.edu, J. M. ., & Justice ljustice@ehe.osu.edu, L. M. . (2012). Teacher–child relationships, behavior regulation, and language gain among at-risk preschoolers. Journal of School Psychology, 50(5), 681–699. Retrieved from http://10.0.3.248/j.jsp.2012.04.003	process	1	3	self_reported	Emotionl Support	2	3	Literacy/Language	1=Zero Order	Correlation	.37	FALSE
813	Schmitt schmitt.143@osu.edu, M. B., Pentimonti jpentimonti@ehe.osu.edu, J. M. ., & Justice ljustice@ehe.osu.edu, L. M. . (2012). Teacher–child relationships, behavior regulation, and language gain among at-risk preschoolers. Journal of School Psychology, 50(5), 681–699. Retrieved from http://10.0.3.248/j.jsp.2012.04.003	process	4	3	self_reported	Negative Emotionl Climate	2	3	Literacy/Language	1=Zero Order	Correlation	-.02	FALSE
814	Schmitt, S. A., Duncan, R. J., Budrevich, A., & Korucu, I. (2019). Benefits of behavioral self-regulation in the context of high classroom quality for preschoolers’ mathematics. Early Education and Development. psyh. https://doi.org/10.1080/10409289.2019.1660555	process	1	3	observed	Emotionl Support	1	3	Math	1=Zero Order	Correlation	.07	FALSE
815	Schmitt, S. A., Duncan, R. J., Budrevich, A., & Korucu, I. (2019). Benefits of behavioral self-regulation in the context of high classroom quality for preschoolers’ mathematics. Early Education and Development. psyh. https://doi.org/10.1080/10409289.2019.1660555	process	1	3	observed	Emotionl Support	2	3	Literacy/Language	1=Zero Order	Correlation	-.09	FALSE
816	Schmitt, S. A., Duncan, R. J., Budrevich, A., & Korucu, I. (2019). Benefits of behavioral self-regulation in the context of high classroom quality for preschoolers’ mathematics. Early Education and Development. psyh. https://doi.org/10.1080/10409289.2019.1660555	process	1	3	observed	Emotionl Support	3	3	Behavioral skills	1=Zero Order	Correlation	.11	FALSE
817	Schmitt, S. A., Duncan, R. J., Budrevich, A., & Korucu, I. (2019). Benefits of behavioral self-regulation in the context of high classroom quality for preschoolers’ mathematics. Early Education and Development. psyh. https://doi.org/10.1080/10409289.2019.1660555	process	2	3	observed	Instrctionl Support	1	3	Math	1=Zero Order	Correlation	.02	FALSE
818	Schmitt, S. A., Duncan, R. J., Budrevich, A., & Korucu, I. (2019). Benefits of behavioral self-regulation in the context of high classroom quality for preschoolers’ mathematics. Early Education and Development. psyh. https://doi.org/10.1080/10409289.2019.1660555	process	2	3	observed	Instrctionl Support	2	3	Literacy/Language	1=Zero Order	Correlation	-.145	FALSE
819	Schmitt, S. A., Duncan, R. J., Budrevich, A., & Korucu, I. (2019). Benefits of behavioral self-regulation in the context of high classroom quality for preschoolers’ mathematics. Early Education and Development. psyh. https://doi.org/10.1080/10409289.2019.1660555	process	2	3	observed	Instrctionl Support	3	3	Behavioral skills	1=Zero Order	Correlation	-.02	FALSE
820	Schmitt, S. A., Duncan, R. J., Budrevich, A., & Korucu, I. (2019). Benefits of behavioral self-regulation in the context of high classroom quality for preschoolers’ mathematics. Early Education and Development. psyh. https://doi.org/10.1080/10409289.2019.1660555	process	3	3	observed	Classroom Organz/Chaos	1	3	Math	1=Zero Order	Correlation	-.02	FALSE
821	Schmitt, S. A., Duncan, R. J., Budrevich, A., & Korucu, I. (2019). Benefits of behavioral self-regulation in the context of high classroom quality for preschoolers’ mathematics. Early Education and Development. psyh. https://doi.org/10.1080/10409289.2019.1660555	process	3	3	observed	Classroom Organz/Chaos	2	3	Literacy/Language	1=Zero Order	Correlation	-.105	FALSE
822	Schmitt, S. A., Duncan, R. J., Budrevich, A., & Korucu, I. (2019). Benefits of behavioral self-regulation in the context of high classroom quality for preschoolers’ mathematics. Early Education and Development. psyh. https://doi.org/10.1080/10409289.2019.1660555	process	3	3	observed	Classroom Organz/Chaos	3	3	Behavioral skills	1=Zero Order	Correlation	.13	FALSE
823	Schmitt, S. A., Duncan, R. J., Budrevich, A., & Korucu, I. (2019). Benefits of behavioral self-regulation in the context of high classroom quality for preschoolers’ mathematics. Early Education and Development. psyh. https://doi.org/10.1080/10409289.2019.1660555	process	1	3	observed	Emotionl Support	1	3	Math	3=RegressCoeff	HLM	1.32	FALSE
824	Schmitt, S. A., Duncan, R. J., Budrevich, A., & Korucu, I. (2019). Benefits of behavioral self-regulation in the context of high classroom quality for preschoolers’ mathematics. Early Education and Development. psyh. https://doi.org/10.1080/10409289.2019.1660555	process	2	3	observed	Instrctionl Support	1	3	Math	3=RegressCoeff	HLM	1.97	FALSE
825	Schmitt, S. A., Duncan, R. J., Budrevich, A., & Korucu, I. (2019). Benefits of behavioral self-regulation in the context of high classroom quality for preschoolers’ mathematics. Early Education and Development. psyh. https://doi.org/10.1080/10409289.2019.1660555	process	3	3	observed	Classroom Organz/Chaos	1	3	Math	3=RegressCoeff	HLM	-.06	FALSE
826	Scott, K. M., Barbarin, O. A., & Brown, J. M. (2013). From higher order thinking to higher order behavior: exploring the relationship between early cognitive skills and social competence in black boys. The American Journal of Orthopsychiatry, 83(2 Pt 3), 185–193. https://doi.org/10.1111/ajop.12037	process	1	3	self_reported	Emotionl Support	4	3	Behavioral problems	1=Zero Order	correlation	.39	FALSE
827	Scott, K. M., Barbarin, O. A., & Brown, J. M. (2013). From higher order thinking to higher order behavior: exploring the relationship between early cognitive skills and social competence in black boys. The American Journal of Orthopsychiatry, 83(2 Pt 3), 185–193. https://doi.org/10.1111/ajop.12037	process	1	3	self_reported	Emotionl Support	5	3	Social competence	1=Zero Order	correlation	.2	FALSE
828	Seguin, J., Tremblay, R., Cote, S. M., … Japel. (n.d.). Child Care Quality and Cognitive Development: Trajectories Leading to Better Preacademic Skills. CHILD DEVELOPMENT. Retrieved from http://proxy.library.nyu.edu/login?url=http://search.ebscohost.com/login.aspx?direct=true&db=edswss&AN=000316805900026&site=eds-live	process	1	3	observed	Emotionl Support	1	3	Math	3=RegressCoeff	9999	999	FALSE
829	Seguin, J., Tremblay, R., Cote, S. M., … Japel. (n.d.). Child Care Quality and Cognitive Development: Trajectories Leading to Better Preacademic Skills. CHILD DEVELOPMENT. Retrieved from http://proxy.library.nyu.edu/login?url=http://search.ebscohost.com/login.aspx?direct=true&db=edswss&AN=000316805900026&site=eds-live	process	1	3	observed	Emotionl Support	2	3	Literacy/Language	3=RegressCoeff	9999	3.49	FALSE
830	Seguin, J., Tremblay, R., Cote, S. M., … Japel. (n.d.). Child Care Quality and Cognitive Development: Trajectories Leading to Better Preacademic Skills. CHILD DEVELOPMENT. Retrieved from http://proxy.library.nyu.edu/login?url=http://search.ebscohost.com/login.aspx?direct=true&db=edswss&AN=000316805900026&site=eds-live	process	1	3	observed	Emotionl Support	8	3	Global score	3=RegressCoeff	9999	999	FALSE
831	Seguin, J., Tremblay, R., Cote, S. M., … Japel. (n.d.). Child Care Quality and Cognitive Development: Trajectories Leading to Better Preacademic Skills. CHILD DEVELOPMENT. Retrieved from http://proxy.library.nyu.edu/login?url=http://search.ebscohost.com/login.aspx?direct=true&db=edswss&AN=000316805900026&site=eds-live	process	5	3	observed	Global: Process Qual	1	3	Math	3=RegressCoeff	9999	999	FALSE
832	Seguin, J., Tremblay, R., Cote, S. M., … Japel. (n.d.). Child Care Quality and Cognitive Development: Trajectories Leading to Better Preacademic Skills. CHILD DEVELOPMENT. Retrieved from http://proxy.library.nyu.edu/login?url=http://search.ebscohost.com/login.aspx?direct=true&db=edswss&AN=000316805900026&site=eds-live	process	5	3	observed	Global: Process Qual	2	3	Literacy/Language	3=RegressCoeff	9999	999	FALSE
833	Seguin, J., Tremblay, R., Cote, S. M., … Japel. (n.d.). Child Care Quality and Cognitive Development: Trajectories Leading to Better Preacademic Skills. CHILD DEVELOPMENT. Retrieved from http://proxy.library.nyu.edu/login?url=http://search.ebscohost.com/login.aspx?direct=true&db=edswss&AN=000316805900026&site=eds-live	process	5	3	observed	Global: Process Qual	8	3	Global score	3=RegressCoeff	9999	999	FALSE
834	Seiler, C. W., Mueller, E., & Simoni, H. (2017). The Protective Role of Childcare Quality for Behavioral Adjustment in 3-to 5-Year-Old Children. ZEITSCHRIFT FUR ENTWICKLUNGSPSYCHOLOGIE UND PADAGOGISCHE PSYCHOLOGIE. Retrieved from http://proxy.library.nyu.edu/login?url=http://search.ebscohost.com/login.aspx?direct=true&db=edswss&AN=000404134000001&site=eds-live	process	1	1	observed	Emotionl Support	4	1	Behavioral problems	3=RegressCoeff	Main effects model	-.01	FALSE
835	Seiler, C. W., Mueller, E., & Simoni, H. (2017). The Protective Role of Childcare Quality for Behavioral Adjustment in 3-to 5-Year-Old Children. ZEITSCHRIFT FUR ENTWICKLUNGSPSYCHOLOGIE UND PADAGOGISCHE PSYCHOLOGIE. Retrieved from http://proxy.library.nyu.edu/login?url=http://search.ebscohost.com/login.aspx?direct=true&db=edswss&AN=000404134000001&site=eds-live	process	1	1	observed	Emotionl Support	6	1	Social-Emotional problems	3=RegressCoeff	Main effects model	-.14	FALSE
836	Serpell, Z. N., & Mashburn, A. J. (2012). Family-School Connectedness and Children’s Early Social Development. Social Development, 21(1), 21. Retrieved from http://proxy.library.nyu.edu/login?url=http://search.ebscohost.com/login.aspx?direct=true&db=edb&AN=70469993&site=eds-live Study 1	process	1	3	self_reported	Emotionl Support	4	3	Behavioral problems	1=Zero Order	Correlation	-.38	FALSE
837	Serpell, Z. N., & Mashburn, A. J. (2012). Family-School Connectedness and Children’s Early Social Development. Social Development, 21(1), 21. Retrieved from http://proxy.library.nyu.edu/login?url=http://search.ebscohost.com/login.aspx?direct=true&db=edb&AN=70469993&site=eds-live Study 1	process	1	3	self_reported	Emotionl Support	5	3	Social competence	1=Zero Order	Correlation	.51	FALSE
838	Serpell, Z. N., & Mashburn, A. J. (2012). Family-School Connectedness and Children’s Early Social Development. Social Development, 21(1), 21. Retrieved from http://proxy.library.nyu.edu/login?url=http://search.ebscohost.com/login.aspx?direct=true&db=edb&AN=70469993&site=eds-live Study 1	process	4	3	self_reported	Negative Emotionl Climate	4	3	Behavioral problems	1=Zero Order	Correlation	.61	FALSE
839	Serpell, Z. N., & Mashburn, A. J. (2012). Family-School Connectedness and Children’s Early Social Development. Social Development, 21(1), 21. Retrieved from http://proxy.library.nyu.edu/login?url=http://search.ebscohost.com/login.aspx?direct=true&db=edb&AN=70469993&site=eds-live Study 1	process	4	3	self_reported	Negative Emotionl Climate	5	3	Social competence	1=Zero Order	Correlation	-.46	FALSE
840	Serpell, Z. N., & Mashburn, A. J. (2012). Family-School Connectedness and Children’s Early Social Development. Social Development, 21(1), 21. Retrieved from http://proxy.library.nyu.edu/login?url=http://search.ebscohost.com/login.aspx?direct=true&db=edb&AN=70469993&site=eds-live Study 2	process	1	1	self_reported	Emotionl Support	4	1	Behavioral problems	1=Zero Order	Correlation	-.18	FALSE
841	Serpell, Z. N., & Mashburn, A. J. (2012). Family-School Connectedness and Children’s Early Social Development. Social Development, 21(1), 21. Retrieved from http://proxy.library.nyu.edu/login?url=http://search.ebscohost.com/login.aspx?direct=true&db=edb&AN=70469993&site=eds-live Study 2	process	1	1	self_reported	Emotionl Support	5	1	Social competence	1=Zero Order	Correlation	.39	FALSE
842	Serpell, Z. N., & Mashburn, A. J. (2012). Family-School Connectedness and Children’s Early Social Development. Social Development, 21(1), 21. Retrieved from http://proxy.library.nyu.edu/login?url=http://search.ebscohost.com/login.aspx?direct=true&db=edb&AN=70469993&site=eds-live Study 2	process	4	1	self_reported	Negative Emotionl Climate	4	1	Behavioral problems	1=Zero Order	Correlation	.5600000000000001	FALSE
843	Serpell, Z. N., & Mashburn, A. J. (2012). Family-School Connectedness and Children’s Early Social Development. Social Development, 21(1), 21. Retrieved from http://proxy.library.nyu.edu/login?url=http://search.ebscohost.com/login.aspx?direct=true&db=edb&AN=70469993&site=eds-live Study 2	process	4	1	self_reported	Negative Emotionl Climate	5	1	Social competence	1=Zero Order	Correlation	-.45	FALSE
844	Setodji, C. M., Le, V.-N., & Schaack, D. (n.d.). Accounting for movement between childcare classrooms: Does it change teacher effects interpretations? JOURNAL OF APPLIED DEVELOPMENTAL PSYCHOLOGY. Retrieved from http://proxy.library.nyu.edu/login?url=http://search.ebscohost.com/login.aspx?direct=true&db=edswss&AN=000301220200001&site=eds-live	process	5	4	observed	Global: Process Qual	1	4	Math	3=RegressCoeff	Huber-White model(standardised)	.07	FALSE
845	Setodji, C. M., Le, V.-N., & Schaack, D. (n.d.). Accounting for movement between childcare classrooms: Does it change teacher effects interpretations? JOURNAL OF APPLIED DEVELOPMENTAL PSYCHOLOGY. Retrieved from http://proxy.library.nyu.edu/login?url=http://search.ebscohost.com/login.aspx?direct=true&db=edswss&AN=000301220200001&site=eds-live	process	5	4	observed	Global: Process Qual	2	4	Literacy/Language	3=RegressCoeff	Huber-White model (standardised)	.08	FALSE
846	Sette, S., Baumgartner, E., & Schneider, B. H. (2014). Shyness, child–teacher relationships, and socio-emotional adjustment in a sample of Italian preschool-aged children. Infant and Child Development, 23(3), 323–332. https://doi.org/10.1002/icd.1859	process	1	3	self_reported	Emotionl Support	3	3	Behavioral skills	2=Partial	correlation	.34	FALSE
847	Sette, S., Baumgartner, E., & Schneider, B. H. (2014). Shyness, child–teacher relationships, and socio-emotional adjustment in a sample of Italian preschool-aged children. Infant and Child Development, 23(3), 323–332. https://doi.org/10.1002/icd.1859	process	1	3	self_reported	Emotionl Support	4	3	Behavioral problems	2=Partial	correlation	-.2433333333333333	FALSE
848	Sette, S., Baumgartner, E., & Schneider, B. H. (2014). Shyness, child–teacher relationships, and socio-emotional adjustment in a sample of Italian preschool-aged children. Infant and Child Development, 23(3), 323–332. https://doi.org/10.1002/icd.1859	process	1	3	self_reported	Emotionl Support	5	3	Social competence	2=Partial	correlation	.27	FALSE
849	Sette, S., Baumgartner, E., & Schneider, B. H. (2014). Shyness, child–teacher relationships, and socio-emotional adjustment in a sample of Italian preschool-aged children. Infant and Child Development, 23(3), 323–332. https://doi.org/10.1002/icd.1859	process	4	3	self_reported	Negative Emotionl Climate	3	3	Behavioral skills	2=Partial	correlation	-.2	FALSE
850	Sette, S., Baumgartner, E., & Schneider, B. H. (2014). Shyness, child–teacher relationships, and socio-emotional adjustment in a sample of Italian preschool-aged children. Infant and Child Development, 23(3), 323–332. https://doi.org/10.1002/icd.1859	process	4	3	self_reported	Negative Emotionl Climate	4	3	Behavioral problems	2=Partial	correlation	.15	FALSE
851	Sette, S., Baumgartner, E., & Schneider, B. H. (2014). Shyness, child–teacher relationships, and socio-emotional adjustment in a sample of Italian preschool-aged children. Infant and Child Development, 23(3), 323–332. https://doi.org/10.1002/icd.1859	process	4	3	self_reported	Negative Emotionl Climate	5	3	Social competence	2=Partial	correlation	-.32	FALSE
852	Sette, S., Spinrad, T., & Baumgartner, E. (2013). Links Among Italian Preschoolers’ Socio-Emotional Competence, Teacher-Child Relationship Quality and Peer Acceptance. Early Education and Development, 24(6), 851–864. https://doi.org/10.1080/10409289.2013.744684	process	1	3	self_reported	Emotionl Support	4	3	Behavioral problems	1=Zero Order	Correlation	-.28	FALSE
853	Sette, S., Spinrad, T., & Baumgartner, E. (2013). Links Among Italian Preschoolers’ Socio-Emotional Competence, Teacher-Child Relationship Quality and Peer Acceptance. Early Education and Development, 24(6), 851–864. https://doi.org/10.1080/10409289.2013.744684	process	1	3	self_reported	Emotionl Support	5	3	Social competence	1=Zero Order	Correlation	.38	FALSE
854	Sette, S., Spinrad, T., & Baumgartner, E. (2013). Links Among Italian Preschoolers’ Socio-Emotional Competence, Teacher-Child Relationship Quality and Peer Acceptance. Early Education and Development, 24(6), 851–864. https://doi.org/10.1080/10409289.2013.744684	process	1	3	self_reported	Emotionl Support	6	3	Social-Emotional problems	1=Zero Order	Correlation	-.22	FALSE
855	Sette, S., Spinrad, T., & Baumgartner, E. (2013). Links Among Italian Preschoolers’ Socio-Emotional Competence, Teacher-Child Relationship Quality and Peer Acceptance. Early Education and Development, 24(6), 851–864. https://doi.org/10.1080/10409289.2013.744684	process	4	3	self_reported	Negative Emotionl Climate	4	3	Behavioral problems	1=Zero Order	Correlation	.71	FALSE
856	Sette, S., Spinrad, T., & Baumgartner, E. (2013). Links Among Italian Preschoolers’ Socio-Emotional Competence, Teacher-Child Relationship Quality and Peer Acceptance. Early Education and Development, 24(6), 851–864. https://doi.org/10.1080/10409289.2013.744684	process	4	3	self_reported	Negative Emotionl Climate	5	3	Social competence	1=Zero Order	Correlation	-.315	FALSE
857	Sette, S., Spinrad, T., & Baumgartner, E. (2013). Links Among Italian Preschoolers’ Socio-Emotional Competence, Teacher-Child Relationship Quality and Peer Acceptance. Early Education and Development, 24(6), 851–864. https://doi.org/10.1080/10409289.2013.744684	process	4	3	self_reported	Negative Emotionl Climate	6	3	Social-Emotional problems	1=Zero Order	Correlation	-.4	FALSE
858	Sette, S., Spinrad, T., & Baumgartner, E. (2013). Links Among Italian Preschoolers’ Socio-Emotional Competence, Teacher-Child Relationship Quality and Peer Acceptance. Early Education and Development, 24(6), 851–864. https://doi.org/10.1080/10409289.2013.744684	process	1	3	self_reported	Emotionl Support	4	3	Behavioral problems	3=RegressCoeff	Path Analysis (standardised)	999	FALSE
859	Sette, S., Spinrad, T., & Baumgartner, E. (2013). Links Among Italian Preschoolers’ Socio-Emotional Competence, Teacher-Child Relationship Quality and Peer Acceptance. Early Education and Development, 24(6), 851–864. https://doi.org/10.1080/10409289.2013.744684	process	1	3	self_reported	Emotionl Support	5	3	Social competence	3=RegressCoeff	Path Analysis (standardised)	.32	FALSE
860	Sette, S., Spinrad, T., & Baumgartner, E. (2013). Links Among Italian Preschoolers’ Socio-Emotional Competence, Teacher-Child Relationship Quality and Peer Acceptance. Early Education and Development, 24(6), 851–864. https://doi.org/10.1080/10409289.2013.744684	process	1	3	self_reported	Emotionl Support	6	3	Social-Emotional problems	3=RegressCoeff	Path Analysis (standardised)	-.36	FALSE
861	Sette, S., Spinrad, T., & Baumgartner, E. (2013). Links Among Italian Preschoolers’ Socio-Emotional Competence, Teacher-Child Relationship Quality and Peer Acceptance. Early Education and Development, 24(6), 851–864. https://doi.org/10.1080/10409289.2013.744684	process	4	3	self_reported	Negative Emotionl Climate	4	3	Behavioral problems	3=RegressCoeff	Path Analysis (standardised)	.79	FALSE
862	Sette, S., Spinrad, T., & Baumgartner, E. (2013). Links Among Italian Preschoolers’ Socio-Emotional Competence, Teacher-Child Relationship Quality and Peer Acceptance. Early Education and Development, 24(6), 851–864. https://doi.org/10.1080/10409289.2013.744684	process	4	3	self_reported	Negative Emotionl Climate	5	3	Social competence	3=RegressCoeff	Path Analysis (standardised)	-.3	FALSE
863	Sette, S., Spinrad, T., & Baumgartner, E. (2013). Links Among Italian Preschoolers’ Socio-Emotional Competence, Teacher-Child Relationship Quality and Peer Acceptance. Early Education and Development, 24(6), 851–864. https://doi.org/10.1080/10409289.2013.744684	process	4	3	self_reported	Negative Emotionl Climate	6	3	Social-Emotional problems	3=RegressCoeff	Path Analysis (standardised)	999	FALSE
864	Siekkinen, M., Pakarinen, E., Lerkkanen, M.-K., Poikkeus, A.-M., Salminen, J., Poskiparta, E., & Nurmi, J.-E. (2013). Social competence among 6-year-old children and classroom instructional support and teacher stress. Early Education and Development, 24(6), 877–897. https://doi.org/10.1080/10409289.2013.745183	process	1	3	observed	Emotionl Support	4	3	Behavioral problems	1=Zero Order	correlation	-.075	FALSE
865	Siekkinen, M., Pakarinen, E., Lerkkanen, M.-K., Poikkeus, A.-M., Salminen, J., Poskiparta, E., & Nurmi, J.-E. (2013). Social competence among 6-year-old children and classroom instructional support and teacher stress. Early Education and Development, 24(6), 877–897. https://doi.org/10.1080/10409289.2013.745183	process	1	3	observed	Emotionl Support	5	3	Social competence	1=Zero Order	correlation	.075	FALSE
866	Siekkinen, M., Pakarinen, E., Lerkkanen, M.-K., Poikkeus, A.-M., Salminen, J., Poskiparta, E., & Nurmi, J.-E. (2013). Social competence among 6-year-old children and classroom instructional support and teacher stress. Early Education and Development, 24(6), 877–897. https://doi.org/10.1080/10409289.2013.745183	process	2	3	observed	Instrctionl Support	4	3	Behavioral problems	1=Zero Order	correlation	-.335	FALSE
867	Siekkinen, M., Pakarinen, E., Lerkkanen, M.-K., Poikkeus, A.-M., Salminen, J., Poskiparta, E., & Nurmi, J.-E. (2013). Social competence among 6-year-old children and classroom instructional support and teacher stress. Early Education and Development, 24(6), 877–897. https://doi.org/10.1080/10409289.2013.745183	process	2	3	observed	Instrctionl Support	5	3	Social competence	1=Zero Order	correlation	.045	FALSE
868	Siekkinen, M., Pakarinen, E., Lerkkanen, M.-K., Poikkeus, A.-M., Salminen, J., Poskiparta, E., & Nurmi, J.-E. (2013). Social competence among 6-year-old children and classroom instructional support and teacher stress. Early Education and Development, 24(6), 877–897. https://doi.org/10.1080/10409289.2013.745183	process	3	3	observed	Classroom Organz/Chaos	4	3	Behavioral problems	1=Zero Order	correlation	-.1	FALSE
869	Siekkinen, M., Pakarinen, E., Lerkkanen, M.-K., Poikkeus, A.-M., Salminen, J., Poskiparta, E., & Nurmi, J.-E. (2013). Social competence among 6-year-old children and classroom instructional support and teacher stress. Early Education and Development, 24(6), 877–897. https://doi.org/10.1080/10409289.2013.745183	process	3	3	observed	Classroom Organz/Chaos	5	3	Social competence	1=Zero Order	correlation	-.06	FALSE
870	Siekkinen, M., Pakarinen, E., Lerkkanen, M.-K., Poikkeus, A.-M., Salminen, J., Poskiparta, E., & Nurmi, J.-E. (2013). Social competence among 6-year-old children and classroom instructional support and teacher stress. Early Education and Development, 24(6), 877–897. https://doi.org/10.1080/10409289.2013.745183	process	1	3	observed	Emotionl Support	4	3	Behavioral problems	3=RegressCoeff	MLM	999	FALSE
871	Siekkinen, M., Pakarinen, E., Lerkkanen, M.-K., Poikkeus, A.-M., Salminen, J., Poskiparta, E., & Nurmi, J.-E. (2013). Social competence among 6-year-old children and classroom instructional support and teacher stress. Early Education and Development, 24(6), 877–897. https://doi.org/10.1080/10409289.2013.745183	process	1	3	observed	Emotionl Support	5	3	Social competence	3=RegressCoeff	MLM	999	FALSE
872	Siekkinen, M., Pakarinen, E., Lerkkanen, M.-K., Poikkeus, A.-M., Salminen, J., Poskiparta, E., & Nurmi, J.-E. (2013). Social competence among 6-year-old children and classroom instructional support and teacher stress. Early Education and Development, 24(6), 877–897. https://doi.org/10.1080/10409289.2013.745183	process	2	3	observed	Instrctionl Support	4	3	Behavioral problems	3=RegressCoeff	MLM	-.39	FALSE
873	Siekkinen, M., Pakarinen, E., Lerkkanen, M.-K., Poikkeus, A.-M., Salminen, J., Poskiparta, E., & Nurmi, J.-E. (2013). Social competence among 6-year-old children and classroom instructional support and teacher stress. Early Education and Development, 24(6), 877–897. https://doi.org/10.1080/10409289.2013.745183	process	2	3	observed	Instrctionl Support	5	3	Social competence	3=RegressCoeff	MLM	.29	FALSE
874	Siekkinen, M., Pakarinen, E., Lerkkanen, M.-K., Poikkeus, A.-M., Salminen, J., Poskiparta, E., & Nurmi, J.-E. (2013). Social competence among 6-year-old children and classroom instructional support and teacher stress. Early Education and Development, 24(6), 877–897. https://doi.org/10.1080/10409289.2013.745183	process	3	3	observed	Classroom Organz/Chaos	4	3	Behavioral problems	3=RegressCoeff	MLM	999	FALSE
875	Siekkinen, M., Pakarinen, E., Lerkkanen, M.-K., Poikkeus, A.-M., Salminen, J., Poskiparta, E., & Nurmi, J.-E. (2013). Social competence among 6-year-old children and classroom instructional support and teacher stress. Early Education and Development, 24(6), 877–897. https://doi.org/10.1080/10409289.2013.745183	process	3	3	observed	Classroom Organz/Chaos	5	3	Social competence	3=RegressCoeff	MLM	999	FALSE
876	Silinskas, G., Pakarinen, E., Lerkkanen, M., Poikkeus, A., & Nurmi, J. (2017). Classroom interaction and literacy activities in kindergarten: Longitudinal links to grade 1 readers at risk and not at risk of reading difficulties. Contemporary Educational Psychology, 51, 321-335. Retrieved from http://proxy.library.nyu.edu/login?url=http://search.ebscohost.com/login.aspx?direct=true&db=edselp&AN=S0…	process	1	3	observed	Emotionl Support	2	3	Literacy/Language	1=Zero Order	Correlation	-.0033333333333333	FALSE
877	Silinskas, G., Pakarinen, E., Lerkkanen, M., Poikkeus, A., & Nurmi, J. (2017). Classroom interaction and literacy activities in kindergarten: Longitudinal links to grade 1 readers at risk and not at risk of reading difficulties. Contemporary Educational Psychology, 51, 321-335. Retrieved from http://proxy.library.nyu.edu/login?url=http://search.ebscohost.com/login.aspx?direct=true&db=edselp&AN=S0…	process	2	3	observed	Instrctionl Support	2	3	Literacy/Language	1=Zero Order	Correlation	.01	FALSE
878	Silinskas, G., Pakarinen, E., Lerkkanen, M., Poikkeus, A., & Nurmi, J. (2017). Classroom interaction and literacy activities in kindergarten: Longitudinal links to grade 1 readers at risk and not at risk of reading difficulties. Contemporary Educational Psychology, 51, 321-335. Retrieved from http://proxy.library.nyu.edu/login?url=http://search.ebscohost.com/login.aspx?direct=true&db=edselp&AN=S0…	process	3	3	observed	Classroom Organz/Chaos	2	3	Literacy/Language	1=Zero Order	Correlation	-.0166666666666667	FALSE
879	Slot, P. L., & Bleses, D. (2018). Individual children’s interactions with teachers, peers, and tasks: The applicability of the inCLASS Pre-K in Danish preschools. Learning and Individual Differences, 61, 68–76. https://doi.org/10.1016/j.lindif.2017.11.003	process	1	1	observed	Emotionl Support	3	1	Behavioral skills	1=Zero Order	Correlation	.03	FALSE
880	Slot, P. L., & Bleses, D. (2018). Individual children’s interactions with teachers, peers, and tasks: The applicability of the inCLASS Pre-K in Danish preschools. Learning and Individual Differences, 61, 68–76. https://doi.org/10.1016/j.lindif.2017.11.003	process	1	1	observed	Emotionl Support	5	1	Social competence	1=Zero Order	Correlation	-.29	FALSE
881	Slot, P. L., & Bleses, D. (2018). Individual children’s interactions with teachers, peers, and tasks: The applicability of the inCLASS Pre-K in Danish preschools. Learning and Individual Differences, 61, 68–76. https://doi.org/10.1016/j.lindif.2017.11.003	process	1	1	observed	Emotionl Support	6	1	Social-Emotional problems	1=Zero Order	Correlation	-.08	FALSE
882	Slot, P. L., & Bleses, D. (2018). Individual children’s interactions with teachers, peers, and tasks: The applicability of the inCLASS Pre-K in Danish preschools. Learning and Individual Differences, 61, 68–76. https://doi.org/10.1016/j.lindif.2017.11.003	process	4	1	observed	Negative Emotionl Climate	3	1	Behavioral skills	1=Zero Order	Correlation	-.07	FALSE
883	Slot, P. L., & Bleses, D. (2018). Individual children’s interactions with teachers, peers, and tasks: The applicability of the inCLASS Pre-K in Danish preschools. Learning and Individual Differences, 61, 68–76. https://doi.org/10.1016/j.lindif.2017.11.003	process	4	1	observed	Negative Emotionl Climate	5	1	Social competence	1=Zero Order	Correlation	.06	FALSE
884	Slot, P. L., & Bleses, D. (2018). Individual children’s interactions with teachers, peers, and tasks: The applicability of the inCLASS Pre-K in Danish preschools. Learning and Individual Differences, 61, 68–76. https://doi.org/10.1016/j.lindif.2017.11.003	process	4	1	observed	Negative Emotionl Climate	6	1	Social-Emotional problems	1=Zero Order	Correlation	.15	FALSE
885	Slot, Pauline Louise, Bleses, D., Justice, L. M., Markussen-Brown, J., & Hojen, A. (2018). Structural and Process Quality of Danish Preschools: Direct and Indirect Associations With Children’s Growth in Language and Preliteracy Skills. EARLY EDUCATION AND DEVELOPMENT, 29(4), 581–602. https://doi.org/10.1080/10409289.2018.1452494	process	1	2	observed	Emotionl Support	2	3	Literacy/Language	3=RegressCoeff	MLM (Standardised)	.13	FALSE
886	Slot, Pauline Louise, Bleses, D., Justice, L. M., Markussen-Brown, J., & Hojen, A. (2018). Structural and Process Quality of Danish Preschools: Direct and Indirect Associations With Children’s Growth in Language and Preliteracy Skills. EARLY EDUCATION AND DEVELOPMENT, 29(4), 581–602. https://doi.org/10.1080/10409289.2018.1452494	process	2	2	observed	Instrctionl Support	2	3	Literacy/Language	3=RegressCoeff	MLM (Standardised)	.1	FALSE
887	Slot, Pauline Louise, Bleses, D., Justice, L. M., Markussen-Brown, J., & Hojen, A. (2018). Structural and Process Quality of Danish Preschools: Direct and Indirect Associations With Children’s Growth in Language and Preliteracy Skills. EARLY EDUCATION AND DEVELOPMENT, 29(4), 581–602. https://doi.org/10.1080/10409289.2018.1452494	process	3	2	observed	Classroom Organz/Chaos	2	3	Literacy/Language	3=RegressCoeff	MLM (Standardised)	.13	FALSE
888	Son, S.-H. C., Kwon, K.-A., Jeon, H.-J., & Hong, S.-Y. (n.d.). Head Start Classrooms and Children’s School Readiness Benefit from Teachers’ Qualifications and Ongoing Training. CHILD & YOUTH CARE FORUM. Retrieved from http://proxy.library.nyu.edu/login?url=http://search.ebscohost.com/login.aspx?direct=true&db=edswss&AN=000326618500003&site=eds-live	process	1	3	observed	Emotionl Support	1	3	Math	3=RegressCoeff	Multi-level path analyses	.34	FALSE
889	Son, S.-H. C., Kwon, K.-A., Jeon, H.-J., & Hong, S.-Y. (n.d.). Head Start Classrooms and Children’s School Readiness Benefit from Teachers’ Qualifications and Ongoing Training. CHILD & YOUTH CARE FORUM. Retrieved from http://proxy.library.nyu.edu/login?url=http://search.ebscohost.com/login.aspx?direct=true&db=edswss&AN=000326618500003&site=eds-live	process	1	3	observed	Emotionl Support	2	3	Literacy/Language	3=RegressCoeff	Multi-level path analyses	.038	FALSE
890	Son, S.-H. C., Kwon, K.-A., Jeon, H.-J., & Hong, S.-Y. (n.d.). Head Start Classrooms and Children’s School Readiness Benefit from Teachers’ Qualifications and Ongoing Training. CHILD & YOUTH CARE FORUM. Retrieved from http://proxy.library.nyu.edu/login?url=http://search.ebscohost.com/login.aspx?direct=true&db=edswss&AN=000326618500003&site=eds-live	process	1	3	observed	Emotionl Support	5	3	Social competence	3=RegressCoeff	Multi-level path analyses	.201	FALSE
891	Son, S.-H. C., Kwon, K.-A., Jeon, H.-J., & Hong, S.-Y. (n.d.). Head Start Classrooms and Children’s School Readiness Benefit from Teachers’ Qualifications and Ongoing Training. CHILD & YOUTH CARE FORUM. Retrieved from http://proxy.library.nyu.edu/login?url=http://search.ebscohost.com/login.aspx?direct=true&db=edswss&AN=000326618500003&site=eds-live	process	2	3	observed	Instrctionl Support	1	3	Math	3=RegressCoeff	Multi-level path analyses	.12	FALSE
892	Son, S.-H. C., Kwon, K.-A., Jeon, H.-J., & Hong, S.-Y. (n.d.). Head Start Classrooms and Children’s School Readiness Benefit from Teachers’ Qualifications and Ongoing Training. CHILD & YOUTH CARE FORUM. Retrieved from http://proxy.library.nyu.edu/login?url=http://search.ebscohost.com/login.aspx?direct=true&db=edswss&AN=000326618500003&site=eds-live	process	2	3	observed	Instrctionl Support	2	3	Literacy/Language	3=RegressCoeff	Multi-level path analyses	.04	FALSE
893	Son, S.-H. C., Kwon, K.-A., Jeon, H.-J., & Hong, S.-Y. (n.d.). Head Start Classrooms and Children’s School Readiness Benefit from Teachers’ Qualifications and Ongoing Training. CHILD & YOUTH CARE FORUM. Retrieved from http://proxy.library.nyu.edu/login?url=http://search.ebscohost.com/login.aspx?direct=true&db=edswss&AN=000326618500003&site=eds-live	process	2	3	observed	Instrctionl Support	5	3	Social competence	3=RegressCoeff	Multi-level path analyses	-.029	FALSE
894	Spilt, J. L., Koomen, H. M. Y., & Harrison, L. J. (2015). Language development in the early school years: the importance of close relationships with teachers. Developmental Psychology, 51(2), 185–196. https://doi.org/10.1037/a0038540	process	1	4	self_reported	Emotionl Support	2	4	Literacy/Language	1=Zero Order	Correlation	.16	FALSE
895	Spilt, J. L., Koomen, H. M. Y., & Harrison, L. J. (2015). Language development in the early school years: the importance of close relationships with teachers. Developmental Psychology, 51(2), 185–196. https://doi.org/10.1037/a0038540	process	1	4	self_reported	Emotionl Support	4	4	Behavioral problems	1=Zero Order	Correlation	-.2	FALSE
896	Spilt, J. L., Koomen, H. M. Y., & Harrison, L. J. (2015). Language development in the early school years: the importance of close relationships with teachers. Developmental Psychology, 51(2), 185–196. https://doi.org/10.1037/a0038540	process	1	4	self_reported	Emotionl Support	6	4	Social-Emotional problems	1=Zero Order	Correlation	-.36	FALSE
897	Spilt, J. L., Koomen, H. M. Y., & Harrison, L. J. (2015). Language development in the early school years: the importance of close relationships with teachers. Developmental Psychology, 51(2), 185–196. https://doi.org/10.1037/a0038540	process	1	4	self_reported	Emotionl Support	2	4	Literacy/Language	3=RegressCoeff	Cross lagged model	.13	FALSE
898	Spilt, J. L., Koomen, H. M. Y., & Harrison, L. J. (2015). Language development in the early school years: the importance of close relationships with teachers. Developmental Psychology, 51(2), 185–196. https://doi.org/10.1037/a0038540	process	1	4	self_reported	Emotionl Support	4	4	Behavioral problems	3=RegressCoeff	Cross lagged model	-.19	FALSE
899	Spilt, J. L., Koomen, H. M. Y., & Harrison, L. J. (2015). Language development in the early school years: the importance of close relationships with teachers. Developmental Psychology, 51(2), 185–196. https://doi.org/10.1037/a0038540	process	1	4	self_reported	Emotionl Support	6	4	Social-Emotional problems	3=RegressCoeff	Cross lagged model	-.35	FALSE
900	Spilt, J. L., Koomen, H. M. Y., Thijs, J. T., & van der Leij, A. (2012). Supporting teachers’ relationships with disruptive children: the potential of relationship-focused reflection. Attachment & Human Development, 14(3), 305–318. https://doi.org/10.1080/14616734.2012.672286	process	1	2	self_reported	Emotionl Support	4	2	Behavioral problems	1=Zero Order	Correlation	-.42	FALSE
901	Spilt, J. L., Koomen, H. M. Y., Thijs, J. T., & van der Leij, A. (2012). Supporting teachers’ relationships with disruptive children: the potential of relationship-focused reflection. Attachment & Human Development, 14(3), 305–318. https://doi.org/10.1080/14616734.2012.672286	process	1	2	observed	Emotionl Support	4	2	Behavioral problems	1=Zero Order	Correlation	-.03	FALSE
902	Spilt, J. L., Koomen, H. M. Y., Thijs, J. T., & van der Leij, A. (2012). Supporting teachers’ relationships with disruptive children: the potential of relationship-focused reflection. Attachment & Human Development, 14(3), 305–318. https://doi.org/10.1080/14616734.2012.672286	process	4	2	self_reported	Negative Emotionl Climate	6	2	Social-Emotional problems	1=Zero Order	Correlation	-.09	FALSE
903	Spilt, J. L., Koomen, H. M. Y., Thijs, J. T., & van der Leij, A. (2012). Supporting teachers’ relationships with disruptive children: the potential of relationship-focused reflection. Attachment & Human Development, 14(3), 305–318. https://doi.org/10.1080/14616734.2012.672286	process	1	2	observed	Emotionl Support	6	2	Social-Emotional problems	1=Zero Order	Correlation	-.01	FALSE
904	Spilt, J. L., Koomen, H. M. Y., Thijs, J. T., & van der Leij, A. (2012). Supporting teachers’ relationships with disruptive children: the potential of relationship-focused reflection. Attachment & Human Development, 14(3), 305–318. https://doi.org/10.1080/14616734.2012.672286	process	4	2	self_reported	Negative Emotionl Climate	4	2	Behavioral problems	1=Zero Order	Correlation	.58	FALSE
905	Spilt, J. L., Koomen, H. M. Y., Thijs, J. T., & van der Leij, A. (2012). Supporting teachers’ relationships with disruptive children: the potential of relationship-focused reflection. Attachment & Human Development, 14(3), 305–318. https://doi.org/10.1080/14616734.2012.672286	process	4	2	self_reported	Negative Emotionl Climate	6	2	Social-Emotional problems	1=Zero Order	Correlation	-.13	FALSE
906	Trawick-Smith, J., Swaminathan, S., & Liu, X. (2016). The Relationship of Teacher-Child Play Interactions to Mathematics Learning in Preschool. Early Child Development and Care, 186(5), 716–733. Retrieved from http://proxy.library.nyu.edu/login?url=http://search.ebscohost.com/login.aspx?direct=true&db=eric&AN=EJ1097865&site=eds-live	process	2	4	observed	Instrctionl Support	1	3	Math	1=Zero Order	correlation	.24375	FALSE
907	Trawick-Smith, J., Swaminathan, S., & Liu, X. (2016). The Relationship of Teacher-Child Play Interactions to Mathematics Learning in Preschool. Early Child Development and Care, 186(5), 716–733. Retrieved from http://proxy.library.nyu.edu/login?url=http://search.ebscohost.com/login.aspx?direct=true&db=eric&AN=EJ1097865&site=eds-live	process	2	4	observed	Instrctionl Support	1	3	Math	3=RegressCoeff	Multiple regression	.0825	FALSE
908	Vitaro, F., Boivin, M., Brendgen, M., Girard, A., & Dionne, G. (2012). Social experiences in kindergarten and academic achievement in grade 1: A monozygotic twin difference study. Journal of Educational Psychology, 104(2), 366–380. https://doi.org/10.1037/a0026879	process	4	3	self_reported	Negative Emotionl Climate	8	3	Global score	1=Zero Order	correlation	-.2	FALSE
909	Weiland, C., Ulvestad, K., Sachs, J., & Yoshikawa, H. (2013). Associations between classroom quality and children’s vocabulary and executive function skills in an urban public prekindergarten program. Early Childhood Research Quarterly, 28(2), 199–209. https://doi.org/10.1016/j.ecresq.2012.12.002	process	1	3	observed	Emotionl Support	2	3	Literacy/Language	3=RegressCoeff	Linear	-1.23	FALSE
910	Weiland, C., Ulvestad, K., Sachs, J., & Yoshikawa, H. (2013). Associations between classroom quality and children’s vocabulary and executive function skills in an urban public prekindergarten program. Early Childhood Research Quarterly, 28(2), 199–209. https://doi.org/10.1016/j.ecresq.2012.12.002	process	1	3	observed	Emotionl Support	3	3	Behavioral skills	3=RegressCoeff	Linear	.5600000000000001	FALSE
911	Weiland, C., Ulvestad, K., Sachs, J., & Yoshikawa, H. (2013). Associations between classroom quality and children’s vocabulary and executive function skills in an urban public prekindergarten program. Early Childhood Research Quarterly, 28(2), 199–209. https://doi.org/10.1016/j.ecresq.2012.12.002	process	2	3	observed	Instrctionl Support	2	3	Literacy/Language	3=RegressCoeff	Linear	.225	FALSE
912	Weiland, C., Ulvestad, K., Sachs, J., & Yoshikawa, H. (2013). Associations between classroom quality and children’s vocabulary and executive function skills in an urban public prekindergarten program. Early Childhood Research Quarterly, 28(2), 199–209. https://doi.org/10.1016/j.ecresq.2012.12.002	process	2	3	observed	Instrctionl Support	3	3	Behavioral skills	3=RegressCoeff	Linear	.605	FALSE
913	Weiland, C., Ulvestad, K., Sachs, J., & Yoshikawa, H. (2013). Associations between classroom quality and children’s vocabulary and executive function skills in an urban public prekindergarten program. Early Childhood Research Quarterly, 28(2), 199–209. https://doi.org/10.1016/j.ecresq.2012.12.002	process	3	3	observed	Classroom Organz/Chaos	2	3	Literacy/Language	3=RegressCoeff	Linear	-.87	FALSE
914	Weiland, C., Ulvestad, K., Sachs, J., & Yoshikawa, H. (2013). Associations between classroom quality and children’s vocabulary and executive function skills in an urban public prekindergarten program. Early Childhood Research Quarterly, 28(2), 199–209. https://doi.org/10.1016/j.ecresq.2012.12.002	process	3	3	observed	Classroom Organz/Chaos	3	3	Behavioral skills	3=RegressCoeff	Linear	.66	FALSE
915	Weiland, C., Ulvestad, K., Sachs, J., & Yoshikawa, H. (2013). Associations between classroom quality and children’s vocabulary and executive function skills in an urban public prekindergarten program. Early Childhood Research Quarterly, 28(2), 199–209. https://doi.org/10.1016/j.ecresq.2012.12.002	process	5	3	observed	Global: Process Qual	2	3	Literacy/Language	3=RegressCoeff	Linear	1.77	FALSE
916	Weiland, C., Ulvestad, K., Sachs, J., & Yoshikawa, H. (2013). Associations between classroom quality and children’s vocabulary and executive function skills in an urban public prekindergarten program. Early Childhood Research Quarterly, 28(2), 199–209. https://doi.org/10.1016/j.ecresq.2012.12.002	process	5	3	observed	Global: Process Qual	3	3	Behavioral skills	3=RegressCoeff	Linear	.37	FALSE
917	White, K. M. (2013). Associations between teacher–child relationships and children’s writing in kindergarten and first grade. Early Childhood Research Quarterly, 28(1), 166–176. https://doi.org/10.1016/j.ecresq.2012.05.004	process	1	3	self_reported	Emotionl Support	1	3	Math	2=Partial	correlation	-.04	FALSE
918	White, K. M. (2013). Associations between teacher–child relationships and children’s writing in kindergarten and first grade. Early Childhood Research Quarterly, 28(1), 166–176. https://doi.org/10.1016/j.ecresq.2012.05.004	process	4	3	self_reported	Negative Emotionl Climate	1	3	Math	2=Partial	correlation	.17	FALSE
919	White, K. M. (2013). Associations between teacher–child relationships and children’s writing in kindergarten and first grade. Early Childhood Research Quarterly, 28(1), 166–176. https://doi.org/10.1016/j.ecresq.2012.05.004	process	4	3	self_reported	Negative Emotionl Climate	1	3	Math	3=RegressCoeff	MLM	.42	FALSE
920	Wildenger, L. K., & McIntyre, L. L. (2012). Investigating the relation between kindergarten preparation and child socio-behavioral school outcomes. Early Childhood Education Journal, 40(3), 169–176. https://doi.org/10.1007/s10643-012-0509-x	process	5	1	self_reported	Global: Process Qual	4	1	Behavioral problems	1=Zero Order	Correlation	-.6899999999999999	FALSE
921	Wildenger, L. K., & McIntyre, L. L. (2012). Investigating the relation between kindergarten preparation and child socio-behavioral school outcomes. Early Childhood Education Journal, 40(3), 169–176. https://doi.org/10.1007/s10643-012-0509-x	process	5	1	self_reported	Global: Process Qual	5	1	Social competence	1=Zero Order	Correlation	.48	FALSE
922	Willard, Agache & Leyendecker (In Review) Classroom Composition, Classroom Quality and Language Skills of Immigrant Dual Language Learners and Non-immigrant Children in Germany, Early Childhood Research Quaterly	process	5	4	observed	Global: Process Qual	2	4	Literacy/Language	3=RegressCoeff	Multiple Rregression	.06	FALSE
923	Williford, A. P., Maier, M. F., Downer, J. T., Pianta, R. C., & Howes, C. (n.d.). Understanding how children’s engagement and teachers’ interactions combine to predict school readiness. JOURNAL OF APPLIED DEVELOPMENTAL PSYCHOLOGY. Retrieved from http://proxy.library.nyu.edu/login?url=http://search.ebscohost.com/login.aspx?direct=true&db=edswss&AN=000329019700005&site=eds-live	process	5	2	observed	Global: Process Qual	2	3	Literacy/Language	1=Zero Order	Correlation	.1775	FALSE
924	Williford, A. P., Maier, M. F., Downer, J. T., Pianta, R. C., & Howes, C. (n.d.). Understanding how children’s engagement and teachers’ interactions combine to predict school readiness. JOURNAL OF APPLIED DEVELOPMENTAL PSYCHOLOGY. Retrieved from http://proxy.library.nyu.edu/login?url=http://search.ebscohost.com/login.aspx?direct=true&db=edswss&AN=000329019700005&site=eds-live	process	5	2	observed	Global: Process Qual	3	3	Behavioral skills	1=Zero Order	Correlation	.1	FALSE
925	Williford, A. P., Maier, M. F., Downer, J. T., Pianta, R. C., & Howes, C. (n.d.). Understanding how children’s engagement and teachers’ interactions combine to predict school readiness. JOURNAL OF APPLIED DEVELOPMENTAL PSYCHOLOGY. Retrieved from http://proxy.library.nyu.edu/login?url=http://search.ebscohost.com/login.aspx?direct=true&db=edswss&AN=000329019700005&site=eds-live	process	5	2	observed	Global: Process Qual	2	3	Literacy/Language	3=RegressCoeff	MLM (unstandardised)	.93	TRUE
926	Williford, A. P., Maier, M. F., Downer, J. T., Pianta, R. C., & Howes, C. (n.d.). Understanding how children’s engagement and teachers’ interactions combine to predict school readiness. JOURNAL OF APPLIED DEVELOPMENTAL PSYCHOLOGY. Retrieved from http://proxy.library.nyu.edu/login?url=http://search.ebscohost.com/login.aspx?direct=true&db=edswss&AN=000329019700005&site=eds-live	process	5	2	observed	Global: Process Qual	3	3	Behavioral skills	3=RegressCoeff	MLM (unstandardised)	.05	TRUE
927	Wolf, S., Behrman, J., Raza, M., Kim, S., Aber, J. L., & Seidman, E. (2018). Measuring and predicting process quality in Ghanaian pre-primary classrooms using the Teacher Instructional Practices and Processes System (TIPPS). Early Childhood Research Quarterly, 45, 18–30. aph.	process	1	1	observed	Emotionl Support	1	3	Math	1=Zero Order	Correlation	.07	FALSE
928	Wolf, S., Behrman, J., Raza, M., Kim, S., Aber, J. L., & Seidman, E. (2018). Measuring and predicting process quality in Ghanaian pre-primary classrooms using the Teacher Instructional Practices and Processes System (TIPPS). Early Childhood Research Quarterly, 45, 18–30. aph.	process	1	1	observed	Emotionl Support	2	3	Literacy/Language	1=Zero Order	Correlation	.9	FALSE
929	Wolf, S., Behrman, J., Raza, M., Kim, S., Aber, J. L., & Seidman, E. (2018). Measuring and predicting process quality in Ghanaian pre-primary classrooms using the Teacher Instructional Practices and Processes System (TIPPS). Early Childhood Research Quarterly, 45, 18–30. aph.	process	1	1	observed	Emotionl Support	5	3	Social competence	1=Zero Order	Correlation	.1	FALSE
930	Wolf, S., Behrman, J., Raza, M., Kim, S., Aber, J. L., & Seidman, E. (2018). Measuring and predicting process quality in Ghanaian pre-primary classrooms using the Teacher Instructional Practices and Processes System (TIPPS). Early Childhood Research Quarterly, 45, 18–30. aph.	process	1	1	observed	Emotionl Support	7	3	Motor skills	1=Zero Order	Correlation	.04	FALSE
931	Wolf, S., Behrman, J., Raza, M., Kim, S., Aber, J. L., & Seidman, E. (2018). Measuring and predicting process quality in Ghanaian pre-primary classrooms using the Teacher Instructional Practices and Processes System (TIPPS). Early Childhood Research Quarterly, 45, 18–30. aph.	process	2	1	observed	Instrctionl Support	1	3	Math	1=Zero Order	Correlation	.17	FALSE
932	Wolf, S., Behrman, J., Raza, M., Kim, S., Aber, J. L., & Seidman, E. (2018). Measuring and predicting process quality in Ghanaian pre-primary classrooms using the Teacher Instructional Practices and Processes System (TIPPS). Early Childhood Research Quarterly, 45, 18–30. aph.	process	2	1	observed	Instrctionl Support	2	3	Literacy/Language	1=Zero Order	Correlation	.17	FALSE
933	Wolf, S., Behrman, J., Raza, M., Kim, S., Aber, J. L., & Seidman, E. (2018). Measuring and predicting process quality in Ghanaian pre-primary classrooms using the Teacher Instructional Practices and Processes System (TIPPS). Early Childhood Research Quarterly, 45, 18–30. aph.	process	2	1	observed	Instrctionl Support	5	3	Social competence	1=Zero Order	Correlation	.14	FALSE
934	Wolf, S., Behrman, J., Raza, M., Kim, S., Aber, J. L., & Seidman, E. (2018). Measuring and predicting process quality in Ghanaian pre-primary classrooms using the Teacher Instructional Practices and Processes System (TIPPS). Early Childhood Research Quarterly, 45, 18–30. aph.	process	2	1	observed	Instrctionl Support	7	3	Motor skills	1=Zero Order	Correlation	.17	FALSE
935	Wolf, S., Behrman, J., Raza, M., Kim, S., Aber, J. L., & Seidman, E. (2018). Measuring and predicting process quality in Ghanaian pre-primary classrooms using the Teacher Instructional Practices and Processes System (TIPPS). Early Childhood Research Quarterly, 45, 18–30. aph.	process	1	1	observed	Emotionl Support	1	3	Math	3=RegressCoeff	SEM	.075	FALSE
936	Wolf, S., Behrman, J., Raza, M., Kim, S., Aber, J. L., & Seidman, E. (2018). Measuring and predicting process quality in Ghanaian pre-primary classrooms using the Teacher Instructional Practices and Processes System (TIPPS). Early Childhood Research Quarterly, 45, 18–30. aph.	process	1	1	observed	Emotionl Support	2	3	Literacy/Language	3=RegressCoeff	SEM	.075	FALSE
937	Wolf, S., Behrman, J., Raza, M., Kim, S., Aber, J. L., & Seidman, E. (2018). Measuring and predicting process quality in Ghanaian pre-primary classrooms using the Teacher Instructional Practices and Processes System (TIPPS). Early Childhood Research Quarterly, 45, 18–30. aph.	process	1	1	observed	Emotionl Support	5	3	Social competence	3=RegressCoeff	SEM	.018	FALSE
938	Wolf, S., Behrman, J., Raza, M., Kim, S., Aber, J. L., & Seidman, E. (2018). Measuring and predicting process quality in Ghanaian pre-primary classrooms using the Teacher Instructional Practices and Processes System (TIPPS). Early Childhood Research Quarterly, 45, 18–30. aph.	process	1	1	observed	Emotionl Support	7	3	Motor skills	3=RegressCoeff	SEM	.021	FALSE
939	Wolf, S., Behrman, J., Raza, M., Kim, S., Aber, J. L., & Seidman, E. (2018). Measuring and predicting process quality in Ghanaian pre-primary classrooms using the Teacher Instructional Practices and Processes System (TIPPS). Early Childhood Research Quarterly, 45, 18–30. aph.	process	2	1	observed	Instrctionl Support	1	3	Math	3=RegressCoeff	SEM	.072	FALSE
940	Wolf, S., Behrman, J., Raza, M., Kim, S., Aber, J. L., & Seidman, E. (2018). Measuring and predicting process quality in Ghanaian pre-primary classrooms using the Teacher Instructional Practices and Processes System (TIPPS). Early Childhood Research Quarterly, 45, 18–30. aph.	process	2	1	observed	Instrctionl Support	2	3	Literacy/Language	3=RegressCoeff	SEM	.049	FALSE
941	Wolf, S., Behrman, J., Raza, M., Kim, S., Aber, J. L., & Seidman, E. (2018). Measuring and predicting process quality in Ghanaian pre-primary classrooms using the Teacher Instructional Practices and Processes System (TIPPS). Early Childhood Research Quarterly, 45, 18–30. aph.	process	2	1	observed	Instrctionl Support	5	3	Social competence	3=RegressCoeff	SEM	.082	FALSE
942	Wolf, S., Behrman, J., Raza, M., Kim, S., Aber, J. L., & Seidman, E. (2018). Measuring and predicting process quality in Ghanaian pre-primary classrooms using the Teacher Instructional Practices and Processes System (TIPPS). Early Childhood Research Quarterly, 45, 18–30. aph.	process	2	1	observed	Instrctionl Support	7	3	Motor skills	3=RegressCoeff	SEM	.092	FALSE
943	Wolter 2 ), I. ( 1, Glüer 3 ), M. ( 1, & Hannover, B. ( 1 ). (2014). Gender-typicality of activity offerings and child-teacher relationship closeness in German “Kindergarten”. Influences on the development of spelling competence as an indicator of early basic literacy in boys and girls. Learning and Individual Differences, 31, 59–65. https://doi.org/10.1016/j.lindif.2013.12.008	process	1	3	self_reported	Emotionl Support	2	3	Literacy/Language	1=Zero Order	correlation	-.036	FALSE
944	Wu, Z., Hu, B. Y., Fan, X., Zhang, X., & Zhang, J. (2018). The associations between social skills and teacher-child relationships: A longitudinal study among Chinese preschool children. CHILDREN AND YOUTH SERVICES REVIEW, 88, 582–590. https://doi.org/10.1016/j.childyouth.2018.03.052 Study 1	process	1	1	self_reported	Emotionl Support	5	1	Social competence	3=RegressCoeff	Cross lagged	.149	FALSE
945	Wu, Z., Hu, B. Y., Fan, X., Zhang, X., & Zhang, J. (2018). The associations between social skills and teacher-child relationships: A longitudinal study among Chinese preschool children. CHILDREN AND YOUTH SERVICES REVIEW, 88, 582–590. https://doi.org/10.1016/j.childyouth.2018.03.052 Study 1	process	4	1	self_reported	Negative Emotionl Climate	5	1	Social competence	3=RegressCoeff	Cross lagged	-.106	FALSE
946	Wu, Z., Hu, B. Y., Fan, X., Zhang, X., & Zhang, J. (2018). The associations between social skills and teacher-child relationships: A longitudinal study among Chinese preschool children. CHILDREN AND YOUTH SERVICES REVIEW, 88, 582–590. https://doi.org/10.1016/j.childyouth.2018.03.052 Study 2	process	1	1	self_reported	Emotionl Support	5	1	Social competence	3=RegressCoeff	Cross lagged	999	FALSE
947	Wu, Z., Hu, B. Y., Fan, X., Zhang, X., & Zhang, J. (2018). The associations between social skills and teacher-child relationships: A longitudinal study among Chinese preschool children. CHILDREN AND YOUTH SERVICES REVIEW, 88, 582–590. https://doi.org/10.1016/j.childyouth.2018.03.052 Study 2	process	4	1	self_reported	Negative Emotionl Climate	5	1	Social competence	3=RegressCoeff	Cross lagged	999	FALSE
948	Wu, Z., Hu, B. Y., Fan, X., Zhang, X., & Zhang, J. (2018). The associations between social skills and teacher-child relationships: A longitudinal study among Chinese preschool children. CHILDREN AND YOUTH SERVICES REVIEW, 88, 582–590. https://doi.org/10.1016/j.childyouth.2018.03.052 Study 2	process	1	1	self_reported	Emotionl Support	5	2	Social competence	3=RegressCoeff	Cross lagged	999	FALSE
949	Wu, Z., Hu, B. Y., Fan, X., Zhang, X., & Zhang, J. (2018). The associations between social skills and teacher-child relationships: A longitudinal study among Chinese preschool children. CHILDREN AND YOUTH SERVICES REVIEW, 88, 582–590. https://doi.org/10.1016/j.childyouth.2018.03.052 Study 2	process	4	1	self_reported	Negative Emotionl Climate	5	2	Social competence	3=RegressCoeff	Cross lagged	999	FALSE
950	Wu, Z., Hu, B. Y., Fan, X., Zhang, X., & Zhang, J. (2018). The associations between social skills and teacher-child relationships: A longitudinal study among Chinese preschool children. CHILDREN AND YOUTH SERVICES REVIEW, 88, 582–590. https://doi.org/10.1016/j.childyouth.2018.03.052 Study 2	process	1	2	self_reported	Emotionl Support	5	2	Social competence	3=RegressCoeff	Cross lagged	999	FALSE
951	Wu, Z., Hu, B. Y., Fan, X., Zhang, X., & Zhang, J. (2018). The associations between social skills and teacher-child relationships: A longitudinal study among Chinese preschool children. CHILDREN AND YOUTH SERVICES REVIEW, 88, 582–590. https://doi.org/10.1016/j.childyouth.2018.03.052 Study 2	process	4	2	self_reported	Negative Emotionl Climate	5	2	Social competence	3=RegressCoeff	Cross lagged	999	FALSE
952	Xu, Y., Chin, C., Reed, E., & Hutchinson, C. (2014). The effects of a comprehensive early literacy project on preschoolers’ language and literacy skills. Early Childhood Education Journal, 42(5), 295–304. https://doi.org/10.1007/s10643-013-0613-6	process	1	3	observed	Emotionl Support	2	3	Literacy/Language	3=RegressCoeff	HLM	-.397	FALSE
953	Xu, Y., Chin, C., Reed, E., & Hutchinson, C. (2014). The effects of a comprehensive early literacy project on preschoolers’ language and literacy skills. Early Childhood Education Journal, 42(5), 295–304. https://doi.org/10.1007/s10643-013-0613-6	process	2	3	observed	Instrctionl Support	2	3	Literacy/Language	3=RegressCoeff	HLM	-.106	FALSE
954	Xu, Y., Chin, C., Reed, E., & Hutchinson, C. (2014). The effects of a comprehensive early literacy project on preschoolers’ language and literacy skills. Early Childhood Education Journal, 42(5), 295–304. https://doi.org/10.1007/s10643-013-0613-6	process	3	3	observed	Classroom Organz/Chaos	2	3	Literacy/Language	3=RegressCoeff	HLM	.4826666666666666	FALSE
955	Yeomans-Maldonado, G., Justice, L. M., & Logan, J. A. R. (2017). The mediating role of classroom quality on peer effects and language gain in pre-kindergarten ECSE classrooms. Applied Developmental Science, 1–14. https://doi.org/10.1080/10888691.2017.1321484	process	1	1	observed	Emotionl Support	2	3	Literacy/Language	3=RegressCoeff	MSEM	.22	FALSE
956	Yeomans-Maldonado, G., Justice, L. M., & Logan, J. A. R. (2017). The mediating role of classroom quality on peer effects and language gain in pre-kindergarten ECSE classrooms. Applied Developmental Science, 1–14. https://doi.org/10.1080/10888691.2017.1321484	process	2	1	observed	Instrctionl Support	2	3	Literacy/Language	3=RegressCoeff	MSEM	1.8	FALSE
957	YÜKSEK USTA, S., semihayuksek@gmail. co., & YILMAZ, A., arif. yilmaz@gmail. co. (2018). A Correlational Study of Children’s Externalizing and Internalizing Behavioral Problems in Relation to Mother-Child and Teacher-Child Relationships. (English). Çocuklarin Içe Yönelim ve Disa Yönelim Davranis Problemlerinin Anne-Çocuk ve Ögretmen-Çocuk Iliskilerine Göre Incelenmesi. (Turkish), 8(1), 47–56. Retr…	process	1	4	self_reported	Emotionl Support	4	4	Behavioral problems	1=Zero Order	Correlation	-.24	FALSE
958	YÜKSEK USTA, S., semihayuksek@gmail. co., & YILMAZ, A., arif. yilmaz@gmail. co. (2018). A Correlational Study of Children’s Externalizing and Internalizing Behavioral Problems in Relation to Mother-Child and Teacher-Child Relationships. (English). Çocuklarin Içe Yönelim ve Disa Yönelim Davranis Problemlerinin Anne-Çocuk ve Ögretmen-Çocuk Iliskilerine Göre Incelenmesi. (Turkish), 8(1), 47–56. Retr…	process	1	4	self_reported	Emotionl Support	6	4	Social-Emotional problems	1=Zero Order	Correlation	-.36	FALSE
959	YÜKSEK USTA, S., semihayuksek@gmail. co., & YILMAZ, A., arif. yilmaz@gmail. co. (2018). A Correlational Study of Children’s Externalizing and Internalizing Behavioral Problems in Relation to Mother-Child and Teacher-Child Relationships. (English). Çocuklarin Içe Yönelim ve Disa Yönelim Davranis Problemlerinin Anne-Çocuk ve Ögretmen-Çocuk Iliskilerine Göre Incelenmesi. (Turkish), 8(1), 47–56. Retr…	process	4	4	self_reported	Negative Emotionl Climate	4	4	Behavioral problems	1=Zero Order	Correlation	.68	FALSE
960	YÜKSEK USTA, S., semihayuksek@gmail. co., & YILMAZ, A., arif. yilmaz@gmail. co. (2018). A Correlational Study of Children’s Externalizing and Internalizing Behavioral Problems in Relation to Mother-Child and Teacher-Child Relationships. (English). Çocuklarin Içe Yönelim ve Disa Yönelim Davranis Problemlerinin Anne-Çocuk ve Ögretmen-Çocuk Iliskilerine Göre Incelenmesi. (Turkish), 8(1), 47–56. Retr…	process	4	4	self_reported	Negative Emotionl Climate	6	4	Social-Emotional problems	1=Zero Order	Correlation	.24	FALSE
961	Zee, M., Rudasill, K. M., & Bosman, R. J. (2020). A cross-lagged study of students’ motivation, academic achievement, and relationships with teachers from kindergarten to 6th grade. Journal of Educational Psychology. pdh. https://doi.org/10.1037/edu0000574	process	1	2	self_reported	Emotionl Support	1	2	Math	1=Zero Order	correlation	.13	FALSE
962	Zee, M., Rudasill, K. M., & Bosman, R. J. (2020). A cross-lagged study of students’ motivation, academic achievement, and relationships with teachers from kindergarten to 6th grade. Journal of Educational Psychology. pdh. https://doi.org/10.1037/edu0000574	process	1	2	self_reported	Emotionl Support	2	2	Literacy/Language	1=Zero Order	correlation	.15	FALSE
963	Zee, M., Rudasill, K. M., & Bosman, R. J. (2020). A cross-lagged study of students’ motivation, academic achievement, and relationships with teachers from kindergarten to 6th grade. Journal of Educational Psychology. pdh. https://doi.org/10.1037/edu0000574	process	4	2	self_reported	Negative Emotionl Climate	1	2	Math	1=Zero Order	correlation	-.1	FALSE
964	Zee, M., Rudasill, K. M., & Bosman, R. J. (2020). A cross-lagged study of students’ motivation, academic achievement, and relationships with teachers from kindergarten to 6th grade. Journal of Educational Psychology. pdh. https://doi.org/10.1037/edu0000574	process	4	2	self_reported	Negative Emotionl Climate	2	2	Literacy/Language	1=Zero Order	correlation	-.05	FALSE
965	Zucker, T. A., Cabell, S. Q., Justice, L. M., Pentimonti, J. M., & Kaderavek, J. N. (2013). The Role of Frequent, Interactive Prekindergarten Shared Reading in the Longitudinal Development of Language and Literacy Skills. Developmental Psychology, 49(8), 1425–1439. Retrieved from http://proxy.library.nyu.edu/login?url=http://search.ebscohost.com/login.aspx?direct=true&db=eric&AN=EJ1049916&site=ed…	process	2	3	observed	Instrctionl Support	2	3	Literacy/Language	1=Zero Order	correlation	.21	FALSE
966	Zucker, T. A., Cabell, S. Q., Justice, L. M., Pentimonti, J. M., & Kaderavek, J. N. (2013). The Role of Frequent, Interactive Prekindergarten Shared Reading in the Longitudinal Development of Language and Literacy Skills. Developmental Psychology, 49(8), 1425–1439. Retrieved from http://proxy.library.nyu.edu/login?url=http://search.ebscohost.com/login.aspx?direct=true&db=eric&AN=EJ1049916&site=ed…	process	2	3	observed	Instrctionl Support	2	3	Literacy/Language	3=RegressCoeff	HLM	.065	FALSE
967	van Schaik, S. D. M. ., s. d. m. vanschaik@uu. n., Leseman, P. P. M. ., & de Haan, M. (2018). Using a Group-Centered Approach to Observe Interactions in Early Childhood Education. Child Development, 89(3), 897–913. Retrieved from http://proxy.library.nyu.edu/login?url=http://search.ebscohost.com/login.aspx?direct=true&db=ssf&AN=129550007&site=eds-live	process	1	4	observed	Emotionl Support	5	4	Social competence	3=RegressCoeff	Two level SEM	.12	FALSE
968	van Schaik, S. D. M. ., s. d. m. vanschaik@uu. n., Leseman, P. P. M. ., & de Haan, M. (2018). Using a Group-Centered Approach to Observe Interactions in Early Childhood Education. Child Development, 89(3), 897–913. Retrieved from http://proxy.library.nyu.edu/login?url=http://search.ebscohost.com/login.aspx?direct=true&db=ssf&AN=129550007&site=eds-live	process	2	4	observed	Instrctionl Support	5	4	Social competence	3=RegressCoeff	Two level SEM	.76	FALSE
969	von Suchodoletz, A., Barza, L., & Larsen, R. A. A. (2019). Examination of teacher–child interactions in early childhood education programmes in the united arab emirates. International Journal of Early Years Education. psyh. https://doi.org/10.1080/09669760.2019.1594720	process	1	3	observed	Emotionl Support	3	3	Behavioral skills	1=Zero Order	Correlation	.28	FALSE
970	von Suchodoletz, A., Barza, L., & Larsen, R. A. A. (2019). Examination of teacher–child interactions in early childhood education programmes in the united arab emirates. International Journal of Early Years Education. psyh. https://doi.org/10.1080/09669760.2019.1594720	process	1	3	observed	Emotionl Support	8	3	Global score	1=Zero Order	Correlation	.04	FALSE
971	von Suchodoletz, A., Barza, L., & Larsen, R. A. A. (2019). Examination of teacher–child interactions in early childhood education programmes in the united arab emirates. International Journal of Early Years Education. psyh. https://doi.org/10.1080/09669760.2019.1594720	process	2	3	observed	Instrctionl Support	3	3	Behavioral skills	1=Zero Order	Correlation	.3	FALSE
972	von Suchodoletz, A., Barza, L., & Larsen, R. A. A. (2019). Examination of teacher–child interactions in early childhood education programmes in the united arab emirates. International Journal of Early Years Education. psyh. https://doi.org/10.1080/09669760.2019.1594720	process	2	3	observed	Instrctionl Support	8	3	Global score	1=Zero Order	Correlation	.03	FALSE
973	von Suchodoletz, A., Barza, L., & Larsen, R. A. A. (2019). Examination of teacher–child interactions in early childhood education programmes in the united arab emirates. International Journal of Early Years Education. psyh. https://doi.org/10.1080/09669760.2019.1594720	process	3	3	observed	Classroom Organz/Chaos	3	3	Behavioral skills	1=Zero Order	Correlation	.42	FALSE
974	von Suchodoletz, A., Barza, L., & Larsen, R. A. A. (2019). Examination of teacher–child interactions in early childhood education programmes in the united arab emirates. International Journal of Early Years Education. psyh. https://doi.org/10.1080/09669760.2019.1594720	process	3	3	observed	Classroom Organz/Chaos	8	3	Global score	1=Zero Order	Correlation	.1	FALSE
975	von Suchodoletz, A., Barza, L., & Larsen, R. A. A. (2019). Examination of teacher–child interactions in early childhood education programmes in the united arab emirates. International Journal of Early Years Education. psyh. https://doi.org/10.1080/09669760.2019.1594720	process	1	3	observed	Emotionl Support	3	3	Behavioral skills	3=RegressCoeff	MLM(standardised)	.28	FALSE
976	von Suchodoletz, A., Barza, L., & Larsen, R. A. A. (2019). Examination of teacher–child interactions in early childhood education programmes in the united arab emirates. International Journal of Early Years Education. psyh. https://doi.org/10.1080/09669760.2019.1594720	process	1	3	observed	Emotionl Support	8	3	Global score	3=RegressCoeff	MLM(standardised)	.28	FALSE
977	von Suchodoletz, A., Barza, L., & Larsen, R. A. A. (2019). Examination of teacher–child interactions in early childhood education programmes in the united arab emirates. International Journal of Early Years Education. psyh. https://doi.org/10.1080/09669760.2019.1594720	process	2	3	observed	Instrctionl Support	3	3	Behavioral skills	3=RegressCoeff	MLM (standardised)	.24	FALSE
978	von Suchodoletz, A., Barza, L., & Larsen, R. A. A. (2019). Examination of teacher–child interactions in early childhood education programmes in the united arab emirates. International Journal of Early Years Education. psyh. https://doi.org/10.1080/09669760.2019.1594720	process	2	3	observed	Instrctionl Support	8	3	Global score	3=RegressCoeff	MLM (standardised)	.26	FALSE
979	von Suchodoletz, A., Barza, L., & Larsen, R. A. A. (2019). Examination of teacher–child interactions in early childhood education programmes in the united arab emirates. International Journal of Early Years Education. psyh. https://doi.org/10.1080/09669760.2019.1594720	process	3	3	observed	Classroom Organz/Chaos	3	3	Behavioral skills	3=RegressCoeff	MLM (standardised)	.28	FALSE
980	von Suchodoletz, A., Barza, L., & Larsen, R. A. A. (2019). Examination of teacher–child interactions in early childhood education programmes in the united arab emirates. International Journal of Early Years Education. psyh. https://doi.org/10.1080/09669760.2019.1594720	process	3	3	observed	Classroom Organz/Chaos	8	3	Global score	3=RegressCoeff	MLM (standardised)	-.21	FALSE
981	Alamos, P., & Williford, A. P. (2020). Teacher-child emotion talk in preschool children displaying elevated externalizing behaviors. Journal of Applied Developmental Psychology, 67. psyh. https://doi.org/10.1016/j.appdev.2019.101107	structural	4	1	NA	Teacher/Staff-Child Ratio	2	3	Literacy/Language	3=RegressCoeff	HLM	-.03	FALSE
982	Alamos, P., & Williford, A. P. (2020). Teacher-child emotion talk in preschool children displaying elevated externalizing behaviors. Journal of Applied Developmental Psychology, 67. psyh. https://doi.org/10.1016/j.appdev.2019.101107	structural	4	1	NA	Teacher/Staff-Child Ratio	4	3	Behavioral problems	3=RegressCoeff	HLM	.04	FALSE
983	Alamos, P., & Williford, A. P. (2020). Teacher-child emotion talk in preschool children displaying elevated externalizing behaviors. Journal of Applied Developmental Psychology, 67. psyh. https://doi.org/10.1016/j.appdev.2019.101107	structural	4	1	NA	Teacher/Staff-Child Ratio	5	3	Social competence	3=RegressCoeff	HLM	-.04	FALSE
984	Araujo, M. C. ( 1 ), Cruz-Aguayo, Y. ( 1 ), Schady, N. ( 1 ), & Carneiro, P. ( 2 ). (2016). Teacher quality and learning outcomes in kindergarten. Quarterly Journal of Economics, 131(3), 1415–1453. https://doi.org/10.1093/qje/qjw016	structural	8	1	NA	Teacher Yrs Experience	1	3	Math	3=RegressCoeff	MLM regression	-.11	FALSE
985	Araujo, M. C. ( 1 ), Cruz-Aguayo, Y. ( 1 ), Schady, N. ( 1 ), & Carneiro, P. ( 2 ). (2016). Teacher quality and learning outcomes in kindergarten. Quarterly Journal of Economics, 131(3), 1415–1453. https://doi.org/10.1093/qje/qjw016	structural	8	1	NA	Teacher Yrs Experience	2	3	Literacy/Language	3=RegressCoeff	MLM regression	-.12	FALSE
986	Araujo, M. C. ( 1 ), Cruz-Aguayo, Y. ( 1 ), Schady, N. ( 1 ), & Carneiro, P. ( 2 ). (2016). Teacher quality and learning outcomes in kindergarten. Quarterly Journal of Economics, 131(3), 1415–1453. https://doi.org/10.1093/qje/qjw016	structural	8	1	NA	Teacher Yrs Experience	3	3	Behavioral skills	3=RegressCoeff	MLM regression	-.09	FALSE
987	Bihler, L.-M. ( 1 ), Agache, A. ( 1 ), Willard, J. A. ( 1 ), Leyendecker, B. ( 1 ), & Schneller, K. ( 2 ). (2018). Expressive morphological skills of dual language learning and monolingual German children: Exploring links to duration of preschool attendance, classroom quality, and classroom composition. Frontiers in Psychology, 9(JUN). https://doi.org/10.3389/fpsyg.2018.00888	structural	4	4	NA	Teacher/Staff-Child Ratio	2	4	Literacy/Language	3=RegressCoeff	MLM	.02	FALSE
988	Bowne, J. B., Yoshikawa, H., & Snow, C. E. (2016). Relationships of Teachers’ Language and Explicit Vocabulary Instruction to Students’ Vocabulary Growth in Kindergarten. Reading Research Quarterly, 52(1), 7–29. https://doi.org/10.1002/rrq.151	structural	8	3	NA	Teacher Yrs Experience	2	3	Literacy/Language	3=RegressCoeff	HLM	.072	FALSE
[truncated: 187 more rows]
