# Supplementary material for: Early childhood education and care quality and associations with child outcomes: A meta-analysis
Source: PLoS One. 2023 May 25;18(5):e0285985. doi: 10.1371/journal.pone.0285985 (PMC10212181; doi:10.1371/journal.pone.0285985)
Supplement: S13 File — (ZIP) [file pone.0285985.s015.zip › Data, R scripts, and Results/Data/ECEC_MA_longformat_24012022.xlsx]

## Sheet: PQ Effect Size
Reference	number	rptID	source	coder	PQ_CO_	PQ_measure_type_	T_T_	EffectSizeType_	EffectSizeType_other_	EffectSize_	Pvalue_
Abreu-Lima, I. M. P., Leal, T. B., Cadima, J., & Gamelas, A. M. (2012). Predicting child outcomes from preschool quality in Portugal. European Journal of Psychology of Education, 28(2), 399–420. https://doi.org/10.1007/s10212-012-0120-y	1	0		AVS/JH/ST	2_1	1=observational measure	2_3	1=Zero Order	Correlation	.01	n.s.
Abreu-Lima, I. M. P., Leal, T. B., Cadima, J., & Gamelas, A. M. (2012). Predicting child outcomes from preschool quality in Portugal. European Journal of Psychology of Education, 28(2), 399–420. https://doi.org/10.1007/s10212-012-0120-y	2	0		AVS/JH/ST	2_2	1=observational measure	2_3	1=Zero Order	Correlation	-.01	n.s.
Abreu-Lima, I. M. P., Leal, T. B., Cadima, J., & Gamelas, A. M. (2012). Predicting child outcomes from preschool quality in Portugal. European Journal of Psychology of Education, 28(2), 399–420. https://doi.org/10.1007/s10212-012-0120-y	3	0		AVS/JH/ST	2_3	1=observational measure	2_3	1=Zero Order	Correlation	0	n.s.
Abreu-Lima, I. M. P., Leal, T. B., Cadima, J., & Gamelas, A. M. (2012). Predicting child outcomes from preschool quality in Portugal. European Journal of Psychology of Education, 28(2), 399–420. https://doi.org/10.1007/s10212-012-0120-y	4	0		AVS/JH/ST	2_5	1=observational measure	2_3	1=Zero Order	Correlation	.14	n.s.
Abreu-Lima, I. M. P., Leal, T. B., Cadima, J., & Gamelas, A. M. (2012). Predicting child outcomes from preschool quality in Portugal. European Journal of Psychology of Education, 28(2), 399–420. https://doi.org/10.1007/s10212-012-0120-y	5	0		AVS/JH/ST	5_1	1=observational measure	2_3	1=Zero Order	Correlation	.06	n.s.
Abreu-Lima, I. M. P., Leal, T. B., Cadima, J., & Gamelas, A. M. (2012). Predicting child outcomes from preschool quality in Portugal. European Journal of Psychology of Education, 28(2), 399–420. https://doi.org/10.1007/s10212-012-0120-y	6	0		AVS/JH/ST	5_2	1=observational measure	2_3	1=Zero Order	Correlation	.115	.05
Abreu-Lima, I. M. P., Leal, T. B., Cadima, J., & Gamelas, A. M. (2012). Predicting child outcomes from preschool quality in Portugal. European Journal of Psychology of Education, 28(2), 399–420. https://doi.org/10.1007/s10212-012-0120-y	7	0		AVS/JH/ST	5_3	1=observational measure	2_3	1=Zero Order	Correlation	.08	n.s.
Abreu-Lima, I. M. P., Leal, T. B., Cadima, J., & Gamelas, A. M. (2012). Predicting child outcomes from preschool quality in Portugal. European Journal of Psychology of Education, 28(2), 399–420. https://doi.org/10.1007/s10212-012-0120-y	8	0		AVS/JH/ST	5_5	1=observational measure	2_3	1=Zero Order	Correlation	.165	.05
Abreu-Lima, I. M. P., Leal, T. B., Cadima, J., & Gamelas, A. M. (2012). Predicting child outcomes from preschool quality in Portugal. European Journal of Psychology of Education, 28(2), 399–420. https://doi.org/10.1007/s10212-012-0120-y	9	0		AVS/JH/ST	5_1	1=observational measure	2_3	3=RegressCoeff	HLM	2.98	.05
Abreu-Lima, I. M. P., Leal, T. B., Cadima, J., & Gamelas, A. M. (2012). Predicting child outcomes from preschool quality in Portugal. European Journal of Psychology of Education, 28(2), 399–420. https://doi.org/10.1007/s10212-012-0120-y	10	0		AVS/JH/ST	5_2	1=observational measure	2_3	3=RegressCoeff	HLM	1.23	.05
Abreu-Lima, I. M. P., Leal, T. B., Cadima, J., & Gamelas, A. M. (2012). Predicting child outcomes from preschool quality in Portugal. European Journal of Psychology of Education, 28(2), 399–420. https://doi.org/10.1007/s10212-012-0120-y	11	0		AVS/JH/ST	5_3	1=observational measure	2_3	3=RegressCoeff	HLM	.06	n.s.
Abreu-Lima, I. M. P., Leal, T. B., Cadima, J., & Gamelas, A. M. (2012). Predicting child outcomes from preschool quality in Portugal. European Journal of Psychology of Education, 28(2), 399–420. https://doi.org/10.1007/s10212-012-0120-y	12	0		AVS/JH/ST	5_5	1=observational measure	2_3	3=RegressCoeff	HLM	.13	n.s.
Aguiar, A. L., Aguiar, C., Cadima, J., Correia, N., & Fialho, M. (2019). Classroom quality and children’s social skills and problem behaviors: Dosage and disability status as moderators. Early Childhood Research Quarterly, 49, 81–92. aph.	1	0		JH/ST	1_4	1=observational measure	3_3	1=Zero Order	Correlation	.04	n.s.
Aguiar, A. L., Aguiar, C., Cadima, J., Correia, N., & Fialho, M. (2019). Classroom quality and children’s social skills and problem behaviors: Dosage and disability status as moderators. Early Childhood Research Quarterly, 49, 81–92. aph.	2	0		JH/ST	1_5	1=observational measure	3_3	1=Zero Order	Correlation	.07	n.s.
Aguiar, A. L., Aguiar, C., Cadima, J., Correia, N., & Fialho, M. (2019). Classroom quality and children’s social skills and problem behaviors: Dosage and disability status as moderators. Early Childhood Research Quarterly, 49, 81–92. aph.	3	0		JH/ST	1_6	1=observational measure	3_3	1=Zero Order	Correlation	.03	n.s.
Aguiar, A. L., Aguiar, C., Cadima, J., Correia, N., & Fialho, M. (2019). Classroom quality and children’s social skills and problem behaviors: Dosage and disability status as moderators. Early Childhood Research Quarterly, 49, 81–92. aph.	4	0		JH/ST	2_4	1=observational measure	3_3	1=Zero Order	Correlation	-.03	n.s.
Aguiar, A. L., Aguiar, C., Cadima, J., Correia, N., & Fialho, M. (2019). Classroom quality and children’s social skills and problem behaviors: Dosage and disability status as moderators. Early Childhood Research Quarterly, 49, 81–92. aph.	5	0		JH/ST	2_5	1=observational measure	3_3	1=Zero Order	Correlation	.08	n.s.
Aguiar, A. L., Aguiar, C., Cadima, J., Correia, N., & Fialho, M. (2019). Classroom quality and children’s social skills and problem behaviors: Dosage and disability status as moderators. Early Childhood Research Quarterly, 49, 81–92. aph.	6	0		JH/ST	2_6	1=observational measure	3_3	1=Zero Order	Correlation	-.11	n.s.
Aguiar, A. L., Aguiar, C., Cadima, J., Correia, N., & Fialho, M. (2019). Classroom quality and children’s social skills and problem behaviors: Dosage and disability status as moderators. Early Childhood Research Quarterly, 49, 81–92. aph.	7	0		JH/ST	3_4	1=observational measure	3_3	1=Zero Order	Correlation	.04	n.s.
Aguiar, A. L., Aguiar, C., Cadima, J., Correia, N., & Fialho, M. (2019). Classroom quality and children’s social skills and problem behaviors: Dosage and disability status as moderators. Early Childhood Research Quarterly, 49, 81–92. aph.	8	0		JH/ST	3_5	1=observational measure	3_3	1=Zero Order	Correlation	-.02	n.s.
Aguiar, A. L., Aguiar, C., Cadima, J., Correia, N., & Fialho, M. (2019). Classroom quality and children’s social skills and problem behaviors: Dosage and disability status as moderators. Early Childhood Research Quarterly, 49, 81–92. aph.	9	0		JH/ST	3_6	1=observational measure	3_3	1=Zero Order	Correlation	.09	n.s.
Aguiar, A. L., Aguiar, C., Cadima, J., Correia, N., & Fialho, M. (2019). Classroom quality and children’s social skills and problem behaviors: Dosage and disability status as moderators. Early Childhood Research Quarterly, 49, 81–92. aph.	10	0		JH/ST	1_4	1=observational measure	3_3	3=RegressCoeff	MLM	.09	n.s.
Aguiar, A. L., Aguiar, C., Cadima, J., Correia, N., & Fialho, M. (2019). Classroom quality and children’s social skills and problem behaviors: Dosage and disability status as moderators. Early Childhood Research Quarterly, 49, 81–92. aph.	11	0		JH/ST	2_4	1=observational measure	3_3	3=RegressCoeff	MLM	-.29	n.s.
Aguiar, A. L., Aguiar, C., Cadima, J., Correia, N., & Fialho, M. (2019). Classroom quality and children’s social skills and problem behaviors: Dosage and disability status as moderators. Early Childhood Research Quarterly, 49, 81–92. aph.	12	0		JH/ST	3_4	1=observational measure	3_3	3=RegressCoeff	MLM	.18	n.s.
Aguiar, A. L., Aguiar, C., Cadima, J., Correia, N., & Fialho, M. (2019). Classroom quality and children’s social skills and problem behaviors: Dosage and disability status as moderators. Early Childhood Research Quarterly, 49, 81–92. aph.	13	0		JH/ST	1_5	1=observational measure	3_3	3=RegressCoeff	MLM	.03	n.s.
Aguiar, A. L., Aguiar, C., Cadima, J., Correia, N., & Fialho, M. (2019). Classroom quality and children’s social skills and problem behaviors: Dosage and disability status as moderators. Early Childhood Research Quarterly, 49, 81–92. aph.	14	0		JH/ST	2_5	1=observational measure	3_3	3=RegressCoeff	MLM	.22	n.s.
Aguiar, A. L., Aguiar, C., Cadima, J., Correia, N., & Fialho, M. (2019). Classroom quality and children’s social skills and problem behaviors: Dosage and disability status as moderators. Early Childhood Research Quarterly, 49, 81–92. aph.	15	0		JH/ST	3_5	1=observational measure	3_3	3=RegressCoeff	MLM	-.33	n.s.
Aguiar, A. L., Aguiar, C., Cadima, J., Correia, N., & Fialho, M. (2019). Classroom quality and children’s social skills and problem behaviors: Dosage and disability status as moderators. Early Childhood Research Quarterly, 49, 81–92. aph.	16	0		JH/ST	1_6	1=observational measure	3_3	3=RegressCoeff	MLM	.08	n.s.
Aguiar, A. L., Aguiar, C., Cadima, J., Correia, N., & Fialho, M. (2019). Classroom quality and children’s social skills and problem behaviors: Dosage and disability status as moderators. Early Childhood Research Quarterly, 49, 81–92. aph.	17	0		JH/ST	2_6	1=observational measure	3_3	3=RegressCoeff	MLM	-.17	n.s
Aguiar, A. L., Aguiar, C., Cadima, J., Correia, N., & Fialho, M. (2019). Classroom quality and children’s social skills and problem behaviors: Dosage and disability status as moderators. Early Childhood Research Quarterly, 49, 81–92. aph.	18	0		JH/ST	3_6	1=observational measure	3_3	3=RegressCoeff	MLM	.11	n.s
Aguiar, C., Moiteiro, A. R., & Pimentel, J. S. (2010). Classroom quality and social acceptance of preschoolers with disabilities. Infants & Young Children, 23(1), 34–41. https://doi.org/10.1097/IYC.0b013e3181c9766e	1	0		AVS	5_3	1=observational measure	4_4	1=Zero Order	Correlation	-.13	n.s.
Alamos, P., & Williford, A. P. (2020). Teacher-child emotion talk in preschool children displaying elevated externalizing behaviors. Journal of Applied Developmental Psychology, 67. psyh. https://doi.org/10.1016/j.appdev.2019.101107	1	0		JH	1_3	2=self-report	1_3	1=Zero Order	Correlation	.27	.05
Alamos, P., & Williford, A. P. (2020). Teacher-child emotion talk in preschool children displaying elevated externalizing behaviors. Journal of Applied Developmental Psychology, 67. psyh. https://doi.org/10.1016/j.appdev.2019.101107	2	0		JH	4_3	2=self-report	1_3	1=Zero Order	Correlation	-.02	n.s.
Alamos, P., & Williford, A. P. (2020). Teacher-child emotion talk in preschool children displaying elevated externalizing behaviors. Journal of Applied Developmental Psychology, 67. psyh. https://doi.org/10.1016/j.appdev.2019.101107	3	0		JH	1_3	2=self-report	1_3	3=RegressCoeff	MLM (standardised)	.1	.05
Alamos, P., & Williford, A. P. (2020). Teacher-child emotion talk in preschool children displaying elevated externalizing behaviors. Journal of Applied Developmental Psychology, 67. psyh. https://doi.org/10.1016/j.appdev.2019.101107	4	0		JH	1_3	1=observational measure	1_3	3=RegressCoeff	MLM (standardised)	-.02	n.s.
Alamos, P., & Williford, A. P. (2020). Teacher-child emotion talk in preschool children displaying elevated externalizing behaviors. Journal of Applied Developmental Psychology, 67. psyh. https://doi.org/10.1016/j.appdev.2019.101107	5	0		JH	2_3	1=observational measure	1_3	3=RegressCoeff	MLM (standardised)	.11	n.s.
Alamos, P., & Williford, A. P. (2020). Teacher-child emotion talk in preschool children displaying elevated externalizing behaviors. Journal of Applied Developmental Psychology, 67. psyh. https://doi.org/10.1016/j.appdev.2019.101107	6	0		JH	3_3	1=observational measure	1_3	3=RegressCoeff	MLM (standardised)	-.1	n.s.
Alamos, P., & Williford, A. P. (2020). Teacher-child emotion talk in preschool children displaying elevated externalizing behaviors. Journal of Applied Developmental Psychology, 67. psyh. https://doi.org/10.1016/j.appdev.2019.101107	7	0		JH	4_3	2=self-report	1_3	3=RegressCoeff	MLM (standardised)	.05	n.s.
Anderson, K. L., Weimer, M., & Fuhs, M. W. (2020). Teacher fidelity to Conscious Discipline and children’s executive function skills. Early Childhood Research Quarterly, 51, 14–25. aph.	1	0		JH/ST	1_1	1=observational measure	1_3	3=RegressCoeff	Nested regression	-.03	n.s.
Anderson, K. L., Weimer, M., & Fuhs, M. W. (2020). Teacher fidelity to Conscious Discipline and children’s executive function skills. Early Childhood Research Quarterly, 51, 14–25. aph.	2	0		JH/ST	1_3	1=observational measure	1_3	3=RegressCoeff	Nested regression	-.03	n.s.
Anderson, K. L., Weimer, M., & Fuhs, M. W. (2020). Teacher fidelity to Conscious Discipline and children’s executive function skills. Early Childhood Research Quarterly, 51, 14–25. aph.	3	0		JH/ST	1_8	1=observational measure	1_3	3=RegressCoeff	Nested regression	.08	n.s.
Anderson, K. L., Weimer, M., & Fuhs, M. W. (2020). Teacher fidelity to Conscious Discipline and children’s executive function skills. Early Childhood Research Quarterly, 51, 14–25. aph.	4	0		JH/ST	2_1	1=observational measure	1_3	3=RegressCoeff	Nested regression	-.09	n.s.
Anderson, K. L., Weimer, M., & Fuhs, M. W. (2020). Teacher fidelity to Conscious Discipline and children’s executive function skills. Early Childhood Research Quarterly, 51, 14–25. aph.	5	0		JH/ST	2_3	1=observational measure	1_3	3=RegressCoeff	Nested regression	.03	n.s.
Anderson, K. L., Weimer, M., & Fuhs, M. W. (2020). Teacher fidelity to Conscious Discipline and children’s executive function skills. Early Childhood Research Quarterly, 51, 14–25. aph.	6	0		JH/ST	2_8	1=observational measure	1_3	3=RegressCoeff	Nested regression	-.19	n.s.
Anderson, K. L., Weimer, M., & Fuhs, M. W. (2020). Teacher fidelity to Conscious Discipline and children’s executive function skills. Early Childhood Research Quarterly, 51, 14–25. aph.	7	0		JH/ST	3_1	1=observational measure	1_3	3=RegressCoeff	Nested regression	.04	n.s.
Anderson, K. L., Weimer, M., & Fuhs, M. W. (2020). Teacher fidelity to Conscious Discipline and children’s executive function skills. Early Childhood Research Quarterly, 51, 14–25. aph.	8	0		JH/ST	3_3	1=observational measure	1_3	3=RegressCoeff	Nested regression	-.03	n.s.
Anderson, K. L., Weimer, M., & Fuhs, M. W. (2020). Teacher fidelity to Conscious Discipline and children’s executive function skills. Early Childhood Research Quarterly, 51, 14–25. aph.	9	0		JH/ST	3_8	1=observational measure	1_3	3=RegressCoeff	Nested regression	0	n.s.
Anderson, K. L., Weimer, M., & Fuhs, M. W. (2020). Teacher fidelity to Conscious Discipline and children’s executive function skills. Early Childhood Research Quarterly, 51, 14–25. aph.	10	0		JH/ST	5_1	1=observational measure	1_3	3=RegressCoeff	Nested regression	-.06	n.s.
Anderson, K. L., Weimer, M., & Fuhs, M. W. (2020). Teacher fidelity to Conscious Discipline and children’s executive function skills. Early Childhood Research Quarterly, 51, 14–25. aph.	11	0		JH/ST	5_3	1=observational measure	1_3	3=RegressCoeff	Nested regression	-.02	n.s.
Anderson, K. L., Weimer, M., & Fuhs, M. W. (2020). Teacher fidelity to Conscious Discipline and children’s executive function skills. Early Childhood Research Quarterly, 51, 14–25. aph.	12	0		JH/ST	5_8	1=observational measure	1_3	3=RegressCoeff	Nested regression	-.07	n.s.
Ansari, A., & Gershoff, E. (2015). LEARNING-RELATED SOCIAL SKILLS AS A MEDIATOR BETWEEN TEACHER INSTRUCTION AND CHILD ACHIEVEMENT IN HEAD START. Social Development (Oxford, England), 24(4), 699–715. https://doi.org/10.1111/sode.12124	1	FACES		AVS/JH/ST	2_8	2=self-report	3_3	3=RegressCoeff	Cross Lagged Model	-.03	n.s.
Ansari, A., & Gershoff, E. (2015). LEARNING-RELATED SOCIAL SKILLS AS A MEDIATOR BETWEEN TEACHER INSTRUCTION AND CHILD ACHIEVEMENT IN HEAD START. Social Development (Oxford, England), 24(4), 699–715. https://doi.org/10.1111/sode.12124	2	FACES		AVS/JH/ST	2_3	2=self-report	3_3	3=RegressCoeff	Cross Lagged Model	.13	.05
Araujo, M. C. ( 1 ), Cruz-Aguayo, Y. ( 1 ), Schady, N. ( 1 ), & Carneiro, P. ( 2 ). (2016). Teacher quality and learning outcomes in kindergarten. Quarterly Journal of Economics, 131(3), 1415–1453. https://doi.org/10.1093/qje/qjw016	1	Important note for SQ8: it is measured as teacher has three years of experience or less		AVS/JH/ST	5_1	1=observational measure	1_3	3=RegressCoeff	MLM	.05	n.s.
Araujo, M. C. ( 1 ), Cruz-Aguayo, Y. ( 1 ), Schady, N. ( 1 ), & Carneiro, P. ( 2 ). (2016). Teacher quality and learning outcomes in kindergarten. Quarterly Journal of Economics, 131(3), 1415–1453. https://doi.org/10.1093/qje/qjw016	2	Important note for SQ8: it is measured as teacher has three years of experience or less		AVS/JH/ST	5_2	1=observational measure	1_3	3=RegressCoeff	MLM	.04	n.s.
Araujo, M. C. ( 1 ), Cruz-Aguayo, Y. ( 1 ), Schady, N. ( 1 ), & Carneiro, P. ( 2 ). (2016). Teacher quality and learning outcomes in kindergarten. Quarterly Journal of Economics, 131(3), 1415–1453. https://doi.org/10.1093/qje/qjw016	3	Important note for SQ8: it is measured as teacher has three years of experience or less		AVS/JH/ST	5_3	1=observational measure	1_3	3=RegressCoeff	MLM	.04	n.s.
Bailey, C., Bailey, C. S., Denham, S. A., Curby, T. W., & Bassett, H. H. (n.d.). Emotional and Organizational Supports for Preschoolers’ Emotion Regulation: Relations With School Adjustment. EMOTION. Retrieved from http://proxy.library.nyu.edu/login?url=http://search.ebscohost.com/login.aspx?direct=true&db=edswss&AN=000370971400013&site=eds-live	1	0		AVS/JH/ST	1_3	1=observational measure	3_3	3=RegressCoeff	MLM unstandardized	.02	n.s.
Bailey, C., Bailey, C. S., Denham, S. A., Curby, T. W., & Bassett, H. H. (n.d.). Emotional and Organizational Supports for Preschoolers’ Emotion Regulation: Relations With School Adjustment. EMOTION. Retrieved from http://proxy.library.nyu.edu/login?url=http://search.ebscohost.com/login.aspx?direct=true&db=edswss&AN=000370971400013&site=eds-live	2	0		AVS/JH/ST	1_5	1=observational measure	3_3	3=RegressCoeff	MLM unstandardized	.03	n.s.
Bailey, C., Bailey, C. S., Denham, S. A., Curby, T. W., & Bassett, H. H. (n.d.). Emotional and Organizational Supports for Preschoolers’ Emotion Regulation: Relations With School Adjustment. EMOTION. Retrieved from http://proxy.library.nyu.edu/login?url=http://search.ebscohost.com/login.aspx?direct=true&db=edswss&AN=000370971400013&site=eds-live	3	0		AVS/JH/ST	3_3	1=observational measure	3_3	3=RegressCoeff	MLM unstandardized	.1	n.s.
Bailey, C., Bailey, C. S., Denham, S. A., Curby, T. W., & Bassett, H. H. (n.d.). Emotional and Organizational Supports for Preschoolers’ Emotion Regulation: Relations With School Adjustment. EMOTION. Retrieved from http://proxy.library.nyu.edu/login?url=http://search.ebscohost.com/login.aspx?direct=true&db=edswss&AN=000370971400013&site=eds-live	4	0		AVS/JH/ST	3_5	1=observational measure	3_3	3=RegressCoeff	MLM unstandardized	.1	n.s.
Bargagliotti, A., Gottfried, M. A., & Guarino, C. M. (2017). Educating the whole child: Kindergarten mathematics instructional practices and students’ academic and socioemotional development. Teachers College Record, 119(8), 1–41.	1	Note: Only used teacher report		JH	2_1	2=self-report	3_3	3=RegressCoeff	MR	.0028571428571429	n.s.
Bargagliotti, A., Gottfried, M. A., & Guarino, C. M. (2017). Educating the whole child: Kindergarten mathematics instructional practices and students’ academic and socioemotional development. Teachers College Record, 119(8), 1–41.	2	Note: Only used teacher report		JH	2_3	2=self-report	3_3	3=RegressCoeff	MR	.00875	n.s.
Bargagliotti, A., Gottfried, M. A., & Guarino, C. M. (2017). Educating the whole child: Kindergarten mathematics instructional practices and students’ academic and socioemotional development. Teachers College Record, 119(8), 1–41.	3	Note: Only used teacher report		JH	2_4	2=self-report	3_3	3=RegressCoeff	MR	-.0014285714285714	n.s.
Bargagliotti, A., Gottfried, M. A., & Guarino, C. M. (2017). Educating the whole child: Kindergarten mathematics instructional practices and students’ academic and socioemotional development. Teachers College Record, 119(8), 1–41.	4	Note: Only used teacher report		JH	2_5	2=self-report	3_3	3=RegressCoeff	MR	.0085714285714286	n.s.
Bargagliotti, A., Gottfried, M. A., & Guarino, C. M. (2017). Educating the whole child: Kindergarten mathematics instructional practices and students’ academic and socioemotional development. Teachers College Record, 119(8), 1–41.	5	Note: Only used teacher report		JH	2_6	2=self-report	3_3	3=RegressCoeff	MR	.0114285714285714	n.s.
Barnes, E. M. ., ebarnes@albany. ed., & Dickinson, D. K. . (2018). Relationships Among Teachers’ Use of Mental State Verbs and Children’s Vocabulary Growth. Early Education & Development, 29(3), 307–323. Retrieved from http://proxy.library.nyu.edu/login?url=http://search.ebscohost.com/login.aspx?direct=true&db=eft&AN=128422476&site=eds-live	1	0		JH	2_2	1=observational measure	1_3	3=RegressCoeff	MLM	.4285	n.s.
Barnes, E. M., & Dickinson, D. K. (2017). The Relationship of Head Start Teachers’ Academic Language Use and Children’s Receptive Vocabulary. Early Education and Development, 28(7), 794–809. Retrieved from http://proxy.library.nyu.edu/login?url=https://search.proquest.com/docview/1969008373?accountid=12768 http://getit.library.nyu.edu/resolve?url_ver=Z39.88-2004&rft_val_fmt=info:ofi/fmt:kev:mtx:j…	1	0		AVS/JH/ST	2_2	1=observational measure	1_3	3=RegressCoeff	HLM	.54	.05
Baroody, A. E., & Diamond, K. E. (2016). Associations among Preschool Children’s Classroom Literacy Environment, Interest and Engagement in Literacy Activities, and Early Reading Skills. Journal of Early Childhood Research, 14(2), 146–162. Retrieved from http://proxy.library.nyu.edu/login?url=http://search.ebscohost.com/login.aspx?direct=true&db=eric&AN=EJ1101168&site=eds-live	1	0		AVS/JH/ST	2_2	1=observational measure	1_3	3=RegressCoeff	Path model	.04	n.s.
Bell, E., Bulotsky-Shearer, R. J., Bell, E. R., & Dominguez, X. (n.d.). Latent profiles of problem behavior within learning, peer, and teacher contexts: Identifying subgroups of children at academic risk across the preschool year. JOURNAL OF SCHOOL PSYCHOLOGY. Retrieved from http://proxy.library.nyu.edu/login?url=http://search.ebscohost.com/login.aspx?direct=true&db=edswss&AN=000313775400004&site…	1	0		AVS/JH/ST	4_1	2=self-report	1_1	1=Zero Order	Correlation	-.25	.05
Bell, E., Bulotsky-Shearer, R. J., Bell, E. R., & Dominguez, X. (n.d.). Latent profiles of problem behavior within learning, peer, and teacher contexts: Identifying subgroups of children at academic risk across the preschool year. JOURNAL OF SCHOOL PSYCHOLOGY. Retrieved from http://proxy.library.nyu.edu/login?url=http://search.ebscohost.com/login.aspx?direct=true&db=edswss&AN=000313775400004&site…	2	0		AVS/JH/ST	4_1	2=self-report	1_2	1=Zero Order	Correlation	-.25	.05
Bell, E., Bulotsky-Shearer, R. J., Bell, E. R., & Dominguez, X. (n.d.). Latent profiles of problem behavior within learning, peer, and teacher contexts: Identifying subgroups of children at academic risk across the preschool year. JOURNAL OF SCHOOL PSYCHOLOGY. Retrieved from http://proxy.library.nyu.edu/login?url=http://search.ebscohost.com/login.aspx?direct=true&db=edswss&AN=000313775400004&site…	3	0		AVS/JH/ST	4_1	2=self-report	1_3	1=Zero Order	Correlation	-.23	.05
Bell, E., Bulotsky-Shearer, R. J., Bell, E. R., & Dominguez, X. (n.d.). Latent profiles of problem behavior within learning, peer, and teacher contexts: Identifying subgroups of children at academic risk across the preschool year. JOURNAL OF SCHOOL PSYCHOLOGY. Retrieved from http://proxy.library.nyu.edu/login?url=http://search.ebscohost.com/login.aspx?direct=true&db=edswss&AN=000313775400004&site…	4	0		AVS/JH/ST	4_2	2=self-report	1_1	1=Zero Order	Correlation	-.29	.05
Bell, E., Bulotsky-Shearer, R. J., Bell, E. R., & Dominguez, X. (n.d.). Latent profiles of problem behavior within learning, peer, and teacher contexts: Identifying subgroups of children at academic risk across the preschool year. JOURNAL OF SCHOOL PSYCHOLOGY. Retrieved from http://proxy.library.nyu.edu/login?url=http://search.ebscohost.com/login.aspx?direct=true&db=edswss&AN=000313775400004&site…	5	0		AVS/JH/ST	4_2	2=self-report	1_2	1=Zero Order	Correlation	-.26	.05
Bell, E., Bulotsky-Shearer, R. J., Bell, E. R., & Dominguez, X. (n.d.). Latent profiles of problem behavior within learning, peer, and teacher contexts: Identifying subgroups of children at academic risk across the preschool year. JOURNAL OF SCHOOL PSYCHOLOGY. Retrieved from http://proxy.library.nyu.edu/login?url=http://search.ebscohost.com/login.aspx?direct=true&db=edswss&AN=000313775400004&site…	6	0		AVS/JH/ST	4_2	2=self-report	1_3	1=Zero Order	Correlation	-.26	.05
Betancur, Maldonado-Carreño & Votruba-Drzal (Manuscript in Preparation) Measuring the Preschool Quality in Low- and Middle-Income Countries: Validity of the ECERS-R in Colombia - Study 1 EEQB	1	Separated into two studies (Study 1 & 2) -- study 1		JH	1_2	1=observational measure	1_2	3=RegressCoeff		.09	.05
Betancur, Maldonado-Carreño & Votruba-Drzal (Manuscript in Preparation) Measuring the Preschool Quality in Low- and Middle-Income Countries: Validity of the ECERS-R in Colombia - Study 1 EEQB	2	Separated into two studies (Study 1 & 2) -- study 1		JH	1_3	1=observational measure	1_2	3=RegressCoeff		.01	n.s.
Betancur, Maldonado-Carreño & Votruba-Drzal (Manuscript in Preparation) Measuring the Preschool Quality in Low- and Middle-Income Countries: Validity of the ECERS-R in Colombia - Study 2 IECDC	1	Separated into two studies (Study 1 & 2) -- Study 2		JH	1_8	1=observational measure	1_3	3=RegressCoeff	9999	-.085	n.s.
Bihler, L.-M. ( 1 ), Agache, A. ( 1 ), Willard, J. A. ( 1 ), Leyendecker, B. ( 1 ), & Schneller, K. ( 2 ). (2018). Expressive morphological skills of dual language learning and monolingual German children: Exploring links to duration of preschool attendance, classroom quality, and classroom composition. Frontiers in Psychology, 9(JUN). https://doi.org/10.3389/fpsyg.2018.00888	1	0		JH	1_2	1=observational measure	4_4	3=RegressCoeff	MLM	.215	n.s.
Bihler, L.-M. ( 1 ), Agache, A. ( 1 ), Willard, J. A. ( 1 ), Leyendecker, B. ( 1 ), & Schneller, K. ( 2 ). (2018). Expressive morphological skills of dual language learning and monolingual German children: Exploring links to duration of preschool attendance, classroom quality, and classroom composition. Frontiers in Psychology, 9(JUN). https://doi.org/10.3389/fpsyg.2018.00888	2	0		JH	2_2	1=observational measure	4_4	3=RegressCoeff	MLM	-.18	n.s.
Bihler, L.-M. ( 1 ), Agache, A. ( 1 ), Willard, J. A. ( 1 ), Leyendecker, B. ( 1 ), & Schneller, K. ( 2 ). (2018). Expressive morphological skills of dual language learning and monolingual German children: Exploring links to duration of preschool attendance, classroom quality, and classroom composition. Frontiers in Psychology, 9(JUN). https://doi.org/10.3389/fpsyg.2018.00888	3	0		JH	3_2	1=observational measure	4_4	3=RegressCoeff	MLM	-.1	n.s.
Bingham, G. E., Quinn, M. F., & Gerde, H. K. (2017). Examining early childhood teachers’ writing practices: Associations between pedagogical supports and children’s writing skills. Early Childhood Research Quarterly, 39, 35–46. https://doi.org/10.1016/j.ecresq.2017.01.002	1	0		JH	2_2	1=observational measure	1_3	3=RegressCoeff	HLM	.2183333333333334	n.s.
Blair, C., & McKinnon, R. D. (n.d.). Moderating effects of executive functions and the teacher child relationship on the development of mathematics ability in kindergarten. LEARNING AND INSTRUCTION. Retrieved from http://proxy.library.nyu.edu/login?url=http://search.ebscohost.com/login.aspx?direct=true&db=edswss&AN=000366341900009&site=eds-live	1	0		JH	1_1	2=self-report	3_3	1=Zero Order	Correlation	.185	.05
Blair, C., & McKinnon, R. D. (n.d.). Moderating effects of executive functions and the teacher child relationship on the development of mathematics ability in kindergarten. LEARNING AND INSTRUCTION. Retrieved from http://proxy.library.nyu.edu/login?url=http://search.ebscohost.com/login.aspx?direct=true&db=edswss&AN=000366341900009&site=eds-live	2	0		JH	1_2	2=self-report	3_3	3=RegressCoeff	HLM	.01	n.s.
Blankson, A. N., & Blair, C. (2016). Cognition and classroom quality as predictors of math achievement in the kindergarten year. Learning and Instruction, 41, 32–40. https://doi.org/10.1016/j.learninstruc.2015.09.004	1	0		AVS/JH/ST	5_1	1=observational measure	3_3	1=Zero Order	correlation	.37	.05
Blankson, A. N., & Blair, C. (2016). Cognition and classroom quality as predictors of math achievement in the kindergarten year. Learning and Instruction, 41, 32–40. https://doi.org/10.1016/j.learninstruc.2015.09.004	2	0		AVS/JH/ST	5_1	1=observational measure	3_3	3=RegressCoeff	MLM (standardised)	1.47	n.s.
Bosman, R. J., Roorda, D. L., van der Veen, I., & Koomen, H. M. Y. (2018). Teacher-student relationship quality from kindergarten to sixth grade and students’ school adjustment: A person-centered approach. Journal of School Psychology, 68, 177–194. https://doi.org/10.1016/j.jsp.2018.03.006	1	0		ST	1_2	2=self-report	2_2	1=Zero Order	correlation	.15	.05
Bosman, R. J., Roorda, D. L., van der Veen, I., & Koomen, H. M. Y. (2018). Teacher-student relationship quality from kindergarten to sixth grade and students’ school adjustment: A person-centered approach. Journal of School Psychology, 68, 177–194. https://doi.org/10.1016/j.jsp.2018.03.006	2	0		ST	1_4	2=self-report	2_2	1=Zero Order	correlation	-.22	.05
Bosman, R. J., Roorda, D. L., van der Veen, I., & Koomen, H. M. Y. (2018). Teacher-student relationship quality from kindergarten to sixth grade and students’ school adjustment: A person-centered approach. Journal of School Psychology, 68, 177–194. https://doi.org/10.1016/j.jsp.2018.03.006	3	0		ST	4_2	2=self-report	2_2	1=Zero Order	correlation	-.05	n.s.
Bosman, R. J., Roorda, D. L., van der Veen, I., & Koomen, H. M. Y. (2018). Teacher-student relationship quality from kindergarten to sixth grade and students’ school adjustment: A person-centered approach. Journal of School Psychology, 68, 177–194. https://doi.org/10.1016/j.jsp.2018.03.006	4	0		ST	4_4	2=self-report	2_2	1=Zero Order	correlation	.61	.05
Bowne, J. B., Yoshikawa, H., & Snow, C. E. (2016). Relationships of Teachers’ Language and Explicit Vocabulary Instruction to Students’ Vocabulary Growth in Kindergarten. Reading Research Quarterly, 52(1), 7–29. https://doi.org/10.1002/rrq.151	1	0		JH/ST	2_2	1=observational measure	3_3	3=RegressCoeff	HLM	.008	n.s.
Boyce, W. T., Obradovi , J., Bush, N. R., Stamperdahl, J., Kim, Y. S., & Adler, N. (2012). Social stratification, classroom climate, and the behavioral adaptation of kindergarten children. Proceedings of the National Academy of Sciences, 109(Supplement_2), 17168–17173. https://doi.org/10.1073/pnas.1201730109	1	0		JH/ST	5_4	2=self-report	2_3	3=RegressCoeff	MLM	.01	n.s.
Boyce, W. T., Obradovi , J., Bush, N. R., Stamperdahl, J., Kim, Y. S., & Adler, N. (2012). Social stratification, classroom climate, and the behavioral adaptation of kindergarten children. Proceedings of the National Academy of Sciences, 109(Supplement_2), 17168–17173. https://doi.org/10.1073/pnas.1201730109	2	0		JH/ST	5_5	2=self-report	2_3	3=RegressCoeff	MLM	.105	.05
Boyce, W. T., Obradovi , J., Bush, N. R., Stamperdahl, J., Kim, Y. S., & Adler, N. (2012). Social stratification, classroom climate, and the behavioral adaptation of kindergarten children. Proceedings of the National Academy of Sciences, 109(Supplement_2), 17168–17173. https://doi.org/10.1073/pnas.1201730109	3	0		JH/ST	5_6	2=self-report	2_3	3=RegressCoeff	MLM	-.02	n.s.
Boyce, W. T., Obradovi , J., Bush, N. R., Stamperdahl, J., Kim, Y. S., & Adler, N. (2012). Social stratification, classroom climate, and the behavioral adaptation of kindergarten children. Proceedings of the National Academy of Sciences, 109(Supplement_2), 17168–17173. https://doi.org/10.1073/pnas.1201730109	4	0		JH/ST	5_8	2=self-report	2_3	3=RegressCoeff	MLM	.07	n.s.
Brinkman, S. A., Hasan, A., Nakajima, N., Jung, H., Kinnell, A., & Pradhan, M. (2017). The role of preschool quality in promoting child development: evidence from rural Indonesia (Vol. 25). Retrieved from http://proxy.library.nyu.edu/login?url=http://search.ebscohost.com/login.aspx?direct=true&db=edswss&AN=000404630500002&site=eds-live	1	0		ST	5_2	1=observational measure	4_4	3=RegressCoeff	IV	.132	n.s.
Brinkman, S. A., Hasan, A., Nakajima, N., Jung, H., Kinnell, A., & Pradhan, M. (2017). The role of preschool quality in promoting child development: evidence from rural Indonesia (Vol. 25). Retrieved from http://proxy.library.nyu.edu/login?url=http://search.ebscohost.com/login.aspx?direct=true&db=edswss&AN=000404630500002&site=eds-live	2	0		ST	5_5	1=observational measure	4_4	3=RegressCoeff	IV	.092	n.s.
Broekhuizen, M. L., Aken, M. A. G. van, Dubas, J. S., Mulder, H., & Leseman, P. P. M. (2015). Individual differences in effects of child care quality: The role of child affective self-regulation and gender. Infant Behavior & Development, 40, 216–230. https://doi.org/10.1016/j.infbeh.2015.06.009	1	0		JH	1_4	1=observational measure	4_4	1=Zero Order	Correlation	-.02	n.s.
Broekhuizen, M. L., Aken, M. A. G. van, Dubas, J. S., Mulder, H., & Leseman, P. P. M. (2015). Individual differences in effects of child care quality: The role of child affective self-regulation and gender. Infant Behavior & Development, 40, 216–230. https://doi.org/10.1016/j.infbeh.2015.06.009	2	0		JH	1_5	1=observational measure	4_4	1=Zero Order	Correlation	-.04666666667	n.s.
Broekhuizen, M. L., Aken, M. A. G. van, Dubas, J. S., Mulder, H., & Leseman, P. P. M. (2015). Individual differences in effects of child care quality: The role of child affective self-regulation and gender. Infant Behavior & Development, 40, 216–230. https://doi.org/10.1016/j.infbeh.2015.06.009	3	0		JH	1_4	1=observational measure	4_4	3=RegressCoeff	MLM (Undstandardised)	0	n.s.
Broekhuizen, M. L., Aken, M. A. G. van, Dubas, J. S., Mulder, H., & Leseman, P. P. M. (2015). Individual differences in effects of child care quality: The role of child affective self-regulation and gender. Infant Behavior & Development, 40, 216–230. https://doi.org/10.1016/j.infbeh.2015.06.009	4	0		JH	1_5	1=observational measure	4_4	3=RegressCoeff	MLM (Undstandardised)	-.03	n.s.
Broekhuizen, M. L., Slot, P. L., van Aken, M. A. G., & Dubas, J. S. (n.d.). Teachers’ Emotional and Behavioral Support and Preschoolers’ Self-Regulation: Relations With Social and Emotional Skills During Play. EARLY EDUCATION AND DEVELOPMENT. Retrieved from http://proxy.library.nyu.edu/login?url=http://search.ebscohost.com/login.aspx?direct=true&db=edswss&AN=000393965700001&site=eds-live	1	0		JH	1_3	1=observational measure	4_4	1=Zero Order	Correlation	.01	n.s.
Broekhuizen, M. L., Slot, P. L., van Aken, M. A. G., & Dubas, J. S. (n.d.). Teachers’ Emotional and Behavioral Support and Preschoolers’ Self-Regulation: Relations With Social and Emotional Skills During Play. EARLY EDUCATION AND DEVELOPMENT. Retrieved from http://proxy.library.nyu.edu/login?url=http://search.ebscohost.com/login.aspx?direct=true&db=edswss&AN=000393965700001&site=eds-live	2	0		JH	1_5	1=observational measure	4_4	1=Zero Order	Correlation	.06	n.s.
Broekhuizen, M. L., Slot, P. L., van Aken, M. A. G., & Dubas, J. S. (n.d.). Teachers’ Emotional and Behavioral Support and Preschoolers’ Self-Regulation: Relations With Social and Emotional Skills During Play. EARLY EDUCATION AND DEVELOPMENT. Retrieved from http://proxy.library.nyu.edu/login?url=http://search.ebscohost.com/login.aspx?direct=true&db=edswss&AN=000393965700001&site=eds-live	3	0		JH	1_5	1=observational measure	4_4	3=RegressCoeff	MLM	.1	n.s.
Broekhuizen, M. L., van Aken, M. A. G., Dubas, J. S., & Leseman, P. P. M. (2018). Child care quality and Dutch 2- and 3-year-olds’ socio-emotional outcomes: Does the amount of care matter? Infant & Child Development, 27(1), 1–1. Retrieved from http://proxy.library.nyu.edu/login?url=http://search.ebscohost.com/login.aspx?direct=true&db=sih&AN=127884673&site=eds-live	1	Note: We only include caregiver report		JH/ST	1_4	1=observational measure	4_4	1=Zero Order	Correlation	.03	n.s.
Broekhuizen, M. L., van Aken, M. A. G., Dubas, J. S., & Leseman, P. P. M. (2018). Child care quality and Dutch 2- and 3-year-olds’ socio-emotional outcomes: Does the amount of care matter? Infant & Child Development, 27(1), 1–1. Retrieved from http://proxy.library.nyu.edu/login?url=http://search.ebscohost.com/login.aspx?direct=true&db=sih&AN=127884673&site=eds-live	2	Note: We only include caregiver report		JH/ST	1_5	1=observational measure	4_4	1=Zero Order	Correlation	.01	n.s.
Broekhuizen, M. L., van Aken, M. A. G., Dubas, J. S., & Leseman, P. P. M. (2018). Child care quality and Dutch 2- and 3-year-olds’ socio-emotional outcomes: Does the amount of care matter? Infant & Child Development, 27(1), 1–1. Retrieved from http://proxy.library.nyu.edu/login?url=http://search.ebscohost.com/login.aspx?direct=true&db=sih&AN=127884673&site=eds-live	3	Note: We only include caregiver report		JH/ST	1_6	1=observational measure	4_4	1=Zero Order	Correlation	.01	n.s.
Broekhuizen, M. L., van Aken, M. A. G., Dubas, J. S., & Leseman, P. P. M. (2018). Child care quality and Dutch 2- and 3-year-olds’ socio-emotional outcomes: Does the amount of care matter? Infant & Child Development, 27(1), 1–1. Retrieved from http://proxy.library.nyu.edu/login?url=http://search.ebscohost.com/login.aspx?direct=true&db=sih&AN=127884673&site=eds-live	4	Note: We only include caregiver report		JH/ST	1_4	1=observational measure	4_5	1=Zero Order	Correlation	.05	n.s.
Broekhuizen, M. L., van Aken, M. A. G., Dubas, J. S., & Leseman, P. P. M. (2018). Child care quality and Dutch 2- and 3-year-olds’ socio-emotional outcomes: Does the amount of care matter? Infant & Child Development, 27(1), 1–1. Retrieved from http://proxy.library.nyu.edu/login?url=http://search.ebscohost.com/login.aspx?direct=true&db=sih&AN=127884673&site=eds-live	5	Note: We only include caregiver report		JH/ST	1_5	1=observational measure	4_5	1=Zero Order	Correlation	.17	.05
Broekhuizen, M. L., van Aken, M. A. G., Dubas, J. S., & Leseman, P. P. M. (2018). Child care quality and Dutch 2- and 3-year-olds’ socio-emotional outcomes: Does the amount of care matter? Infant & Child Development, 27(1), 1–1. Retrieved from http://proxy.library.nyu.edu/login?url=http://search.ebscohost.com/login.aspx?direct=true&db=sih&AN=127884673&site=eds-live	6	Note: We only include caregiver report		JH/ST	1_6	1=observational measure	4_5	1=Zero Order	Correlation	-.05	n.s.
Broekhuizen, M. L., van Aken, M. A. G., Dubas, J. S., & Leseman, P. P. M. (2018). Child care quality and Dutch 2- and 3-year-olds’ socio-emotional outcomes: Does the amount of care matter? Infant & Child Development, 27(1), 1–1. Retrieved from http://proxy.library.nyu.edu/login?url=http://search.ebscohost.com/login.aspx?direct=true&db=sih&AN=127884673&site=eds-live	7	Note: We only include caregiver report		JH/ST	1_4	1=observational measure	4_4	3=RegressCoeff	MLM (unstandardised)	.02	n.s.
Broekhuizen, M. L., van Aken, M. A. G., Dubas, J. S., & Leseman, P. P. M. (2018). Child care quality and Dutch 2- and 3-year-olds’ socio-emotional outcomes: Does the amount of care matter? Infant & Child Development, 27(1), 1–1. Retrieved from http://proxy.library.nyu.edu/login?url=http://search.ebscohost.com/login.aspx?direct=true&db=sih&AN=127884673&site=eds-live	8	Note: We only include caregiver report		JH/ST	1_5	1=observational measure	4_4	3=RegressCoeff	MLM (unstandardised)	-.01	n.s.
Broekhuizen, M. L., van Aken, M. A. G., Dubas, J. S., & Leseman, P. P. M. (2018). Child care quality and Dutch 2- and 3-year-olds’ socio-emotional outcomes: Does the amount of care matter? Infant & Child Development, 27(1), 1–1. Retrieved from http://proxy.library.nyu.edu/login?url=http://search.ebscohost.com/login.aspx?direct=true&db=sih&AN=127884673&site=eds-live	9	Note: We only include caregiver report		JH/ST	1_6	1=observational measure	4_4	3=RegressCoeff	MLM (unstandardised)	.02	n.s.
Broekhuizen, M. L., van Aken, M. A. G., Dubas, J. S., & Leseman, P. P. M. (2018). Child care quality and Dutch 2- and 3-year-olds’ socio-emotional outcomes: Does the amount of care matter? Infant & Child Development, 27(1), 1–1. Retrieved from http://proxy.library.nyu.edu/login?url=http://search.ebscohost.com/login.aspx?direct=true&db=sih&AN=127884673&site=eds-live	10	Note: We only include caregiver report		JH/ST	1_4	1=observational measure	4_5	3=RegressCoeff	MLM (unstandardised)	.04	n.s
Broekhuizen, M. L., van Aken, M. A. G., Dubas, J. S., & Leseman, P. P. M. (2018). Child care quality and Dutch 2- and 3-year-olds’ socio-emotional outcomes: Does the amount of care matter? Infant & Child Development, 27(1), 1–1. Retrieved from http://proxy.library.nyu.edu/login?url=http://search.ebscohost.com/login.aspx?direct=true&db=sih&AN=127884673&site=eds-live	11	Note: We only include caregiver report		JH/ST	1_5	1=observational measure	4_5	3=RegressCoeff	MLM (unstandardised)	.15	.05
Broekhuizen, M. L., van Aken, M. A. G., Dubas, J. S., & Leseman, P. P. M. (2018). Child care quality and Dutch 2- and 3-year-olds’ socio-emotional outcomes: Does the amount of care matter? Infant & Child Development, 27(1), 1–1. Retrieved from http://proxy.library.nyu.edu/login?url=http://search.ebscohost.com/login.aspx?direct=true&db=sih&AN=127884673&site=eds-live	12	Note: We only include caregiver report		JH/ST	1_6	1=observational measure	4_5	3=RegressCoeff	MLM (unstandardised)	-.06	n.s.
Buckrop, J., Roberts, A., & LoCasale-Crouch, J. (2016). Children’s preschool classroom experiences and associations with early elementary special education referral. Early Childhood Research Quarterly, 36, 452–461. https://doi.org/10.1016/j.ecresq.2016.01.016	1	PQ composited over fall and spring		JH	1_3	2=self-report	3_3	1=Zero Order	Correlation	-.03	n.s.
Buckrop, J., Roberts, A., & LoCasale-Crouch, J. (2016). Children’s preschool classroom experiences and associations with early elementary special education referral. Early Childhood Research Quarterly, 36, 452–461. https://doi.org/10.1016/j.ecresq.2016.01.016	2	PQ composited over fall and spring		JH	4_3	2=self-report	3_3	1=Zero Order	Correlation	-.01	n.s.
Buckrop, J., Roberts, A., & LoCasale-Crouch, J. (2016). Children’s preschool classroom experiences and associations with early elementary special education referral. Early Childhood Research Quarterly, 36, 452–461. https://doi.org/10.1016/j.ecresq.2016.01.016	3	PQ composited over fall and spring		JH	5_3	1=observational measure	3_3	1=Zero Order	Correlation	.45	.05
Bulotsky-Shearer, R. J., Bell, E. R., Carter, T. M., & Dietrich, S. L. R. (2014). Peer play interactions and learning for low-income preschool children: The moderating role of classroom quality. Early Education and Development, 25(6), 815–840. https://doi.org/10.1080/10409289.2014.864214	1	0		JH/ST	1_1	1=observational measure	2_3	1=Zero Order	Correlation	.08	n.s.
Bulotsky-Shearer, R. J., Bell, E. R., Carter, T. M., & Dietrich, S. L. R. (2014). Peer play interactions and learning for low-income preschool children: The moderating role of classroom quality. Early Education and Development, 25(6), 815–840. https://doi.org/10.1080/10409289.2014.864214	2	0		JH/ST	1_2	1=observational measure	2_3	1=Zero Order	Correlation	-.01	n.s.
Bulotsky-Shearer, R. J., Bell, E. R., Carter, T. M., & Dietrich, S. L. R. (2014). Peer play interactions and learning for low-income preschool children: The moderating role of classroom quality. Early Education and Development, 25(6), 815–840. https://doi.org/10.1080/10409289.2014.864214	3	0		JH/ST	2_1	1=observational measure	2_3	1=Zero Order	Correlation	.14	.05
Bulotsky-Shearer, R. J., Bell, E. R., Carter, T. M., & Dietrich, S. L. R. (2014). Peer play interactions and learning for low-income preschool children: The moderating role of classroom quality. Early Education and Development, 25(6), 815–840. https://doi.org/10.1080/10409289.2014.864214	4	0		JH/ST	2_2	1=observational measure	2_3	1=Zero Order	Correlation	.135	.05
Bulotsky-Shearer, R. J., Bell, E. R., Carter, T. M., & Dietrich, S. L. R. (2014). Peer play interactions and learning for low-income preschool children: The moderating role of classroom quality. Early Education and Development, 25(6), 815–840. https://doi.org/10.1080/10409289.2014.864214	5	0		JH/ST	3_1	1=observational measure	2_3	1=Zero Order	Correlation	.07	n.s.
Bulotsky-Shearer, R. J., Bell, E. R., Carter, T. M., & Dietrich, S. L. R. (2014). Peer play interactions and learning for low-income preschool children: The moderating role of classroom quality. Early Education and Development, 25(6), 815–840. https://doi.org/10.1080/10409289.2014.864214	6	0		JH/ST	3_2	1=observational measure	2_3	1=Zero Order	Correlation	.07	n.s.
Bulotsky-Shearer, R. J., Bell, E. R., Carter, T. M., & Dietrich, S. L. R. (2014). Peer play interactions and learning for low-income preschool children: The moderating role of classroom quality. Early Education and Development, 25(6), 815–840. https://doi.org/10.1080/10409289.2014.864214	7	0		JH/ST	1_1	1=observational measure	2_3	3=RegressCoeff	HLM	1.56	n.s.
Bulotsky-Shearer, R. J., Bell, E. R., Carter, T. M., & Dietrich, S. L. R. (2014). Peer play interactions and learning for low-income preschool children: The moderating role of classroom quality. Early Education and Development, 25(6), 815–840. https://doi.org/10.1080/10409289.2014.864214	8	0		JH/ST	1_2	1=observational measure	2_3	3=RegressCoeff	HLM	-2.76	n.s.
Bulotsky-Shearer, R. J., Bell, E. R., Carter, T. M., & Dietrich, S. L. R. (2014). Peer play interactions and learning for low-income preschool children: The moderating role of classroom quality. Early Education and Development, 25(6), 815–840. https://doi.org/10.1080/10409289.2014.864214	9	0		JH/ST	2_1	1=observational measure	2_3	3=RegressCoeff	HLM	1.77	n.s.
Bulotsky-Shearer, R. J., Bell, E. R., Carter, T. M., & Dietrich, S. L. R. (2014). Peer play interactions and learning for low-income preschool children: The moderating role of classroom quality. Early Education and Development, 25(6), 815–840. https://doi.org/10.1080/10409289.2014.864214	10	0		JH/ST	2_2	1=observational measure	2_3	3=RegressCoeff	HLM	1.88	n.s.
Bulotsky-Shearer, R. J., Bell, E. R., Carter, T. M., & Dietrich, S. L. R. (2014). Peer play interactions and learning for low-income preschool children: The moderating role of classroom quality. Early Education and Development, 25(6), 815–840. https://doi.org/10.1080/10409289.2014.864214	11	0		JH/ST	3_1	1=observational measure	2_3	3=RegressCoeff	HLM	-.53	n.s.
Bulotsky-Shearer, R. J., Bell, E. R., Carter, T. M., & Dietrich, S. L. R. (2014). Peer play interactions and learning for low-income preschool children: The moderating role of classroom quality. Early Education and Development, 25(6), 815–840. https://doi.org/10.1080/10409289.2014.864214	12	0		JH/ST	3_2	1=observational measure	2_3	3=RegressCoeff	HLM	3.31	n.s.
Bulotsky-Shearer, R. J., Fernandez, V. A., Bichay-Awadalla, K., Bailey, J., Futterer, J., & Qi, C. H. (2020). Teacher-child interaction quality moderates social risks associated with problem behavior in preschool classroom contexts. Journal of Applied Developmental Psychology, 67. psyh. https://doi.org/10.1016/j.appdev.2019.101103	1	0		JH/ST	4_4	2=self-report	1_1	1=Zero Order	Correlation	.24	.05
Bulotsky-Shearer, R. J., Fernandez, V. A., Bichay-Awadalla, K., Bailey, J., Futterer, J., & Qi, C. H. (2020). Teacher-child interaction quality moderates social risks associated with problem behavior in preschool classroom contexts. Journal of Applied Developmental Psychology, 67. psyh. https://doi.org/10.1016/j.appdev.2019.101103	2	0		JH/ST	4_5	2=self-report	1_1	1=Zero Order	Correlation	-.33	.05
Bulotsky-Shearer, R. J., Fernandez, V. A., Bichay-Awadalla, K., Bailey, J., Futterer, J., & Qi, C. H. (2020). Teacher-child interaction quality moderates social risks associated with problem behavior in preschool classroom contexts. Journal of Applied Developmental Psychology, 67. psyh. https://doi.org/10.1016/j.appdev.2019.101103	3	0		JH/ST	4_6	2=self-report	1_1	1=Zero Order	Correlation	.33	.05
Bulotsky-Shearer, R. J., Fernandez, V. A., Bichay-Awadalla, K., Bailey, J., Futterer, J., & Qi, C. H. (2020). Teacher-child interaction quality moderates social risks associated with problem behavior in preschool classroom contexts. Journal of Applied Developmental Psychology, 67. psyh. https://doi.org/10.1016/j.appdev.2019.101103	4	0		JH/ST	4_4	2=self-report	1_3	1=Zero Order	Correlation	.27	.05
Bulotsky-Shearer, R. J., Fernandez, V. A., Bichay-Awadalla, K., Bailey, J., Futterer, J., & Qi, C. H. (2020). Teacher-child interaction quality moderates social risks associated with problem behavior in preschool classroom contexts. Journal of Applied Developmental Psychology, 67. psyh. https://doi.org/10.1016/j.appdev.2019.101103	5	0		JH/ST	4_5	2=self-report	1_3	1=Zero Order	Correlation	-.37	.05
Bulotsky-Shearer, R. J., Fernandez, V. A., Bichay-Awadalla, K., Bailey, J., Futterer, J., & Qi, C. H. (2020). Teacher-child interaction quality moderates social risks associated with problem behavior in preschool classroom contexts. Journal of Applied Developmental Psychology, 67. psyh. https://doi.org/10.1016/j.appdev.2019.101103	6	0		JH/ST	4_6	2=self-report	1_3	1=Zero Order	Correlation	.36	.05
Bulotsky-Shearer, R. J., Fernandez, V. A., Bichay-Awadalla, K., Bailey, J., Futterer, J., & Qi, C. H. (2020). Teacher-child interaction quality moderates social risks associated with problem behavior in preschool classroom contexts. Journal of Applied Developmental Psychology, 67. psyh. https://doi.org/10.1016/j.appdev.2019.101103	7	0		JH/ST	1_4	1=observational measure	2_3	3=RegressCoeff	HLM (standardised)	.02	n.s.
Bulotsky-Shearer, R. J., Fernandez, V. A., Bichay-Awadalla, K., Bailey, J., Futterer, J., & Qi, C. H. (2020). Teacher-child interaction quality moderates social risks associated with problem behavior in preschool classroom contexts. Journal of Applied Developmental Psychology, 67. psyh. https://doi.org/10.1016/j.appdev.2019.101103	8	0		JH/ST	1_5	1=observational measure	2_3	3=RegressCoeff	HLM (standardised)	-.01	n.s.
Bulotsky-Shearer, R. J., Fernandez, V. A., Bichay-Awadalla, K., Bailey, J., Futterer, J., & Qi, C. H. (2020). Teacher-child interaction quality moderates social risks associated with problem behavior in preschool classroom contexts. Journal of Applied Developmental Psychology, 67. psyh. https://doi.org/10.1016/j.appdev.2019.101103	9	0		JH/ST	1_6	1=observational measure	2_3	3=RegressCoeff	HLM (standardised)	.02	n.s.
Bulotsky-Shearer, R. J., Fernandez, V. A., Bichay-Awadalla, K., Bailey, J., Futterer, J., & Qi, C. H. (2020). Teacher-child interaction quality moderates social risks associated with problem behavior in preschool classroom contexts. Journal of Applied Developmental Psychology, 67. psyh. https://doi.org/10.1016/j.appdev.2019.101103	10	0		JH/ST	2_4	1=observational measure	2_3	3=RegressCoeff	HLM (standardised)	.03	n.s
Bulotsky-Shearer, R. J., Fernandez, V. A., Bichay-Awadalla, K., Bailey, J., Futterer, J., & Qi, C. H. (2020). Teacher-child interaction quality moderates social risks associated with problem behavior in preschool classroom contexts. Journal of Applied Developmental Psychology, 67. psyh. https://doi.org/10.1016/j.appdev.2019.101103	11	0		JH/ST	2_5	1=observational measure	2_3	3=RegressCoeff	HLM (standardised)	0	n.s.
Bulotsky-Shearer, R. J., Fernandez, V. A., Bichay-Awadalla, K., Bailey, J., Futterer, J., & Qi, C. H. (2020). Teacher-child interaction quality moderates social risks associated with problem behavior in preschool classroom contexts. Journal of Applied Developmental Psychology, 67. psyh. https://doi.org/10.1016/j.appdev.2019.101103	12	0		JH/ST	2_6	1=observational measure	2_3	3=RegressCoeff	HLM (standardised)	.03	n.s.
Bulotsky-Shearer, R. J., Fernandez, V. A., Bichay-Awadalla, K., Bailey, J., Futterer, J., & Qi, C. H. (2020). Teacher-child interaction quality moderates social risks associated with problem behavior in preschool classroom contexts. Journal of Applied Developmental Psychology, 67. psyh. https://doi.org/10.1016/j.appdev.2019.101103	13	0		JH/ST	3_4	1=observational measure	2_3	3=RegressCoeff	HLM (standardised)	.05	n.s.
Bulotsky-Shearer, R. J., Fernandez, V. A., Bichay-Awadalla, K., Bailey, J., Futterer, J., & Qi, C. H. (2020). Teacher-child interaction quality moderates social risks associated with problem behavior in preschool classroom contexts. Journal of Applied Developmental Psychology, 67. psyh. https://doi.org/10.1016/j.appdev.2019.101103	14	0		JH/ST	3_5	1=observational measure	2_3	3=RegressCoeff	HLM (standardised)	.02	n.s.
Bulotsky-Shearer, R. J., Fernandez, V. A., Bichay-Awadalla, K., Bailey, J., Futterer, J., & Qi, C. H. (2020). Teacher-child interaction quality moderates social risks associated with problem behavior in preschool classroom contexts. Journal of Applied Developmental Psychology, 67. psyh. https://doi.org/10.1016/j.appdev.2019.101103	15	0		JH/ST	3_6	1=observational measure	2_3	3=RegressCoeff	HLM (standardised)	.04	n.s.
Bulotsky-Shearer, R. J., Wen, X., Faria, A.-M., Hahs-Vaughn, D. L., & Korfmacher, J. (n.d.). National Profiles of classroom quality and family involvement: A multilevel examination of proximal influences on Head Start children’s school readiness. EARLY CHILDHOOD RESEARCH QUARTERLY. Retrieved from http://proxy.library.nyu.edu/login?url=http://search.ebscohost.com/login.aspx?direct=true&db=edswss&A…	1			AVS/JH/ST	1_1	1=observational measure	3_3	1=Zero Order	Correlation	.02	n.s.
Bulotsky-Shearer, R. J., Wen, X., Faria, A.-M., Hahs-Vaughn, D. L., & Korfmacher, J. (n.d.). National Profiles of classroom quality and family involvement: A multilevel examination of proximal influences on Head Start children’s school readiness. EARLY CHILDHOOD RESEARCH QUARTERLY. Retrieved from http://proxy.library.nyu.edu/login?url=http://search.ebscohost.com/login.aspx?direct=true&db=edswss&A…	2			AVS/JH/ST	1_2	1=observational measure	3_3	1=Zero Order	Correlation	.003	n.s.
Bulotsky-Shearer, R. J., Wen, X., Faria, A.-M., Hahs-Vaughn, D. L., & Korfmacher, J. (n.d.). National Profiles of classroom quality and family involvement: A multilevel examination of proximal influences on Head Start children’s school readiness. EARLY CHILDHOOD RESEARCH QUARTERLY. Retrieved from http://proxy.library.nyu.edu/login?url=http://search.ebscohost.com/login.aspx?direct=true&db=edswss&A…	3			AVS/JH/ST	1_3	1=observational measure	3_3	1=Zero Order	Correlation	.045	.05
Bulotsky-Shearer, R. J., Wen, X., Faria, A.-M., Hahs-Vaughn, D. L., & Korfmacher, J. (n.d.). National Profiles of classroom quality and family involvement: A multilevel examination of proximal influences on Head Start children’s school readiness. EARLY CHILDHOOD RESEARCH QUARTERLY. Retrieved from http://proxy.library.nyu.edu/login?url=http://search.ebscohost.com/login.aspx?direct=true&db=edswss&A…	4			AVS/JH/ST	1_4	1=observational measure	3_3	1=Zero Order	Correlation	.015	n.s.
Bulotsky-Shearer, R. J., Wen, X., Faria, A.-M., Hahs-Vaughn, D. L., & Korfmacher, J. (n.d.). National Profiles of classroom quality and family involvement: A multilevel examination of proximal influences on Head Start children’s school readiness. EARLY CHILDHOOD RESEARCH QUARTERLY. Retrieved from http://proxy.library.nyu.edu/login?url=http://search.ebscohost.com/login.aspx?direct=true&db=edswss&A…	5			AVS/JH/ST	2_1	1=observational measure	3_3	1=Zero Order	Correlation	.03	n.s.
Bulotsky-Shearer, R. J., Wen, X., Faria, A.-M., Hahs-Vaughn, D. L., & Korfmacher, J. (n.d.). National Profiles of classroom quality and family involvement: A multilevel examination of proximal influences on Head Start children’s school readiness. EARLY CHILDHOOD RESEARCH QUARTERLY. Retrieved from http://proxy.library.nyu.edu/login?url=http://search.ebscohost.com/login.aspx?direct=true&db=edswss&A…	6			AVS/JH/ST	2_2	1=observational measure	3_3	1=Zero Order	Correlation	.023	n.s.
Bulotsky-Shearer, R. J., Wen, X., Faria, A.-M., Hahs-Vaughn, D. L., & Korfmacher, J. (n.d.). National Profiles of classroom quality and family involvement: A multilevel examination of proximal influences on Head Start children’s school readiness. EARLY CHILDHOOD RESEARCH QUARTERLY. Retrieved from http://proxy.library.nyu.edu/login?url=http://search.ebscohost.com/login.aspx?direct=true&db=edswss&A…	7			AVS/JH/ST	2_3	1=observational measure	3_3	1=Zero Order	Correlation	.02	n.s.
Bulotsky-Shearer, R. J., Wen, X., Faria, A.-M., Hahs-Vaughn, D. L., & Korfmacher, J. (n.d.). National Profiles of classroom quality and family involvement: A multilevel examination of proximal influences on Head Start children’s school readiness. EARLY CHILDHOOD RESEARCH QUARTERLY. Retrieved from http://proxy.library.nyu.edu/login?url=http://search.ebscohost.com/login.aspx?direct=true&db=edswss&A…	8			AVS/JH/ST	2_4	1=observational measure	3_3	1=Zero Order	Correlation	.01	n.s.
Bulotsky-Shearer, R. J., Wen, X., Faria, A.-M., Hahs-Vaughn, D. L., & Korfmacher, J. (n.d.). National Profiles of classroom quality and family involvement: A multilevel examination of proximal influences on Head Start children’s school readiness. EARLY CHILDHOOD RESEARCH QUARTERLY. Retrieved from http://proxy.library.nyu.edu/login?url=http://search.ebscohost.com/login.aspx?direct=true&db=edswss&A…	9			AVS/JH/ST	5_1	1=observational measure	3_3	1=Zero Order	Correlation	.03	n.s.
Bulotsky-Shearer, R. J., Wen, X., Faria, A.-M., Hahs-Vaughn, D. L., & Korfmacher, J. (n.d.). National Profiles of classroom quality and family involvement: A multilevel examination of proximal influences on Head Start children’s school readiness. EARLY CHILDHOOD RESEARCH QUARTERLY. Retrieved from http://proxy.library.nyu.edu/login?url=http://search.ebscohost.com/login.aspx?direct=true&db=edswss&A…	10			AVS/JH/ST	5_2	1=observational measure	3_3	1=Zero Order	Correlation	.03	n.s.
Bulotsky-Shearer, R. J., Wen, X., Faria, A.-M., Hahs-Vaughn, D. L., & Korfmacher, J. (n.d.). National Profiles of classroom quality and family involvement: A multilevel examination of proximal influences on Head Start children’s school readiness. EARLY CHILDHOOD RESEARCH QUARTERLY. Retrieved from http://proxy.library.nyu.edu/login?url=http://search.ebscohost.com/login.aspx?direct=true&db=edswss&A…	11			AVS/JH/ST	5_3	1=observational measure	3_3	1=Zero Order	Correlation	-.05	.05
Bulotsky-Shearer, R. J., Wen, X., Faria, A.-M., Hahs-Vaughn, D. L., & Korfmacher, J. (n.d.). National Profiles of classroom quality and family involvement: A multilevel examination of proximal influences on Head Start children’s school readiness. EARLY CHILDHOOD RESEARCH QUARTERLY. Retrieved from http://proxy.library.nyu.edu/login?url=http://search.ebscohost.com/login.aspx?direct=true&db=edswss&A…	12			AVS/JH/ST	5_4	1=observational measure	3_3	1=Zero Order	Correlation	.07	.05
Burchinal, M., Field, S., López, M. L., Howes, C., & Pianta, R. (2012). Instruction in Spanish in pre-kindergarten classrooms and child outcomes for English language learners. Early Childhood Research Quarterly, 27(2), 188–197. https://doi.org/10.1016/j.ecresq.2011.11.003	1	0		JH/ST	1_1	1=observational measure	1_3	1=Zero Order	Correlation	.032	n.s.
Burchinal, M., Field, S., López, M. L., Howes, C., & Pianta, R. (2012). Instruction in Spanish in pre-kindergarten classrooms and child outcomes for English language learners. Early Childhood Research Quarterly, 27(2), 188–197. https://doi.org/10.1016/j.ecresq.2011.11.003	2	0		JH/ST	1_2	1=observational measure	1_3	1=Zero Order	Correlation	.016	n.s.
Burchinal, M., Field, S., López, M. L., Howes, C., & Pianta, R. (2012). Instruction in Spanish in pre-kindergarten classrooms and child outcomes for English language learners. Early Childhood Research Quarterly, 27(2), 188–197. https://doi.org/10.1016/j.ecresq.2011.11.003	3	0		JH/ST	2_1	1=observational measure	1_3	1=Zero Order	Correlation	.058	n.s.
Burchinal, M., Field, S., López, M. L., Howes, C., & Pianta, R. (2012). Instruction in Spanish in pre-kindergarten classrooms and child outcomes for English language learners. Early Childhood Research Quarterly, 27(2), 188–197. https://doi.org/10.1016/j.ecresq.2011.11.003	4	0		JH/ST	2_2	1=observational measure	1_3	1=Zero Order	Correlation	.02	n.s.
Burchinal, M., Field, S., López, M. L., Howes, C., & Pianta, R. (2012). Instruction in Spanish in pre-kindergarten classrooms and child outcomes for English language learners. Early Childhood Research Quarterly, 27(2), 188–197. https://doi.org/10.1016/j.ecresq.2011.11.003	5	0		JH/ST	1_1	1=observational measure	1_3	3=RegressCoeff	HLM	.26	n.s.
Burchinal, M., Field, S., López, M. L., Howes, C., & Pianta, R. (2012). Instruction in Spanish in pre-kindergarten classrooms and child outcomes for English language learners. Early Childhood Research Quarterly, 27(2), 188–197. https://doi.org/10.1016/j.ecresq.2011.11.003	6	0		JH/ST	1_2	1=observational measure	1_3	3=RegressCoeff	HLM	2.33	n.s.
Burchinal, M., Field, S., López, M. L., Howes, C., & Pianta, R. (2012). Instruction in Spanish in pre-kindergarten classrooms and child outcomes for English language learners. Early Childhood Research Quarterly, 27(2), 188–197. https://doi.org/10.1016/j.ecresq.2011.11.003	7	0		JH/ST	2_2	1=observational measure	1_3	3=RegressCoeff	HLM	1.49	n.s.
Burchinal, M., Field, S., López, M. L., Howes, C., & Pianta, R. (2012). Instruction in Spanish in pre-kindergarten classrooms and child outcomes for English language learners. Early Childhood Research Quarterly, 27(2), 188–197. https://doi.org/10.1016/j.ecresq.2011.11.003	8	0		JH/ST	2_2	1=observational measure	1_3	3=RegressCoeff	HLM	.36	n.s.
Burchinal, M., Vandergrift, N., Pianta, R., & Mashburn, A. (2010). Threshold analysis of association between child care quality and child outcomes for low-income children in pre-kindergarten programs. Early Childhood Research Quarterly, 25(2), 166–176. https://doi.org/10.1016/j.ecresq.2009.10.004	1	0		ST	1_1	1=observational measure	3_3	3=RegressCoeff	HLM (unstandardized)	.86	n.s.
Burchinal, M., Vandergrift, N., Pianta, R., & Mashburn, A. (2010). Threshold analysis of association between child care quality and child outcomes for low-income children in pre-kindergarten programs. Early Childhood Research Quarterly, 25(2), 166–176. https://doi.org/10.1016/j.ecresq.2009.10.004	2	0		ST	1_2	1=observational measure	3_3	3=RegressCoeff	HLM (unstandardized)	.32	n.s.
Burchinal, M., Vandergrift, N., Pianta, R., & Mashburn, A. (2010). Threshold analysis of association between child care quality and child outcomes for low-income children in pre-kindergarten programs. Early Childhood Research Quarterly, 25(2), 166–176. https://doi.org/10.1016/j.ecresq.2009.10.004	3	0		ST	1_4	1=observational measure	3_3	3=RegressCoeff	HLM (unstandardized)	-.035	.05
Burchinal, M., Vandergrift, N., Pianta, R., & Mashburn, A. (2010). Threshold analysis of association between child care quality and child outcomes for low-income children in pre-kindergarten programs. Early Childhood Research Quarterly, 25(2), 166–176. https://doi.org/10.1016/j.ecresq.2009.10.004	4	0		ST	1_5	1=observational measure	3_3	3=RegressCoeff	HLM (unstandardized)	.04	n.s.
Burchinal, M., Vandergrift, N., Pianta, R., & Mashburn, A. (2010). Threshold analysis of association between child care quality and child outcomes for low-income children in pre-kindergarten programs. Early Childhood Research Quarterly, 25(2), 166–176. https://doi.org/10.1016/j.ecresq.2009.10.004	5	0		ST	2_1	1=observational measure	3_3	3=RegressCoeff	HLM (unstandardized)	5.41	.05
Burchinal, M., Vandergrift, N., Pianta, R., & Mashburn, A. (2010). Threshold analysis of association between child care quality and child outcomes for low-income children in pre-kindergarten programs. Early Childhood Research Quarterly, 25(2), 166–176. https://doi.org/10.1016/j.ecresq.2009.10.004	6	0		ST	2_2	1=observational measure	3_3	3=RegressCoeff	HLM (unstandardized)	2.37	n.s.
Burchinal, M., Vandergrift, N., Pianta, R., & Mashburn, A. (2010). Threshold analysis of association between child care quality and child outcomes for low-income children in pre-kindergarten programs. Early Childhood Research Quarterly, 25(2), 166–176. https://doi.org/10.1016/j.ecresq.2009.10.004	7	0		ST	2_4	1=observational measure	3_3	3=RegressCoeff	HLM (unstandardized)	-.04	n.s.
Burchinal, M., Vandergrift, N., Pianta, R., & Mashburn, A. (2010). Threshold analysis of association between child care quality and child outcomes for low-income children in pre-kindergarten programs. Early Childhood Research Quarterly, 25(2), 166–176. https://doi.org/10.1016/j.ecresq.2009.10.004	8	0		ST	2_5	1=observational measure	3_3	3=RegressCoeff	HLM (unstandardized)	.075	n.s.
Burchinal, M., Vernon-Feagans, L., Vitiello, V., & Greenberg, M. (2014). Thresholds in the association between child care quality and child outcomes in rural preschool children. Early Childhood Research Quarterly, 29(1), 41–51. https://doi.org/10.1016/j.ecresq.2013.09.004	1	0		ST	1_1	1=observational measure	4_4	1=Zero Order	correlation	-.03	n.s.
Burchinal, M., Vernon-Feagans, L., Vitiello, V., & Greenberg, M. (2014). Thresholds in the association between child care quality and child outcomes in rural preschool children. Early Childhood Research Quarterly, 29(1), 41–51. https://doi.org/10.1016/j.ecresq.2013.09.004	2	0		ST	1_2	1=observational measure	4_4	1=Zero Order	correlation	.0033333333333333	n.s.
Burchinal, M., Vernon-Feagans, L., Vitiello, V., & Greenberg, M. (2014). Thresholds in the association between child care quality and child outcomes in rural preschool children. Early Childhood Research Quarterly, 29(1), 41–51. https://doi.org/10.1016/j.ecresq.2013.09.004	3	0		ST	1_3	1=observational measure	4_4	1=Zero Order	correlation	.06	n.s.
Burchinal, M., Vernon-Feagans, L., Vitiello, V., & Greenberg, M. (2014). Thresholds in the association between child care quality and child outcomes in rural preschool children. Early Childhood Research Quarterly, 29(1), 41–51. https://doi.org/10.1016/j.ecresq.2013.09.004	4	0		ST	1_4	1=observational measure	4_4	1=Zero Order	correlation	-.1	.05
Burchinal, M., Vernon-Feagans, L., Vitiello, V., & Greenberg, M. (2014). Thresholds in the association between child care quality and child outcomes in rural preschool children. Early Childhood Research Quarterly, 29(1), 41–51. https://doi.org/10.1016/j.ecresq.2013.09.004	5	0		ST	2_1	1=observational measure	4_4	1=Zero Order	correlation	-.05	n.s.
Burchinal, M., Vernon-Feagans, L., Vitiello, V., & Greenberg, M. (2014). Thresholds in the association between child care quality and child outcomes in rural preschool children. Early Childhood Research Quarterly, 29(1), 41–51. https://doi.org/10.1016/j.ecresq.2013.09.004	6	0		ST	2_2	1=observational measure	4_4	1=Zero Order	correlation	-.02	n.s.
Burchinal, M., Vernon-Feagans, L., Vitiello, V., & Greenberg, M. (2014). Thresholds in the association between child care quality and child outcomes in rural preschool children. Early Childhood Research Quarterly, 29(1), 41–51. https://doi.org/10.1016/j.ecresq.2013.09.004	7	0		ST	2_3	1=observational measure	4_4	1=Zero Order	correlation	.05	n.s.
Burchinal, M., Vernon-Feagans, L., Vitiello, V., & Greenberg, M. (2014). Thresholds in the association between child care quality and child outcomes in rural preschool children. Early Childhood Research Quarterly, 29(1), 41–51. https://doi.org/10.1016/j.ecresq.2013.09.004	8	0		ST	2_4	1=observational measure	4_4	1=Zero Order	correlation	-.07	n.s.
Burchinal, M., Vernon-Feagans, L., Vitiello, V., & Greenberg, M. (2014). Thresholds in the association between child care quality and child outcomes in rural preschool children. Early Childhood Research Quarterly, 29(1), 41–51. https://doi.org/10.1016/j.ecresq.2013.09.004	9	0		ST	3_1	1=observational measure	4_4	1=Zero Order	correlation	.01	n.s.
Burchinal, M., Vernon-Feagans, L., Vitiello, V., & Greenberg, M. (2014). Thresholds in the association between child care quality and child outcomes in rural preschool children. Early Childhood Research Quarterly, 29(1), 41–51. https://doi.org/10.1016/j.ecresq.2013.09.004	10	0		ST	3_2	1=observational measure	4_4	1=Zero Order	correlation	.05	n.s.
Burchinal, M., Vernon-Feagans, L., Vitiello, V., & Greenberg, M. (2014). Thresholds in the association between child care quality and child outcomes in rural preschool children. Early Childhood Research Quarterly, 29(1), 41–51. https://doi.org/10.1016/j.ecresq.2013.09.004	11	0		ST	3_3	1=observational measure	4_4	1=Zero Order	correlation	.1	.05
Burchinal, M., Vernon-Feagans, L., Vitiello, V., & Greenberg, M. (2014). Thresholds in the association between child care quality and child outcomes in rural preschool children. Early Childhood Research Quarterly, 29(1), 41–51. https://doi.org/10.1016/j.ecresq.2013.09.004	12	0		ST	3_4	1=observational measure	4_4	1=Zero Order	correlation	-.17	.05
Byers, A. I., Cameron, C. E., Ko, M., LoCasale-Crouch, J., & Grissmer, D. W. (2016). What preschool classroom experiences are associated with whether children improve in visuomotor integration? Early Education and Development, 27(7), 976–1003. https://doi.org/10.1080/10409289.2016.1175243	1			AVS/JH/ST	1_7	1=observational measure	1_3	1=Zero Order	Correlation	.08	n.s.
Byers, A. I., Cameron, C. E., Ko, M., LoCasale-Crouch, J., & Grissmer, D. W. (2016). What preschool classroom experiences are associated with whether children improve in visuomotor integration? Early Education and Development, 27(7), 976–1003. https://doi.org/10.1080/10409289.2016.1175243	2			AVS/JH/ST	2_7	1=observational measure	1_3	1=Zero Order	Correlation	.21	.05
Byers, A. I., Cameron, C. E., Ko, M., LoCasale-Crouch, J., & Grissmer, D. W. (2016). What preschool classroom experiences are associated with whether children improve in visuomotor integration? Early Education and Development, 27(7), 976–1003. https://doi.org/10.1080/10409289.2016.1175243	3			AVS/JH/ST	3_7	1=observational measure	1_3	1=Zero Order	Correlation	.1	.05
Byers, A. I., Cameron, C. E., Ko, M., LoCasale-Crouch, J., & Grissmer, D. W. (2016). What preschool classroom experiences are associated with whether children improve in visuomotor integration? Early Education and Development, 27(7), 976–1003. https://doi.org/10.1080/10409289.2016.1175243	4			AVS/JH/ST	1_3	1=observational measure	1_3	1=Zero Order	Correlation	.13	.05
Byers, A. I., Cameron, C. E., Ko, M., LoCasale-Crouch, J., & Grissmer, D. W. (2016). What preschool classroom experiences are associated with whether children improve in visuomotor integration? Early Education and Development, 27(7), 976–1003. https://doi.org/10.1080/10409289.2016.1175243	5			AVS/JH/ST	2_3	1=observational measure	1_3	1=Zero Order	Correlation	.15	.05
Byers, A. I., Cameron, C. E., Ko, M., LoCasale-Crouch, J., & Grissmer, D. W. (2016). What preschool classroom experiences are associated with whether children improve in visuomotor integration? Early Education and Development, 27(7), 976–1003. https://doi.org/10.1080/10409289.2016.1175243	6			AVS/JH/ST	3_3	1=observational measure	1_3	1=Zero Order	Correlation	.14	.05
Byers, A. I., Cameron, C. E., Ko, M., LoCasale-Crouch, J., & Grissmer, D. W. (2016). What preschool classroom experiences are associated with whether children improve in visuomotor integration? Early Education and Development, 27(7), 976–1003. https://doi.org/10.1080/10409289.2016.1175243	7			AVS/JH/ST	1_7	1=observational measure	1_3	3=RegressCoeff	MLM(unstandardized)	.2	.05
Byers, A. I., Cameron, C. E., Ko, M., LoCasale-Crouch, J., & Grissmer, D. W. (2016). What preschool classroom experiences are associated with whether children improve in visuomotor integration? Early Education and Development, 27(7), 976–1003. https://doi.org/10.1080/10409289.2016.1175243	8			AVS/JH/ST	2_7	1=observational measure	1_3	3=RegressCoeff	MLM(unstandardized)	.2	n.s.
Byers, A. I., Cameron, C. E., Ko, M., LoCasale-Crouch, J., & Grissmer, D. W. (2016). What preschool classroom experiences are associated with whether children improve in visuomotor integration? Early Education and Development, 27(7), 976–1003. https://doi.org/10.1080/10409289.2016.1175243	9			AVS/JH/ST	3_7	1=observational measure	1_3	3=RegressCoeff	MLM(unstandardized)	.25	.05
Cabell, S. Q., Zucker, T. A., DeCoster, J., Melo, C., Forston, L., & Hamre, B. (2018). Prekindergarten interactive book reading quality and children’s language and literacy development: Classroom organization as a moderator. Early Education and Development. psyh. https://doi.org/10.1080/10409289.2018.1514845	1	0		ST	2_2	1=observational measure	3_3	3=RegressCoeff	9999	.05	n.s.
Cabell, S. Q., Zucker, T. A., DeCoster, J., Melo, C., Forston, L., & Hamre, B. (2018). Prekindergarten interactive book reading quality and children’s language and literacy development: Classroom organization as a moderator. Early Education and Development. psyh. https://doi.org/10.1080/10409289.2018.1514845	2	0		ST	2_3	1=observational measure	3_3	3=RegressCoeff	9999	-.0025	n.s.
Cadima, J., Doumen, S., Verschueren, K., & Buyse, E. (2015). Child engagement in the transition to school: Contributions of self-regulation, teacher–child relationships and classroom climate. Early Childhood Research Quarterly, 32, 1–12. https://doi.org/10.1016/j.ecresq.2015.01.008	1	Average PQ across 2 timepoints		JH/ST	1_3	2=self-report	3_3	1=Zero Order	Correlation	.44	.05
Cadima, J., Doumen, S., Verschueren, K., & Buyse, E. (2015). Child engagement in the transition to school: Contributions of self-regulation, teacher–child relationships and classroom climate. Early Childhood Research Quarterly, 32, 1–12. https://doi.org/10.1016/j.ecresq.2015.01.008	2	Average PQ across 2 timepoints		JH/ST	4_3	2=self-report	3_3	1=Zero Order	Correlation	-.16	.05
Cadima, J., Enrico, M., Ferreira, T., Verschueren, K., Leal, T., & Matos, P. M. (2016). Self-regulation in early childhood: the interplay between family risk, temperament and teacher–child interactions. European Journal of Developmental Psychology, 13(3), 341–360. https://doi.org/10.1080/17405629.2016.1161506	1	0		JH/ST	5_3	1=observational measure	2_2	3=RegressCoeff	Confirmatory Factor Analysis Models	.185	n.s.
Cadima, J., Enrico, M., Ferreira, T., Verschueren, K., Leal, T., & Matos, P. M. (2016). Self-regulation in early childhood: the interplay between family risk, temperament and teacher–child interactions. European Journal of Developmental Psychology, 13(3), 341–360. https://doi.org/10.1080/17405629.2016.1161506	2	0		JH/ST	5_5	1=observational measure	2_2	3=RegressCoeff	Confirmatory Factor Analysis Models	.03	n.s.
Cadima, J., Verschueren, K., Leal, T., & Guedes, C. (2015). Classroom Interactions, Dyadic Teacher–Child Relationships, and Self–Regulation in Socially Disadvantaged Young Children. Journal of Abnormal Child Psychology, 44(1), 7–17. https://doi.org/10.1007/s10802-015-0060-5	1	Use Tables 1&2 for effect size; report effect sizes separately for observational PQ measure and self-reoprt PQ measure		AVS/JH/ST	1_3	1=observational measure	2_3	1=Zero Order	Correlation	-.01	n.s.
Cadima, J., Verschueren, K., Leal, T., & Guedes, C. (2015). Classroom Interactions, Dyadic Teacher–Child Relationships, and Self–Regulation in Socially Disadvantaged Young Children. Journal of Abnormal Child Psychology, 44(1), 7–17. https://doi.org/10.1007/s10802-015-0060-5	2	Use Tables 1&2 for effect size; report effect sizes separately for observational PQ measure and self-reoprt PQ measure		AVS/JH/ST	1_3	2=self-report	2_3	1=Zero Order	Correlation	.27	.05
Cadima, J., Verschueren, K., Leal, T., & Guedes, C. (2015). Classroom Interactions, Dyadic Teacher–Child Relationships, and Self–Regulation in Socially Disadvantaged Young Children. Journal of Abnormal Child Psychology, 44(1), 7–17. https://doi.org/10.1007/s10802-015-0060-5	3	Use Tables 1&2 for effect size; report effect sizes separately for observational PQ measure and self-reoprt PQ measure		AVS/JH/ST	2_3	1=observational measure	2_3	1=Zero Order	Correlation	.08	n.s.
Cadima, J., Verschueren, K., Leal, T., & Guedes, C. (2015). Classroom Interactions, Dyadic Teacher–Child Relationships, and Self–Regulation in Socially Disadvantaged Young Children. Journal of Abnormal Child Psychology, 44(1), 7–17. https://doi.org/10.1007/s10802-015-0060-5	4	Use Tables 1&2 for effect size; report effect sizes separately for observational PQ measure and self-reoprt PQ measure		AVS/JH/ST	4_3	2=self-report	2_3	1=Zero Order	Correlation	-.04	n.s.
Cadima, J., Verschueren, K., Leal, T., & Guedes, C. (2015). Classroom Interactions, Dyadic Teacher–Child Relationships, and Self–Regulation in Socially Disadvantaged Young Children. Journal of Abnormal Child Psychology, 44(1), 7–17. https://doi.org/10.1007/s10802-015-0060-5	5	Use Tables 1&2 for effect size; report effect sizes separately for observational PQ measure and self-reoprt PQ measure		AVS/JH/ST	1_3	1=observational measure	2_3	3=RegressCoeff	MLM (unstandardised)	-.16	n.s.
Cadima, J., Verschueren, K., Leal, T., & Guedes, C. (2015). Classroom Interactions, Dyadic Teacher–Child Relationships, and Self–Regulation in Socially Disadvantaged Young Children. Journal of Abnormal Child Psychology, 44(1), 7–17. https://doi.org/10.1007/s10802-015-0060-5	6	Use Tables 1&2 for effect size; report effect sizes separately for observational PQ measure and self-reoprt PQ measure		AVS/JH/ST	1_3	2=self-report	2_3	3=RegressCoeff	MLM (unstandardised)	.16	.05
Cadima, J., Verschueren, K., Leal, T., & Guedes, C. (2015). Classroom Interactions, Dyadic Teacher–Child Relationships, and Self–Regulation in Socially Disadvantaged Young Children. Journal of Abnormal Child Psychology, 44(1), 7–17. https://doi.org/10.1007/s10802-015-0060-5	7	Use Tables 1&2 for effect size; report effect sizes separately for observational PQ measure and self-reoprt PQ measure		AVS/JH/ST	2_3	1=observational measure	2_3	3=RegressCoeff	MLM (unstandardised)	.25	n.s.
Cadima, J., Verschueren, K., Leal, T., & Guedes, C. (2015). Classroom Interactions, Dyadic Teacher–Child Relationships, and Self–Regulation in Socially Disadvantaged Young Children. Journal of Abnormal Child Psychology, 44(1), 7–17. https://doi.org/10.1007/s10802-015-0060-5	8	Use Tables 1&2 for effect size; report effect sizes separately for observational PQ measure and self-reoprt PQ measure		AVS/JH/ST	4_3	2=self-report	2_3	3=RegressCoeff	MLM (unstandardised)	.09	n.s.
Cameron, C. E., & Morrison, F. J. (2011). Teacher Activity Orienting Predicts Preschoolers’ Academic and Self-Regulatory Skills. EARLY EDUCATION AND DEVELOPMENT. Retrieved from http://proxy.library.nyu.edu/login?url=http://search.ebscohost.com/login.aspx?direct=true&db=edswss&AN=000299232000004&site=eds-live	1	0		JH	2_1	1=observational measure	2_3	1=Zero Order	Correlation	.43	.05
Cameron, C. E., & Morrison, F. J. (2011). Teacher Activity Orienting Predicts Preschoolers’ Academic and Self-Regulatory Skills. EARLY EDUCATION AND DEVELOPMENT. Retrieved from http://proxy.library.nyu.edu/login?url=http://search.ebscohost.com/login.aspx?direct=true&db=edswss&AN=000299232000004&site=eds-live	2	0		JH	2_2	1=observational measure	2_3	1=Zero Order	Correlation	.54	.05
Cameron, C. E., & Morrison, F. J. (2011). Teacher Activity Orienting Predicts Preschoolers’ Academic and Self-Regulatory Skills. EARLY EDUCATION AND DEVELOPMENT. Retrieved from http://proxy.library.nyu.edu/login?url=http://search.ebscohost.com/login.aspx?direct=true&db=edswss&AN=000299232000004&site=eds-live	3	0		JH	3_3	1=observational measure	2_3	1=Zero Order	Correlation	.41	.05
Cameron, C. E., & Morrison, F. J. (2011). Teacher Activity Orienting Predicts Preschoolers’ Academic and Self-Regulatory Skills. EARLY EDUCATION AND DEVELOPMENT. Retrieved from http://proxy.library.nyu.edu/login?url=http://search.ebscohost.com/login.aspx?direct=true&db=edswss&AN=000299232000004&site=eds-live	4	0		JH	2_1	1=observational measure	2_3	3=RegressCoeff	HLM	91.93000000000001	.05
Cameron, C. E., & Morrison, F. J. (2011). Teacher Activity Orienting Predicts Preschoolers’ Academic and Self-Regulatory Skills. EARLY EDUCATION AND DEVELOPMENT. Retrieved from http://proxy.library.nyu.edu/login?url=http://search.ebscohost.com/login.aspx?direct=true&db=edswss&AN=000299232000004&site=eds-live	5	0		JH	2_2	1=observational measure	2_3	3=RegressCoeff	HLM	27.925	.05
Cameron, C. E., & Morrison, F. J. (2011). Teacher Activity Orienting Predicts Preschoolers’ Academic and Self-Regulatory Skills. EARLY EDUCATION AND DEVELOPMENT. Retrieved from http://proxy.library.nyu.edu/login?url=http://search.ebscohost.com/login.aspx?direct=true&db=edswss&AN=000299232000004&site=eds-live	6	0		JH	2_3	1=observational measure	2_3	3=RegressCoeff	HLM	41.8	.05
Carr, R. C., Mokrova, I. L., Vernon-Feagans, L., & Burchinal, M. R. (2019). Cumulative classroom quality during pre-kindergarten and kindergarten and children’s language, literacy, and mathematics skills. Early Childhood Research Quarterly, 47, 218–228. psyh. https://doi.org/10.1016/j.ecresq.2018.12.010	1	0		ST	1_1	1=observational measure	3_3	3=RegressCoeff	MLM	-.02	n.s.
Carr, R. C., Mokrova, I. L., Vernon-Feagans, L., & Burchinal, M. R. (2019). Cumulative classroom quality during pre-kindergarten and kindergarten and children’s language, literacy, and mathematics skills. Early Childhood Research Quarterly, 47, 218–228. psyh. https://doi.org/10.1016/j.ecresq.2018.12.010	2	0		ST	1_2	1=observational measure	3_3	3=RegressCoeff	MLM	.06	n.s.
Carr, R. C., Mokrova, I. L., Vernon-Feagans, L., & Burchinal, M. R. (2019). Cumulative classroom quality during pre-kindergarten and kindergarten and children’s language, literacy, and mathematics skills. Early Childhood Research Quarterly, 47, 218–228. psyh. https://doi.org/10.1016/j.ecresq.2018.12.010	3	0		ST	2_1	1=observational measure	3_3	3=RegressCoeff	MLM	.07	.05
Carr, R. C., Mokrova, I. L., Vernon-Feagans, L., & Burchinal, M. R. (2019). Cumulative classroom quality during pre-kindergarten and kindergarten and children’s language, literacy, and mathematics skills. Early Childhood Research Quarterly, 47, 218–228. psyh. https://doi.org/10.1016/j.ecresq.2018.12.010	4	0		ST	2_2	1=observational measure	3_3	3=RegressCoeff	MLM	.1	.05
Carr, R. C., Mokrova, I. L., Vernon-Feagans, L., & Burchinal, M. R. (2019). Cumulative classroom quality during pre-kindergarten and kindergarten and children’s language, literacy, and mathematics skills. Early Childhood Research Quarterly, 47, 218–228. psyh. https://doi.org/10.1016/j.ecresq.2018.12.010	5	0		ST	3_1	1=observational measure	3_3	3=RegressCoeff	MLM	.02	n.s.
Carr, R. C., Mokrova, I. L., Vernon-Feagans, L., & Burchinal, M. R. (2019). Cumulative classroom quality during pre-kindergarten and kindergarten and children’s language, literacy, and mathematics skills. Early Childhood Research Quarterly, 47, 218–228. psyh. https://doi.org/10.1016/j.ecresq.2018.12.010	6	0		ST	3_2	1=observational measure	3_3	3=RegressCoeff	MLM	.075	.05
Castle, M., Heatly, M. C., Bachman, H. J., & Votruba-Drzal, E. (n.d.). Developmental patterns in the associations between instructional practices and children’s math trajectories in elementary school. JOURNAL OF APPLIED DEVELOPMENTAL PSYCHOLOGY. Retrieved from http://proxy.library.nyu.edu/login?url=http://search.ebscohost.com/login.aspx?direct=true&db=edswss&AN=000366078700006&site=eds-live	1	0		JH	2_1	2=self-report	3_3	1=Zero Order	Correlation	.07275	.05
Castro, S., Granlund, M., & Almqvist, L. (2017). The relationship between classroom quality-related variables and engagement levels in Swedish preschool classrooms: a longitudinal study. European Early Childhood Education Research Journal, 25(1), 122–135. Retrieved from http://10.0.4.56/1350293X.2015.1102413	1	Note: CO measured at the average class level not individually ; f statistic reported		JH	1_3	1=observational measure	1_1	3=RegressCoeff	Cohen's f	.82	.05
Castro, S., Granlund, M., & Almqvist, L. (2017). The relationship between classroom quality-related variables and engagement levels in Swedish preschool classrooms: a longitudinal study. European Early Childhood Education Research Journal, 25(1), 122–135. Retrieved from http://10.0.4.56/1350293X.2015.1102413	2	Note: CO measured at the average class level not individually ; f statistic reported		JH	2_3	1=observational measure	1_1	3=RegressCoeff	Cohen's f	0	n.s.
Castro, S., Granlund, M., & Almqvist, L. (2017). The relationship between classroom quality-related variables and engagement levels in Swedish preschool classrooms: a longitudinal study. European Early Childhood Education Research Journal, 25(1), 122–135. Retrieved from http://10.0.4.56/1350293X.2015.1102413	3	Note: CO measured at the average class level not individually ; f statistic reported		JH	3_3	1=observational measure	1_1	3=RegressCoeff	Cohen's f	.04	.05
Castro, S., Granlund, M., & Almqvist, L. (2017). The relationship between classroom quality-related variables and engagement levels in Swedish preschool classrooms: a longitudinal study. European Early Childhood Education Research Journal, 25(1), 122–135. Retrieved from http://10.0.4.56/1350293X.2015.1102413	4	Note: CO measured at the average class level not individually ; f statistic reported		JH	1_3	1=observational measure	3_3	3=RegressCoeff	Cohen's f	.73	.05
Castro, S., Granlund, M., & Almqvist, L. (2017). The relationship between classroom quality-related variables and engagement levels in Swedish preschool classrooms: a longitudinal study. European Early Childhood Education Research Journal, 25(1), 122–135. Retrieved from http://10.0.4.56/1350293X.2015.1102413	5	Note: CO measured at the average class level not individually ; f statistic reported		JH	2_3	1=observational measure	3_3	3=RegressCoeff	Cohen's f	0	n.s.
Castro, S., Granlund, M., & Almqvist, L. (2017). The relationship between classroom quality-related variables and engagement levels in Swedish preschool classrooms: a longitudinal study. European Early Childhood Education Research Journal, 25(1), 122–135. Retrieved from http://10.0.4.56/1350293X.2015.1102413	6	Note: CO measured at the average class level not individually ; f statistic reported		JH	3_3	1=observational measure	3_3	3=RegressCoeff	Cohen's f	.85	.05
Choi, J. Y., Castle, S., Burchinal, M., Horm, D., Guss, S., & Bingham, G. E. (2018). Peer effects on low-income children’s learning and development. Journal of School Psychology, 71, 1–17. psyh. https://doi.org/10.1016/j.jsp.2018.10.002	1	0		JH	1_2	1=observational measure	2_3	3=RegressCoeff	HLM (standardised)	.1	n.s.
Choi, J. Y., Castle, S., Burchinal, M., Horm, D., Guss, S., & Bingham, G. E. (2018). Peer effects on low-income children’s learning and development. Journal of School Psychology, 71, 1–17. psyh. https://doi.org/10.1016/j.jsp.2018.10.002	2	0		JH	1_3	1=observational measure	2_3	3=RegressCoeff	HLM (standardised)	-.18	.05
Choi, J. Y., Castle, S., Burchinal, M., Horm, D., Guss, S., & Bingham, G. E. (2018). Peer effects on low-income children’s learning and development. Journal of School Psychology, 71, 1–17. psyh. https://doi.org/10.1016/j.jsp.2018.10.002	3	0		JH	1_5	1=observational measure	2_3	3=RegressCoeff	HLM (standardised)	.04	n.s.
Choi, J. Y., Castle, S., Burchinal, M., Horm, D., Guss, S., & Bingham, G. E. (2018). Peer effects on low-income children’s learning and development. Journal of School Psychology, 71, 1–17. psyh. https://doi.org/10.1016/j.jsp.2018.10.002	4	0		JH	2_2	1=observational measure	2_3	3=RegressCoeff	HLM (standardised)	.07	n.s.
Choi, J. Y., Castle, S., Burchinal, M., Horm, D., Guss, S., & Bingham, G. E. (2018). Peer effects on low-income children’s learning and development. Journal of School Psychology, 71, 1–17. psyh. https://doi.org/10.1016/j.jsp.2018.10.002	5	0		JH	2_4	1=observational measure	2_3	3=RegressCoeff	HLM (standardised)	-.02	n.s.
Choi, J. Y., Castle, S., Burchinal, M., Horm, D., Guss, S., & Bingham, G. E. (2018). Peer effects on low-income children’s learning and development. Journal of School Psychology, 71, 1–17. psyh. https://doi.org/10.1016/j.jsp.2018.10.002	6	0		JH	2_5	1=observational measure	2_3	3=RegressCoeff	HLM (standardised)	.12	n.s.
Choi, J. Y., Castle, S., Burchinal, M., Horm, D., Guss, S., & Bingham, G. E. (2018). Peer effects on low-income children’s learning and development. Journal of School Psychology, 71, 1–17. psyh. https://doi.org/10.1016/j.jsp.2018.10.002	7	0		JH	3_2	1=observational measure	2_3	3=RegressCoeff	HLM (standardised)	-.15	.05
Choi, J. Y., Castle, S., Burchinal, M., Horm, D., Guss, S., & Bingham, G. E. (2018). Peer effects on low-income children’s learning and development. Journal of School Psychology, 71, 1–17. psyh. https://doi.org/10.1016/j.jsp.2018.10.002	8	0		JH	3_4	1=observational measure	2_3	3=RegressCoeff	HLM (standardised)	.12	n.s.
Choi, J. Y., Castle, S., Burchinal, M., Horm, D., Guss, S., & Bingham, G. E. (2018). Peer effects on low-income children’s learning and development. Journal of School Psychology, 71, 1–17. psyh. https://doi.org/10.1016/j.jsp.2018.10.002	9	0		JH	3_5	1=observational measure	2_3	3=RegressCoeff	HLM (standardised)	-.03	n.s.
Choi, J. Y., Castle, S., Young, E., Worley, L., Long, M., Horm, D. M., & Williamson, A. C. (n.d.). Teacher-Child Interactions and the Development of Executive Function in Preschool-Age Children Attending Head Start. EARLY EDUCATION AND DEVELOPMENT. Retrieved from http://proxy.library.nyu.edu/login?url=http://search.ebscohost.com/login.aspx?direct=true&db=edswss&AN=000381017100002&site=eds-live	1	0		JH/ST	1_3	1=observational measure	1_2	3=RegressCoeff	HLM	.72	n.s.
Choi, J. Y., Castle, S., Young, E., Worley, L., Long, M., Horm, D. M., & Williamson, A. C. (n.d.). Teacher-Child Interactions and the Development of Executive Function in Preschool-Age Children Attending Head Start. EARLY EDUCATION AND DEVELOPMENT. Retrieved from http://proxy.library.nyu.edu/login?url=http://search.ebscohost.com/login.aspx?direct=true&db=edswss&AN=000381017100002&site=eds-live	2	0		JH/ST	2_3	1=observational measure	1_3	3=RegressCoeff	HLM	.21	n.s.
Choi, J. Y., Castle, S., Young, E., Worley, L., Long, M., Horm, D. M., & Williamson, A. C. (n.d.). Teacher-Child Interactions and the Development of Executive Function in Preschool-Age Children Attending Head Start. EARLY EDUCATION AND DEVELOPMENT. Retrieved from http://proxy.library.nyu.edu/login?url=http://search.ebscohost.com/login.aspx?direct=true&db=edswss&AN=000381017100002&site=eds-live	3	0		JH/ST	3_3	1=observational measure	1_3	3=RegressCoeff	HLM( Unstandardized)	.45	n.s.
Commodari, E. (2013). Preschool teacher attachment and attention skills. SpringerPlus, 2(1), 673. https://doi.org/10.1186/2193-1801-2-673	1	0		ST	1_3	1=observational measure	4_4	1=Zero Order	correlation	-.1205555555555556	n.s.
Cunningham, D. (2010). Relating Preschool Quality to Children’s Literacy Development. Early Childhood Education Journal, 37(6), 501. Retrieved from http://proxy.library.nyu.edu/login?url=http://search.ebscohost.com/login.aspx?direct=true&db=edb&AN=48827289&site=eds-live	1	0		JH	2_2	1=observational measure	3_3	1=Zero Order	Correlation	.35	.05
Curby, T. W., Bassett, H. H., Denham, S. A., & Brown, C. A. (n.d.). Associations Between Preschoolers’ Social-Emotional Competence and Preliteracy Skills. INFANT AND CHILD DEVELOPMENT. Retrieved from http://proxy.library.nyu.edu/login?url=http://search.ebscohost.com/login.aspx?direct=true&db=edswss&AN=000362397200006&site=eds-live	1			AVS/JH/ST	1_2	1=observational measure	3_3	1=Zero Order	Correlation	-.02	n.s.
Curby, T. W., Bassett, H. H., Denham, S. A., & Brown, C. A. (n.d.). Associations Between Preschoolers’ Social-Emotional Competence and Preliteracy Skills. INFANT AND CHILD DEVELOPMENT. Retrieved from http://proxy.library.nyu.edu/login?url=http://search.ebscohost.com/login.aspx?direct=true&db=edswss&AN=000362397200006&site=eds-live	2			AVS/JH/ST	1_3	1=observational measure	3_3	1=Zero Order	Correlation	.125	n.s.
Curby, T. W., Bassett, H. H., Denham, S. A., & Brown, C. A. (n.d.). Associations Between Preschoolers’ Social-Emotional Competence and Preliteracy Skills. INFANT AND CHILD DEVELOPMENT. Retrieved from http://proxy.library.nyu.edu/login?url=http://search.ebscohost.com/login.aspx?direct=true&db=edswss&AN=000362397200006&site=eds-live	3			AVS/JH/ST	1_4	1=observational measure	3_3	1=Zero Order	Correlation	-.065	n.s.
Curby, T. W., Bassett, H. H., Denham, S. A., & Brown, C. A. (n.d.). Associations Between Preschoolers’ Social-Emotional Competence and Preliteracy Skills. INFANT AND CHILD DEVELOPMENT. Retrieved from http://proxy.library.nyu.edu/login?url=http://search.ebscohost.com/login.aspx?direct=true&db=edswss&AN=000362397200006&site=eds-live	4			AVS/JH/ST	1_5	1=observational measure	3_3	1=Zero Order	Correlation	-.02	n.s.
Curby, T. W., Bassett, H. H., Denham, S. A., & Brown, C. A. (n.d.). Associations Between Preschoolers’ Social-Emotional Competence and Preliteracy Skills. INFANT AND CHILD DEVELOPMENT. Retrieved from http://proxy.library.nyu.edu/login?url=http://search.ebscohost.com/login.aspx?direct=true&db=edswss&AN=000362397200006&site=eds-live	5			AVS/JH/ST	1_6	1=observational measure	3_3	1=Zero Order	Correlation	-.01	n.s.
Curby, T. W., Bassett, H. H., Denham, S. A., & Brown, C. A. (n.d.). Associations Between Preschoolers’ Social-Emotional Competence and Preliteracy Skills. INFANT AND CHILD DEVELOPMENT. Retrieved from http://proxy.library.nyu.edu/login?url=http://search.ebscohost.com/login.aspx?direct=true&db=edswss&AN=000362397200006&site=eds-live	6			AVS/JH/ST	1_2	1=observational measure	3_3	3=RegressCoeff	SEM	.095	n.s.
Curby, T. W., Brock, L. L., & Hamre, B. K. (2013). Teachers’ emotional support consistency predicts children’s achievement gains and social skills. Early Education and Development, 24(3), 292–309. https://doi.org/10.1080/10409289.2012.665760	1	0		ST	1_1	1=observational measure	3_3	1=Zero Order	correlation	.18	.05
Curby, T. W., Brock, L. L., & Hamre, B. K. (2013). Teachers’ emotional support consistency predicts children’s achievement gains and social skills. Early Education and Development, 24(3), 292–309. https://doi.org/10.1080/10409289.2012.665760	2	0		ST	1_2	1=observational measure	3_3	1=Zero Order	correlation	.135	.05
Curby, T. W., Brock, L. L., & Hamre, B. K. (2013). Teachers’ emotional support consistency predicts children’s achievement gains and social skills. Early Education and Development, 24(3), 292–309. https://doi.org/10.1080/10409289.2012.665760	3	0		ST	1_1	1=observational measure	3_3	3=RegressCoeff	HLM	1.11	.05
Curby, T. W., Brock, L. L., & Hamre, B. K. (2013). Teachers’ emotional support consistency predicts children’s achievement gains and social skills. Early Education and Development, 24(3), 292–309. https://doi.org/10.1080/10409289.2012.665760	4	0		ST	1_2	1=observational measure	3_3	3=RegressCoeff	HLM	.5475	n.s.
Curby, T. W., Downer, J. T., & Booren, L. M. (2014). Behavioral exchanges between teachers and children over the course of a typical preschool day: Testing bidirectional associations. EARLY CHILDHOOD RESEARCH QUARTERLY. Retrieved from http://proxy.library.nyu.edu/login?url=http://search.ebscohost.com/login.aspx?direct=true&db=edswss&AN=000334980600009&site=eds-live	1	0		JH	1_3	1=observational measure	1_1	3=RegressCoeff	SEM	.21	.05
Curby, T. W., Downer, J. T., & Booren, L. M. (2014). Behavioral exchanges between teachers and children over the course of a typical preschool day: Testing bidirectional associations. EARLY CHILDHOOD RESEARCH QUARTERLY. Retrieved from http://proxy.library.nyu.edu/login?url=http://search.ebscohost.com/login.aspx?direct=true&db=edswss&AN=000334980600009&site=eds-live	2	0		JH	1_5	1=observational measure	1_1	3=RegressCoeff	SEM	.17	.05
Curby, T. W., Downer, J. T., & Booren, L. M. (2014). Behavioral exchanges between teachers and children over the course of a typical preschool day: Testing bidirectional associations. EARLY CHILDHOOD RESEARCH QUARTERLY. Retrieved from http://proxy.library.nyu.edu/login?url=http://search.ebscohost.com/login.aspx?direct=true&db=edswss&AN=000334980600009&site=eds-live	3	0		JH	1_6	1=observational measure	1_1	3=RegressCoeff	SEM	-.01	n.s.
Curby, T. W., Downer, J. T., & Booren, L. M. (2014). Behavioral exchanges between teachers and children over the course of a typical preschool day: Testing bidirectional associations. EARLY CHILDHOOD RESEARCH QUARTERLY. Retrieved from http://proxy.library.nyu.edu/login?url=http://search.ebscohost.com/login.aspx?direct=true&db=edswss&AN=000334980600009&site=eds-live	4	0		JH	3_3	1=observational measure	1_1	3=RegressCoeff	SEM	.21	.05
Curby, T. W., Downer, J. T., & Booren, L. M. (2014). Behavioral exchanges between teachers and children over the course of a typical preschool day: Testing bidirectional associations. EARLY CHILDHOOD RESEARCH QUARTERLY. Retrieved from http://proxy.library.nyu.edu/login?url=http://search.ebscohost.com/login.aspx?direct=true&db=edswss&AN=000334980600009&site=eds-live	5	0		JH	3_5	1=observational measure	1_1	3=RegressCoeff	SEM	.125	.05
Curby, T. W., Downer, J. T., & Booren, L. M. (2014). Behavioral exchanges between teachers and children over the course of a typical preschool day: Testing bidirectional associations. EARLY CHILDHOOD RESEARCH QUARTERLY. Retrieved from http://proxy.library.nyu.edu/login?url=http://search.ebscohost.com/login.aspx?direct=true&db=edswss&AN=000334980600009&site=eds-live	6	0		JH	3_6	1=observational measure	1_1	3=RegressCoeff	SEM	-.05	.05
DESIMONE, L. M., & LONG, D. (2010). Teacher Effects and the Achievement Gap: Do Teacher and Teaching Quality Influence the Achievement Gap Between Black and White and High- and Low-SES Students in the Early Grades? Teachers College Record, 112(12), 3024–3075. Retrieved from http://proxy.library.nyu.edu/login?url=http://search.ebscohost.com/login.aspx?direct=true&db=tfh&AN=57962837&site=eds-live	1	0		JH	2_1	2=self-report	3_3	3=RegressCoeff	SEM	.01	.05
Degol, J. L., & Bachman, H. J. (2015). Preschool teachers’ classroom behavioral socialization practices and low-income children’s self-regulation skills. EARLY CHILDHOOD RESEARCH QUARTERLY. Retrieved from http://proxy.library.nyu.edu/login?url=http://search.ebscohost.com/login.aspx?direct=true&db=edswss&AN=000351785900008&site=eds-live	1	Note: PQ averaged across time measures		JH	3_3	1=observational measure	3_3	3=RegressCoeff	HLM (unstandardised)	-.11	.05
Doabler, C. T., Gearin, B., Baker, S. K., Stoolmiller, M., Kennedy, P. C., Clarke, B., Nelson, N. J., Fien, H., & Smolkowski, K. (2019). Student Practice Opportunities in Core Mathematics Instruction: Exploring for a Goldilocks Effect for Kindergartners With Mathematics Difficulties. Journal of Learning Disabilities, 52(3), 271–283. https://doi.org/10.1177/0022219418823708	1	Class average used for childhood outcomes		ST	2_1	1=observational measure	3_3	3=RegressCoeff	Two-level model	.006	n.s.
Doabler, C. T., Stoolmiller, M., Kennedy, P. C., Nelson, N. J., Clarke, B., Gearin, B., Fien, H., Smolkowski, K., & Baker, S. K. (2019). Do Components of Explicit Instruction Explain the Differential Effectiveness of a Core Mathematics Program for Kindergarten Students with Mathematics Difficulties? A Mediated Moderation Analysis. Assessment for Effective Intervention, 44(3), 197–211. eric.	1	0		JH/ST	2_1	1=observational measure	4_3	1=Zero Order	Correlation	.0625	n.s.
Dotterer, A. M. ( 1 ), Burchinal, M. ( 2 ), Bryant, D. ( 2 ), Early, D. ( 2 ), & Pianta, R. C. ( 3 ). (2013). Universal and targeted pre-kindergarten programmes: A comparison of classroom characteristics and child outcomes. Early Child Development and Care, 183(7), 931–950. https://doi.org/10.1080/03004430.2012.698388	1	Note: PQ averaged		JH/ST	1_1	1=observational measure	3_3	3=RegressCoeff	HLM	.115	n.s.
Dotterer, A. M. ( 1 ), Burchinal, M. ( 2 ), Bryant, D. ( 2 ), Early, D. ( 2 ), & Pianta, R. C. ( 3 ). (2013). Universal and targeted pre-kindergarten programmes: A comparison of classroom characteristics and child outcomes. Early Child Development and Care, 183(7), 931–950. https://doi.org/10.1080/03004430.2012.698388	2	Note: PQ averaged		JH/ST	1_2	1=observational measure	3_3	3=RegressCoeff	HLM	.099	n.s.
Dotterer, A. M. ( 1 ), Burchinal, M. ( 2 ), Bryant, D. ( 2 ), Early, D. ( 2 ), & Pianta, R. C. ( 3 ). (2013). Universal and targeted pre-kindergarten programmes: A comparison of classroom characteristics and child outcomes. Early Child Development and Care, 183(7), 931–950. https://doi.org/10.1080/03004430.2012.698388	3	Note: PQ averaged		JH/ST	2_1	1=observational measure	3_3	3=RegressCoeff	HLM	.525	n.s.
Dotterer, A. M. ( 1 ), Burchinal, M. ( 2 ), Bryant, D. ( 2 ), Early, D. ( 2 ), & Pianta, R. C. ( 3 ). (2013). Universal and targeted pre-kindergarten programmes: A comparison of classroom characteristics and child outcomes. Early Child Development and Care, 183(7), 931–950. https://doi.org/10.1080/03004430.2012.698388	4	Note: PQ averaged		JH/ST	2_2	1=observational measure	3_3	3=RegressCoeff	HLM	.4999999999999999	.05
Downer, J. T., Hamagami, A., Pianta, R. C., Grimm, K. J., & Howes, C. (n.d.). Observations of teacher-child interactions in classrooms serving Latinos and dual language learners: Applicability of the Classroom Assessment Scoring System in diverse settings. EARLY CHILDHOOD RESEARCH QUARTERLY. Retrieved from http://proxy.library.nyu.edu/login?url=http://search.ebscohost.com/login.aspx?direct=true&d…	1	0		AVS/JH/ST	1_1	1=observational measure	3_3	3=RegressCoeff	MLM (unstandardized)	1.85	n.s.
Downer, J. T., Hamagami, A., Pianta, R. C., Grimm, K. J., & Howes, C. (n.d.). Observations of teacher-child interactions in classrooms serving Latinos and dual language learners: Applicability of the Classroom Assessment Scoring System in diverse settings. EARLY CHILDHOOD RESEARCH QUARTERLY. Retrieved from http://proxy.library.nyu.edu/login?url=http://search.ebscohost.com/login.aspx?direct=true&d…	2	0		AVS/JH/ST	1_2	1=observational measure	3_3	3=RegressCoeff	MLM (unstandardized)	.6175	.05
Downer, J. T., Hamagami, A., Pianta, R. C., Grimm, K. J., & Howes, C. (n.d.). Observations of teacher-child interactions in classrooms serving Latinos and dual language learners: Applicability of the Classroom Assessment Scoring System in diverse settings. EARLY CHILDHOOD RESEARCH QUARTERLY. Retrieved from http://proxy.library.nyu.edu/login?url=http://search.ebscohost.com/login.aspx?direct=true&d…	3	0		AVS/JH/ST	1_4	1=observational measure	3_3	3=RegressCoeff	MLM (unstandardized)	-.07	n.s.
Downer, J. T., Hamagami, A., Pianta, R. C., Grimm, K. J., & Howes, C. (n.d.). Observations of teacher-child interactions in classrooms serving Latinos and dual language learners: Applicability of the Classroom Assessment Scoring System in diverse settings. EARLY CHILDHOOD RESEARCH QUARTERLY. Retrieved from http://proxy.library.nyu.edu/login?url=http://search.ebscohost.com/login.aspx?direct=true&d…	4	0		AVS/JH/ST	1_5	1=observational measure	3_3	3=RegressCoeff	MLM (unstandardized)	.13	.05
Downer, J. T., Hamagami, A., Pianta, R. C., Grimm, K. J., & Howes, C. (n.d.). Observations of teacher-child interactions in classrooms serving Latinos and dual language learners: Applicability of the Classroom Assessment Scoring System in diverse settings. EARLY CHILDHOOD RESEARCH QUARTERLY. Retrieved from http://proxy.library.nyu.edu/login?url=http://search.ebscohost.com/login.aspx?direct=true&d…	5	0		AVS/JH/ST	2_1	1=observational measure	3_3	3=RegressCoeff	MLM (unstandardized)	2.22	.05
Downer, J. T., Hamagami, A., Pianta, R. C., Grimm, K. J., & Howes, C. (n.d.). Observations of teacher-child interactions in classrooms serving Latinos and dual language learners: Applicability of the Classroom Assessment Scoring System in diverse settings. EARLY CHILDHOOD RESEARCH QUARTERLY. Retrieved from http://proxy.library.nyu.edu/login?url=http://search.ebscohost.com/login.aspx?direct=true&d…	6	0		AVS/JH/ST	2_2	1=observational measure	3_3	3=RegressCoeff	MLM (unstandardized)	.615	.05
Downer, J. T., Hamagami, A., Pianta, R. C., Grimm, K. J., & Howes, C. (n.d.). Observations of teacher-child interactions in classrooms serving Latinos and dual language learners: Applicability of the Classroom Assessment Scoring System in diverse settings. EARLY CHILDHOOD RESEARCH QUARTERLY. Retrieved from http://proxy.library.nyu.edu/login?url=http://search.ebscohost.com/login.aspx?direct=true&d…	7	0		AVS/JH/ST	2_4	1=observational measure	3_3	3=RegressCoeff	MLM (unstandardized)	-.03	n.s.
Downer, J. T., Hamagami, A., Pianta, R. C., Grimm, K. J., & Howes, C. (n.d.). Observations of teacher-child interactions in classrooms serving Latinos and dual language learners: Applicability of the Classroom Assessment Scoring System in diverse settings. EARLY CHILDHOOD RESEARCH QUARTERLY. Retrieved from http://proxy.library.nyu.edu/login?url=http://search.ebscohost.com/login.aspx?direct=true&d…	8	0		AVS/JH/ST	2_5	1=observational measure	3_3	3=RegressCoeff	MLM (unstandardized)	.06	n.s.
Downer, J. T., Hamagami, A., Pianta, R. C., Grimm, K. J., & Howes, C. (n.d.). Observations of teacher-child interactions in classrooms serving Latinos and dual language learners: Applicability of the Classroom Assessment Scoring System in diverse settings. EARLY CHILDHOOD RESEARCH QUARTERLY. Retrieved from http://proxy.library.nyu.edu/login?url=http://search.ebscohost.com/login.aspx?direct=true&d…	9	0		AVS/JH/ST	3_1	1=observational measure	3_3	3=RegressCoeff	MLM (unstandardized)	2.245	.05
Downer, J. T., Hamagami, A., Pianta, R. C., Grimm, K. J., & Howes, C. (n.d.). Observations of teacher-child interactions in classrooms serving Latinos and dual language learners: Applicability of the Classroom Assessment Scoring System in diverse settings. EARLY CHILDHOOD RESEARCH QUARTERLY. Retrieved from http://proxy.library.nyu.edu/login?url=http://search.ebscohost.com/login.aspx?direct=true&d…	10	0		AVS/JH/ST	3_2	1=observational measure	3_3	3=RegressCoeff	MLM (unstandardized)	.5375	n.s.
Downer, J. T., Hamagami, A., Pianta, R. C., Grimm, K. J., & Howes, C. (n.d.). Observations of teacher-child interactions in classrooms serving Latinos and dual language learners: Applicability of the Classroom Assessment Scoring System in diverse settings. EARLY CHILDHOOD RESEARCH QUARTERLY. Retrieved from http://proxy.library.nyu.edu/login?url=http://search.ebscohost.com/login.aspx?direct=true&d…	11	0		AVS/JH/ST	3_4	1=observational measure	3_3	3=RegressCoeff	MLM (unstandardized)	-.065	.05
Downer, J. T., Hamagami, A., Pianta, R. C., Grimm, K. J., & Howes, C. (n.d.). Observations of teacher-child interactions in classrooms serving Latinos and dual language learners: Applicability of the Classroom Assessment Scoring System in diverse settings. EARLY CHILDHOOD RESEARCH QUARTERLY. Retrieved from http://proxy.library.nyu.edu/login?url=http://search.ebscohost.com/login.aspx?direct=true&d…	12	0		AVS/JH/ST	3_5	1=observational measure	3_3	3=RegressCoeff	MLM (unstandardized)	.07	.05
Duval, S., Bouchard, C., Pagé, P., & Hamel, C. (2016). Quality of Classroom Interactions in Kindergarten and Executive Functions among Five Year-Old Children. Cogent Education, 3(1), 18. Retrieved from http://proxy.library.nyu.edu/login?url=https://search.proquest.com/docview/1913350840?accountid=12768 http://getit.library.nyu.edu/resolve?url_ver=Z39.88-2004&rft_val_fmt=info:ofi/fmt:kev:mtx:journ…	1	0		JH	1_3	1=observational measure	2_2	1=Zero Order	Correlation	.075	n.s.
Duval, S., Bouchard, C., Pagé, P., & Hamel, C. (2016). Quality of Classroom Interactions in Kindergarten and Executive Functions among Five Year-Old Children. Cogent Education, 3(1), 18. Retrieved from http://proxy.library.nyu.edu/login?url=https://search.proquest.com/docview/1913350840?accountid=12768 http://getit.library.nyu.edu/resolve?url_ver=Z39.88-2004&rft_val_fmt=info:ofi/fmt:kev:mtx:journ…	2	0		JH	2_3	1=observational measure	2_2	1=Zero Order	Correlation	.02	n.s.
Duval, S., Bouchard, C., Pagé, P., & Hamel, C. (2016). Quality of Classroom Interactions in Kindergarten and Executive Functions among Five Year-Old Children. Cogent Education, 3(1), 18. Retrieved from http://proxy.library.nyu.edu/login?url=https://search.proquest.com/docview/1913350840?accountid=12768 http://getit.library.nyu.edu/resolve?url_ver=Z39.88-2004&rft_val_fmt=info:ofi/fmt:kev:mtx:journ…	3	0		JH	3_3	1=observational measure	2_2	1=Zero Order	Correlation	.068	n.s.
Early, D. M., Sideris, J., Neitzel, J., LaForett, D. R., & Nehler, C. G. (2018). Factor structure and validity of the Early Childhood Environment Rating Scale - Third Edition (ECERS-3). EARLY CHILDHOOD RESEARCH QUARTERLY, 44, 242–256. https://doi.org/10.1016/j.ecresq.2018.04.009	1	0		ST	5_1	1=observational measure	2_3	3=RegressCoeff	HLM	.03	n.s.
Early, D. M., Sideris, J., Neitzel, J., LaForett, D. R., & Nehler, C. G. (2018). Factor structure and validity of the Early Childhood Environment Rating Scale - Third Edition (ECERS-3). EARLY CHILDHOOD RESEARCH QUARTERLY, 44, 242–256. https://doi.org/10.1016/j.ecresq.2018.04.009	2	0		ST	5_2	1=observational measure	2_3	3=RegressCoeff	HLM	.025	n.s.
Early, D. M., Sideris, J., Neitzel, J., LaForett, D. R., & Nehler, C. G. (2018). Factor structure and validity of the Early Childhood Environment Rating Scale - Third Edition (ECERS-3). EARLY CHILDHOOD RESEARCH QUARTERLY, 44, 242–256. https://doi.org/10.1016/j.ecresq.2018.04.009	3	0		ST	5_3	1=observational measure	2_3	3=RegressCoeff	HLM	.035	n.s.
Early, D. M., Sideris, J., Neitzel, J., LaForett, D. R., & Nehler, C. G. (2018). Factor structure and validity of the Early Childhood Environment Rating Scale - Third Edition (ECERS-3). EARLY CHILDHOOD RESEARCH QUARTERLY, 44, 242–256. https://doi.org/10.1016/j.ecresq.2018.04.009	4	0		ST	5_4	1=observational measure	2_3	3=RegressCoeff	HLM	-.03	n.s.
Elicker, J., Sprague, J. B., Wen, X., & Kwon, K.-A. (n.d.). Early Head Start Relationships: Association with Program Outcomes. EARLY EDUCATION AND DEVELOPMENT. Retrieved from http://proxy.library.nyu.edu/login?url=http://search.ebscohost.com/login.aspx?direct=true&db=edswss&AN=000318280800007&site=eds-live	1	0		AVS/JH/ST	1_5	1=observational measure	1_1	3=RegressCoeff	HLM	-.61	n.s.
Elicker, J., Sprague, J. B., Wen, X., & Kwon, K.-A. (n.d.). Early Head Start Relationships: Association with Program Outcomes. EARLY EDUCATION AND DEVELOPMENT. Retrieved from http://proxy.library.nyu.edu/login?url=http://search.ebscohost.com/login.aspx?direct=true&db=edswss&AN=000318280800007&site=eds-live	2	0		AVS/JH/ST	1_8	1=observational measure	1_1	3=RegressCoeff	HLM	-.4	n.s.
Farrow, J., Wasik, B. A., & Hindman, A. H. (2020). Exploring the unique contributions of teachers’ syntax to preschoolers’ and kindergarteners’ vocabulary learning. Early Childhood Research Quarterly, 51, 178–190. aph.	1	0		JH/ST	2_2	1=observational measure	3_3	3=RegressCoeff	MLM	5.295	.05
Ferreira, M., Aguiar, C., Correia, N., Fialho, M., & Pimentel, J. S. (2019). Friendships and Social Acceptance of Portuguese Children with Disabilities: The Role of Classroom Quality, Individual Skills, and Dosage. Topics in Early Childhood Special Education, 39(3), 183–195. eric.	1	0		JH/ST	5_2	1=observational measure	1_1	1=Zero Order	Correlation	-.12	n.s.
Ferreira, M., Aguiar, C., Correia, N., Fialho, M., & Pimentel, J. S. (2019). Friendships and Social Acceptance of Portuguese Children with Disabilities: The Role of Classroom Quality, Individual Skills, and Dosage. Topics in Early Childhood Special Education, 39(3), 183–195. eric.	2	0		JH/ST	5_4	1=observational measure	1_1	1=Zero Order	Correlation	-.045	n.s.
Ferreira, M., Aguiar, C., Correia, N., Fialho, M., & Pimentel, J. S. (2019). Friendships and Social Acceptance of Portuguese Children with Disabilities: The Role of Classroom Quality, Individual Skills, and Dosage. Topics in Early Childhood Special Education, 39(3), 183–195. eric.	3	0		JH/ST	5_5	1=observational measure	1_1	1=Zero Order	Correlation	.03	n.s.
Ferreira, M., Aguiar, C., Correia, N., Fialho, M., & Pimentel, J. S. (2019). Friendships and Social Acceptance of Portuguese Children with Disabilities: The Role of Classroom Quality, Individual Skills, and Dosage. Topics in Early Childhood Special Education, 39(3), 183–195. eric.	4	0		JH/ST	5_6	1=observational measure	1_1	1=Zero Order	Correlation	-.08	n.s.
Ferreira, M., Aguiar, C., Correia, N., Fialho, M., & Pimentel, J. S. (2019). Friendships and Social Acceptance of Portuguese Children with Disabilities: The Role of Classroom Quality, Individual Skills, and Dosage. Topics in Early Childhood Special Education, 39(3), 183–195. eric.	5	0		JH/ST	5_5	1=observational measure	1_1	3=RegressCoeff	MR	.065	n.s.
Finch, J., Finch, J. E., Johnson, A. D., & Phillips, D. A. (2015). Is sensitive caregiving in child care associated with children’s effortful control skills? An exploration of linear and threshold effects. EARLY CHILDHOOD RESEARCH QUARTERLY. Retrieved from http://proxy.library.nyu.edu/login?url=http://search.ebscohost.com/login.aspx?direct=true&db=edswss&AN=000351785900011&site=eds-live	1	Note: Associations reported for PQ & CO measured at child age 4 only		ST	1_3	1=observational measure	4_4	1=Zero Order	correlation	.11	n.s.
Folsom, J., Saez, L., Folsom, J. S., Schatschneider, C., & Al Otaiba, S. (n.d.). Relations Among Student Attention Behaviors, Teacher Practices, and Beginning Word Reading Skill. JOURNAL OF LEARNING DISABILITIES. Retrieved from http://proxy.library.nyu.edu/login?url=http://search.ebscohost.com/login.aspx?direct=true&db=edswss&AN=000307337700004&site=eds-live	1	0		JH/ST	2_2	1=observational measure	2_3	3=RegressCoeff	HLM	.0375	.05
Franco, X., Bryant, D. M., Gillanders, C., Castro, D. C., Zepeda, M., & Willoughby, M. T. (2019). Examining linguistic interactions of dual language learners using the Language Interaction Snapshot (LISn). Early Childhood Research Quarterly, 48, 50–61. psyh. https://doi.org/10.1016/j.ecresq.2019.02.007	1	0		JH/ST	2_2	1=observational measure	3_3	1=Zero Order	Correlation	.01541666666	n.s.
Franco, X., Bryant, D. M., Gillanders, C., Castro, D. C., Zepeda, M., & Willoughby, M. T. (2019). Examining linguistic interactions of dual language learners using the Language Interaction Snapshot (LISn). Early Childhood Research Quarterly, 48, 50–61. psyh. https://doi.org/10.1016/j.ecresq.2019.02.007	2	0		JH/ST	2_2	1=observational measure	3_3	3=RegressCoeff	HLM	.0208333333333333	n.s.
Friedman-Krauss, A. H., Raver, C. C., Morris, P. A., & Jones, S. M. (2014). The role of classroom-level child behavior problems in predicting preschool teacher stress and classroom emotional climate. Early Education and Development, 25(4), 530–552. https://doi.org/10.1080/10409289.2013.817030	1	0		JH/ST	1_4	1=observational measure	1_1	1=Zero Order	Correlation	-.04	n.s.
Fuhs, M. W., Farran, D. C., & Nesbitt, K. T. (2013). Preschool classroom processes as predictors of children’s cognitive self-regulation skills development. School Psychology Quarterly, 28(4), 347–359. https://doi.org/10.1037/spq0000031	1	Note: PQ averaged across time points		JH	1_3	1=observational measure	3_3	1=Zero Order	Correlation	.049	n.s.
Fuhs, M. W., Farran, D. C., & Nesbitt, K. T. (2013). Preschool classroom processes as predictors of children’s cognitive self-regulation skills development. School Psychology Quarterly, 28(4), 347–359. https://doi.org/10.1037/spq0000031	2	Note: PQ averaged across time points		JH	2_3	1=observational measure	3_3	1=Zero Order	Correlation	.054	n.s.
Fuhs, M. W., Farran, D. C., & Nesbitt, K. T. (2013). Preschool classroom processes as predictors of children’s cognitive self-regulation skills development. School Psychology Quarterly, 28(4), 347–359. https://doi.org/10.1037/spq0000031	3	Note: PQ averaged across time points		JH	1_3	1=observational measure	3_3	3=RegressCoeff	MLM (standardised)	.06	n.s.
Fuhs, M. W., Farran, D. C., & Nesbitt, K. T. (2013). Preschool classroom processes as predictors of children’s cognitive self-regulation skills development. School Psychology Quarterly, 28(4), 347–359. https://doi.org/10.1037/spq0000031	4	Note: PQ averaged across time points		JH	2_3	1=observational measure	3_3	3=RegressCoeff	MLM (standardised)	.06	n.s.
Fuhs, M. W., Nesbitt, K. T., & Jackson, H. (2018). Chronic Absenteeism and Preschool Children’s Executive Functioning Skills Development. Journal of Education for Students Placed at Risk, 23(1/2), 39–52. Retrieved from http://proxy.library.nyu.edu/login?url=http://search.ebscohost.com/login.aspx?direct=true&db=tfh&AN=128746545&site=eds-live	1	0		JH/ST	2_3	1=observational measure	1_1	1=Zero Order	Correlation	-.07	n.s.
Fuhs, M. W., Nesbitt, K. T., & Jackson, H. (2018). Chronic Absenteeism and Preschool Children’s Executive Functioning Skills Development. Journal of Education for Students Placed at Risk, 23(1/2), 39–52. Retrieved from http://proxy.library.nyu.edu/login?url=http://search.ebscohost.com/login.aspx?direct=true&db=tfh&AN=128746545&site=eds-live	2	0		JH/ST	2_3	1=observational measure	1_3	1=Zero Order	Correlation	.06	n.s.
Fuhs, M. W., Nesbitt, K. T., & Jackson, H. (2018). Chronic Absenteeism and Preschool Children’s Executive Functioning Skills Development. Journal of Education for Students Placed at Risk, 23(1/2), 39–52. Retrieved from http://proxy.library.nyu.edu/login?url=http://search.ebscohost.com/login.aspx?direct=true&db=tfh&AN=128746545&site=eds-live	3	0		JH/ST	2_3	1=observational measure	1_3	3=RegressCoeff	MLM	.075	n.s.
Fuligni, A. S., Howes, C., Huang, Y., Hong, S. S., & Lara-Cinisomo, S. (2012). Activity settings and daily routines in preschool classrooms: Diverse experiences in early learning settings for low-income children. Early Childhood Research Quarterly, 27(2), 198–209. https://doi.org/10.1016/j.ecresq.2011.10.001	1	0		JH/ST	1_1	1=observational measure	1_3	3=RegressCoeff	MLM	3.49	n.s.
Fuligni, A. S., Howes, C., Huang, Y., Hong, S. S., & Lara-Cinisomo, S. (2012). Activity settings and daily routines in preschool classrooms: Diverse experiences in early learning settings for low-income children. Early Childhood Research Quarterly, 27(2), 198–209. https://doi.org/10.1016/j.ecresq.2011.10.001	2	0		JH/ST	1_2	1=observational measure	1_3	3=RegressCoeff	MLM	-2.69	n.s.
Fuligni, A. S., Howes, C., Huang, Y., Hong, S. S., & Lara-Cinisomo, S. (2012). Activity settings and daily routines in preschool classrooms: Diverse experiences in early learning settings for low-income children. Early Childhood Research Quarterly, 27(2), 198–209. https://doi.org/10.1016/j.ecresq.2011.10.001	3	0		JH/ST	1_3	1=observational measure	1_3	3=RegressCoeff	MLM (Unstandardized)	.01	n.s.
Fuligni, A. S., Howes, C., Huang, Y., Hong, S. S., & Lara-Cinisomo, S. (2012). Activity settings and daily routines in preschool classrooms: Diverse experiences in early learning settings for low-income children. Early Childhood Research Quarterly, 27(2), 198–209. https://doi.org/10.1016/j.ecresq.2011.10.001	4	0		JH/ST	1_5	1=observational measure	1_3	3=RegressCoeff	MLM	-.01	n.s.
Fuligni, A. S., Howes, C., Huang, Y., Hong, S. S., & Lara-Cinisomo, S. (2012). Activity settings and daily routines in preschool classrooms: Diverse experiences in early learning settings for low-income children. Early Childhood Research Quarterly, 27(2), 198–209. https://doi.org/10.1016/j.ecresq.2011.10.001	5	0		JH/ST	2_1	1=observational measure	1_3	3=RegressCoeff	MLM	.374	n.s.
Fuligni, A. S., Howes, C., Huang, Y., Hong, S. S., & Lara-Cinisomo, S. (2012). Activity settings and daily routines in preschool classrooms: Diverse experiences in early learning settings for low-income children. Early Childhood Research Quarterly, 27(2), 198–209. https://doi.org/10.1016/j.ecresq.2011.10.001	6	0		JH/ST	2_2	1=observational measure	1_3	3=RegressCoeff	MLM	-.977	n.s.
Fuligni, A. S., Howes, C., Huang, Y., Hong, S. S., & Lara-Cinisomo, S. (2012). Activity settings and daily routines in preschool classrooms: Diverse experiences in early learning settings for low-income children. Early Childhood Research Quarterly, 27(2), 198–209. https://doi.org/10.1016/j.ecresq.2011.10.001	7	0		JH/ST	2_3	1=observational measure	1_3	3=RegressCoeff	MLM	.11	n.s.
Fuligni, A. S., Howes, C., Huang, Y., Hong, S. S., & Lara-Cinisomo, S. (2012). Activity settings and daily routines in preschool classrooms: Diverse experiences in early learning settings for low-income children. Early Childhood Research Quarterly, 27(2), 198–209. https://doi.org/10.1016/j.ecresq.2011.10.001	8	0		JH/ST	2_5	1=observational measure	1_3	3=RegressCoeff	MLM	.0015	n.s.
Fuligni, A. S., Howes, C., Huang, Y., Hong, S. S., & Lara-Cinisomo, S. (2012). Activity settings and daily routines in preschool classrooms: Diverse experiences in early learning settings for low-income children. Early Childhood Research Quarterly, 27(2), 198–209. https://doi.org/10.1016/j.ecresq.2011.10.001	9	0		JH/ST	2_1	1=observational measure	2_3	3=RegressCoeff	MLM	-.51	n.s.
Fuligni, A. S., Howes, C., Huang, Y., Hong, S. S., & Lara-Cinisomo, S. (2012). Activity settings and daily routines in preschool classrooms: Diverse experiences in early learning settings for low-income children. Early Childhood Research Quarterly, 27(2), 198–209. https://doi.org/10.1016/j.ecresq.2011.10.001	10	0		JH/ST	2_2	1=observational measure	2_3	3=RegressCoeff	MLM	-2.07	n.s.
Fuligni, A. S., Howes, C., Huang, Y., Hong, S. S., & Lara-Cinisomo, S. (2012). Activity settings and daily routines in preschool classrooms: Diverse experiences in early learning settings for low-income children. Early Childhood Research Quarterly, 27(2), 198–209. https://doi.org/10.1016/j.ecresq.2011.10.001	11	0		JH/ST	2_3	1=observational measure	2_3	3=RegressCoeff	MLM	-.06	n.s.
Fuligni, A. S., Howes, C., Huang, Y., Hong, S. S., & Lara-Cinisomo, S. (2012). Activity settings and daily routines in preschool classrooms: Diverse experiences in early learning settings for low-income children. Early Childhood Research Quarterly, 27(2), 198–209. https://doi.org/10.1016/j.ecresq.2011.10.001	12	0		JH/ST	2_5	1=observational measure	2_3	3=RegressCoeff	MLM	.016	n.s.
Garner, P. W., Mahatmya, D., Moses, L. K., & Bolt, E. N. (2014). Associations of preschool type and teacher–child relational quality with young children’s social-emotional competence. Early Education and Development, 25(3), 399–420. https://doi.org/10.1080/10409289.2013.801706	1	0		JH	1_4	2=self-report	2_2	1=Zero Order	Correlation	-.11	n.s.
Garner, P. W., Mahatmya, D., Moses, L. K., & Bolt, E. N. (2014). Associations of preschool type and teacher–child relational quality with young children’s social-emotional competence. Early Education and Development, 25(3), 399–420. https://doi.org/10.1080/10409289.2013.801706	2	0		JH	1_5	2=self-report	2_2	1=Zero Order	Correlation	.4	.05
Garner, P. W., Mahatmya, D., Moses, L. K., & Bolt, E. N. (2014). Associations of preschool type and teacher–child relational quality with young children’s social-emotional competence. Early Education and Development, 25(3), 399–420. https://doi.org/10.1080/10409289.2013.801706	3	0		JH	4_4	2=self-report	2_2	1=Zero Order	Correlation	.15	n.s.
Garner, P. W., Mahatmya, D., Moses, L. K., & Bolt, E. N. (2014). Associations of preschool type and teacher–child relational quality with young children’s social-emotional competence. Early Education and Development, 25(3), 399–420. https://doi.org/10.1080/10409289.2013.801706	4	0		JH	4_5	2=self-report	2_2	1=Zero Order	Correlation	-.53	.05
Garner, P. W., Mahatmya, D., Moses, L. K., & Bolt, E. N. (2014). Associations of preschool type and teacher–child relational quality with young children’s social-emotional competence. Early Education and Development, 25(3), 399–420. https://doi.org/10.1080/10409289.2013.801706	5	0		JH	1_5	2=self-report	2_2	3=RegressCoeff	HLM	.05	n.s.
Garner, P. W., Mahatmya, D., Moses, L. K., & Bolt, E. N. (2014). Associations of preschool type and teacher–child relational quality with young children’s social-emotional competence. Early Education and Development, 25(3), 399–420. https://doi.org/10.1080/10409289.2013.801706	6	0		JH	4_5	2=self-report	2_2	3=RegressCoeff	HLM	-.92	.05
Gerde, H. K., Bingham, G. E., & Pendergast, M. L. (2015). Reliability and validity of the Writing Resources and Interactions in Teaching Environments (WRITE) for preschool classrooms. Early Childhood Research Quarterly, 31, 34–46. https://doi.org/10.1016/j.ecresq.2014.12.008	1	0		JH/ST	2_2	1=observational measure	1_3	3=RegressCoeff	HLM	.22	.05
Glüer, M., & Gregoriadis, A. (2017). Quality of teacher–child relationship and preschoolers’ pro-social behaviour in German kindergartens. Education 3-13, 45(5), 558–571. https://doi.org/10.1080/03004279.2016.1140802	1	0		JH	1_4	2=self-report	4_4	1=Zero Order	Correlation	.1425	.05
Glüer, M., & Gregoriadis, A. (2017). Quality of teacher–child relationship and preschoolers’ pro-social behaviour in German kindergartens. Education 3-13, 45(5), 558–571. https://doi.org/10.1080/03004279.2016.1140802	2	0		JH	1_5	2=self-report	4_4	1=Zero Order	Correlation	.03	.05
Glüer, M., & Gregoriadis, A. (2017). Quality of teacher–child relationship and preschoolers’ pro-social behaviour in German kindergartens. Education 3-13, 45(5), 558–571. https://doi.org/10.1080/03004279.2016.1140802	3	0		JH	4_4	2=self-report	4_4	1=Zero Order	Correlation	.575	.05
Glüer, M., & Gregoriadis, A. (2017). Quality of teacher–child relationship and preschoolers’ pro-social behaviour in German kindergartens. Education 3-13, 45(5), 558–571. https://doi.org/10.1080/03004279.2016.1140802	4	0		JH	4_5	2=self-report	4_4	1=Zero Order	Correlation	-.435	.05
Goble, P., Sandilos, L. E., & Pianta, R. C. (2019). Gains in teacher-child interaction quality and children’s school readiness skills: Does it matter where teachers start? Journal of School Psychology, 73, 101–113. https://doi.org/10.1016/j.jsp.2019.03.006	1	Note: PQ at T2 (Spring) was measured but calculated as PQ_T1-PQ_T2/change in PQ) : this is in reverse since change is calculated as fall minus spring, therefore we exclude this measure to keep PQ comparable across studies...and only report on PQ observed during the fall		JH/ST	1_2	1=observational measure	1_1	1=Zero Order	Correlation	.07	.05
Goble, P., Sandilos, L. E., & Pianta, R. C. (2019). Gains in teacher-child interaction quality and children’s school readiness skills: Does it matter where teachers start? Journal of School Psychology, 73, 101–113. https://doi.org/10.1016/j.jsp.2019.03.006	2	Note: PQ at T2 (Spring) was measured but calculated as PQ_T1-PQ_T2/change in PQ) : this is in reverse since change is calculated as fall minus spring, therefore we exclude this measure to keep PQ comparable across studies...and only report on PQ observed during the fall		JH/ST	1_3	1=observational measure	1_1	1=Zero Order	Correlation	.12	.05
Goble, P., Sandilos, L. E., & Pianta, R. C. (2019). Gains in teacher-child interaction quality and children’s school readiness skills: Does it matter where teachers start? Journal of School Psychology, 73, 101–113. https://doi.org/10.1016/j.jsp.2019.03.006	3	Note: PQ at T2 (Spring) was measured but calculated as PQ_T1-PQ_T2/change in PQ) : this is in reverse since change is calculated as fall minus spring, therefore we exclude this measure to keep PQ comparable across studies...and only report on PQ observed during the fall		JH/ST	1_2	1=observational measure	1_3	1=Zero Order	Correlation	.14	.05
Goble, P., Sandilos, L. E., & Pianta, R. C. (2019). Gains in teacher-child interaction quality and children’s school readiness skills: Does it matter where teachers start? Journal of School Psychology, 73, 101–113. https://doi.org/10.1016/j.jsp.2019.03.006	4	Note: PQ at T2 (Spring) was measured but calculated as PQ_T1-PQ_T2/change in PQ) : this is in reverse since change is calculated as fall minus spring, therefore we exclude this measure to keep PQ comparable across studies...and only report on PQ observed during the fall		JH/ST	1_3	1=observational measure	1_3	1=Zero Order	Correlation	.06	.05
Goble, P., Sandilos, L. E., & Pianta, R. C. (2019). Gains in teacher-child interaction quality and children’s school readiness skills: Does it matter where teachers start? Journal of School Psychology, 73, 101–113. https://doi.org/10.1016/j.jsp.2019.03.006	5	Note: PQ at T2 (Spring) was measured but calculated as PQ_T1-PQ_T2/change in PQ) : this is in reverse since change is calculated as fall minus spring, therefore we exclude this measure to keep PQ comparable across studies...and only report on PQ observed during the fall		JH/ST	2_2	1=observational measure	1_1	1=Zero Order	Correlation	.08	.05
Goble, P., Sandilos, L. E., & Pianta, R. C. (2019). Gains in teacher-child interaction quality and children’s school readiness skills: Does it matter where teachers start? Journal of School Psychology, 73, 101–113. https://doi.org/10.1016/j.jsp.2019.03.006	6	Note: PQ at T2 (Spring) was measured but calculated as PQ_T1-PQ_T2/change in PQ) : this is in reverse since change is calculated as fall minus spring, therefore we exclude this measure to keep PQ comparable across studies...and only report on PQ observed during the fall		JH/ST	2_3	1=observational measure	1_1	1=Zero Order	Correlation	.09	.05
Goble, P., Sandilos, L. E., & Pianta, R. C. (2019). Gains in teacher-child interaction quality and children’s school readiness skills: Does it matter where teachers start? Journal of School Psychology, 73, 101–113. https://doi.org/10.1016/j.jsp.2019.03.006	7	Note: PQ at T2 (Spring) was measured but calculated as PQ_T1-PQ_T2/change in PQ) : this is in reverse since change is calculated as fall minus spring, therefore we exclude this measure to keep PQ comparable across studies...and only report on PQ observed during the fall		JH/ST	2_2	1=observational measure	1_3	1=Zero Order	Correlation	.12	.05
Goble, P., Sandilos, L. E., & Pianta, R. C. (2019). Gains in teacher-child interaction quality and children’s school readiness skills: Does it matter where teachers start? Journal of School Psychology, 73, 101–113. https://doi.org/10.1016/j.jsp.2019.03.006	8	Note: PQ at T2 (Spring) was measured but calculated as PQ_T1-PQ_T2/change in PQ) : this is in reverse since change is calculated as fall minus spring, therefore we exclude this measure to keep PQ comparable across studies...and only report on PQ observed during the fall		JH/ST	3_2	1=observational measure	1_1	1=Zero Order	Correlation	.07	.05
Goble, P., Sandilos, L. E., & Pianta, R. C. (2019). Gains in teacher-child interaction quality and children’s school readiness skills: Does it matter where teachers start? Journal of School Psychology, 73, 101–113. https://doi.org/10.1016/j.jsp.2019.03.006	9	Note: PQ at T2 (Spring) was measured but calculated as PQ_T1-PQ_T2/change in PQ) : this is in reverse since change is calculated as fall minus spring, therefore we exclude this measure to keep PQ comparable across studies...and only report on PQ observed during the fall		JH/ST	3_3	1=observational measure	1_1	1=Zero Order	Correlation	.09	.05
Goble, P., Sandilos, L. E., & Pianta, R. C. (2019). Gains in teacher-child interaction quality and children’s school readiness skills: Does it matter where teachers start? Journal of School Psychology, 73, 101–113. https://doi.org/10.1016/j.jsp.2019.03.006	10	Note: PQ at T2 (Spring) was measured but calculated as PQ_T1-PQ_T2/change in PQ) : this is in reverse since change is calculated as fall minus spring, therefore we exclude this measure to keep PQ comparable across studies...and only report on PQ observed during the fall		JH/ST	3_2	1=observational measure	1_3	1=Zero Order	Correlation	.125	.05
Goble, P., Sandilos, L. E., & Pianta, R. C. (2019). Gains in teacher-child interaction quality and children’s school readiness skills: Does it matter where teachers start? Journal of School Psychology, 73, 101–113. https://doi.org/10.1016/j.jsp.2019.03.006	11	Note: PQ at T2 (Spring) was measured but calculated as PQ_T1-PQ_T2/change in PQ) : this is in reverse since change is calculated as fall minus spring, therefore we exclude this measure to keep PQ comparable across studies...and only report on PQ observed during the fall		JH/ST	3_3	1=observational measure	1_3	1=Zero Order	Correlation	.1	.05
Goble, P., Sandilos, L. E., & Pianta, R. C. (2019). Gains in teacher-child interaction quality and children’s school readiness skills: Does it matter where teachers start? Journal of School Psychology, 73, 101–113. https://doi.org/10.1016/j.jsp.2019.03.006	12	Note: PQ at T2 (Spring) was measured but calculated as PQ_T1-PQ_T2/change in PQ) : this is in reverse since change is calculated as fall minus spring, therefore we exclude this measure to keep PQ comparable across studies...and only report on PQ observed during the fall		JH/ST	1_2	1=observational measure	1_3	3=RegressCoeff	Fixed effects	.04	n.s.
Goble, P., Sandilos, L. E., & Pianta, R. C. (2019). Gains in teacher-child interaction quality and children’s school readiness skills: Does it matter where teachers start? Journal of School Psychology, 73, 101–113. https://doi.org/10.1016/j.jsp.2019.03.006	13	Note: PQ at T2 (Spring) was measured but calculated as PQ_T1-PQ_T2/change in PQ) : this is in reverse since change is calculated as fall minus spring, therefore we exclude this measure to keep PQ comparable across studies...and only report on PQ observed during the fall		JH/ST	1_3	1=observational measure	1_3	3=RegressCoeff	Fixed effects	-.24	n.s.
Goble, P., Sandilos, L. E., & Pianta, R. C. (2019). Gains in teacher-child interaction quality and children’s school readiness skills: Does it matter where teachers start? Journal of School Psychology, 73, 101–113. https://doi.org/10.1016/j.jsp.2019.03.006	14	Note: PQ at T2 (Spring) was measured but calculated as PQ_T1-PQ_T2/change in PQ) : this is in reverse since change is calculated as fall minus spring, therefore we exclude this measure to keep PQ comparable across studies...and only report on PQ observed during the fall		JH/ST	2_2	1=observational measure	1_3	3=RegressCoeff	Fixed effects	.2	n.s.
Goble, P., Sandilos, L. E., & Pianta, R. C. (2019). Gains in teacher-child interaction quality and children’s school readiness skills: Does it matter where teachers start? Journal of School Psychology, 73, 101–113. https://doi.org/10.1016/j.jsp.2019.03.006	15	Note: PQ at T2 (Spring) was measured but calculated as PQ_T1-PQ_T2/change in PQ) : this is in reverse since change is calculated as fall minus spring, therefore we exclude this measure to keep PQ comparable across studies...and only report on PQ observed during the fall		JH/ST	2_3	1=observational measure	1_3	3=RegressCoeff	Fixed effects	.17	n.s.
Goble, P., Sandilos, L. E., & Pianta, R. C. (2019). Gains in teacher-child interaction quality and children’s school readiness skills: Does it matter where teachers start? Journal of School Psychology, 73, 101–113. https://doi.org/10.1016/j.jsp.2019.03.006	16	Note: PQ at T2 (Spring) was measured but calculated as PQ_T1-PQ_T2/change in PQ) : this is in reverse since change is calculated as fall minus spring, therefore we exclude this measure to keep PQ comparable across studies...and only report on PQ observed during the fall		JH/ST	3_2	1=observational measure	1_3	3=RegressCoeff	Fixed effects	-.015	n.s.
Goble, P., Sandilos, L. E., & Pianta, R. C. (2019). Gains in teacher-child interaction quality and children’s school readiness skills: Does it matter where teachers start? Journal of School Psychology, 73, 101–113. https://doi.org/10.1016/j.jsp.2019.03.006	17	Note: PQ at T2 (Spring) was measured but calculated as PQ_T1-PQ_T2/change in PQ) : this is in reverse since change is calculated as fall minus spring, therefore we exclude this measure to keep PQ comparable across studies...and only report on PQ observed during the fall		JH/ST	3_3	1=observational measure	1_3	3=RegressCoeff	Fixed effects	.07	n.s
Gomez, L. E., Vasilyeva, M., & Dulaney, A. (n.d.). Preschool teachers’ read-aloud practices in Chile as predictors of children’s vocabulary. JOURNAL OF APPLIED DEVELOPMENTAL PSYCHOLOGY. Retrieved from http://proxy.library.nyu.edu/login?url=http://search.ebscohost.com/login.aspx?direct=true&db=edswss&AN=000413125700014&site=eds-live	1	0		JH	2_2	1=observational measure	3_3	3=RegressCoeff	HLM	.03	n.s.
Gomez, L. E., Vasilyeva, M., & Dulaney, A. (n.d.). Preschool teachers’ read-aloud practices in Chile as predictors of children’s vocabulary. JOURNAL OF APPLIED DEVELOPMENTAL PSYCHOLOGY. Retrieved from http://proxy.library.nyu.edu/login?url=http://search.ebscohost.com/login.aspx?direct=true&db=edswss&AN=000413125700014&site=eds-live	2	0		JH	3_2	1=observational measure	3_3	3=RegressCoeff	HLM	-.04	n.s.
Gower, A. L., Lingras, K. A., Mathieson, L. C., Kawabata, Y., & Crick, N. R. (2014). The Role of Preschool Relational and Physical Aggression in the Transition to Kindergarten: Links with Social-Psychological Adjustment. Early Education and Development, 25(5), 619–640. https://doi.org/10.1080/10409289.2014.844058	1	0		ST	1_4	2=self-report	2_2	1=Zero Order	correlation	-.13	n.s.
Gower, A. L., Lingras, K. A., Mathieson, L. C., Kawabata, Y., & Crick, N. R. (2014). The Role of Preschool Relational and Physical Aggression in the Transition to Kindergarten: Links with Social-Psychological Adjustment. Early Education and Development, 25(5), 619–640. https://doi.org/10.1080/10409289.2014.844058	2	0		ST	1_6	2=self-report	2_2	1=Zero Order	correlation	-.11	.05
Gower, A. L., Lingras, K. A., Mathieson, L. C., Kawabata, Y., & Crick, N. R. (2014). The Role of Preschool Relational and Physical Aggression in the Transition to Kindergarten: Links with Social-Psychological Adjustment. Early Education and Development, 25(5), 619–640. https://doi.org/10.1080/10409289.2014.844058	3	0		ST	4_4	2=self-report	2_2	1=Zero Order	correlation	.62	.05
Gower, A. L., Lingras, K. A., Mathieson, L. C., Kawabata, Y., & Crick, N. R. (2014). The Role of Preschool Relational and Physical Aggression in the Transition to Kindergarten: Links with Social-Psychological Adjustment. Early Education and Development, 25(5), 619–640. https://doi.org/10.1080/10409289.2014.844058	4	0		ST	4_6	2=self-report	2_2	1=Zero Order	correlation	.25	.05
Graves Jr., S. L., & Howes, C. (2011). Ethnic differences in social-emotional development in preschool: The impact of teacher child relationships and classroom quality. School Psychology Quarterly, 26(3), 202–214. https://doi.org/10.1037/a0024117	1	0		JH/ST	1_4	1=observational measure	1_3	3=RegressCoeff	HLM	-.0115	n.s.
Graves Jr., S. L., & Howes, C. (2011). Ethnic differences in social-emotional development in preschool: The impact of teacher child relationships and classroom quality. School Psychology Quarterly, 26(3), 202–214. https://doi.org/10.1037/a0024117	2	0		JH/ST	1_4	2=self-report	1_3	3=RegressCoeff	HLM	.084	.05
Graves Jr., S. L., & Howes, C. (2011). Ethnic differences in social-emotional development in preschool: The impact of teacher child relationships and classroom quality. School Psychology Quarterly, 26(3), 202–214. https://doi.org/10.1037/a0024117	3	0		JH/ST	4_4	2=self-report	1_3	3=RegressCoeff	HLM	.045	.05
Graves Jr., S. L., & Howes, C. (2011). Ethnic differences in social-emotional development in preschool: The impact of teacher child relationships and classroom quality. School Psychology Quarterly, 26(3), 202–214. https://doi.org/10.1037/a0024117	4	0		JH/ST	1_5	1=observational measure	1_3	3=RegressCoeff	HLM	-.005	n.s.
Graves Jr., S. L., & Howes, C. (2011). Ethnic differences in social-emotional development in preschool: The impact of teacher child relationships and classroom quality. School Psychology Quarterly, 26(3), 202–214. https://doi.org/10.1037/a0024117	5	0		JH/ST	1_5	2=self-report	1_3	3=RegressCoeff	HLM	.292	.05
Graves Jr., S. L., & Howes, C. (2011). Ethnic differences in social-emotional development in preschool: The impact of teacher child relationships and classroom quality. School Psychology Quarterly, 26(3), 202–214. https://doi.org/10.1037/a0024117	6	0		JH/ST	4_5	2=self-report	1_3	3=RegressCoeff	HLM	-.174	.05
Graziano, P. A., Garb, L. R., Ros, R., Hart, K., & Garcia, A. (2016). Executive functioning and school readiness among preschoolers with externalizing problems: The moderating role of the student–teacher relationship. Early Education and Development, 27(5), 573–589. https://doi.org/10.1080/10409289.2016.1102019	1	0		ST	1_4	2=self-report	2_3	1=Zero Order	correlation	-.287	.05
Graziano, P. A., Garb, L. R., Ros, R., Hart, K., & Garcia, A. (2016). Executive functioning and school readiness among preschoolers with externalizing problems: The moderating role of the student–teacher relationship. Early Education and Development, 27(5), 573–589. https://doi.org/10.1080/10409289.2016.1102019	2	0		ST	1_8	2=self-report	2_3	1=Zero Order	correlation	-.0985	n.s.
Graziano, P. A., Garb, L. R., Ros, R., Hart, K., & Garcia, A. (2016). Executive functioning and school readiness among preschoolers with externalizing problems: The moderating role of the student–teacher relationship. Early Education and Development, 27(5), 573–589. https://doi.org/10.1080/10409289.2016.1102019	3	0		ST	1_4	2=self-report	2_3	3=RegressCoeff	Hierarchical regression	-.23	.05
Graziano, P. A., Garb, L. R., Ros, R., Hart, K., & Garcia, A. (2016). Executive functioning and school readiness among preschoolers with externalizing problems: The moderating role of the student–teacher relationship. Early Education and Development, 27(5), 573–589. https://doi.org/10.1080/10409289.2016.1102019	4	0		ST	1_8	2=self-report	2_3	1=Zero Order	correlation	-.08	n.s.
Guarino, C., Dieterle, S. G., Bargagliotti, A. E., & Mason, W. M. (2013). What Can We Learn about Effective Early Mathematics Teaching? A Framework for Estimating Causal Effects Using Longitudinal Survey Data. Journal of Research on Educational Effectiveness, 6(2), 164–198. Retrieved from http://proxy.library.nyu.edu/login?url=http://search.ebscohost.com/login.aspx?direct=true&db=eric&AN=EJ998841…	1	0		JH	2_1	2=self-report	1_3	3=RegressCoeff	HLM	0	n.s.
Guo, Y., Justice, L. M., Kaderavek, J. N., & McGinty, A. (n.d.). The literacy environment of preschool classrooms: contributions to children’s emergent literacy growth. JOURNAL OF RESEARCH IN READING. Retrieved from http://proxy.library.nyu.edu/login?url=http://search.ebscohost.com/login.aspx?direct=true&db=edswss&AN=000306311200005&site=eds-live	1	0		JH/ST	2_2	1=observational measure	3_3	3=RegressCoeff	HLM	.4225	n.s.
Guo, Y., Kaderavek, J. N., Piasta, S. B., Justice, L. M., & McGinty, A. (2011). Preschool teachers’ sense of community, instructional quality, and children’s language and literacy gains. Early Education and Development, 22(2), 206–233. https://doi.org/10.1080/10409281003641257	1	Note: PQ measure averaged across fall and spring		ST	2_2	1=observational measure	3_3	3=RegressCoeff	HLM	.1015	.05
Guo, Y., Piasta, S. B., Justice, L. M., & Kaderavek, J. N. (2010). Relations among preschool teachers’ self-efficacy, classroom quality, and children’s language and literacy gains. Teaching and Teacher Education, 26(4), 1094–1103. https://doi.org/10.1016/j.tate.2009.11.005	1	Note: PQ averaged across two time points		ST	2_2	1=observational measure	3_3	3=RegressCoeff	HLM	.4995	n.s.
Guo, Y., Tompkins, V., Justice, L., & Petscher, Y. (2014). Classroom age composition and vocabulary development among at-risk preschoolers. Early Education and Development, 25(7), 1016–1034. https://doi.org/10.1080/10409289.2014.893759	1	Note: PQ measure averaged across fall and spring		ST	3_2	1=observational measure	3_3	3=RegressCoeff	HLM	.09	n.s.
Gözde ERTÜRK KARA, H., GÖNEN, M. S., & PIANTA, R. (2017). The examination of the relationship between the quality of teacher-child interaction and children's self-regulation skills. Hacettepe University Journal of Education, 32(4), 880. Retrieved from http://proxy.library.nyu.edu/login?url=http://search.ebscohost.com/login.aspx?direct=true&db=edo&AN=125916807&site=eds-live	1	0		JH/ST	1_3	1=observational measure	3_3	1=Zero Order	Correlation	.573	.05
Gözde ERTÜRK KARA, H., GÖNEN, M. S., & PIANTA, R. (2017). The examination of the relationship between the quality of teacher-child interaction and children's self-regulation skills. Hacettepe University Journal of Education, 32(4), 880. Retrieved from http://proxy.library.nyu.edu/login?url=http://search.ebscohost.com/login.aspx?direct=true&db=edo&AN=125916807&site=eds-live	2	0		JH/ST	1_5	1=observational measure	3_3	1=Zero Order	Correlation	.364	.05
Gözde ERTÜRK KARA, H., GÖNEN, M. S., & PIANTA, R. (2017). The examination of the relationship between the quality of teacher-child interaction and children's self-regulation skills. Hacettepe University Journal of Education, 32(4), 880. Retrieved from http://proxy.library.nyu.edu/login?url=http://search.ebscohost.com/login.aspx?direct=true&db=edo&AN=125916807&site=eds-live	3	0		JH/ST	2_3	1=observational measure	3_3	1=Zero Order	Correlation	.622	.05
Gözde ERTÜRK KARA, H., GÖNEN, M. S., & PIANTA, R. (2017). The examination of the relationship between the quality of teacher-child interaction and children's self-regulation skills. Hacettepe University Journal of Education, 32(4), 880. Retrieved from http://proxy.library.nyu.edu/login?url=http://search.ebscohost.com/login.aspx?direct=true&db=edo&AN=125916807&site=eds-live	4	0		JH/ST	2_5	1=observational measure	3_3	1=Zero Order	Correlation	.147	n.s.
Gözde ERTÜRK KARA, H., GÖNEN, M. S., & PIANTA, R. (2017). The examination of the relationship between the quality of teacher-child interaction and children's self-regulation skills. Hacettepe University Journal of Education, 32(4), 880. Retrieved from http://proxy.library.nyu.edu/login?url=http://search.ebscohost.com/login.aspx?direct=true&db=edo&AN=125916807&site=eds-live	5	0		JH/ST	3_3	1=observational measure	3_3	1=Zero Order	Correlation	.721	.05
Gözde ERTÜRK KARA, H., GÖNEN, M. S., & PIANTA, R. (2017). The examination of the relationship between the quality of teacher-child interaction and children's self-regulation skills. Hacettepe University Journal of Education, 32(4), 880. Retrieved from http://proxy.library.nyu.edu/login?url=http://search.ebscohost.com/login.aspx?direct=true&db=edo&AN=125916807&site=eds-live	6	0		JH/ST	3_5	1=observational measure	3_3	1=Zero Order	Correlation	.222	.05
Hamre, B. K., Justice, L. M., Pianta, R. C., Kilday, C., Sweeney, B., Downer, J. T., & Leach, A. (2010). Implementation fidelity of MyTeachingPartner literacy and language activities: Association with preschoolers’ language and literacy growth. Early Childhood Research Quarterly, 25(3), 329–347. https://doi.org/10.1016/j.ecresq.2009.07.002	1	0		ST	2_2	1=observational measure	3_3	3=RegressCoeff	HLM (unstandardized)	.5116666666666667	n.s.
Hamre, B., Hatfield, B., Pianta, R., & Jamil, F. (2014). Evidence for General and Domain-Specific Elements of Teacher-Child Interactions: Associations With Preschool Children’s Development. Child Development, 85(3), 1257–1274. https://doi.org/10.1111/cdev.12184	1	0		ST	1_2	1=observational measure	2_3	3=RegressCoeff	MLM (unstandardized)	-.04	n.s.
Hamre, B., Hatfield, B., Pianta, R., & Jamil, F. (2014). Evidence for General and Domain-Specific Elements of Teacher-Child Interactions: Associations With Preschool Children’s Development. Child Development, 85(3), 1257–1274. https://doi.org/10.1111/cdev.12184	2	0		ST	1_3	1=observational measure	2_3	3=RegressCoeff	MLM (unstandardized)	-.12	.05
Hamre, B., Hatfield, B., Pianta, R., & Jamil, F. (2014). Evidence for General and Domain-Specific Elements of Teacher-Child Interactions: Associations With Preschool Children’s Development. Child Development, 85(3), 1257–1274. https://doi.org/10.1111/cdev.12184	3	0		ST	2_2	1=observational measure	2_3	3=RegressCoeff	MLM (unstandardized)	.085	.05
Hamre, B., Hatfield, B., Pianta, R., & Jamil, F. (2014). Evidence for General and Domain-Specific Elements of Teacher-Child Interactions: Associations With Preschool Children’s Development. Child Development, 85(3), 1257–1274. https://doi.org/10.1111/cdev.12184	4	0		ST	2_3	1=observational measure	2_3	3=RegressCoeff	MLM (unstandardized)	0	n.s.
Hamre, B., Hatfield, B., Pianta, R., & Jamil, F. (2014). Evidence for General and Domain-Specific Elements of Teacher-Child Interactions: Associations With Preschool Children’s Development. Child Development, 85(3), 1257–1274. https://doi.org/10.1111/cdev.12184	5	0		ST	3_2	1=observational measure	2_3	3=RegressCoeff	MLM (unstandardized)	.06	n.s.
Hamre, B., Hatfield, B., Pianta, R., & Jamil, F. (2014). Evidence for General and Domain-Specific Elements of Teacher-Child Interactions: Associations With Preschool Children’s Development. Child Development, 85(3), 1257–1274. https://doi.org/10.1111/cdev.12184	6	0		ST	3_3	1=observational measure	2_3	3=RegressCoeff	MLM (unstandardized)	.14	.05
Hamre, B., Hatfield, B., Pianta, R., & Jamil, F. (2014). Evidence for General and Domain-Specific Elements of Teacher-Child Interactions: Associations With Preschool Children’s Development. Child Development, 85(3), 1257–1274. https://doi.org/10.1111/cdev.12184	7	0		ST	1_5	1=observational measure	2_3	3=RegressCoeff	MLM (unstandardized)	0	n.s
Hamre, B., Hatfield, B., Pianta, R., & Jamil, F. (2014). Evidence for General and Domain-Specific Elements of Teacher-Child Interactions: Associations With Preschool Children’s Development. Child Development, 85(3), 1257–1274. https://doi.org/10.1111/cdev.12184	8	0		ST	2_5	1=observational measure	2_3	3=RegressCoeff	MLM (unstandardized)	.07	.05
Hamre, B., Hatfield, B., Pianta, R., & Jamil, F. (2014). Evidence for General and Domain-Specific Elements of Teacher-Child Interactions: Associations With Preschool Children’s Development. Child Development, 85(3), 1257–1274. https://doi.org/10.1111/cdev.12184	9	0		ST	3_5	1=observational measure	2_3	3=RegressCoeff	MLM (unstandardized)	-.03	n.s.
Hamre, B., Hatfield, B., Pianta, R., & Jamil, F. (2014). Evidence for General and Domain-Specific Elements of Teacher-Child Interactions: Associations With Preschool Children’s Development. Child Development, 85(3), 1257–1274. https://doi.org/10.1111/cdev.12184	10	0		ST	1_6	1=observational measure	2_3	3=RegressCoeff	MLM (unstandardized)	-.02	n.s.
Hamre, B., Hatfield, B., Pianta, R., & Jamil, F. (2014). Evidence for General and Domain-Specific Elements of Teacher-Child Interactions: Associations With Preschool Children’s Development. Child Development, 85(3), 1257–1274. https://doi.org/10.1111/cdev.12184	11	0		ST	2_6	1=observational measure	2_3	3=RegressCoeff	MLM (unstandardized)	.04	n.s.
Hamre, B., Hatfield, B., Pianta, R., & Jamil, F. (2014). Evidence for General and Domain-Specific Elements of Teacher-Child Interactions: Associations With Preschool Children’s Development. Child Development, 85(3), 1257–1274. https://doi.org/10.1111/cdev.12184	12	0		ST	3_6	1=observational measure	2_3	3=RegressCoeff	MLM (unstandardized)	.05	9999
Hanno, E. C., Gonzalez, K. E., Lebowitz, R. B., McCoy, D. C., Lizárraga, A., & Korder Fort, C. (2020). Structural and process quality features in Peruvian early childhood education settings. Journal of Applied Developmental Psychology, 67. psyh. https://doi.org/10.1016/j.appdev.2019.101105	1	0		JH/ST	1_2	1=observational measure	1_1	3=RegressCoeff	MLM	.02	n.s.
Hanno, E. C., Gonzalez, K. E., Lebowitz, R. B., McCoy, D. C., Lizárraga, A., & Korder Fort, C. (2020). Structural and process quality features in Peruvian early childhood education settings. Journal of Applied Developmental Psychology, 67. psyh. https://doi.org/10.1016/j.appdev.2019.101105	2	0		JH/ST	2_2	1=observational measure	1_1	3=RegressCoeff	MLM	.03	n.s.
Hanno, E. C., Gonzalez, K. E., Lebowitz, R. B., McCoy, D. C., Lizárraga, A., & Korder Fort, C. (2020). Structural and process quality features in Peruvian early childhood education settings. Journal of Applied Developmental Psychology, 67. psyh. https://doi.org/10.1016/j.appdev.2019.101105	3	0		JH/ST	3_2	1=observational measure	1_1	3=RegressCoeff	MLM	.01	n.s.
Hatfield, B. E., Burchinal, M. R., Pianta, R. C., & Sideris, J. (2016). Thresholds in the association between quality of teacher–child interactions and preschool children’s school readiness skills. Early Childhood Research Quarterly, 36, 561–571. https://doi.org/10.1016/j.ecresq.2015.09.005	1	0		JH	1_2	1=observational measure	2_3	1=Zero Order	Correlation	.195	.05
Hatfield, B. E., Burchinal, M. R., Pianta, R. C., & Sideris, J. (2016). Thresholds in the association between quality of teacher–child interactions and preschool children’s school readiness skills. Early Childhood Research Quarterly, 36, 561–571. https://doi.org/10.1016/j.ecresq.2015.09.005	2	0		JH	1_3	1=observational measure	2_3	1=Zero Order	Correlation	.12	.05
Hatfield, B. E., Burchinal, M. R., Pianta, R. C., & Sideris, J. (2016). Thresholds in the association between quality of teacher–child interactions and preschool children’s school readiness skills. Early Childhood Research Quarterly, 36, 561–571. https://doi.org/10.1016/j.ecresq.2015.09.005	3	0		JH	2_2	1=observational measure	2_3	1=Zero Order	Correlation	.2025	.05
Hatfield, B. E., Burchinal, M. R., Pianta, R. C., & Sideris, J. (2016). Thresholds in the association between quality of teacher–child interactions and preschool children’s school readiness skills. Early Childhood Research Quarterly, 36, 561–571. https://doi.org/10.1016/j.ecresq.2015.09.005	4	0		JH	2_3	1=observational measure	2_3	1=Zero Order	Correlation	.14	.05
Hatfield, B. E., Burchinal, M. R., Pianta, R. C., & Sideris, J. (2016). Thresholds in the association between quality of teacher–child interactions and preschool children’s school readiness skills. Early Childhood Research Quarterly, 36, 561–571. https://doi.org/10.1016/j.ecresq.2015.09.005	5	0		JH	3_2	1=observational measure	2_3	1=Zero Order	Correlation	.155	.05
Hatfield, B. E., Burchinal, M. R., Pianta, R. C., & Sideris, J. (2016). Thresholds in the association between quality of teacher–child interactions and preschool children’s school readiness skills. Early Childhood Research Quarterly, 36, 561–571. https://doi.org/10.1016/j.ecresq.2015.09.005	6	0		JH	3_3	1=observational measure	2_3	1=Zero Order	Correlation	.1	.05
Hemdan Mohamed, A. H., & Mohamed Marzouk, S. A. A. F. (2016). The association between preschool classroom quality and children’s social-emotional problems. Early Child Development and Care, 186(8), 1302–1315. https://doi.org/10.1080/03004430.2015.1092140	1	0		JH/ST	5_3	1=observational measure	3_3	1=Zero Order	Correlation	.09	n.s.
Hemdan Mohamed, A. H., & Mohamed Marzouk, S. A. A. F. (2016). The association between preschool classroom quality and children’s social-emotional problems. Early Child Development and Care, 186(8), 1302–1315. https://doi.org/10.1080/03004430.2015.1092140	2	0		JH/ST	5_4	1=observational measure	3_3	1=Zero Order	Correlation	.06	n.s.
Hemdan Mohamed, A. H., & Mohamed Marzouk, S. A. A. F. (2016). The association between preschool classroom quality and children’s social-emotional problems. Early Child Development and Care, 186(8), 1302–1315. https://doi.org/10.1080/03004430.2015.1092140	3	0		JH/ST	1_3	1=observational measure	3_3	3=RegressCoeff	HLM (standardised)	.13	n.s.
Hemdan Mohamed, A. H., & Mohamed Marzouk, S. A. A. F. (2016). The association between preschool classroom quality and children’s social-emotional problems. Early Child Development and Care, 186(8), 1302–1315. https://doi.org/10.1080/03004430.2015.1092140	4	0		JH/ST	1_4	1=observational measure	3_3	3=RegressCoeff	HLM (standardised)	.44	.05
Hemdan Mohamed, A. H., & Mohamed Marzouk, S. A. A. F. (2016). The association between preschool classroom quality and children’s social-emotional problems. Early Child Development and Care, 186(8), 1302–1315. https://doi.org/10.1080/03004430.2015.1092140	5	0		JH/ST	1_8	1=observational measure	3_3	3=RegressCoeff	HLM (standardised)	.44	.05
Hernández, M. M., Eisenberg, N., Valiente, C., Spinrad, T. L., Berger, R. H., VanSchyndel, S. K., Silva, K. M., Diaz, A., Thompson, M. S., Gal, D. E., & Southworth, J. (2018). Bidirectional associations between emotions and school adjustment. Journal of Personality, 86(5), 853–867. https://doi.org/10.1111/jopy.12361	1	0		JH	1_3	2=self-report	3_3	1=Zero Order	Correlation	.335	.05
Hernández, M. M., Eisenberg, N., Valiente, C., Spinrad, T. L., Berger, R. H., VanSchyndel, S. K., Silva, K. M., Diaz, A., Thompson, M. S., Gal, D. E., & Southworth, J. (2018). Bidirectional associations between emotions and school adjustment. Journal of Personality, 86(5), 853–867. https://doi.org/10.1111/jopy.12361	2	0		JH	1_5	2=self-report	3_3	1=Zero Order	Correlation	.11	n.s.
Hernández, M. M., Eisenberg, N., Valiente, C., Spinrad, T. L., Berger, R. H., VanSchyndel, S. K., Silva, K. M., Diaz, A., Thompson, M. S., Gal, D. E., & Southworth, J. (2018). Bidirectional associations between emotions and school adjustment. Journal of Personality, 86(5), 853–867. https://doi.org/10.1111/jopy.12361	3	0		JH	1_6	2=self-report	3_3	1=Zero Order	Correlation	.02	n.s.
Hernández, M. M., Eisenberg, N., Valiente, C., Spinrad, T. L., Berger, R. H., VanSchyndel, S. K., Silva, K. M., Diaz, A., Thompson, M. S., Gal, D. E., & Southworth, J. (2018). Bidirectional associations between emotions and school adjustment. Journal of Personality, 86(5), 853–867. https://doi.org/10.1111/jopy.12361	4	0		JH	4_3	2=self-report	3_3	1=Zero Order	Correlation	-.575	n.s.
Hernández, M. M., Eisenberg, N., Valiente, C., Spinrad, T. L., Berger, R. H., VanSchyndel, S. K., Silva, K. M., Diaz, A., Thompson, M. S., Gal, D. E., & Southworth, J. (2018). Bidirectional associations between emotions and school adjustment. Journal of Personality, 86(5), 853–867. https://doi.org/10.1111/jopy.12361	5	0		JH	4_5	2=self-report	3_3	1=Zero Order	Correlation	-.05	n.s.
Hernández, M. M., Eisenberg, N., Valiente, C., Spinrad, T. L., Berger, R. H., VanSchyndel, S. K., Silva, K. M., Diaz, A., Thompson, M. S., Gal, D. E., & Southworth, J. (2018). Bidirectional associations between emotions and school adjustment. Journal of Personality, 86(5), 853–867. https://doi.org/10.1111/jopy.12361	6	0		JH	4_6	2=self-report	3_3	1=Zero Order	Correlation	.37	.05
Hernández, M. M., Eisenberg, N., Valiente, C., Spinrad, T. L., VanSchyndel, S. K., Diaz, A., … Southworth, J. (2017). Observed emotions as predictors of quality of kindergartners’ social relationships. Social Development, 26(1), 21–39. https://doi.org/10.1111/sode.12179	1	0		JH	1_3	2=self-report	1_3	1=Zero Order	Correlation	.01	n.s.
Hernández, M. M., Eisenberg, N., Valiente, C., Spinrad, T. L., VanSchyndel, S. K., Diaz, A., … Southworth, J. (2017). Observed emotions as predictors of quality of kindergartners’ social relationships. Social Development, 26(1), 21–39. https://doi.org/10.1111/sode.12179	2	0		JH	1_4	2=self-report	1_3	1=Zero Order	Correlation	.02	n.s.
Hernández, M. M., Eisenberg, N., Valiente, C., Spinrad, T. L., VanSchyndel, S. K., Diaz, A., … Southworth, J. (2017). Observed emotions as predictors of quality of kindergartners’ social relationships. Social Development, 26(1), 21–39. https://doi.org/10.1111/sode.12179	3	0		JH	1_5	2=self-report	1_3	1=Zero Order	Correlation	-.01	n.s.
Hernández, M. M., Eisenberg, N., Valiente, C., Spinrad, T. L., VanSchyndel, S. K., Diaz, A., … Southworth, J. (2017). Observed emotions as predictors of quality of kindergartners’ social relationships. Social Development, 26(1), 21–39. https://doi.org/10.1111/sode.12179	4	0		JH	1_6	2=self-report	1_3	1=Zero Order	Correlation	-.1	n.s.
Hernández, M. M., Eisenberg, N., Valiente, C., Spinrad, T. L., VanSchyndel, S. K., Diaz, A., … Southworth, J. (2017). Observed emotions as predictors of quality of kindergartners’ social relationships. Social Development, 26(1), 21–39. https://doi.org/10.1111/sode.12179	5	0		JH	4_3	2=self-report	1_3	1=Zero Order	Correlation	-.04	n.s.
Hernández, M. M., Eisenberg, N., Valiente, C., Spinrad, T. L., VanSchyndel, S. K., Diaz, A., … Southworth, J. (2017). Observed emotions as predictors of quality of kindergartners’ social relationships. Social Development, 26(1), 21–39. https://doi.org/10.1111/sode.12179	6	0		JH	4_4	2=self-report	1_3	1=Zero Order	Correlation	.28	.05
Hernández, M. M., Eisenberg, N., Valiente, C., Spinrad, T. L., VanSchyndel, S. K., Diaz, A., … Southworth, J. (2017). Observed emotions as predictors of quality of kindergartners’ social relationships. Social Development, 26(1), 21–39. https://doi.org/10.1111/sode.12179	7	0		JH	4_5	2=self-report	1_3	1=Zero Order	Correlation	0	n.s.
Hernández, M. M., Eisenberg, N., Valiente, C., Spinrad, T. L., VanSchyndel, S. K., Diaz, A., … Southworth, J. (2017). Observed emotions as predictors of quality of kindergartners’ social relationships. Social Development, 26(1), 21–39. https://doi.org/10.1111/sode.12179	8	0		JH	4_6	2=self-report	1_3	1=Zero Order	Correlation	.14	n.s.
Hernández, M. M., Valiente, C., Eisenberg, N., Berger, R. H., Spinrad, T. L., VanSchyndel, S. K., … Thompson, M. S. (2017). Elementary students’ effortful control and academic achievement: The mediating role of teacher–student relationship quality. Early Childhood Research Quarterly, 40, 98–109. https://doi.org/10.1016/j.ecresq.2016.10.004	1	0		JH	1_1	2=self-report	3_3	1=Zero Order	Correlation	.08	n.s.
Hernández, M. M., Valiente, C., Eisenberg, N., Berger, R. H., Spinrad, T. L., VanSchyndel, S. K., … Thompson, M. S. (2017). Elementary students’ effortful control and academic achievement: The mediating role of teacher–student relationship quality. Early Childhood Research Quarterly, 40, 98–109. https://doi.org/10.1016/j.ecresq.2016.10.004	2	0		JH	1_2	2=self-report	3_3	1=Zero Order	Correlation	.06	n.s.
Hernández, M. M., Valiente, C., Eisenberg, N., Berger, R. H., Spinrad, T. L., VanSchyndel, S. K., … Thompson, M. S. (2017). Elementary students’ effortful control and academic achievement: The mediating role of teacher–student relationship quality. Early Childhood Research Quarterly, 40, 98–109. https://doi.org/10.1016/j.ecresq.2016.10.004	3	0		JH	4_1	2=self-report	3_3	1=Zero Order	Correlation	-.14	.05
Hernández, M. M., Valiente, C., Eisenberg, N., Berger, R. H., Spinrad, T. L., VanSchyndel, S. K., … Thompson, M. S. (2017). Elementary students’ effortful control and academic achievement: The mediating role of teacher–student relationship quality. Early Childhood Research Quarterly, 40, 98–109. https://doi.org/10.1016/j.ecresq.2016.10.004	4	0		JH	4_2	2=self-report	3_3	1=Zero Order	Correlation	-.14	.05
Hernández, M. M., Valiente, C., Eisenberg, N., Berger, R. H., Spinrad, T. L., VanSchyndel, S. K., … Thompson, M. S. (2017). Elementary students’ effortful control and academic achievement: The mediating role of teacher–student relationship quality. Early Childhood Research Quarterly, 40, 98–109. https://doi.org/10.1016/j.ecresq.2016.10.004	5	0		JH	1_8	2=self-report	3_3	3=RegressCoeff	SEM	-.01	n.s.
Hernández, M. M., Valiente, C., Eisenberg, N., Berger, R. H., Spinrad, T. L., VanSchyndel, S. K., … Thompson, M. S. (2017). Elementary students’ effortful control and academic achievement: The mediating role of teacher–student relationship quality. Early Childhood Research Quarterly, 40, 98–109. https://doi.org/10.1016/j.ecresq.2016.10.004	6	0		JH	4_8	2=self-report	3_3	3=RegressCoeff	SEM	.19	.05
Hestenes llhesten@uncg.edu, L. L. ., Kintner-Duffy, V., Wang, Y. C., La Paro, K., Mims, S. U. ., Crosby, D., … Cassidy, D. J. . (2015). Comparisons among quality measures in child care settings: Understanding the use of multiple measures in North Carolina’s QRIS and their links to social-emotional development in preschool children. Early Childhood Research Quarterly, 30(Part B), 199–214. Retrieve…	1	0		JH	1_4	1=observational measure	4_4	1=Zero Order	Correlation	-.26	.05
Hestenes llhesten@uncg.edu, L. L. ., Kintner-Duffy, V., Wang, Y. C., La Paro, K., Mims, S. U. ., Crosby, D., … Cassidy, D. J. . (2015). Comparisons among quality measures in child care settings: Understanding the use of multiple measures in North Carolina’s QRIS and their links to social-emotional development in preschool children. Early Childhood Research Quarterly, 30(Part B), 199–214. Retrieve…	2	0		JH	1_5	1=observational measure	4_4	1=Zero Order	Correlation	.31	.05
Hestenes llhesten@uncg.edu, L. L. ., Kintner-Duffy, V., Wang, Y. C., La Paro, K., Mims, S. U. ., Crosby, D., … Cassidy, D. J. . (2015). Comparisons among quality measures in child care settings: Understanding the use of multiple measures in North Carolina’s QRIS and their links to social-emotional development in preschool children. Early Childhood Research Quarterly, 30(Part B), 199–214. Retrieve…	3	0		JH	2_4	1=observational measure	4_4	1=Zero Order	Correlation	-.13	n.s.
Hestenes llhesten@uncg.edu, L. L. ., Kintner-Duffy, V., Wang, Y. C., La Paro, K., Mims, S. U. ., Crosby, D., … Cassidy, D. J. . (2015). Comparisons among quality measures in child care settings: Understanding the use of multiple measures in North Carolina’s QRIS and their links to social-emotional development in preschool children. Early Childhood Research Quarterly, 30(Part B), 199–214. Retrieve…	4	0		JH	2_5	1=observational measure	4_4	1=Zero Order	Correlation	.25	.05
Hestenes llhesten@uncg.edu, L. L. ., Kintner-Duffy, V., Wang, Y. C., La Paro, K., Mims, S. U. ., Crosby, D., … Cassidy, D. J. . (2015). Comparisons among quality measures in child care settings: Understanding the use of multiple measures in North Carolina’s QRIS and their links to social-emotional development in preschool children. Early Childhood Research Quarterly, 30(Part B), 199–214. Retrieve…	5	0		JH	3_4	1=observational measure	4_4	1=Zero Order	Correlation	-.29	.05
Hestenes llhesten@uncg.edu, L. L. ., Kintner-Duffy, V., Wang, Y. C., La Paro, K., Mims, S. U. ., Crosby, D., … Cassidy, D. J. . (2015). Comparisons among quality measures in child care settings: Understanding the use of multiple measures in North Carolina’s QRIS and their links to social-emotional development in preschool children. Early Childhood Research Quarterly, 30(Part B), 199–214. Retrieve…	6	0		JH	3_5	1=observational measure	4_4	1=Zero Order	Correlation	.34	.05
Hestenes llhesten@uncg.edu, L. L. ., Kintner-Duffy, V., Wang, Y. C., La Paro, K., Mims, S. U. ., Crosby, D., … Cassidy, D. J. . (2015). Comparisons among quality measures in child care settings: Understanding the use of multiple measures in North Carolina’s QRIS and their links to social-emotional development in preschool children. Early Childhood Research Quarterly, 30(Part B), 199–214. Retrieve…	7	0		JH	5_4	1=observational measure	4_4	1=Zero Order	Correlation	-.24	.05
Hestenes llhesten@uncg.edu, L. L. ., Kintner-Duffy, V., Wang, Y. C., La Paro, K., Mims, S. U. ., Crosby, D., … Cassidy, D. J. . (2015). Comparisons among quality measures in child care settings: Understanding the use of multiple measures in North Carolina’s QRIS and their links to social-emotional development in preschool children. Early Childhood Research Quarterly, 30(Part B), 199–214. Retrieve…	8	0		JH	5_5	1=observational measure	4_4	1=Zero Order	Correlation	.42	.05
Hindman, A. H. (n.d.). Mathematics instruction in Head Start: Nature, extent, and contributions to children’s learning. JOURNAL OF APPLIED DEVELOPMENTAL PSYCHOLOGY. Retrieved from http://proxy.library.nyu.edu/login?url=http://search.ebscohost.com/login.aspx?direct=true&db=edswss&AN=000322687000004&site=eds-live	1	0		ST	2_1	1=observational measure	3_3	3=RegressCoeff	HLM (Unstandardized)	.1333333333333333	n.s.
Hindman, A. H., & Wasik, B. A. (2015). Building vocabulary in two languages: An examination of Spanish-speaking Dual Language Learners in Head Start. EARLY CHILDHOOD RESEARCH QUARTERLY. Retrieved from http://proxy.library.nyu.edu/login?url=http://search.ebscohost.com/login.aspx?direct=true&db=edswss&AN=000351785900003&site=eds-live	1	FACES		JH	2_2	1=observational measure	3_3	3=RegressCoeff	Path	.13	.05
Hindman, A. H., & Wasik, B. A. (n.d.). Vocabulary learning in Head Start: Nature and extent of classroom instruction and its contributions to children’s learning. JOURNAL OF SCHOOL PSYCHOLOGY. Retrieved from http://proxy.library.nyu.edu/login?url=http://search.ebscohost.com/login.aspx?direct=true&db=edswss&AN=000322848800007&site=eds-live	1	0		ST	2_2	1=observational measure	3_3	3=RegressCoeff	HLM (unstandardized)	3.26	.05
Hindman, A. H., & Wasik, B. A. (n.d.). Vocabulary learning in Head Start: Nature and extent of classroom instruction and its contributions to children’s learning. JOURNAL OF SCHOOL PSYCHOLOGY. Retrieved from http://proxy.library.nyu.edu/login?url=http://search.ebscohost.com/login.aspx?direct=true&db=edswss&AN=000322848800007&site=eds-live	2	0		ST	2_2	2=self-report	3_3	3=RegressCoeff	HLM (Unstandardized)	.5649999999999999	n.s.
Hindman, A. H., Pendergast, L. L., & Gooze, R. A. (2016). Using bifactor models to measure teacher-child interaction quality in early childhood: Evidence from the Caregiver Interaction Scale. EARLY CHILDHOOD RESEARCH QUARTERLY. Retrieved from http://proxy.library.nyu.edu/login?url=http://search.ebscohost.com/login.aspx?direct=true&db=edswss&AN=000378448700034&site=eds-live	1	0		AVS/JH/ST	1_3	1=observational measure	3_3	1=Zero Order	Correlation	.05	n.s.
Hindman, A. H., Pendergast, L. L., & Gooze, R. A. (2016). Using bifactor models to measure teacher-child interaction quality in early childhood: Evidence from the Caregiver Interaction Scale. EARLY CHILDHOOD RESEARCH QUARTERLY. Retrieved from http://proxy.library.nyu.edu/login?url=http://search.ebscohost.com/login.aspx?direct=true&db=edswss&AN=000378448700034&site=eds-live	2	0		AVS/JH/ST	1_4	1=observational measure	3_3	1=Zero Order	Correlation	-.06	.05
Hindman, A. H., Pendergast, L. L., & Gooze, R. A. (2016). Using bifactor models to measure teacher-child interaction quality in early childhood: Evidence from the Caregiver Interaction Scale. EARLY CHILDHOOD RESEARCH QUARTERLY. Retrieved from http://proxy.library.nyu.edu/login?url=http://search.ebscohost.com/login.aspx?direct=true&db=edswss&AN=000378448700034&site=eds-live	3	0		AVS/JH/ST	5_3	1=observational measure	3_3	1=Zero Order	Correlation	-.06	.05
Hindman, A. H., Pendergast, L. L., & Gooze, R. A. (2016). Using bifactor models to measure teacher-child interaction quality in early childhood: Evidence from the Caregiver Interaction Scale. EARLY CHILDHOOD RESEARCH QUARTERLY. Retrieved from http://proxy.library.nyu.edu/login?url=http://search.ebscohost.com/login.aspx?direct=true&db=edswss&AN=000378448700034&site=eds-live	4	0		AVS/JH/ST	5_4	1=observational measure	3_3	1=Zero Order	Correlation	-.07	.05
Hindman, A. H., Pendergast, L. L., & Gooze, R. A. (2016). Using bifactor models to measure teacher-child interaction quality in early childhood: Evidence from the Caregiver Interaction Scale. EARLY CHILDHOOD RESEARCH QUARTERLY. Retrieved from http://proxy.library.nyu.edu/login?url=http://search.ebscohost.com/login.aspx?direct=true&db=edswss&AN=000378448700034&site=eds-live	5	0		AVS/JH/ST	1_3	1=observational measure	3_3	3=RegressCoeff	WLSMV	.15	.05
Hindman, A. H., Pendergast, L. L., & Gooze, R. A. (2016). Using bifactor models to measure teacher-child interaction quality in early childhood: Evidence from the Caregiver Interaction Scale. EARLY CHILDHOOD RESEARCH QUARTERLY. Retrieved from http://proxy.library.nyu.edu/login?url=http://search.ebscohost.com/login.aspx?direct=true&db=edswss&AN=000378448700034&site=eds-live	6	0		AVS/JH/ST	1_4	1=observational measure	3_3	3=RegressCoeff	WLSMV	.03	n.s.
Hindman, A. H., Pendergast, L. L., & Gooze, R. A. (2016). Using bifactor models to measure teacher-child interaction quality in early childhood: Evidence from the Caregiver Interaction Scale. EARLY CHILDHOOD RESEARCH QUARTERLY. Retrieved from http://proxy.library.nyu.edu/login?url=http://search.ebscohost.com/login.aspx?direct=true&db=edswss&AN=000378448700034&site=eds-live	7	0		AVS/JH/ST	5_3	1=observational measure	3_3	3=RegressCoeff	WLSMV	-.06	.05
Hindman, A. H., Pendergast, L. L., & Gooze, R. A. (2016). Using bifactor models to measure teacher-child interaction quality in early childhood: Evidence from the Caregiver Interaction Scale. EARLY CHILDHOOD RESEARCH QUARTERLY. Retrieved from http://proxy.library.nyu.edu/login?url=http://search.ebscohost.com/login.aspx?direct=true&db=edswss&AN=000378448700034&site=eds-live	8	0		AVS/JH/ST	5_4	1=observational measure	3_3	3=RegressCoeff	WLSMV	-.03	n.s.
Hindman, A. H., Wasik, B. A., & Bradley, D. E. (2019). How Classroom Conversations Unfold: Exploring Teacher-Child Exchanges during Shared Book Reading. Early Education and Development, 30(4), 478–495. eric.	1	0		JH/ST	2_2	1=observational measure	1_3	3=RegressCoeff	MLM	20.035	n.s.
Hipson, W. E., & Seguin, D. G. (2016). Is good fit related to good behaviour? Goodness of fit between daycare teacher-child relationships, temperament, and prosocial behaviour. EARLY CHILD DEVELOPMENT AND CARE. Retrieved from http://proxy.library.nyu.edu/login?url=http://search.ebscohost.com/login.aspx?direct=true&db=edswss&AN=000374778700008&site=eds-live	1	0		ST	1_5	2=self-report	2_2	1=Zero Order	correlation	.72	.05
Hipson, W. E., & Seguin, D. G. (2016). Is good fit related to good behaviour? Goodness of fit between daycare teacher-child relationships, temperament, and prosocial behaviour. EARLY CHILD DEVELOPMENT AND CARE. Retrieved from http://proxy.library.nyu.edu/login?url=http://search.ebscohost.com/login.aspx?direct=true&db=edswss&AN=000374778700008&site=eds-live	2	0		ST	4_5	2=self-report	2_2	1=Zero Order	correlation	-.62	.05
Hipson, W. E., & Seguin, D. G. (2016). Is good fit related to good behaviour? Goodness of fit between daycare teacher-child relationships, temperament, and prosocial behaviour. EARLY CHILD DEVELOPMENT AND CARE. Retrieved from http://proxy.library.nyu.edu/login?url=http://search.ebscohost.com/login.aspx?direct=true&db=edswss&AN=000374778700008&site=eds-live	3	0		ST	1_5	2=self-report	2_2	3=RegressCoeff	HLM	.085	n.s.
Hipson, W. E., & Seguin, D. G. (2016). Is good fit related to good behaviour? Goodness of fit between daycare teacher-child relationships, temperament, and prosocial behaviour. EARLY CHILD DEVELOPMENT AND CARE. Retrieved from http://proxy.library.nyu.edu/login?url=http://search.ebscohost.com/login.aspx?direct=true&db=edswss&AN=000374778700008&site=eds-live	4	0		ST	4_5	2=self-report	2_2	3=RegressCoeff	HLM	.13	.05
Hoang, N., Holopainen, L., & Siekkinen, M. (2018). Classroom quality profiles and associations with children’s classroom engagement in vietnamese kindergartens. Learning Environments Research, No Pagination Specified-No Pagination Specified. https://doi.org/10.1007/s10984-018-9273-1	1	0		JH	5_3	1=observational measure	2_2	1=Zero Order	Correlation	-.09	n.s.
Hoang, N., Holopainen, L., & Siekkinen, M. (2018). Classroom quality profiles and associations with children’s classroom engagement in vietnamese kindergartens. Learning Environments Research, No Pagination Specified-No Pagination Specified. https://doi.org/10.1007/s10984-018-9273-1	2	0		JH	5_6	1=observational measure	2_2	1=Zero Order	Correlation	-.27	.05
Hong, S. L. S., Howes, C., Marcella, J., Zucker, E., & Huang, Y. (2015). Quality Rating and Improvement Systems: Validation of a local implementation in LA County and children’s school-readiness. EARLY CHILDHOOD RESEARCH QUARTERLY. Retrieved from http://proxy.library.nyu.edu/login?url=http://search.ebscohost.com/login.aspx?direct=true&db=edswss&AN=000347264000005&site=eds-live	1	Note: Only Study 2 coded		JH	1_1	1=observational measure	3_3	1=Zero Order	Correlation	-.04	n.s.
Hong, S. L. S., Howes, C., Marcella, J., Zucker, E., & Huang, Y. (2015). Quality Rating and Improvement Systems: Validation of a local implementation in LA County and children’s school-readiness. EARLY CHILDHOOD RESEARCH QUARTERLY. Retrieved from http://proxy.library.nyu.edu/login?url=http://search.ebscohost.com/login.aspx?direct=true&db=edswss&AN=000347264000005&site=eds-live	2	Note: Only Study 2 coded		JH	1_2	1=observational measure	3_3	1=Zero Order	Correlation	.07	n.s.
Hong, S. L. S., Howes, C., Marcella, J., Zucker, E., & Huang, Y. (2015). Quality Rating and Improvement Systems: Validation of a local implementation in LA County and children’s school-readiness. EARLY CHILDHOOD RESEARCH QUARTERLY. Retrieved from http://proxy.library.nyu.edu/login?url=http://search.ebscohost.com/login.aspx?direct=true&db=edswss&AN=000347264000005&site=eds-live	3	Note: Only Study 2 coded		JH	1_3	1=observational measure	3_3	1=Zero Order	Correlation	.115	n.s.
Hong, S. L. S., Howes, C., Marcella, J., Zucker, E., & Huang, Y. (2015). Quality Rating and Improvement Systems: Validation of a local implementation in LA County and children’s school-readiness. EARLY CHILDHOOD RESEARCH QUARTERLY. Retrieved from http://proxy.library.nyu.edu/login?url=http://search.ebscohost.com/login.aspx?direct=true&db=edswss&AN=000347264000005&site=eds-live	4	Note: Only Study 2 coded		JH	1_5	1=observational measure	3_3	1=Zero Order	Correlation	.105	n.s.
Hong, S. L. S., Howes, C., Marcella, J., Zucker, E., & Huang, Y. (2015). Quality Rating and Improvement Systems: Validation of a local implementation in LA County and children’s school-readiness. EARLY CHILDHOOD RESEARCH QUARTERLY. Retrieved from http://proxy.library.nyu.edu/login?url=http://search.ebscohost.com/login.aspx?direct=true&db=edswss&AN=000347264000005&site=eds-live	5	Note: Only Study 2 coded		JH	1_6	1=observational measure	3_3	1=Zero Order	Correlation	.03	n.s.
Hong, S. L. S., Howes, C., Marcella, J., Zucker, E., & Huang, Y. (2015). Quality Rating and Improvement Systems: Validation of a local implementation in LA County and children’s school-readiness. EARLY CHILDHOOD RESEARCH QUARTERLY. Retrieved from http://proxy.library.nyu.edu/login?url=http://search.ebscohost.com/login.aspx?direct=true&db=edswss&AN=000347264000005&site=eds-live	6	Note: Only Study 2 coded		JH	5_1	1=observational measure	3_3	1=Zero Order	Correlation	.055	n.s.
Hong, S. L. S., Howes, C., Marcella, J., Zucker, E., & Huang, Y. (2015). Quality Rating and Improvement Systems: Validation of a local implementation in LA County and children’s school-readiness. EARLY CHILDHOOD RESEARCH QUARTERLY. Retrieved from http://proxy.library.nyu.edu/login?url=http://search.ebscohost.com/login.aspx?direct=true&db=edswss&AN=000347264000005&site=eds-live	7	Note: Only Study 2 coded		JH	5_2	1=observational measure	3_3	1=Zero Order	Correlation	-.055	n.s.
Hong, S. L. S., Howes, C., Marcella, J., Zucker, E., & Huang, Y. (2015). Quality Rating and Improvement Systems: Validation of a local implementation in LA County and children’s school-readiness. EARLY CHILDHOOD RESEARCH QUARTERLY. Retrieved from http://proxy.library.nyu.edu/login?url=http://search.ebscohost.com/login.aspx?direct=true&db=edswss&AN=000347264000005&site=eds-live	8	Note: Only Study 2 coded		JH	5_3	1=observational measure	3_3	1=Zero Order	Correlation	.08	.05
Hong, S. L. S., Howes, C., Marcella, J., Zucker, E., & Huang, Y. (2015). Quality Rating and Improvement Systems: Validation of a local implementation in LA County and children’s school-readiness. EARLY CHILDHOOD RESEARCH QUARTERLY. Retrieved from http://proxy.library.nyu.edu/login?url=http://search.ebscohost.com/login.aspx?direct=true&db=edswss&AN=000347264000005&site=eds-live	9	Note: Only Study 2 coded		JH	5_5	1=observational measure	3_3	1=Zero Order	Correlation	.08	n.s.
Hong, S. L. S., Howes, C., Marcella, J., Zucker, E., & Huang, Y. (2015). Quality Rating and Improvement Systems: Validation of a local implementation in LA County and children’s school-readiness. EARLY CHILDHOOD RESEARCH QUARTERLY. Retrieved from http://proxy.library.nyu.edu/login?url=http://search.ebscohost.com/login.aspx?direct=true&db=edswss&AN=000347264000005&site=eds-live	10	Note: Only Study 2 coded		JH	5_6	1=observational measure	3_3	1=Zero Order	Correlation	.04	n.s
Howes, C., Wishard Guerra, A., Fuligni, A., Zucker, E., Lee, L., Obregon, N. B., & Spivak, A. (2011). Classroom dimensions predict early peer interaction when children are diverse in ethnicity, race, and home language. Early Childhood Research Quarterly, 26(4), 399–408. https://doi.org/10.1016/j.ecresq.2011.02.004	1	0		ST	1_4	1=observational measure	3_4	1=Zero Order	correlation	-.03	n.s.
Howes, C., Wishard Guerra, A., Fuligni, A., Zucker, E., Lee, L., Obregon, N. B., & Spivak, A. (2011). Classroom dimensions predict early peer interaction when children are diverse in ethnicity, race, and home language. Early Childhood Research Quarterly, 26(4), 399–408. https://doi.org/10.1016/j.ecresq.2011.02.004	2	0		ST	1_5	1=observational measure	3_4	1=Zero Order	correlation	.03	n.s.
Howes, C., Wishard Guerra, A., Fuligni, A., Zucker, E., Lee, L., Obregon, N. B., & Spivak, A. (2011). Classroom dimensions predict early peer interaction when children are diverse in ethnicity, race, and home language. Early Childhood Research Quarterly, 26(4), 399–408. https://doi.org/10.1016/j.ecresq.2011.02.004	3	0		ST	1_6	1=observational measure	3_4	1=Zero Order	correlation	-.12	.05
Howes, C., Wishard Guerra, A., Fuligni, A., Zucker, E., Lee, L., Obregon, N. B., & Spivak, A. (2011). Classroom dimensions predict early peer interaction when children are diverse in ethnicity, race, and home language. Early Childhood Research Quarterly, 26(4), 399–408. https://doi.org/10.1016/j.ecresq.2011.02.004	4	0		ST	3_4	2=self-report	3_4	1=Zero Order	correlation	-.08	.05
Howes, C., Wishard Guerra, A., Fuligni, A., Zucker, E., Lee, L., Obregon, N. B., & Spivak, A. (2011). Classroom dimensions predict early peer interaction when children are diverse in ethnicity, race, and home language. Early Childhood Research Quarterly, 26(4), 399–408. https://doi.org/10.1016/j.ecresq.2011.02.004	5	0		ST	3_5	2=self-report	3_4	1=Zero Order	correlation	.01	n.s.
Howes, C., Wishard Guerra, A., Fuligni, A., Zucker, E., Lee, L., Obregon, N. B., & Spivak, A. (2011). Classroom dimensions predict early peer interaction when children are diverse in ethnicity, race, and home language. Early Childhood Research Quarterly, 26(4), 399–408. https://doi.org/10.1016/j.ecresq.2011.02.004	6	0		ST	3_6	2=self-report	3_4	1=Zero Order	correlation	-.02	n.s.
Howes, C., Wishard Guerra, A., Fuligni, A., Zucker, E., Lee, L., Obregon, N. B., & Spivak, A. (2011). Classroom dimensions predict early peer interaction when children are diverse in ethnicity, race, and home language. Early Childhood Research Quarterly, 26(4), 399–408. https://doi.org/10.1016/j.ecresq.2011.02.004	7	0		ST	4_4	1=observational measure	3_4	1=Zero Order	correlation	.2	.05
Howes, C., Wishard Guerra, A., Fuligni, A., Zucker, E., Lee, L., Obregon, N. B., & Spivak, A. (2011). Classroom dimensions predict early peer interaction when children are diverse in ethnicity, race, and home language. Early Childhood Research Quarterly, 26(4), 399–408. https://doi.org/10.1016/j.ecresq.2011.02.004	8	0		ST	4_5	1=observational measure	3_4	1=Zero Order	correlation	.01	n.s.
Howes, C., Wishard Guerra, A., Fuligni, A., Zucker, E., Lee, L., Obregon, N. B., & Spivak, A. (2011). Classroom dimensions predict early peer interaction when children are diverse in ethnicity, race, and home language. Early Childhood Research Quarterly, 26(4), 399–408. https://doi.org/10.1016/j.ecresq.2011.02.004	9	0		ST	4_6	1=observational measure	3_4	1=Zero Order	correlaion	.14	.05
Howes, C., Wishard Guerra, A., Fuligni, A., Zucker, E., Lee, L., Obregon, N. B., & Spivak, A. (2011). Classroom dimensions predict early peer interaction when children are diverse in ethnicity, race, and home language. Early Childhood Research Quarterly, 26(4), 399–408. https://doi.org/10.1016/j.ecresq.2011.02.004	10	0		ST	1_4	1=observational measure	3_4	3=RegressCoeff	HLM	.02	n.s.
Howes, C., Wishard Guerra, A., Fuligni, A., Zucker, E., Lee, L., Obregon, N. B., & Spivak, A. (2011). Classroom dimensions predict early peer interaction when children are diverse in ethnicity, race, and home language. Early Childhood Research Quarterly, 26(4), 399–408. https://doi.org/10.1016/j.ecresq.2011.02.004	11	0		ST	1_5	1=observational measure	3_4	3=RegressCoeff	HLM	.05	n.s.
Howes, C., Wishard Guerra, A., Fuligni, A., Zucker, E., Lee, L., Obregon, N. B., & Spivak, A. (2011). Classroom dimensions predict early peer interaction when children are diverse in ethnicity, race, and home language. Early Childhood Research Quarterly, 26(4), 399–408. https://doi.org/10.1016/j.ecresq.2011.02.004	12	0		ST	1_6	1=observational measure	3_4	3=RegressCoeff	HLM	-.14	.05
Howes, C., Wishard Guerra, A., Fuligni, A., Zucker, E., Lee, L., Obregon, N. B., & Spivak, A. (2011). Classroom dimensions predict early peer interaction when children are diverse in ethnicity, race, and home language. Early Childhood Research Quarterly, 26(4), 399–408. https://doi.org/10.1016/j.ecresq.2011.02.004	13	0		ST	3_4	2=self-report	3_4	3=RegressCoeff	HLM	.06	n.s.
Howes, C., Wishard Guerra, A., Fuligni, A., Zucker, E., Lee, L., Obregon, N. B., & Spivak, A. (2011). Classroom dimensions predict early peer interaction when children are diverse in ethnicity, race, and home language. Early Childhood Research Quarterly, 26(4), 399–408. https://doi.org/10.1016/j.ecresq.2011.02.004	14	0		ST	3_5	2=self-report	3_4	3=RegressCoeff	HLM	.03	n.s.
Howes, C., Wishard Guerra, A., Fuligni, A., Zucker, E., Lee, L., Obregon, N. B., & Spivak, A. (2011). Classroom dimensions predict early peer interaction when children are diverse in ethnicity, race, and home language. Early Childhood Research Quarterly, 26(4), 399–408. https://doi.org/10.1016/j.ecresq.2011.02.004	15	0		ST	3_6	2=self-report	3_4	3=RegressCoeff	HLM	.02	n.s.
Howes, C., Wishard Guerra, A., Fuligni, A., Zucker, E., Lee, L., Obregon, N. B., & Spivak, A. (2011). Classroom dimensions predict early peer interaction when children are diverse in ethnicity, race, and home language. Early Childhood Research Quarterly, 26(4), 399–408. https://doi.org/10.1016/j.ecresq.2011.02.004	16	0		ST	4_4	1=observational measure	3_4	3=RegressCoeff	HLM	.16	.05
Howes, C., Wishard Guerra, A., Fuligni, A., Zucker, E., Lee, L., Obregon, N. B., & Spivak, A. (2011). Classroom dimensions predict early peer interaction when children are diverse in ethnicity, race, and home language. Early Childhood Research Quarterly, 26(4), 399–408. https://doi.org/10.1016/j.ecresq.2011.02.004	17	0		ST	4_5	1=observational measure	3_4	3=RegressCoeff	HLM	0	n.s.
Howes, C., Wishard Guerra, A., Fuligni, A., Zucker, E., Lee, L., Obregon, N. B., & Spivak, A. (2011). Classroom dimensions predict early peer interaction when children are diverse in ethnicity, race, and home language. Early Childhood Research Quarterly, 26(4), 399–408. https://doi.org/10.1016/j.ecresq.2011.02.004	18	0		ST	4_6	1=observational measure	3_4	3=RegressCoeff	HLM	.1	n.s.
Hu, B. Y., Fan, X., Wu, Y., LoCasale-Crouch, J., & Song, Z. (2020). Teacher–child interaction quality and Chinese children’s academic and cognitive development: New perspectives from piecewise growth modeling. Early Childhood Research Quarterly, 51, 242–255. psyh. https://doi.org/10.1016/j.ecresq.2019.10.003	1	0		JH	1_1	1=observational measure	1_1	1=Zero Order	Correlation	.338	.05
Hu, B. Y., Fan, X., Wu, Y., LoCasale-Crouch, J., & Song, Z. (2020). Teacher–child interaction quality and Chinese children’s academic and cognitive development: New perspectives from piecewise growth modeling. Early Childhood Research Quarterly, 51, 242–255. psyh. https://doi.org/10.1016/j.ecresq.2019.10.003	2	0		JH	1_1	1=observational measure	1_3	1=Zero Order	Correlation	.362	.05
Hu, B. Y., Fan, X., Wu, Y., LoCasale-Crouch, J., & Song, Z. (2020). Teacher–child interaction quality and Chinese children’s academic and cognitive development: New perspectives from piecewise growth modeling. Early Childhood Research Quarterly, 51, 242–255. psyh. https://doi.org/10.1016/j.ecresq.2019.10.003	3	0		JH	1_2	1=observational measure	1_1	1=Zero Order	Correlation	.338	.05
Hu, B. Y., Fan, X., Wu, Y., LoCasale-Crouch, J., & Song, Z. (2020). Teacher–child interaction quality and Chinese children’s academic and cognitive development: New perspectives from piecewise growth modeling. Early Childhood Research Quarterly, 51, 242–255. psyh. https://doi.org/10.1016/j.ecresq.2019.10.003	4	0		JH	1_2	1=observational measure	1_3	1=Zero Order	Correlation	.495	.05
Hu, B. Y., Fan, X., Wu, Y., LoCasale-Crouch, J., & Song, Z. (2020). Teacher–child interaction quality and Chinese children’s academic and cognitive development: New perspectives from piecewise growth modeling. Early Childhood Research Quarterly, 51, 242–255. psyh. https://doi.org/10.1016/j.ecresq.2019.10.003	5	0		JH	1_3	1=observational measure	1_1	1=Zero Order	Correlation	.315	.05
Hu, B. Y., Fan, X., Wu, Y., LoCasale-Crouch, J., & Song, Z. (2020). Teacher–child interaction quality and Chinese children’s academic and cognitive development: New perspectives from piecewise growth modeling. Early Childhood Research Quarterly, 51, 242–255. psyh. https://doi.org/10.1016/j.ecresq.2019.10.003	6	0		JH	1_3	1=observational measure	1_3	1=Zero Order	Correlation	-.016	n.s.
Hu, B. Y., Fan, X., Wu, Y., LoCasale-Crouch, J., & Song, Z. (2020). Teacher–child interaction quality and Chinese children’s academic and cognitive development: New perspectives from piecewise growth modeling. Early Childhood Research Quarterly, 51, 242–255. psyh. https://doi.org/10.1016/j.ecresq.2019.10.003	7	0		JH	2_1	1=observational measure	1_1	1=Zero Order	Correlation	.252	.05
Hu, B. Y., Fan, X., Wu, Y., LoCasale-Crouch, J., & Song, Z. (2020). Teacher–child interaction quality and Chinese children’s academic and cognitive development: New perspectives from piecewise growth modeling. Early Childhood Research Quarterly, 51, 242–255. psyh. https://doi.org/10.1016/j.ecresq.2019.10.003	8	0		JH	2_1	1=observational measure	1_3	1=Zero Order	Correlation	.358	.05
Hu, B. Y., Fan, X., Wu, Y., LoCasale-Crouch, J., & Song, Z. (2020). Teacher–child interaction quality and Chinese children’s academic and cognitive development: New perspectives from piecewise growth modeling. Early Childhood Research Quarterly, 51, 242–255. psyh. https://doi.org/10.1016/j.ecresq.2019.10.003	9	0		JH	2_2	1=observational measure	1_1	1=Zero Order	Correlation	.394	.05
Hu, B. Y., Fan, X., Wu, Y., LoCasale-Crouch, J., & Song, Z. (2020). Teacher–child interaction quality and Chinese children’s academic and cognitive development: New perspectives from piecewise growth modeling. Early Childhood Research Quarterly, 51, 242–255. psyh. https://doi.org/10.1016/j.ecresq.2019.10.003	10	0		JH	2_2	1=observational measure	1_3	1=Zero Order	Correlation	.45	.05
Hu, B. Y., Fan, X., Wu, Y., LoCasale-Crouch, J., & Song, Z. (2020). Teacher–child interaction quality and Chinese children’s academic and cognitive development: New perspectives from piecewise growth modeling. Early Childhood Research Quarterly, 51, 242–255. psyh. https://doi.org/10.1016/j.ecresq.2019.10.003	11	0		JH	2_3	1=observational measure	1_1	1=Zero Order	Correlation	.21	.05
Hu, B. Y., Fan, X., Wu, Y., LoCasale-Crouch, J., & Song, Z. (2020). Teacher–child interaction quality and Chinese children’s academic and cognitive development: New perspectives from piecewise growth modeling. Early Childhood Research Quarterly, 51, 242–255. psyh. https://doi.org/10.1016/j.ecresq.2019.10.003	12	0		JH	2_3	1=observational measure	1_3	1=Zero Order	Correlation	-.1	n.s.
Hu, B. Y., Fan, X., Wu, Y., LoCasale-Crouch, J., & Song, Z. (2020). Teacher–child interaction quality and Chinese children’s academic and cognitive development: New perspectives from piecewise growth modeling. Early Childhood Research Quarterly, 51, 242–255. psyh. https://doi.org/10.1016/j.ecresq.2019.10.003	13	0		JH	3_1	1=observational measure	1_1	1=Zero Order	Correlation	.286	.05
Hu, B. Y., Fan, X., Wu, Y., LoCasale-Crouch, J., & Song, Z. (2020). Teacher–child interaction quality and Chinese children’s academic and cognitive development: New perspectives from piecewise growth modeling. Early Childhood Research Quarterly, 51, 242–255. psyh. https://doi.org/10.1016/j.ecresq.2019.10.003	14	0		JH	3_1	1=observational measure	1_3	1=Zero Order	Correlation	.303	.05
Hu, B. Y., Fan, X., Wu, Y., LoCasale-Crouch, J., & Song, Z. (2020). Teacher–child interaction quality and Chinese children’s academic and cognitive development: New perspectives from piecewise growth modeling. Early Childhood Research Quarterly, 51, 242–255. psyh. https://doi.org/10.1016/j.ecresq.2019.10.003	15	0		JH	3_2	1=observational measure	1_1	1=Zero Order	Correlation	.455	.05
Hu, B. Y., Fan, X., Wu, Y., LoCasale-Crouch, J., & Song, Z. (2020). Teacher–child interaction quality and Chinese children’s academic and cognitive development: New perspectives from piecewise growth modeling. Early Childhood Research Quarterly, 51, 242–255. psyh. https://doi.org/10.1016/j.ecresq.2019.10.003	16	0		JH	3_2	1=observational measure	1_3	1=Zero Order	Correlation	.423	.05
Hu, B. Y., Fan, X., Wu, Y., LoCasale-Crouch, J., & Song, Z. (2020). Teacher–child interaction quality and Chinese children’s academic and cognitive development: New perspectives from piecewise growth modeling. Early Childhood Research Quarterly, 51, 242–255. psyh. https://doi.org/10.1016/j.ecresq.2019.10.003	17	0		JH	3_3	1=observational measure	1_1	1=Zero Order	Correlation	.182	.05
Hu, B. Y., Fan, X., Wu, Y., LoCasale-Crouch, J., & Song, Z. (2020). Teacher–child interaction quality and Chinese children’s academic and cognitive development: New perspectives from piecewise growth modeling. Early Childhood Research Quarterly, 51, 242–255. psyh. https://doi.org/10.1016/j.ecresq.2019.10.003	18	0		JH	3_3	1=observational measure	1_3	1=Zero Order	Correlation	-.039	n.s
Hu, B. Y., Fan, X., Wu, Y., LoCasale-Crouch, J., & Song, Z. (2020). Teacher–child interaction quality and Chinese children’s academic and cognitive development: New perspectives from piecewise growth modeling. Early Childhood Research Quarterly, 51, 242–255. psyh. https://doi.org/10.1016/j.ecresq.2019.10.003	19	0		JH	1_1	1=observational measure	1_3	3=RegressCoeff	Piece-wise growth model	1.872	n.s.
Hu, B. Y., Fan, X., Wu, Y., LoCasale-Crouch, J., & Song, Z. (2020). Teacher–child interaction quality and Chinese children’s academic and cognitive development: New perspectives from piecewise growth modeling. Early Childhood Research Quarterly, 51, 242–255. psyh. https://doi.org/10.1016/j.ecresq.2019.10.003	20	0		JH	1_2	1=observational measure	1_3	3=RegressCoeff	Piece-wise growth model	4.908	n.s
Hu, B. Y., Fan, X., Wu, Y., LoCasale-Crouch, J., & Song, Z. (2020). Teacher–child interaction quality and Chinese children’s academic and cognitive development: New perspectives from piecewise growth modeling. Early Childhood Research Quarterly, 51, 242–255. psyh. https://doi.org/10.1016/j.ecresq.2019.10.003	21	0		JH	2_1	1=observational measure	1_3	3=RegressCoeff	Piece-wise growth model	7.15	.05
Hu, B. Y., Fan, X., Wu, Y., LoCasale-Crouch, J., & Song, Z. (2020). Teacher–child interaction quality and Chinese children’s academic and cognitive development: New perspectives from piecewise growth modeling. Early Childhood Research Quarterly, 51, 242–255. psyh. https://doi.org/10.1016/j.ecresq.2019.10.003	22	0		JH	2_2	1=observational measure	1_3	3=RegressCoeff	Piece-wise growth model	19.631	.05
Hu, B. Y., Fan, X., Wu, Y., LoCasale-Crouch, J., & Song, Z. (2020). Teacher–child interaction quality and Chinese children’s academic and cognitive development: New perspectives from piecewise growth modeling. Early Childhood Research Quarterly, 51, 242–255. psyh. https://doi.org/10.1016/j.ecresq.2019.10.003	23	0		JH	3_1	1=observational measure	1_3	3=RegressCoeff	Piece-wise growth model	-1.935	.05
Hu, B. Y., Fan, X., Wu, Y., LoCasale-Crouch, J., & Song, Z. (2020). Teacher–child interaction quality and Chinese children’s academic and cognitive development: New perspectives from piecewise growth modeling. Early Childhood Research Quarterly, 51, 242–255. psyh. https://doi.org/10.1016/j.ecresq.2019.10.003	24	0		JH	3_2	1=observational measure	1_3	3=RegressCoeff	Piece-wise growth model	-2.928	n.s.
Hu, B. Y., Fan, X., Wu, Z., LoCasale-Crouch, J., Yang, N., & Zhang, J. (2017). Teacher-child interactions and children’s cognitive and social skills in Chinese preschool classrooms. Children and Youth Services Review, 79, 78–86. https://doi.org/10.1016/j.childyouth.2017.05.028	1	0		JH	1_1	1=observational measure	3_3	3=RegressCoeff	HLM	.067	n.s.
Hu, B. Y., Fan, X., Wu, Z., LoCasale-Crouch, J., Yang, N., & Zhang, J. (2017). Teacher-child interactions and children’s cognitive and social skills in Chinese preschool classrooms. Children and Youth Services Review, 79, 78–86. https://doi.org/10.1016/j.childyouth.2017.05.028	2	0		JH	1_2	1=observational measure	3_3	3=RegressCoeff	HLM	4.151	n.s.
Hu, B. Y., Fan, X., Wu, Z., LoCasale-Crouch, J., Yang, N., & Zhang, J. (2017). Teacher-child interactions and children’s cognitive and social skills in Chinese preschool classrooms. Children and Youth Services Review, 79, 78–86. https://doi.org/10.1016/j.childyouth.2017.05.028	3	0		JH	1_3	1=observational measure	3_3	3=RegressCoeff	HLM	2.473	n.s.
Hu, B. Y., Fan, X., Wu, Z., LoCasale-Crouch, J., Yang, N., & Zhang, J. (2017). Teacher-child interactions and children’s cognitive and social skills in Chinese preschool classrooms. Children and Youth Services Review, 79, 78–86. https://doi.org/10.1016/j.childyouth.2017.05.028	4	0		JH	1_4	1=observational measure	3_3	3=RegressCoeff	HLM	.607	n.s.
Hu, B. Y., Fan, X., Wu, Z., LoCasale-Crouch, J., Yang, N., & Zhang, J. (2017). Teacher-child interactions and children’s cognitive and social skills in Chinese preschool classrooms. Children and Youth Services Review, 79, 78–86. https://doi.org/10.1016/j.childyouth.2017.05.028	5	0		JH	1_5	1=observational measure	3_3	3=RegressCoeff	HLM	2.818	n.s.
Hu, B. Y., Fan, X., Wu, Z., LoCasale-Crouch, J., Yang, N., & Zhang, J. (2017). Teacher-child interactions and children’s cognitive and social skills in Chinese preschool classrooms. Children and Youth Services Review, 79, 78–86. https://doi.org/10.1016/j.childyouth.2017.05.028	6	0		JH	2_1	1=observational measure	3_3	3=RegressCoeff	HLM	6.149	.05
Hu, B. Y., Fan, X., Wu, Z., LoCasale-Crouch, J., Yang, N., & Zhang, J. (2017). Teacher-child interactions and children’s cognitive and social skills in Chinese preschool classrooms. Children and Youth Services Review, 79, 78–86. https://doi.org/10.1016/j.childyouth.2017.05.028	7	0		JH	2_2	1=observational measure	3_3	3=RegressCoeff	HLM	13.329	.05
Hu, B. Y., Fan, X., Wu, Z., LoCasale-Crouch, J., Yang, N., & Zhang, J. (2017). Teacher-child interactions and children’s cognitive and social skills in Chinese preschool classrooms. Children and Youth Services Review, 79, 78–86. https://doi.org/10.1016/j.childyouth.2017.05.028	8	0		JH	2_3	1=observational measure	3_3	3=RegressCoeff	HLM	-1.372	n.s.
Hu, B. Y., Fan, X., Wu, Z., LoCasale-Crouch, J., Yang, N., & Zhang, J. (2017). Teacher-child interactions and children’s cognitive and social skills in Chinese preschool classrooms. Children and Youth Services Review, 79, 78–86. https://doi.org/10.1016/j.childyouth.2017.05.028	9	0		JH	2_4	1=observational measure	3_3	3=RegressCoeff	HLM	.18	n.s.
Hu, B. Y., Fan, X., Wu, Z., LoCasale-Crouch, J., Yang, N., & Zhang, J. (2017). Teacher-child interactions and children’s cognitive and social skills in Chinese preschool classrooms. Children and Youth Services Review, 79, 78–86. https://doi.org/10.1016/j.childyouth.2017.05.028	10	0		JH	2_5	1=observational measure	3_3	3=RegressCoeff	HLM	-1.579	n.s
Hu, B. Y., Fan, X., Wu, Z., LoCasale-Crouch, J., Yang, N., & Zhang, J. (2017). Teacher-child interactions and children’s cognitive and social skills in Chinese preschool classrooms. Children and Youth Services Review, 79, 78–86. https://doi.org/10.1016/j.childyouth.2017.05.028	11	0		JH	3_1	1=observational measure	3_3	3=RegressCoeff	HLM	-.726	n.s.
Hu, B. Y., Fan, X., Wu, Z., LoCasale-Crouch, J., Yang, N., & Zhang, J. (2017). Teacher-child interactions and children’s cognitive and social skills in Chinese preschool classrooms. Children and Youth Services Review, 79, 78–86. https://doi.org/10.1016/j.childyouth.2017.05.028	12	0		JH	3_2	1=observational measure	3_3	3=RegressCoeff	HLM	-2.112	n.s.
Hu, B. Y., Fan, X., Wu, Z., LoCasale-Crouch, J., Yang, N., & Zhang, J. (2017). Teacher-child interactions and children’s cognitive and social skills in Chinese preschool classrooms. Children and Youth Services Review, 79, 78–86. https://doi.org/10.1016/j.childyouth.2017.05.028	13	0		JH	3_3	1=observational measure	3_3	3=RegressCoeff	HLM	-2.934	.05
Hu, B. Y., Fan, X., Wu, Z., LoCasale-Crouch, J., Yang, N., & Zhang, J. (2017). Teacher-child interactions and children’s cognitive and social skills in Chinese preschool classrooms. Children and Youth Services Review, 79, 78–86. https://doi.org/10.1016/j.childyouth.2017.05.028	14	0		JH	3_4	1=observational measure	3_3	3=RegressCoeff	HLM	-1.284	n.s.
Hu, B. Y., Fan, X., Wu, Z., LoCasale-Crouch, J., Yang, N., & Zhang, J. (2017). Teacher-child interactions and children’s cognitive and social skills in Chinese preschool classrooms. Children and Youth Services Review, 79, 78–86. https://doi.org/10.1016/j.childyouth.2017.05.028	15	0		JH	3_5	1=observational measure	3_3	3=RegressCoeff	HLM	.8100000000000001	n.s.
Hu, B. Y., Teo, T., Wu, Z., & Nie, Y. (n.d.). Classroom quality and Chinese preschool Children’s approaches to learning. LEARNING AND INDIVIDUAL DIFFERENCES. Retrieved from http://proxy.library.nyu.edu/login?url=http://search.ebscohost.com/login.aspx?direct=true&db=edswss&AN=000397351100006&site=eds-live	1	0		JH	1_3	1=observational measure	3_3	3=RegressCoeff	HLM	.329	.05
Hu, B. Y., Teo, T., Wu, Z., & Nie, Y. (n.d.). Classroom quality and Chinese preschool Children’s approaches to learning. LEARNING AND INDIVIDUAL DIFFERENCES. Retrieved from http://proxy.library.nyu.edu/login?url=http://search.ebscohost.com/login.aspx?direct=true&db=edswss&AN=000397351100006&site=eds-live	2	0		JH	2_3	1=observational measure	3_3	3=RegressCoeff	HLM	-.064	n.s.
Hu, B. Y., Teo, T., Wu, Z., & Nie, Y. (n.d.). Classroom quality and Chinese preschool Children’s approaches to learning. LEARNING AND INDIVIDUAL DIFFERENCES. Retrieved from http://proxy.library.nyu.edu/login?url=http://search.ebscohost.com/login.aspx?direct=true&db=edswss&AN=000397351100006&site=eds-live	3	0		JH	3_3	1=observational measure	3_3	3=RegressCoeff	HLM	-.211	.05
Hu, B. Y., Wu, H., Curby, T. W., Wu, Z., & Zhang, X. (2018). Teacher–child interaction quality, attitudes toward reading, and literacy achievement of Chinese preschool children: Mediation and moderation analysis. Learning and Individual Differences, 68, 1–11. psyh. https://doi.org/10.1016/j.lindif.2018.09.004	1	0		JH	1_2	1=observational measure	1_1	1=Zero Order	Correlation	.355	.05
Hu, B. Y., Wu, H., Curby, T. W., Wu, Z., & Zhang, X. (2018). Teacher–child interaction quality, attitudes toward reading, and literacy achievement of Chinese preschool children: Mediation and moderation analysis. Learning and Individual Differences, 68, 1–11. psyh. https://doi.org/10.1016/j.lindif.2018.09.004	2	0		JH	1_2	1=observational measure	1_3	1=Zero Order	Correlation	.355	.05
Hu, B. Y., Wu, H., Curby, T. W., Wu, Z., & Zhang, X. (2018). Teacher–child interaction quality, attitudes toward reading, and literacy achievement of Chinese preschool children: Mediation and moderation analysis. Learning and Individual Differences, 68, 1–11. psyh. https://doi.org/10.1016/j.lindif.2018.09.004	3	0		JH	1_2	1=observational measure	3_3	1=Zero Order	Correlation	.355	.05
Hu, B. Y., Wu, H., Curby, T. W., Wu, Z., & Zhang, X. (2018). Teacher–child interaction quality, attitudes toward reading, and literacy achievement of Chinese preschool children: Mediation and moderation analysis. Learning and Individual Differences, 68, 1–11. psyh. https://doi.org/10.1016/j.lindif.2018.09.004	4	0		JH	2_2	1=observational measure	1_1	1=Zero Order	Correlation	.33	.05
Hu, B. Y., Wu, H., Curby, T. W., Wu, Z., & Zhang, X. (2018). Teacher–child interaction quality, attitudes toward reading, and literacy achievement of Chinese preschool children: Mediation and moderation analysis. Learning and Individual Differences, 68, 1–11. psyh. https://doi.org/10.1016/j.lindif.2018.09.004	5	0		JH	2_2	1=observational measure	1_3	1=Zero Order	Correlation	.31	.05
Hu, B. Y., Wu, H., Curby, T. W., Wu, Z., & Zhang, X. (2018). Teacher–child interaction quality, attitudes toward reading, and literacy achievement of Chinese preschool children: Mediation and moderation analysis. Learning and Individual Differences, 68, 1–11. psyh. https://doi.org/10.1016/j.lindif.2018.09.004	6	0		JH	2_2	1=observational measure	3_3	1=Zero Order	Correlation	.3	.05
Hu, B. Y., Wu, H., Curby, T. W., Wu, Z., & Zhang, X. (2018). Teacher–child interaction quality, attitudes toward reading, and literacy achievement of Chinese preschool children: Mediation and moderation analysis. Learning and Individual Differences, 68, 1–11. psyh. https://doi.org/10.1016/j.lindif.2018.09.004	7	0		JH	3_2	1=observational measure	1_1	1=Zero Order	Correlation	.335	.05
Hu, B. Y., Wu, H., Curby, T. W., Wu, Z., & Zhang, X. (2018). Teacher–child interaction quality, attitudes toward reading, and literacy achievement of Chinese preschool children: Mediation and moderation analysis. Learning and Individual Differences, 68, 1–11. psyh. https://doi.org/10.1016/j.lindif.2018.09.004	8	0		JH	3_2	1=observational measure	1_3	1=Zero Order	Correlation	.31	.05
Hu, B. Y., Wu, H., Curby, T. W., Wu, Z., & Zhang, X. (2018). Teacher–child interaction quality, attitudes toward reading, and literacy achievement of Chinese preschool children: Mediation and moderation analysis. Learning and Individual Differences, 68, 1–11. psyh. https://doi.org/10.1016/j.lindif.2018.09.004	9	0		JH	3_2	1=observational measure	3_3	1=Zero Order	Correlation	.36	.05
Hu, B. Y., Wu, H., Curby, T. W., Wu, Z., & Zhang, X. (2018). Teacher–child interaction quality, attitudes toward reading, and literacy achievement of Chinese preschool children: Mediation and moderation analysis. Learning and Individual Differences, 68, 1–11. psyh. https://doi.org/10.1016/j.lindif.2018.09.004	10	0		JH	1_2	1=observational measure	1_3	3=RegressCoeff	SEM (standardised)	3.2115	n.s.
Hu, B. Y., Wu, H., Curby, T. W., Wu, Z., & Zhang, X. (2018). Teacher–child interaction quality, attitudes toward reading, and literacy achievement of Chinese preschool children: Mediation and moderation analysis. Learning and Individual Differences, 68, 1–11. psyh. https://doi.org/10.1016/j.lindif.2018.09.004	11	0		JH	2_2	1=observational measure	1_3	3=RegressCoeff	SEM (standardised)	1.282	n.s.
Hu, B. Y., Wu, H., Curby, T. W., Wu, Z., & Zhang, X. (2018). Teacher–child interaction quality, attitudes toward reading, and literacy achievement of Chinese preschool children: Mediation and moderation analysis. Learning and Individual Differences, 68, 1–11. psyh. https://doi.org/10.1016/j.lindif.2018.09.004	12	0		JH	3_2	1=observational measure	1_3	3=RegressCoeff	SEM (standardised)	-.297	n.s.
Hu, B. Y., Zhou, Y., Chen, L., Fan, X., & Winsler, A. (2017). Preschool expenditures and Chinese children’s academic performance: The mediating effect of teacher-child interaction quality. Early Childhood Research Quarterly, 41, 37–49. https://doi.org/10.1016/j.ecresq.2017.05.002	1	0		ST	1_1	1=observational measure	1_1	1=Zero Order	correlation	.24	.05
Hu, B. Y., Zhou, Y., Chen, L., Fan, X., & Winsler, A. (2017). Preschool expenditures and Chinese children’s academic performance: The mediating effect of teacher-child interaction quality. Early Childhood Research Quarterly, 41, 37–49. https://doi.org/10.1016/j.ecresq.2017.05.002	2	0		ST	1_2	1=observational measure	1_1	1=Zero Order	correlation	.44	.05
Hu, B. Y., Zhou, Y., Chen, L., Fan, X., & Winsler, A. (2017). Preschool expenditures and Chinese children’s academic performance: The mediating effect of teacher-child interaction quality. Early Childhood Research Quarterly, 41, 37–49. https://doi.org/10.1016/j.ecresq.2017.05.002	3	0		ST	2_1	1=observational measure	1_1	1=Zero Order	correlation	.32	.05
Hu, B. Y., Zhou, Y., Chen, L., Fan, X., & Winsler, A. (2017). Preschool expenditures and Chinese children’s academic performance: The mediating effect of teacher-child interaction quality. Early Childhood Research Quarterly, 41, 37–49. https://doi.org/10.1016/j.ecresq.2017.05.002	4	0		ST	2_2	1=observational measure	1_1	1=Zero Order	correlation	.55	.05
Hu, B. Y., Zhou, Y., Chen, L., Fan, X., & Winsler, A. (2017). Preschool expenditures and Chinese children’s academic performance: The mediating effect of teacher-child interaction quality. Early Childhood Research Quarterly, 41, 37–49. https://doi.org/10.1016/j.ecresq.2017.05.002	5	0		ST	3_1	1=observational measure	1_1	1=Zero Order	correlation	.15	.05
Hu, B. Y., Zhou, Y., Chen, L., Fan, X., & Winsler, A. (2017). Preschool expenditures and Chinese children’s academic performance: The mediating effect of teacher-child interaction quality. Early Childhood Research Quarterly, 41, 37–49. https://doi.org/10.1016/j.ecresq.2017.05.002	6	0		ST	3_2	1=observational measure	1_1	1=Zero Order	correlation	.27	.05
Iruka, I. U., Curenton, S. M., Sims, J., Blitch, K. A., & Gardner, S. (2020). Factors associated with early school readiness profiles for Black girls. Early Childhood Research Quarterly, 51, 215–228. aph.	1	Preschool data used		JH/ST	1_1	2=self-report	1_1	1=Zero Order	Correlation	.09	n.s.
Iruka, I. U., Curenton, S. M., Sims, J., Blitch, K. A., & Gardner, S. (2020). Factors associated with early school readiness profiles for Black girls. Early Childhood Research Quarterly, 51, 215–228. aph.	2	Preschool data used		JH/ST	1_2	2=self-report	1_1	1=Zero Order	Correlation	.085	n.s.
Iruka, I. U., Curenton, S. M., Sims, J., Blitch, K. A., & Gardner, S. (2020). Factors associated with early school readiness profiles for Black girls. Early Childhood Research Quarterly, 51, 215–228. aph.	3	Preschool data used		JH/ST	1_3	2=self-report	1_1	1=Zero Order	Correlation	.43	.05
Iruka, I. U., Curenton, S. M., Sims, J., Blitch, K. A., & Gardner, S. (2020). Factors associated with early school readiness profiles for Black girls. Early Childhood Research Quarterly, 51, 215–228. aph.	4	Preschool data used		JH/ST	1_4	2=self-report	1_1	1=Zero Order	Correlation	-.5	.05
Iruka, I. U., Curenton, S. M., Sims, J., Blitch, K. A., & Gardner, S. (2020). Factors associated with early school readiness profiles for Black girls. Early Childhood Research Quarterly, 51, 215–228. aph.	5	Preschool data used		JH/ST	1_5	2=self-report	1_1	1=Zero Order	Correlation	.34	.05
Iruka, I. U., Curenton, S. M., Sims, J., Blitch, K. A., & Gardner, S. (2020). Factors associated with early school readiness profiles for Black girls. Early Childhood Research Quarterly, 51, 215–228. aph.	6	Preschool data used		JH/ST	1_6	2=self-report	1_1	1=Zero Order	Correlation	-.49	.05
Jeon, H.-J., Langill, C. C., Peterson, C. A., Luze, G. J., Carta, J. J., & Atwater, J. B. (2010). Children’s Individual Experiences in Early Care and Education: Relations with Overall Classroom Quality and Children’s School Readiness. Early Education and Development, 21(6), 912–939. Retrieved from http://proxy.library.nyu.edu/login?url=http://search.ebscohost.com/login.aspx?direct=true&db=eric&AN…	1	0		JH/ST	1_1	1=observational measure	3_3	1=Zero Order	Intercorrelation	.04	n.s.
Jeon, H.-J., Langill, C. C., Peterson, C. A., Luze, G. J., Carta, J. J., & Atwater, J. B. (2010). Children’s Individual Experiences in Early Care and Education: Relations with Overall Classroom Quality and Children’s School Readiness. Early Education and Development, 21(6), 912–939. Retrieved from http://proxy.library.nyu.edu/login?url=http://search.ebscohost.com/login.aspx?direct=true&db=eric&AN…	2	0		JH/ST	1_2	1=observational measure	3_3	1=Zero Order	Intercorrelation	.07	n.s.
Jeon, H.-J., Langill, C. C., Peterson, C. A., Luze, G. J., Carta, J. J., & Atwater, J. B. (2010). Children’s Individual Experiences in Early Care and Education: Relations with Overall Classroom Quality and Children’s School Readiness. Early Education and Development, 21(6), 912–939. Retrieved from http://proxy.library.nyu.edu/login?url=http://search.ebscohost.com/login.aspx?direct=true&db=eric&AN…	3	0		JH/ST	1_4	1=observational measure	3_3	1=Zero Order	Intercorrelation	.14	n.s.
Jeon, H.-J., Langill, C. C., Peterson, C. A., Luze, G. J., Carta, J. J., & Atwater, J. B. (2010). Children’s Individual Experiences in Early Care and Education: Relations with Overall Classroom Quality and Children’s School Readiness. Early Education and Development, 21(6), 912–939. Retrieved from http://proxy.library.nyu.edu/login?url=http://search.ebscohost.com/login.aspx?direct=true&db=eric&AN…	4	0		JH/ST	5_1	1=observational measure	3_3	1=Zero Order	Intercorrelation	.07	n.s.
Jeon, H.-J., Langill, C. C., Peterson, C. A., Luze, G. J., Carta, J. J., & Atwater, J. B. (2010). Children’s Individual Experiences in Early Care and Education: Relations with Overall Classroom Quality and Children’s School Readiness. Early Education and Development, 21(6), 912–939. Retrieved from http://proxy.library.nyu.edu/login?url=http://search.ebscohost.com/login.aspx?direct=true&db=eric&AN…	5	0		JH/ST	5_2	1=observational measure	3_3	1=Zero Order	Intercorrelation	.17	n.s.
Jeon, H.-J., Langill, C. C., Peterson, C. A., Luze, G. J., Carta, J. J., & Atwater, J. B. (2010). Children’s Individual Experiences in Early Care and Education: Relations with Overall Classroom Quality and Children’s School Readiness. Early Education and Development, 21(6), 912–939. Retrieved from http://proxy.library.nyu.edu/login?url=http://search.ebscohost.com/login.aspx?direct=true&db=eric&AN…	6	0		JH/ST	5_4	1=observational measure	3_3	1=Zero Order	Intercorrelation	.23	.05
Jeon, L., Buettner, C. K., & Snyder, A. R. (2014). Pathways from teacher depression and child-care quality to child behavioral problems. Journal of Consulting and Clinical Psychology, 82(2), 225–235. https://doi.org/10.1037/a0035720	1	0		ST	5_4	1=observational measure	4_4	3=RegressCoeff	Path Analysis	-.1	.05
Jeon, L., Buettner, C. K., & Snyder, A. R. (2014). Pathways from teacher depression and child-care quality to child behavioral problems. Journal of Consulting and Clinical Psychology, 82(2), 225–235. https://doi.org/10.1037/a0035720	2	0		ST	5_6	1=observational measure	4_4	3=RegressCoeff	Path Analysis	.08	n.s.
Jung, E. (2014). Examining differences in kindergarteners’ mathematics learning: A closer look at instruction, socioeconomic status, and race. The Journal of Educational Research, 107(6), 429–439. https://doi.org/10.1080/00220671.2013.833074	1	0		ST	2_2	2=self-report	1_3	3=RegressCoeff	HLM (unstandardized)	-.1776166666666667	n.s.
Jung, E., Zhang, Y., & Chiang, J. (2019). Teachers’ Mathematics Education and Readiness Beliefs, and Kindergarteners’ Mathematics Learning. International Journal of Education in Mathematics, Science and Technology, 7(2), 137–154. eric.	1	0		JH/ST	2_1	2=self-report	3_3	1=Zero Order	Correlation	-.006	n.s.
Jung, Y., Zuniga, S., Howes, C., Jeon, H.-J., Parrish, D., Quick, H., … Hauser, A. (2016). Improving Latino children’s early language and literacy development: key features of early childhood education within family literacy programmes. EARLY CHILD DEVELOPMENT AND CARE. Retrieved from http://proxy.library.nyu.edu/login?url=http://search.ebscohost.com/login.aspx?direct=true&db=edswss&AN=0003758496…	1	0		JH	1_2	1=observational measure	3_3	1=Zero Order	Correlation	-.14	n.s.
Jung, Y., Zuniga, S., Howes, C., Jeon, H.-J., Parrish, D., Quick, H., … Hauser, A. (2016). Improving Latino children’s early language and literacy development: key features of early childhood education within family literacy programmes. EARLY CHILD DEVELOPMENT AND CARE. Retrieved from http://proxy.library.nyu.edu/login?url=http://search.ebscohost.com/login.aspx?direct=true&db=edswss&AN=0003758496…	2	0		JH	1_3	1=observational measure	3_3	1=Zero Order	Correlation	.27	.05
Jung, Y., Zuniga, S., Howes, C., Jeon, H.-J., Parrish, D., Quick, H., … Hauser, A. (2016). Improving Latino children’s early language and literacy development: key features of early childhood education within family literacy programmes. EARLY CHILD DEVELOPMENT AND CARE. Retrieved from http://proxy.library.nyu.edu/login?url=http://search.ebscohost.com/login.aspx?direct=true&db=edswss&AN=0003758496…	3	0		JH	2_2	1=observational measure	3_3	1=Zero Order	Correlation	-.1633333333333333	.05
Jung, Y., Zuniga, S., Howes, C., Jeon, H.-J., Parrish, D., Quick, H., … Hauser, A. (2016). Improving Latino children’s early language and literacy development: key features of early childhood education within family literacy programmes. EARLY CHILD DEVELOPMENT AND CARE. Retrieved from http://proxy.library.nyu.edu/login?url=http://search.ebscohost.com/login.aspx?direct=true&db=edswss&AN=0003758496…	4	0		JH	2_3	1=observational measure	3_3	1=Zero Order	Correlation	.38	.05
Jung, Y., Zuniga, S., Howes, C., Jeon, H.-J., Parrish, D., Quick, H., … Hauser, A. (2016). Improving Latino children’s early language and literacy development: key features of early childhood education within family literacy programmes. EARLY CHILD DEVELOPMENT AND CARE. Retrieved from http://proxy.library.nyu.edu/login?url=http://search.ebscohost.com/login.aspx?direct=true&db=edswss&AN=0003758496…	5	0		JH	1_2	1=observational measure	3_3	3=RegressCoeff	MLM	.2933333333333333	n.s.
Jung, Y., Zuniga, S., Howes, C., Jeon, H.-J., Parrish, D., Quick, H., … Hauser, A. (2016). Improving Latino children’s early language and literacy development: key features of early childhood education within family literacy programmes. EARLY CHILD DEVELOPMENT AND CARE. Retrieved from http://proxy.library.nyu.edu/login?url=http://search.ebscohost.com/login.aspx?direct=true&db=edswss&AN=0003758496…	6	0		JH	2_2	1=observational measure	3_3	3=RegressCoeff	MLM	-1.54	n.s.
Kohl, K., Bihler, L.-M., Willard, J. A., Agache, A., & Leyendecker, B. (2019). Linking quantity and quality of early childhood education and care to children’s socio-emotional adjustment: A german cross-sectional study. Early Education and Development. psyh. https://doi.org/10.1080/10409289.2019.1650543	1	0		JH/ST	1_4	1=observational measure	4_4	3=RegressCoeff	Multiple regression	-.03	n.s.
Kohl, K., Bihler, L.-M., Willard, J. A., Agache, A., & Leyendecker, B. (2019). Linking quantity and quality of early childhood education and care to children’s socio-emotional adjustment: A german cross-sectional study. Early Education and Development. psyh. https://doi.org/10.1080/10409289.2019.1650543	2	0		JH/ST	1_5	1=observational measure	4_4	3=RegressCoeff	Multiple regression	.14	n.s.
Kohl, K., Bihler, L.-M., Willard, J. A., Agache, A., & Leyendecker, B. (2019). Linking quantity and quality of early childhood education and care to children’s socio-emotional adjustment: A german cross-sectional study. Early Education and Development. psyh. https://doi.org/10.1080/10409289.2019.1650543	3	0		JH/ST	1_6	1=observational measure	4_4	3=RegressCoeff	Multiple regression	-.08	n.s.
Kohl, K., Bihler, L.-M., Willard, J. A., Agache, A., & Leyendecker, B. (2019). Linking quantity and quality of early childhood education and care to children’s socio-emotional adjustment: A german cross-sectional study. Early Education and Development. psyh. https://doi.org/10.1080/10409289.2019.1650543	4	0		JH/ST	3_4	1=observational measure	4_4	3=RegressCoeff	Multiple regression	-.03	n.s.
Kohl, K., Bihler, L.-M., Willard, J. A., Agache, A., & Leyendecker, B. (2019). Linking quantity and quality of early childhood education and care to children’s socio-emotional adjustment: A german cross-sectional study. Early Education and Development. psyh. https://doi.org/10.1080/10409289.2019.1650543	5	0		JH/ST	3_5	1=observational measure	4_4	3=RegressCoeff	Multiple regression	-.07	n.s.
Kohl, K., Bihler, L.-M., Willard, J. A., Agache, A., & Leyendecker, B. (2019). Linking quantity and quality of early childhood education and care to children’s socio-emotional adjustment: A german cross-sectional study. Early Education and Development. psyh. https://doi.org/10.1080/10409289.2019.1650543	6	0		JH/ST	3_6	1=observational measure	4_4	3=RegressCoeff	Multiple regression	.11	n.s.
Kohl, K., Willard, J. A., Agache, A., Bihler, L.-M., & Leyendecker, B. (2019). Classroom Quality, Classroom Composition, and Age at Entry: Experiences in Early Childhood Education and Care and Single and Dual Language Learners’ German Vocabulary. AERA Open, 5(1). eric. http://search.ebscohost.com/login.aspx?direct=true&db=eric&AN=EJ1210500&site=ehost-live&scope=site	1	0		JH/ST	1_2	1=observational measure	4_4	3=RegressCoeff	MLM (unstandardised)	.85	n.s.
Kohl, K., Willard, J. A., Agache, A., Bihler, L.-M., & Leyendecker, B. (2019). Classroom Quality, Classroom Composition, and Age at Entry: Experiences in Early Childhood Education and Care and Single and Dual Language Learners’ German Vocabulary. AERA Open, 5(1). eric. http://search.ebscohost.com/login.aspx?direct=true&db=eric&AN=EJ1210500&site=ehost-live&scope=site	2	0		JH/ST	2_2	1=observational measure	4_4	3=RegressCoeff	MLM (unstandardised)	.24	n.s.
Kohl, K., Willard, J. A., Agache, A., Bihler, L.-M., & Leyendecker, B. (2019). Classroom Quality, Classroom Composition, and Age at Entry: Experiences in Early Childhood Education and Care and Single and Dual Language Learners’ German Vocabulary. AERA Open, 5(1). eric. http://search.ebscohost.com/login.aspx?direct=true&db=eric&AN=EJ1210500&site=ehost-live&scope=site	3	0		JH/ST	3_2	1=observational measure	4_4	3=RegressCoeff	MLM (unstandardised)	.74	n.s.
Kwon, K.-A., Jeon, S., Jeon, L., & Castle, S. (2019). The role of teachers’ depressive symptoms in classroom quality and child developmental outcomes in Early Head Start programs. Learning and Individual Differences, 74. psyh. https://doi.org/10.1016/j.lindif.2019.06.002	1	0		ST	1_2	1=observational measure	3_3	3=RegressCoeff	Three-level direct (unstandardized)	.87	n.s.
Kwon, K.-A., Jeon, S., Jeon, L., & Castle, S. (2019). The role of teachers’ depressive symptoms in classroom quality and child developmental outcomes in Early Head Start programs. Learning and Individual Differences, 74. psyh. https://doi.org/10.1016/j.lindif.2019.06.002	2	0		ST	1_4	1=observational measure	3_3	3=RegressCoeff	Three-level direct (unstandardized)	-.33	n.s.
Kwon, K.-A., Jeon, S., Jeon, L., & Castle, S. (2019). The role of teachers’ depressive symptoms in classroom quality and child developmental outcomes in Early Head Start programs. Learning and Individual Differences, 74. psyh. https://doi.org/10.1016/j.lindif.2019.06.002	3	0		ST	1_5	1=observational measure	3_3	3=RegressCoeff	Three-level direct (unstandardized)	.5566666667	n.s.
Kwon, K.-A., Jeon, S., Jeon, L., & Castle, S. (2019). The role of teachers’ depressive symptoms in classroom quality and child developmental outcomes in Early Head Start programs. Learning and Individual Differences, 74. psyh. https://doi.org/10.1016/j.lindif.2019.06.002	4	0		ST	2_2	1=observational measure	3_3	3=RegressCoeff	Three-level direct (unstandardized)	.6899999999999999	n.s.
Kwon, K.-A., Jeon, S., Jeon, L., & Castle, S. (2019). The role of teachers’ depressive symptoms in classroom quality and child developmental outcomes in Early Head Start programs. Learning and Individual Differences, 74. psyh. https://doi.org/10.1016/j.lindif.2019.06.002	5	0		ST	2_4	1=observational measure	3_3	3=RegressCoeff	Three-level direct (unstandardized)	-.205	n.s.
Kwon, K.-A., Jeon, S., Jeon, L., & Castle, S. (2019). The role of teachers’ depressive symptoms in classroom quality and child developmental outcomes in Early Head Start programs. Learning and Individual Differences, 74. psyh. https://doi.org/10.1016/j.lindif.2019.06.002	6	0		ST	2_5	1=observational measure	3_3	3=RegressCoeff	Three-level direct (unstandardized)	.63	.05
Leyva, D., Weiland, C., Barata, M., Yoshikawa, H., Snow, C., Treviño, E., & Rolla, A. (2015). Teacher-Child Interactions in Chile and Their Associations With Prekindergarten Outcomes. Child Development, 86(3), 781–799. https://doi.org/10.1111/cdev.12342	1	0		ST	1_1	1=observational measure	3_3	3=RegressCoeff	MLM (Quadratic)	.2	n.s.
Leyva, D., Weiland, C., Barata, M., Yoshikawa, H., Snow, C., Treviño, E., & Rolla, A. (2015). Teacher-Child Interactions in Chile and Their Associations With Prekindergarten Outcomes. Child Development, 86(3), 781–799. https://doi.org/10.1111/cdev.12342	2	0		ST	1_2	1=observational measure	3_3	3=RegressCoeff	MLM (Quadratic)	.3133333333333333	n.s.
Leyva, D., Weiland, C., Barata, M., Yoshikawa, H., Snow, C., Treviño, E., & Rolla, A. (2015). Teacher-Child Interactions in Chile and Their Associations With Prekindergarten Outcomes. Child Development, 86(3), 781–799. https://doi.org/10.1111/cdev.12342	3	0		ST	1_3	1=observational measure	3_3	3=RegressCoeff	MLM (Quadratic)	.085	n.s.
Leyva, D., Weiland, C., Barata, M., Yoshikawa, H., Snow, C., Treviño, E., & Rolla, A. (2015). Teacher-Child Interactions in Chile and Their Associations With Prekindergarten Outcomes. Child Development, 86(3), 781–799. https://doi.org/10.1111/cdev.12342	4	0		ST	2_1	1=observational measure	3_3	3=RegressCoeff	MLM (Quadratic)	.06	n.s.
Leyva, D., Weiland, C., Barata, M., Yoshikawa, H., Snow, C., Treviño, E., & Rolla, A. (2015). Teacher-Child Interactions in Chile and Their Associations With Prekindergarten Outcomes. Child Development, 86(3), 781–799. https://doi.org/10.1111/cdev.12342	5	0		ST	2_2	1=observational measure	3_3	3=RegressCoeff	MLM (Quadratic)	-.0466666666666667	n.s.
Leyva, D., Weiland, C., Barata, M., Yoshikawa, H., Snow, C., Treviño, E., & Rolla, A. (2015). Teacher-Child Interactions in Chile and Their Associations With Prekindergarten Outcomes. Child Development, 86(3), 781–799. https://doi.org/10.1111/cdev.12342	6	0		ST	2_3	1=observational measure	3_3	3=RegressCoeff	MLM (Quadratic)	-.1605	n.s.
Leyva, D., Weiland, C., Barata, M., Yoshikawa, H., Snow, C., Treviño, E., & Rolla, A. (2015). Teacher-Child Interactions in Chile and Their Associations With Prekindergarten Outcomes. Child Development, 86(3), 781–799. https://doi.org/10.1111/cdev.12342	7	0		ST	3_1	1=observational measure	3_3	3=RegressCoeff	MLM (Quadratic)	.42	.05
Leyva, D., Weiland, C., Barata, M., Yoshikawa, H., Snow, C., Treviño, E., & Rolla, A. (2015). Teacher-Child Interactions in Chile and Their Associations With Prekindergarten Outcomes. Child Development, 86(3), 781–799. https://doi.org/10.1111/cdev.12342	8	0		ST	3_2	1=observational measure	3_3	3=RegressCoeff	MLM (Quadratic)	.32	.05
Leyva, D., Weiland, C., Barata, M., Yoshikawa, H., Snow, C., Treviño, E., & Rolla, A. (2015). Teacher-Child Interactions in Chile and Their Associations With Prekindergarten Outcomes. Child Development, 86(3), 781–799. https://doi.org/10.1111/cdev.12342	9	0		ST	3_3	1=observational measure	3_3	3=RegressCoeff	MLM (Quadratic)	.1125	n.s.
Li, K., Pan, Y., Hu, B., Burchinal, M., De Marco, A., Fan, X., & Qin, J. (2016). Early childhood education quality and child outcomes in China: Evidence from Zhejiang Province. Early Childhood Research Quarterly, 36, 427–438. https://doi.org/10.1016/j.ecresq.2016.01.009	1	0		ST	2_1	1=observational measure	3_3	1=Zero Order	correlation	.22	.05
Li, K., Pan, Y., Hu, B., Burchinal, M., De Marco, A., Fan, X., & Qin, J. (2016). Early childhood education quality and child outcomes in China: Evidence from Zhejiang Province. Early Childhood Research Quarterly, 36, 427–438. https://doi.org/10.1016/j.ecresq.2016.01.009	2	0		ST	2_2	1=observational measure	3_3	1=Zero Order	correlation	.21	.05
Li, K., Pan, Y., Hu, B., Burchinal, M., De Marco, A., Fan, X., & Qin, J. (2016). Early childhood education quality and child outcomes in China: Evidence from Zhejiang Province. Early Childhood Research Quarterly, 36, 427–438. https://doi.org/10.1016/j.ecresq.2016.01.009	3	0		ST	2_5	1=observational measure	3_3	1=Zero Order	correlation	.225	.05
Li, K., Pan, Y., Hu, B., Burchinal, M., De Marco, A., Fan, X., & Qin, J. (2016). Early childhood education quality and child outcomes in China: Evidence from Zhejiang Province. Early Childhood Research Quarterly, 36, 427–438. https://doi.org/10.1016/j.ecresq.2016.01.009	4	0		ST	5_1	1=observational measure	3_3	1=Zero Order	correlation	.23	.05
Li, K., Pan, Y., Hu, B., Burchinal, M., De Marco, A., Fan, X., & Qin, J. (2016). Early childhood education quality and child outcomes in China: Evidence from Zhejiang Province. Early Childhood Research Quarterly, 36, 427–438. https://doi.org/10.1016/j.ecresq.2016.01.009	5	0		ST	5_2	1=observational measure	3_3	1=Zero Order	correlation	.23	.05
Li, K., Pan, Y., Hu, B., Burchinal, M., De Marco, A., Fan, X., & Qin, J. (2016). Early childhood education quality and child outcomes in China: Evidence from Zhejiang Province. Early Childhood Research Quarterly, 36, 427–438. https://doi.org/10.1016/j.ecresq.2016.01.009	6	0		ST	5_5	1=observational measure	3_3	1=Zero Order	correlation	.24	.05
Li, K., Pan, Y., Hu, B., Burchinal, M., De Marco, A., Fan, X., & Qin, J. (2016). Early childhood education quality and child outcomes in China: Evidence from Zhejiang Province. Early Childhood Research Quarterly, 36, 427–438. https://doi.org/10.1016/j.ecresq.2016.01.009	7	0		ST	2_1	1=observational measure	3_3	3=RegressCoeff	HLM (Unstandardized)	.385	.05
Li, K., Pan, Y., Hu, B., Burchinal, M., De Marco, A., Fan, X., & Qin, J. (2016). Early childhood education quality and child outcomes in China: Evidence from Zhejiang Province. Early Childhood Research Quarterly, 36, 427–438. https://doi.org/10.1016/j.ecresq.2016.01.009	8	0		ST	2_2	1=observational measure	3_3	3=RegressCoeff	HLM (Unstandardized)	.24	.05
Li, K., Pan, Y., Hu, B., Burchinal, M., De Marco, A., Fan, X., & Qin, J. (2016). Early childhood education quality and child outcomes in China: Evidence from Zhejiang Province. Early Childhood Research Quarterly, 36, 427–438. https://doi.org/10.1016/j.ecresq.2016.01.009	9	0		ST	2_5	1=observational measure	3_3	3=RegressCoeff	HLM (Unstandardized)	.195	n.s.
Limlingan, M. C., McWayne, C. M., Sanders, E. A., & López, M. L. (2020). Classroom Language Contexts as Predictors of Latinx Preschool Dual Language Learners’ School Readiness. American Educational Research Journal, 57(1), 339–370. eric.	1	FACES 2009		JH	1_2	1=observational measure	3_3	1=Zero Order	Correlation	.01	n.s.
Limlingan, M. C., McWayne, C. M., Sanders, E. A., & López, M. L. (2020). Classroom Language Contexts as Predictors of Latinx Preschool Dual Language Learners’ School Readiness. American Educational Research Journal, 57(1), 339–370. eric.	2	FACES 2009		JH	1_3	1=observational measure	3_3	1=Zero Order	Correlation	.07	.05
Limlingan, M. C., McWayne, C. M., Sanders, E. A., & López, M. L. (2020). Classroom Language Contexts as Predictors of Latinx Preschool Dual Language Learners’ School Readiness. American Educational Research Journal, 57(1), 339–370. eric.	3	FACES 2009		JH	1_2	1=observational measure	3_3	3=RegressCoeff	MLM	.51	n.s.
Limlingan, M. C., McWayne, C. M., Sanders, E. A., & López, M. L. (2020). Classroom Language Contexts as Predictors of Latinx Preschool Dual Language Learners’ School Readiness. American Educational Research Journal, 57(1), 339–370. eric.	4	FACES 2009		JH	1_3	1=observational measure	3_3	3=RegressCoeff	MLM	.2	n.s.
Lin, Y.-C., & Magnuson, K. A. (2018). Classroom quality and children’s academic skills in child care centers: Understanding the role of teacher qualifications. Early Childhood Research Quarterly, 42, 215–227. https://doi.org/10.1016/j.ecresq.2017.10.003	1	0		JH/ST	1_1	1=observational measure	2_3	1=Zero Order	Correlation	.16	.05
Lin, Y.-C., & Magnuson, K. A. (2018). Classroom quality and children’s academic skills in child care centers: Understanding the role of teacher qualifications. Early Childhood Research Quarterly, 42, 215–227. https://doi.org/10.1016/j.ecresq.2017.10.003	2	0		JH/ST	1_2	1=observational measure	2_3	1=Zero Order	Correlation	.13	.05
Lin, Y.-C., & Magnuson, K. A. (2018). Classroom quality and children’s academic skills in child care centers: Understanding the role of teacher qualifications. Early Childhood Research Quarterly, 42, 215–227. https://doi.org/10.1016/j.ecresq.2017.10.003	3	0		JH/ST	1_8	1=observational measure	2_3	1=Zero Order	Correlation	.2	.05
Lin, Y.-C., & Magnuson, K. A. (2018). Classroom quality and children’s academic skills in child care centers: Understanding the role of teacher qualifications. Early Childhood Research Quarterly, 42, 215–227. https://doi.org/10.1016/j.ecresq.2017.10.003	4	0		JH/ST	5_1	1=observational measure	2_3	1=Zero Order	Correlation	.14	.05
Lin, Y.-C., & Magnuson, K. A. (2018). Classroom quality and children’s academic skills in child care centers: Understanding the role of teacher qualifications. Early Childhood Research Quarterly, 42, 215–227. https://doi.org/10.1016/j.ecresq.2017.10.003	5	0		JH/ST	5_2	1=observational measure	2_3	1=Zero Order	Correlation	.11	.05
Lin, Y.-C., & Magnuson, K. A. (2018). Classroom quality and children’s academic skills in child care centers: Understanding the role of teacher qualifications. Early Childhood Research Quarterly, 42, 215–227. https://doi.org/10.1016/j.ecresq.2017.10.003	6	0		JH/ST	5_8	1=observational measure	2_3	1=Zero Order	Correlation	.17	.05
Lippard, C. N., La Paro, K. M., Rouse, H. L., & Crosby, D. A. (2018). A Closer Look at Teacher-Child Relationships and Classroom Emotional Context in Preschool. CHILD & YOUTH CARE FORUM, 47(1), 1–21. https://doi.org/10.1007/s10566-017-9414-1	1	0		JH	1_1	1=observational measure	1_1	3=RegressCoeff	MV	-.03	n.s.
Lippard, C. N., La Paro, K. M., Rouse, H. L., & Crosby, D. A. (2018). A Closer Look at Teacher-Child Relationships and Classroom Emotional Context in Preschool. CHILD & YOUTH CARE FORUM, 47(1), 1–21. https://doi.org/10.1007/s10566-017-9414-1	2	0		JH	1_2	1=observational measure	1_1	3=RegressCoeff	MV	-.05	n.s.
Lippard, C. N., La Paro, K. M., Rouse, H. L., & Crosby, D. A. (2018). A Closer Look at Teacher-Child Relationships and Classroom Emotional Context in Preschool. CHILD & YOUTH CARE FORUM, 47(1), 1–21. https://doi.org/10.1007/s10566-017-9414-1	3	0		JH	1_3	1=observational measure	1_1	3=RegressCoeff	MV	0	n.s.
Lippard, C. N., La Paro, K. M., Rouse, H. L., & Crosby, D. A. (2018). A Closer Look at Teacher-Child Relationships and Classroom Emotional Context in Preschool. CHILD & YOUTH CARE FORUM, 47(1), 1–21. https://doi.org/10.1007/s10566-017-9414-1	4	0		JH	1_4	1=observational measure	1_1	3=RegressCoeff	MV	0	n.s.
Lippard, C. N., La Paro, K. M., Rouse, H. L., & Crosby, D. A. (2018). A Closer Look at Teacher-Child Relationships and Classroom Emotional Context in Preschool. CHILD & YOUTH CARE FORUM, 47(1), 1–21. https://doi.org/10.1007/s10566-017-9414-1	5	0		JH	1_1	2=self-report	1_1	3=RegressCoeff	MV	.61	n.s.
Lippard, C. N., La Paro, K. M., Rouse, H. L., & Crosby, D. A. (2018). A Closer Look at Teacher-Child Relationships and Classroom Emotional Context in Preschool. CHILD & YOUTH CARE FORUM, 47(1), 1–21. https://doi.org/10.1007/s10566-017-9414-1	6	0		JH	1_2	2=self-report	1_1	3=RegressCoeff	MV	1.5	n.s.
Lippard, C. N., La Paro, K. M., Rouse, H. L., & Crosby, D. A. (2018). A Closer Look at Teacher-Child Relationships and Classroom Emotional Context in Preschool. CHILD & YOUTH CARE FORUM, 47(1), 1–21. https://doi.org/10.1007/s10566-017-9414-1	7	0		JH	1_3	2=self-report	1_1	3=RegressCoeff	MV	.41	.05
Lippard, C. N., La Paro, K. M., Rouse, H. L., & Crosby, D. A. (2018). A Closer Look at Teacher-Child Relationships and Classroom Emotional Context in Preschool. CHILD & YOUTH CARE FORUM, 47(1), 1–21. https://doi.org/10.1007/s10566-017-9414-1	8	0		JH	1_4	2=self-report	1_1	3=RegressCoeff	MV	-.26	.05
Lippard, C. N., La Paro, K. M., Rouse, H. L., & Crosby, D. A. (2018). A Closer Look at Teacher-Child Relationships and Classroom Emotional Context in Preschool. CHILD & YOUTH CARE FORUM, 47(1), 1–21. https://doi.org/10.1007/s10566-017-9414-1	9	0		JH	4_1	2=self-report	1_1	3=RegressCoeff	MV	-1.67	.05
Lippard, C. N., La Paro, K. M., Rouse, H. L., & Crosby, D. A. (2018). A Closer Look at Teacher-Child Relationships and Classroom Emotional Context in Preschool. CHILD & YOUTH CARE FORUM, 47(1), 1–21. https://doi.org/10.1007/s10566-017-9414-1	10	0		JH	4_2	2=self-report	1_1	3=RegressCoeff	MV	-2.72	.05
Lippard, C. N., La Paro, K. M., Rouse, H. L., & Crosby, D. A. (2018). A Closer Look at Teacher-Child Relationships and Classroom Emotional Context in Preschool. CHILD & YOUTH CARE FORUM, 47(1), 1–21. https://doi.org/10.1007/s10566-017-9414-1	11	0		JH	4_3	2=self-report	1_1	3=RegressCoeff	MV	-.59	.05
Lippard, C. N., La Paro, K. M., Rouse, H. L., & Crosby, D. A. (2018). A Closer Look at Teacher-Child Relationships and Classroom Emotional Context in Preschool. CHILD & YOUTH CARE FORUM, 47(1), 1–21. https://doi.org/10.1007/s10566-017-9414-1	12	0		JH	4_4	2=self-report	1_1	3=RegressCoeff	MV	1.23	.05
Logan, J., Piasta, S., Justice, L., Schatschneider, C., & Petrill, S. (2011). Children's attendance rates and quality of teacher-child interactions in at-risk preschool classrooms: Contribution to children's expressive language growth. Child & Youth Care Forum, 40(6), 457-477. Retrieved from http://proxy.library.nyu.edu/login?url=http://search.ebscohost.com/login.aspx?direct=true&db=sih&AN=674475…	1	Study 1: Average PQ across 2 timepoints		JH/ST	2_2	1=observational measure	3_3	3=RegressCoeff	HLM	.023	n.s.
Logan, J., Piasta, S., Justice, L., Schatschneider, C., & Petrill, S. (2011). Children's attendance rates and quality of teacher-child interactions in at-risk preschool classrooms: Contribution to children's expressive language growth. Child & Youth Care Forum, 40(6), 457-477. Retrieved from http://proxy.library.nyu.edu/login?url=http://search.ebscohost.com/login.aspx?direct=true&db=sih&AN=674475…	1	Study 2: Average PQ across 3 timepoints		JH/ST	2_2	1=observational measure	3_3	3=RegressCoeff	HLM	-1.607	n.s.
Lohndorf, R. T., Vermeer, H. J., Cárcamo, R. A., De la Harpe, C., & Mesman, J. (2019). Preschoolers’ problem behavior, prosocial behavior, and language ability in a Latin-American context: The roles of child executive functions and socialization environments. Early Childhood Research Quarterly, 48, 36–49. psyh. https://doi.org/10.1016/j.ecresq.2019.02.005	1	0		JH	5_2	1=observational measure	2_2	1=Zero Order	Correlation	-.02	n.s.
Lohndorf, R. T., Vermeer, H. J., Cárcamo, R. A., De la Harpe, C., & Mesman, J. (2019). Preschoolers’ problem behavior, prosocial behavior, and language ability in a Latin-American context: The roles of child executive functions and socialization environments. Early Childhood Research Quarterly, 48, 36–49. psyh. https://doi.org/10.1016/j.ecresq.2019.02.005	2	0		JH	5_3	1=observational measure	2_2	1=Zero Order	Correlation	-.04	n.s.
Lohndorf, R. T., Vermeer, H. J., Cárcamo, R. A., De la Harpe, C., & Mesman, J. (2019). Preschoolers’ problem behavior, prosocial behavior, and language ability in a Latin-American context: The roles of child executive functions and socialization environments. Early Childhood Research Quarterly, 48, 36–49. psyh. https://doi.org/10.1016/j.ecresq.2019.02.005	3	0		JH	5_5	1=observational measure	2_2	1=Zero Order	Correlation	-.1	n.s.
Lohndorf, R. T., Vermeer, H. J., Cárcamo, R. A., De la Harpe, C., & Mesman, J. (2019). Preschoolers’ problem behavior, prosocial behavior, and language ability in a Latin-American context: The roles of child executive functions and socialization environments. Early Childhood Research Quarterly, 48, 36–49. psyh. https://doi.org/10.1016/j.ecresq.2019.02.005	4	0		JH	5_2	1=observational measure	2_2	3=RegressCoeff	HMR	-.02	n.s.
Lohndorf, R. T., Vermeer, H. J., Cárcamo, R. A., De la Harpe, C., & Mesman, J. (2019). Preschoolers’ problem behavior, prosocial behavior, and language ability in a Latin-American context: The roles of child executive functions and socialization environments. Early Childhood Research Quarterly, 48, 36–49. psyh. https://doi.org/10.1016/j.ecresq.2019.02.005	5	0		JH	5_3	1=observational measure	2_2	3=RegressCoeff	HMR	-.04	n.s.
Lohndorf, R. T., Vermeer, H. J., Cárcamo, R. A., De la Harpe, C., & Mesman, J. (2019). Preschoolers’ problem behavior, prosocial behavior, and language ability in a Latin-American context: The roles of child executive functions and socialization environments. Early Childhood Research Quarterly, 48, 36–49. psyh. https://doi.org/10.1016/j.ecresq.2019.02.005	6	0		JH	5_5	1=observational measure	2_2	3=RegressCoeff	HMR	-.11	n.s.
Lowenstein, A. E., Friedman-Krauss, A. H., Raver, C. C., Jones, S. M., & Pess, R. A. (n.d.). School Climate, Teacher-Child Closeness, and Low-Income Children’s Academic Skills in Kindergarten. Journal of Educational and Developmental Psychology, 5(2), 89–108. https://doi.org/10.5539/jedp.v5n2p89	1	0		JH/ST	1_1	2=self-report	2_2	1=Zero Order	Correlation	.35	.05
Lowenstein, A. E., Friedman-Krauss, A. H., Raver, C. C., Jones, S. M., & Pess, R. A. (n.d.). School Climate, Teacher-Child Closeness, and Low-Income Children’s Academic Skills in Kindergarten. Journal of Educational and Developmental Psychology, 5(2), 89–108. https://doi.org/10.5539/jedp.v5n2p89	2	0		JH/ST	1_2	2=self-report	2_2	1=Zero Order	Correlation	.38	.05
Lowenstein, A. E., Friedman-Krauss, A. H., Raver, C. C., Jones, S. M., & Pess, R. A. (n.d.). School Climate, Teacher-Child Closeness, and Low-Income Children’s Academic Skills in Kindergarten. Journal of Educational and Developmental Psychology, 5(2), 89–108. https://doi.org/10.5539/jedp.v5n2p89	3	0		JH/ST	1_1	2=self-report	2_2	3=RegressCoeff	MLM (Unstandardized)	.05	.05
Lowenstein, A. E., Friedman-Krauss, A. H., Raver, C. C., Jones, S. M., & Pess, R. A. (n.d.). School Climate, Teacher-Child Closeness, and Low-Income Children’s Academic Skills in Kindergarten. Journal of Educational and Developmental Psychology, 5(2), 89–108. https://doi.org/10.5539/jedp.v5n2p89	4	0		JH/ST	1_2	2=self-report	2_2	3=RegressCoeff	MLM	.04	.05
Luchtel, M., Hughes, K., Luze, G., Bruna, K. R., & Peterson, C. (2010). A Comparison of Teacher-Rated Classroom Conduct, Social Skills, and Teacher-Child Relationship Quality between Preschool English Learners and Preschool English Speakers. NHSA Dialog, 13(2), 92–111. Retrieved from http://proxy.library.nyu.edu/login?url=https://search.proquest.com/docview/742873392?accountid=12768	1	0		JH	5_2	2=self-report	4_4	1=Zero Order	Correlation	.09	.05
Luchtel, M., Hughes, K., Luze, G., Bruna, K. R., & Peterson, C. (2010). A Comparison of Teacher-Rated Classroom Conduct, Social Skills, and Teacher-Child Relationship Quality between Preschool English Learners and Preschool English Speakers. NHSA Dialog, 13(2), 92–111. Retrieved from http://proxy.library.nyu.edu/login?url=https://search.proquest.com/docview/742873392?accountid=12768	2	0		JH	5_4	1=observational measure	4_4	1=Zero Order	correlation	-.06	n.s.
Maldonado‐Carreño, C., Yoshikawa, H., Escallón, E., Ponguta, L. A., Nieto, A. M., Kagan, S. L., ... & Motta, A. (2021). Measuring the quality of early childhood education: Associations with children’s development from a national study with the IMCEIC tool in Colombia. Child Development	1			JH	2_1	1=observational measure	3_3	3=RegressCoeff	HLM	5.59	.05
Maldonado‐Carreño, C., Yoshikawa, H., Escallón, E., Ponguta, L. A., Nieto, A. M., Kagan, S. L., ... & Motta, A. (2021). Measuring the quality of early childhood education: Associations with children’s development from a national study with the IMCEIC tool in Colombia. Child Development	2			JH	2_2	1=observational measure	3_3	3=RegressCoeff	HLM	3.89	.05
Maldonado‐Carreño, C., Yoshikawa, H., Escallón, E., Ponguta, L. A., Nieto, A. M., Kagan, S. L., ... & Motta, A. (2021). Measuring the quality of early childhood education: Associations with children’s development from a national study with the IMCEIC tool in Colombia. Child Development	3			JH	2_3	1=observational measure	3_3	3=RegressCoeff	HLM	6.22	.05
Maldonado‐Carreño, C., Yoshikawa, H., Escallón, E., Ponguta, L. A., Nieto, A. M., Kagan, S. L., ... & Motta, A. (2021). Measuring the quality of early childhood education: Associations with children’s development from a national study with the IMCEIC tool in Colombia. Child Development	4			JH	2_4	1=observational measure	3_3	3=RegressCoeff	HLM	-3.59	n.s
Maldonado‐Carreño, C., Yoshikawa, H., Escallón, E., Ponguta, L. A., Nieto, A. M., Kagan, S. L., ... & Motta, A. (2021). Measuring the quality of early childhood education: Associations with children’s development from a national study with the IMCEIC tool in Colombia. Child Development	5			JH	2_5	1=observational measure	3_3	3=RegressCoeff	HLM	6.055	.05
Maldonado‐Carreño, C., Yoshikawa, H., Escallón, E., Ponguta, L. A., Nieto, A. M., Kagan, S. L., ... & Motta, A. (2021). Measuring the quality of early childhood education: Associations with children’s development from a national study with the IMCEIC tool in Colombia. Child Development	6			JH	2_7	1=observational measure	3_3	3=RegressCoeff	HLM	6.03	.05
Malloy, C. (2019). Associations between Classroom Language Composition, Teacher Social-Emotional Support, and Dual Language Learning Preschoolers’ Social Behavior. Early Education and Development, 30(4), 439–455. eric.	1	0		JH	1_3	1=observational measure	3_3	1=Zero Order	Correlation	.09	n.s.
Malloy, C. (2019). Associations between Classroom Language Composition, Teacher Social-Emotional Support, and Dual Language Learning Preschoolers’ Social Behavior. Early Education and Development, 30(4), 439–455. eric.	2	0		JH	1_4	1=observational measure	3_3	1=Zero Order	Correlation	.07	n.s.
Malloy, C. (2019). Associations between Classroom Language Composition, Teacher Social-Emotional Support, and Dual Language Learning Preschoolers’ Social Behavior. Early Education and Development, 30(4), 439–455. eric.	3	0		JH	1_3	1=observational measure	3_3	3=RegressCoeff	Mixed Effects (Unstandardised)	2.32	.05
Malloy, C. (2019). Associations between Classroom Language Composition, Teacher Social-Emotional Support, and Dual Language Learning Preschoolers’ Social Behavior. Early Education and Development, 30(4), 439–455. eric.	4	0		JH	1_4	1=observational measure	3_3	3=RegressCoeff	Mixed Effects (Unstandardised)	-1.74	.05
McCormick, M. P., O’Connor, E. E., Cappella, E., & McClowry, S. G. (2013). Estimating Causal Effects of Teacher-Child Relationships on Reading and Math Achievement in a High-Risk Sample: A Multi-Level Propensity Score Matching Approach (p. 9). Society for Research on Educational Effectiveness. 2040 Sheridan Road, Evanston, IL 60208. Retrieved from http://proxy.library.nyu.edu/login?url=https://se…	1	Note: Only included baseline associations (T1) because T2 and T3 were post intervention		ST	5_1	2=self-report	2_2	1=Zero Order	correlation	.075	n.s.
McCormick, M. P., O’Connor, E. E., Cappella, E., & McClowry, S. G. (2013). Estimating Causal Effects of Teacher-Child Relationships on Reading and Math Achievement in a High-Risk Sample: A Multi-Level Propensity Score Matching Approach (p. 9). Society for Research on Educational Effectiveness. 2040 Sheridan Road, Evanston, IL 60208. Retrieved from http://proxy.library.nyu.edu/login?url=https://se…	2	Note: Only included baseline associations (T1) because T2 and T3 were post intervention		ST	5_2	2=self-report	2_2	1=Zero Order	correlation	.08	n.s.
McCormick, M. P., O’Connor, E. E., Cappella, E., & McClowry, S. G. (2013). Estimating Causal Effects of Teacher-Child Relationships on Reading and Math Achievement in a High-Risk Sample: A Multi-Level Propensity Score Matching Approach (p. 9). Society for Research on Educational Effectiveness. 2040 Sheridan Road, Evanston, IL 60208. Retrieved from http://proxy.library.nyu.edu/login?url=https://se…	3	Note: Only included baseline associations (T1) because T2 and T3 were post intervention		ST	5_4	2=self-report	2_2	1=Zero Order	correlation	-.16	n.s.
McCoy, D. C. ( 1 ), & Wolf, S. ( 2 ). (2018). Changes in classroom quality predict Ghanaian preschoolers’ gains in academic and social-emotional skills. Developmental Psychology, 54(8), 1582–1599. https://doi.org/10.1037/dev0000546	1	0		ST	1_1	1=observational measure	1_3	3=RegressCoeff	MLM	.0385	n.s.
McCoy, D. C. ( 1 ), & Wolf, S. ( 2 ). (2018). Changes in classroom quality predict Ghanaian preschoolers’ gains in academic and social-emotional skills. Developmental Psychology, 54(8), 1582–1599. https://doi.org/10.1037/dev0000546	2	0		ST	1_2	1=observational measure	1_3	3=RegressCoeff	MLM	.003	n.s.
McCoy, D. C. ( 1 ), & Wolf, S. ( 2 ). (2018). Changes in classroom quality predict Ghanaian preschoolers’ gains in academic and social-emotional skills. Developmental Psychology, 54(8), 1582–1599. https://doi.org/10.1037/dev0000546	3	0		ST	1_3	1=observational measure	1_3	3=RegressCoeff	MLM	.012	n.s.
McCoy, D. C. ( 1 ), & Wolf, S. ( 2 ). (2018). Changes in classroom quality predict Ghanaian preschoolers’ gains in academic and social-emotional skills. Developmental Psychology, 54(8), 1582–1599. https://doi.org/10.1037/dev0000546	4	0		ST	1_5	1=observational measure	1_3	3=RegressCoeff	MLM	.01	n.s.
McCoy, D. C. ( 1 ), & Wolf, S. ( 2 ). (2018). Changes in classroom quality predict Ghanaian preschoolers’ gains in academic and social-emotional skills. Developmental Psychology, 54(8), 1582–1599. https://doi.org/10.1037/dev0000546	5	0		ST	2_1	1=observational measure	1_3	3=RegressCoeff	MLM	.003	n.s.
McCoy, D. C. ( 1 ), & Wolf, S. ( 2 ). (2018). Changes in classroom quality predict Ghanaian preschoolers’ gains in academic and social-emotional skills. Developmental Psychology, 54(8), 1582–1599. https://doi.org/10.1037/dev0000546	6	0		ST	2_2	1=observational measure	1_3	3=RegressCoeff	MLM	.036	n.s.
McCoy, D. C. ( 1 ), & Wolf, S. ( 2 ). (2018). Changes in classroom quality predict Ghanaian preschoolers’ gains in academic and social-emotional skills. Developmental Psychology, 54(8), 1582–1599. https://doi.org/10.1037/dev0000546	7	0		ST	2_3	1=observational measure	1_3	3=RegressCoeff	MLM	.053	n.s.
McCoy, D. C. ( 1 ), & Wolf, S. ( 2 ). (2018). Changes in classroom quality predict Ghanaian preschoolers’ gains in academic and social-emotional skills. Developmental Psychology, 54(8), 1582–1599. https://doi.org/10.1037/dev0000546	8	0		ST	2_5	1=observational measure	1_3	3=RegressCoeff	MLM	.066	n.s.
McCoy, D. C., Connors, M. C., Morris, P. A., Yoshikawa, H., & Friedman-Krauss, A. H. (2015). Neighborhood Economic Disadvantage and Children’s Cognitive and Social-Emotional Development: Exploring Head Start Classroom Quality as a Mediating Mechanism. Early Childhood Research Quarterly, 32, 150–159. https://doi.org/10.1016/j.ecresq.2015.04.003	1	PQ1 effects insignificant, therefore excluded in final model		JH/ST	1_1	1=observational measure	3_3	1=Zero Order	Correlation	.06	.05
McCoy, D. C., Connors, M. C., Morris, P. A., Yoshikawa, H., & Friedman-Krauss, A. H. (2015). Neighborhood Economic Disadvantage and Children’s Cognitive and Social-Emotional Development: Exploring Head Start Classroom Quality as a Mediating Mechanism. Early Childhood Research Quarterly, 32, 150–159. https://doi.org/10.1016/j.ecresq.2015.04.003	2	PQ1 effects insignificant, therefore excluded in final model		JH/ST	1_2	1=observational measure	3_3	1=Zero Order	Correlation	.07	.05
McCoy, D. C., Connors, M. C., Morris, P. A., Yoshikawa, H., & Friedman-Krauss, A. H. (2015). Neighborhood Economic Disadvantage and Children’s Cognitive and Social-Emotional Development: Exploring Head Start Classroom Quality as a Mediating Mechanism. Early Childhood Research Quarterly, 32, 150–159. https://doi.org/10.1016/j.ecresq.2015.04.003	3	PQ1 effects insignificant, therefore excluded in final model		JH/ST	1_4	1=observational measure	3_3	1=Zero Order	Correlation	.02	n.s.
McCoy, D. C., Connors, M. C., Morris, P. A., Yoshikawa, H., & Friedman-Krauss, A. H. (2015). Neighborhood Economic Disadvantage and Children’s Cognitive and Social-Emotional Development: Exploring Head Start Classroom Quality as a Mediating Mechanism. Early Childhood Research Quarterly, 32, 150–159. https://doi.org/10.1016/j.ecresq.2015.04.003	4	PQ1 effects insignificant, therefore excluded in final model		JH/ST	4_1	1=observational measure	3_3	1=Zero Order	Correlation	-.08	.05
McCoy, D. C., Connors, M. C., Morris, P. A., Yoshikawa, H., & Friedman-Krauss, A. H. (2015). Neighborhood Economic Disadvantage and Children’s Cognitive and Social-Emotional Development: Exploring Head Start Classroom Quality as a Mediating Mechanism. Early Childhood Research Quarterly, 32, 150–159. https://doi.org/10.1016/j.ecresq.2015.04.003	5	PQ1 effects insignificant, therefore excluded in final model		JH/ST	4_2	1=observational measure	3_3	1=Zero Order	Correlation	-.08	.05
McCoy, D. C., Connors, M. C., Morris, P. A., Yoshikawa, H., & Friedman-Krauss, A. H. (2015). Neighborhood Economic Disadvantage and Children’s Cognitive and Social-Emotional Development: Exploring Head Start Classroom Quality as a Mediating Mechanism. Early Childhood Research Quarterly, 32, 150–159. https://doi.org/10.1016/j.ecresq.2015.04.003	6	PQ1 effects insignificant, therefore excluded in final model		JH/ST	4_3	1=observational measure	3_3	1=Zero Order	Correlation	.01	n.s.
McCoy, D. C., Connors, M. C., Morris, P. A., Yoshikawa, H., & Friedman-Krauss, A. H. (2015). Neighborhood Economic Disadvantage and Children’s Cognitive and Social-Emotional Development: Exploring Head Start Classroom Quality as a Mediating Mechanism. Early Childhood Research Quarterly, 32, 150–159. https://doi.org/10.1016/j.ecresq.2015.04.003	7	PQ1 effects insignificant, therefore excluded in final model		JH/ST	1_1	1=observational measure	3_3	3=RegressCoeff	MSEM	999	n.s.
McCoy, D. C., Connors, M. C., Morris, P. A., Yoshikawa, H., & Friedman-Krauss, A. H. (2015). Neighborhood Economic Disadvantage and Children’s Cognitive and Social-Emotional Development: Exploring Head Start Classroom Quality as a Mediating Mechanism. Early Childhood Research Quarterly, 32, 150–159. https://doi.org/10.1016/j.ecresq.2015.04.003	8	PQ1 effects insignificant, therefore excluded in final model		JH/ST	1_2	1=observational measure	3_3	3=RegressCoeff	SEM	999	n.s.
McCoy, D. C., Connors, M. C., Morris, P. A., Yoshikawa, H., & Friedman-Krauss, A. H. (2015). Neighborhood Economic Disadvantage and Children’s Cognitive and Social-Emotional Development: Exploring Head Start Classroom Quality as a Mediating Mechanism. Early Childhood Research Quarterly, 32, 150–159. https://doi.org/10.1016/j.ecresq.2015.04.003	9	PQ1 effects insignificant, therefore excluded in final model		JH/ST	1_4	1=observational measure	3_3	3=RegressCoeff	SEM	999	n.s.
McCoy, D. C., Connors, M. C., Morris, P. A., Yoshikawa, H., & Friedman-Krauss, A. H. (2015). Neighborhood Economic Disadvantage and Children’s Cognitive and Social-Emotional Development: Exploring Head Start Classroom Quality as a Mediating Mechanism. Early Childhood Research Quarterly, 32, 150–159. https://doi.org/10.1016/j.ecresq.2015.04.003	10	PQ1 effects insignificant, therefore excluded in final model		JH/ST	4_1	1=observational measure	3_3	3=RegressCoeff	SEM	999	n.s.
McCoy, D. C., Connors, M. C., Morris, P. A., Yoshikawa, H., & Friedman-Krauss, A. H. (2015). Neighborhood Economic Disadvantage and Children’s Cognitive and Social-Emotional Development: Exploring Head Start Classroom Quality as a Mediating Mechanism. Early Childhood Research Quarterly, 32, 150–159. https://doi.org/10.1016/j.ecresq.2015.04.003	11	PQ1 effects insignificant, therefore excluded in final model		JH/ST	4_2	1=observational measure	3_3	3=RegressCoeff	SEM	999	n.s.
McCoy, D. C., Connors, M. C., Morris, P. A., Yoshikawa, H., & Friedman-Krauss, A. H. (2015). Neighborhood Economic Disadvantage and Children’s Cognitive and Social-Emotional Development: Exploring Head Start Classroom Quality as a Mediating Mechanism. Early Childhood Research Quarterly, 32, 150–159. https://doi.org/10.1016/j.ecresq.2015.04.003	12	PQ1 effects insignificant, therefore excluded in final model		JH/ST	4_4	1=observational measure	3_3	3=RegressCoeff	SEM	.204	.05
McGinty, A. S., Justice, L. M., Piasta, S. B., Kaderavek, J., & Fan, X. (2012). Does context matter? Explicit print instruction during reading varies in its influence by child and classroom factors. Early Childhood Research Quarterly, 27(1), 77–89. https://doi.org/10.1016/j.ecresq.2011.05.002	1	Note: PQ averaged across fall and spring		ST	2_2	1=observational measure	3_3	3=RegressCoeff	HLM	.035	n.s.
McGinty, A. S., Justice, L. M., Piasta, S. B., Kaderavek, J., & Fan, X. (2012). Does context matter? Explicit print instruction during reading varies in its influence by child and classroom factors. Early Childhood Research Quarterly, 27(1), 77–89. https://doi.org/10.1016/j.ecresq.2011.05.002	2	Note: PQ averaged across fall and spring		ST	5_2	1=observational measure	3_3	3=RegressCoeff	HLM	.15	.05
Moen, A. L., Sheridan, S. M., Schumacher, R. E., & Cheng, K. C. (2019). Early Childhood Student-Teacher Relationships: What Is the Role of Classroom Climate for Children Who Are Disadvantaged? Early Childhood Education Journal, 47(3), 331–341. eric.	1	0		JH/ST	1_4	1=observational measure	3_3	3=RegressCoeff	Latent difference score analysis (standardized)	-.18	n.s.
Moen, A. L., Sheridan, S. M., Schumacher, R. E., & Cheng, K. C. (2019). Early Childhood Student-Teacher Relationships: What Is the Role of Classroom Climate for Children Who Are Disadvantaged? Early Childhood Education Journal, 47(3), 331–341. eric.	2	0		JH/ST	2_4	1=observational measure	3_3	3=RegressCoeff	Latent difference score analysis (standardized)	999	n.s.
Moen, A. L., Sheridan, S. M., Schumacher, R. E., & Cheng, K. C. (2019). Early Childhood Student-Teacher Relationships: What Is the Role of Classroom Climate for Children Who Are Disadvantaged? Early Childhood Education Journal, 47(3), 331–341. eric.	3	0		JH/ST	3_4	1=observational measure	3_3	3=RegressCoeff	Latent difference score analysis (standardized)	999	n.s.
Mohamed, A. H. H. (2018). Gender as a moderator of the association between teacher–child relationship and social skills in preschool. Early Child Development and Care, 188(12), 1711–1725. psyh. https://doi.org/10.1080/03004430.2016.1278371	1	0		ST	1_4	2=self-report	3_3	1=Zero Order	correlation	.075	n.s.
Mohamed, A. H. H. (2018). Gender as a moderator of the association between teacher–child relationship and social skills in preschool. Early Child Development and Care, 188(12), 1711–1725. psyh. https://doi.org/10.1080/03004430.2016.1278371	2	0		ST	1_5	2=self-report	3_3	1=Zero Order	correlation	.19	.05
Mohamed, A. H. H. (2018). Gender as a moderator of the association between teacher–child relationship and social skills in preschool. Early Child Development and Care, 188(12), 1711–1725. psyh. https://doi.org/10.1080/03004430.2016.1278371	3	0		ST	4_4	2=self-report	3_3	1=Zero Order	correlation	.33	.05
Mohamed, A. H. H. (2018). Gender as a moderator of the association between teacher–child relationship and social skills in preschool. Early Child Development and Care, 188(12), 1711–1725. psyh. https://doi.org/10.1080/03004430.2016.1278371	4	0		ST	4_5	2=self-report	3_3	1=Zero Order	correlation	-.13	.05
Mortensen, J. A., & Barnett, M. A. (2019). Intrusive parenting, teacher sensitivity, and negative emotionality on the development of emotion regulation in early head start toddlers. Infant Behavior & Development, 55, 10–21. https://doi.org/10.1016/j.infbeh.2019.01.004	1	0		ST	1_5	1=observational measure	4_4	1=Zero Order	correlation	-.04	n.s.
Mortensen, J. A., & Barnett, M. A. (2019). Intrusive parenting, teacher sensitivity, and negative emotionality on the development of emotion regulation in early head start toddlers. Infant Behavior & Development, 55, 10–21. https://doi.org/10.1016/j.infbeh.2019.01.004	2	0		ST	1_6	1=observational measure	4_4	1=Zero Order	correlation	.01	n.s.
Neuenschwander, R., Friedman-Krauss, A., Raver, C., & Blair, C. (2017). Teacher Stress Predicts Child Executive Function: Moderation by School Poverty. EARLY EDUCATION AND DEVELOPMENT. Retrieved from http://proxy.library.nyu.edu/login?url=http://search.ebscohost.com/login.aspx?direct=true&db=edswss&AN=000423293900007&site=eds-live	1	0		JH	1_3	1=observational measure	3_3	1=Zero Order	Intercorrelation	.36	.05
Neuenschwander, R., Friedman-Krauss, A., Raver, C., & Blair, C. (2017). Teacher Stress Predicts Child Executive Function: Moderation by School Poverty. EARLY EDUCATION AND DEVELOPMENT. Retrieved from http://proxy.library.nyu.edu/login?url=http://search.ebscohost.com/login.aspx?direct=true&db=edswss&AN=000423293900007&site=eds-live	2	0		JH	2_3	1=observational measure	3_3	1=Zero Order	Intercorrelation	.08	n.s.
Neuenschwander, R., Friedman-Krauss, A., Raver, C., & Blair, C. (2017). Teacher Stress Predicts Child Executive Function: Moderation by School Poverty. EARLY EDUCATION AND DEVELOPMENT. Retrieved from http://proxy.library.nyu.edu/login?url=http://search.ebscohost.com/login.aspx?direct=true&db=edswss&AN=000423293900007&site=eds-live	3	0		JH	3_3	1=observational measure	3_3	1=Zero Order	Intercorrelation	.31	.05
Neuenschwander, R., Friedman-Krauss, A., Raver, C., & Blair, C. (2017). Teacher Stress Predicts Child Executive Function: Moderation by School Poverty. EARLY EDUCATION AND DEVELOPMENT. Retrieved from http://proxy.library.nyu.edu/login?url=http://search.ebscohost.com/login.aspx?direct=true&db=edswss&AN=000423293900007&site=eds-live	4	0		JH	1_3	1=observational measure	3_3	3=RegressCoeff	MLM (stamdardised )	.2	n.s.
Neuenschwander, R., Friedman-Krauss, A., Raver, C., & Blair, C. (2017). Teacher Stress Predicts Child Executive Function: Moderation by School Poverty. EARLY EDUCATION AND DEVELOPMENT. Retrieved from http://proxy.library.nyu.edu/login?url=http://search.ebscohost.com/login.aspx?direct=true&db=edswss&AN=000423293900007&site=eds-live	5	0		JH	2_3	1=observational measure	3_3	3=RegressCoeff	MLM (stamdardised )	0	n.s.
Neuenschwander, R., Friedman-Krauss, A., Raver, C., & Blair, C. (2017). Teacher Stress Predicts Child Executive Function: Moderation by School Poverty. EARLY EDUCATION AND DEVELOPMENT. Retrieved from http://proxy.library.nyu.edu/login?url=http://search.ebscohost.com/login.aspx?direct=true&db=edswss&AN=000423293900007&site=eds-live	6	0		JH	3_3	1=observational measure	3_3	3=RegressCoeff	MLM (stamdardised )	.11	n.s.
Nguyen, T., Ansari, A., Pianta, R. C., Whittaker, J. V., Vitiello, V. E., & Ruzek, E. (2020). The classroom relational environment and children’s early development in preschool. Social Development. psyh. https://doi.org/10.1111/sode.12447	1	0		JH	1_1	2=self-report	3_3	1=Zero Order	Correlation	.06	.05
Nguyen, T., Ansari, A., Pianta, R. C., Whittaker, J. V., Vitiello, V. E., & Ruzek, E. (2020). The classroom relational environment and children’s early development in preschool. Social Development. psyh. https://doi.org/10.1111/sode.12447	2	0		JH	1_2	2=self-report	3_3	1=Zero Order	Correlation	.065	.05
Nguyen, T., Ansari, A., Pianta, R. C., Whittaker, J. V., Vitiello, V. E., & Ruzek, E. (2020). The classroom relational environment and children’s early development in preschool. Social Development. psyh. https://doi.org/10.1111/sode.12447	3	0		JH	1_3	2=self-report	3_3	1=Zero Order	Correlation	.08666666667	.05
Nguyen, T., Ansari, A., Pianta, R. C., Whittaker, J. V., Vitiello, V. E., & Ruzek, E. (2020). The classroom relational environment and children’s early development in preschool. Social Development. psyh. https://doi.org/10.1111/sode.12447	4	0		JH	1_4	2=self-report	3_3	1=Zero Order	Correlation	.01	n.s.
Nguyen, T., Ansari, A., Pianta, R. C., Whittaker, J. V., Vitiello, V. E., & Ruzek, E. (2020). The classroom relational environment and children’s early development in preschool. Social Development. psyh. https://doi.org/10.1111/sode.12447	5	0		JH	1_5	2=self-report	3_3	1=Zero Order	Correlation	.11	.05
Nguyen, T., Ansari, A., Pianta, R. C., Whittaker, J. V., Vitiello, V. E., & Ruzek, E. (2020). The classroom relational environment and children’s early development in preschool. Social Development. psyh. https://doi.org/10.1111/sode.12447	6	0		JH	1_6	2=self-report	3_3	1=Zero Order	Correlation	.04	.05
Nguyen, T., Ansari, A., Pianta, R. C., Whittaker, J. V., Vitiello, V. E., & Ruzek, E. (2020). The classroom relational environment and children’s early development in preschool. Social Development. psyh. https://doi.org/10.1111/sode.12447	7	0		JH	4_1	2=self-report	3_3	1=Zero Order	Correlation	-.02	n.s.
Nguyen, T., Ansari, A., Pianta, R. C., Whittaker, J. V., Vitiello, V. E., & Ruzek, E. (2020). The classroom relational environment and children’s early development in preschool. Social Development. psyh. https://doi.org/10.1111/sode.12447	8	0		JH	4_2	2=self-report	3_3	1=Zero Order	Correlation	-.03	n.s.
Nguyen, T., Ansari, A., Pianta, R. C., Whittaker, J. V., Vitiello, V. E., & Ruzek, E. (2020). The classroom relational environment and children’s early development in preschool. Social Development. psyh. https://doi.org/10.1111/sode.12447	9	0		JH	4_3	2=self-report	3_3	1=Zero Order	Correlation	-.09	.05
Nguyen, T., Ansari, A., Pianta, R. C., Whittaker, J. V., Vitiello, V. E., & Ruzek, E. (2020). The classroom relational environment and children’s early development in preschool. Social Development. psyh. https://doi.org/10.1111/sode.12447	10	0		JH	4_4	2=self-report	3_3	1=Zero Order	Correlation	.49	.05
Nguyen, T., Ansari, A., Pianta, R. C., Whittaker, J. V., Vitiello, V. E., & Ruzek, E. (2020). The classroom relational environment and children’s early development in preschool. Social Development. psyh. https://doi.org/10.1111/sode.12447	11	0		JH	4_5	2=self-report	3_3	1=Zero Order	Correlation	-.29	.05
Nguyen, T., Ansari, A., Pianta, R. C., Whittaker, J. V., Vitiello, V. E., & Ruzek, E. (2020). The classroom relational environment and children’s early development in preschool. Social Development. psyh. https://doi.org/10.1111/sode.12447	12	0		JH	4_6	2=self-report	3_3	1=Zero Order	Correlation	-.36	.05
Nguyen, T., Ansari, A., Pianta, R. C., Whittaker, J. V., Vitiello, V. E., & Ruzek, E. (2020). The classroom relational environment and children’s early development in preschool. Social Development. psyh. https://doi.org/10.1111/sode.12447	13	0		JH	5_1	1=observational measure	3_3	1=Zero Order	Correlation	.025	n.s.
Nguyen, T., Ansari, A., Pianta, R. C., Whittaker, J. V., Vitiello, V. E., & Ruzek, E. (2020). The classroom relational environment and children’s early development in preschool. Social Development. psyh. https://doi.org/10.1111/sode.12447	14	0		JH	5_2	1=observational measure	3_3	1=Zero Order	Correlation	.01	n.s.
Nguyen, T., Ansari, A., Pianta, R. C., Whittaker, J. V., Vitiello, V. E., & Ruzek, E. (2020). The classroom relational environment and children’s early development in preschool. Social Development. psyh. https://doi.org/10.1111/sode.12447	15	0		JH	5_3	1=observational measure	3_3	1=Zero Order	Correlation	-.005	n.s.
Nguyen, T., Ansari, A., Pianta, R. C., Whittaker, J. V., Vitiello, V. E., & Ruzek, E. (2020). The classroom relational environment and children’s early development in preschool. Social Development. psyh. https://doi.org/10.1111/sode.12447	16	0		JH	5_4	1=observational measure	3_3	1=Zero Order	Correlation	-.03	n.s.
Nguyen, T., Ansari, A., Pianta, R. C., Whittaker, J. V., Vitiello, V. E., & Ruzek, E. (2020). The classroom relational environment and children’s early development in preschool. Social Development. psyh. https://doi.org/10.1111/sode.12447	17	0		JH	5_5	1=observational measure	3_3	1=Zero Order	Correlation	.01	n.s.
Nguyen, T., Ansari, A., Pianta, R. C., Whittaker, J. V., Vitiello, V. E., & Ruzek, E. (2020). The classroom relational environment and children’s early development in preschool. Social Development. psyh. https://doi.org/10.1111/sode.12447	18	0		JH	5_6	1=observational measure	3_3	1=Zero Order	Correlation	.01	n.s.
Niklas, F., & Tayler, C. (2018). Room quality and composition matters: Children’s verbal and numeracy abilities in Australian early childhood settings. Learning and Instruction, 54, 114–124. https://doi.org/10.1016/j.learninstruc.2017.08.006	1	0		JH/ST	1_1	1=observational measure	2_2	3=RegressCoeff	HLM (unstandardized)	999	n.s.
Niklas, F., & Tayler, C. (2018). Room quality and composition matters: Children’s verbal and numeracy abilities in Australian early childhood settings. Learning and Instruction, 54, 114–124. https://doi.org/10.1016/j.learninstruc.2017.08.006	2	0		JH/ST	2_2	1=observational measure	2_2	3=RegressCoeff	HLM (unstandardized)	.77	.05
Niklas, F., & Tayler, C. (2018). Room quality and composition matters: Children’s verbal and numeracy abilities in Australian early childhood settings. Learning and Instruction, 54, 114–124. https://doi.org/10.1016/j.learninstruc.2017.08.006	3	0		JH/ST	3_1	1=observational measure	2_2	3=RegressCoeff	HLM (unstandardized)	999	n.s.
Niklas, F., & Tayler, C. (2018). Room quality and composition matters: Children’s verbal and numeracy abilities in Australian early childhood settings. Learning and Instruction, 54, 114–124. https://doi.org/10.1016/j.learninstruc.2017.08.006	4	0		JH/ST	5_1	1=observational measure	2_2	3=RegressCoeff	HLM (unstandardized)	999	n.s.
Niklas, F., & Tayler, C. (2018). Room quality and composition matters: Children’s verbal and numeracy abilities in Australian early childhood settings. Learning and Instruction, 54, 114–124. https://doi.org/10.1016/j.learninstruc.2017.08.006	5	0		JH/ST	3_1	1=observational measure	2_2	3=RegressCoeff	HLM (Unstandardized)	999	n.s.
Niklas, F., & Tayler, C. (2018). Room quality and composition matters: Children’s verbal and numeracy abilities in Australian early childhood settings. Learning and Instruction, 54, 114–124. https://doi.org/10.1016/j.learninstruc.2017.08.006	6	0		JH/ST	3_2	1=observational measure	2_2	3=RegressCoeff	HLM(unstandardized)	999	n.s.
Niklas, F., & Tayler, C. (2018). Room quality and composition matters: Children’s verbal and numeracy abilities in Australian early childhood settings. Learning and Instruction, 54, 114–124. https://doi.org/10.1016/j.learninstruc.2017.08.006	7	0		JH/ST	5_1	1=observational measure	2_2	3=RegressCoeff	HLM (unstandardized)	999	n.s.
Niklas, F., & Tayler, C. (2018). Room quality and composition matters: Children’s verbal and numeracy abilities in Australian early childhood settings. Learning and Instruction, 54, 114–124. https://doi.org/10.1016/j.learninstruc.2017.08.006	8	0		JH/ST	5_2	1=observational measure	2_2	3=RegressCoeff	HLM (unstandardized)	999	n.s.
Norling, M., Sandberg, A., & Almqvist, L. (n.d.). Engagement and emergent literacy practices in Swedish preschools. EUROPEAN EARLY CHILDHOOD EDUCATION RESEARCH JOURNAL. Retrieved from http://proxy.library.nyu.edu/login?url=http://search.ebscohost.com/login.aspx?direct=true&db=edswss&AN=000365605600004&site=eds-live	1	Child engagement measured at the class level		JH	1_3	1=observational measure	4_4	1=Zero Order	Correlation	.473	.05
Norling, M., Sandberg, A., & Almqvist, L. (n.d.). Engagement and emergent literacy practices in Swedish preschools. EUROPEAN EARLY CHILDHOOD EDUCATION RESEARCH JOURNAL. Retrieved from http://proxy.library.nyu.edu/login?url=http://search.ebscohost.com/login.aspx?direct=true&db=edswss&AN=000365605600004&site=eds-live	2	Child engagement measured at the class level		JH	2_3	1=observational measure	4_4	1=Zero Order	Correlation	.477	.05
Norling, M., Sandberg, A., & Almqvist, L. (n.d.). Engagement and emergent literacy practices in Swedish preschools. EUROPEAN EARLY CHILDHOOD EDUCATION RESEARCH JOURNAL. Retrieved from http://proxy.library.nyu.edu/login?url=http://search.ebscohost.com/login.aspx?direct=true&db=edswss&AN=000365605600004&site=eds-live	3	Child engagement measured at the class level		JH	3_3	1=observational measure	4_4	1=Zero Order	Correlation	.51	.05
Pakarinen, E., Kiuru, N., Lerkkanen, M.-K., Poikkeus, A.-M., Ahonen, T., & Nurmi, J.-E. (2011). Instructional support predicts children’s task avoidance in kindergarten. Early Childhood Research Quarterly, 26(3), 376–386. https://doi.org/10.1016/j.ecresq.2010.11.003	1	0		JH/ST	1_1	1=observational measure	3_3	1=Zero Order	Correlation	.21	n.s.
Pakarinen, E., Kiuru, N., Lerkkanen, M.-K., Poikkeus, A.-M., Ahonen, T., & Nurmi, J.-E. (2011). Instructional support predicts children’s task avoidance in kindergarten. Early Childhood Research Quarterly, 26(3), 376–386. https://doi.org/10.1016/j.ecresq.2010.11.003	2	0		JH/ST	2_1	1=observational measure	3_3	1=Zero Order	Correlation	.18	n.s.
Pakarinen, E., Kiuru, N., Lerkkanen, M.-K., Poikkeus, A.-M., Ahonen, T., & Nurmi, J.-E. (2011). Instructional support predicts children’s task avoidance in kindergarten. Early Childhood Research Quarterly, 26(3), 376–386. https://doi.org/10.1016/j.ecresq.2010.11.003	3	0		JH/ST	3_1	1=observational measure	3_3	1=Zero Order	Correlation	-.12	n.s.
Pakarinen, E., Kiuru, N., Lerkkanen, M.-K., Poikkeus, A.-M., Ahonen, T., & Nurmi, J.-E. (2011). Instructional support predicts children’s task avoidance in kindergarten. Early Childhood Research Quarterly, 26(3), 376–386. https://doi.org/10.1016/j.ecresq.2010.11.003	4	0		JH/ST	1_4	1=observational measure	3_3	1=Zero Order	Correlation	-.22	n.s.
Pakarinen, E., Kiuru, N., Lerkkanen, M.-K., Poikkeus, A.-M., Ahonen, T., & Nurmi, J.-E. (2011). Instructional support predicts children’s task avoidance in kindergarten. Early Childhood Research Quarterly, 26(3), 376–386. https://doi.org/10.1016/j.ecresq.2010.11.003	5	0		JH/ST	2_4	1=observational measure	3_3	1=Zero Order	Correlation	-.31	.05
Pakarinen, E., Kiuru, N., Lerkkanen, M.-K., Poikkeus, A.-M., Ahonen, T., & Nurmi, J.-E. (2011). Instructional support predicts children’s task avoidance in kindergarten. Early Childhood Research Quarterly, 26(3), 376–386. https://doi.org/10.1016/j.ecresq.2010.11.003	6	0		JH/ST	3_4	1=observational measure	3_3	1=Zero Order	Correlation	-.15	n.s.
Pakarinen, E., Kiuru, N., Lerkkanen, M.-K., Poikkeus, A.-M., Ahonen, T., & Nurmi, J.-E. (2011). Instructional support predicts children’s task avoidance in kindergarten. Early Childhood Research Quarterly, 26(3), 376–386. https://doi.org/10.1016/j.ecresq.2010.11.003	7	0		JH/ST	1_1	1=observational measure	3_3	3=RegressCoeff	MLM	999	n.s.
Pakarinen, E., Kiuru, N., Lerkkanen, M.-K., Poikkeus, A.-M., Ahonen, T., & Nurmi, J.-E. (2011). Instructional support predicts children’s task avoidance in kindergarten. Early Childhood Research Quarterly, 26(3), 376–386. https://doi.org/10.1016/j.ecresq.2010.11.003	8	0		JH/ST	1_4	1=observational measure	3_3	3=RegressCoeff	MLM	999	n.s.
Pakarinen, E., Kiuru, N., Lerkkanen, M.-K., Poikkeus, A.-M., Ahonen, T., & Nurmi, J.-E. (2011). Instructional support predicts children’s task avoidance in kindergarten. Early Childhood Research Quarterly, 26(3), 376–386. https://doi.org/10.1016/j.ecresq.2010.11.003	9	0		JH/ST	2_1	1=observational measure	3_3	3=RegressCoeff	MLM	999	n.s.
Pakarinen, E., Kiuru, N., Lerkkanen, M.-K., Poikkeus, A.-M., Ahonen, T., & Nurmi, J.-E. (2011). Instructional support predicts children’s task avoidance in kindergarten. Early Childhood Research Quarterly, 26(3), 376–386. https://doi.org/10.1016/j.ecresq.2010.11.003	10	0		JH/ST	2_4	1=observational measure	3_3	3=RegressCoeff	MLM	-.33	.05
Pakarinen, E., Kiuru, N., Lerkkanen, M.-K., Poikkeus, A.-M., Ahonen, T., & Nurmi, J.-E. (2011). Instructional support predicts children’s task avoidance in kindergarten. Early Childhood Research Quarterly, 26(3), 376–386. https://doi.org/10.1016/j.ecresq.2010.11.003	11	0		JH/ST	3_1	1=observational measure	3_3	3=RegressCoeff	MLM	999	n.s.
Pakarinen, E., Kiuru, N., Lerkkanen, M.-K., Poikkeus, A.-M., Ahonen, T., & Nurmi, J.-E. (2011). Instructional support predicts children’s task avoidance in kindergarten. Early Childhood Research Quarterly, 26(3), 376–386. https://doi.org/10.1016/j.ecresq.2010.11.003	12	0		JH/ST	3_4	1=observational measure	3_3	3=RegressCoeff	MLM	999	n.s.
Pakarinen, E., Kiuru, N., Lerkkanen, M.-K., Poikkeus, A.-M., Siekkinen, M., & Nurmi, J.-E. (2010). Classroom organization and teacher stress predict learning motivation in kindergarten children. European Journal of Psychology of Education, 25(3), 281–300. https://doi.org/10.1007/s10212-010-0025-6	1	0		ST	1_2	1=observational measure	3_3	1=Zero Order	correlation (between level)	.13	n.s.
Pakarinen, E., Kiuru, N., Lerkkanen, M.-K., Poikkeus, A.-M., Siekkinen, M., & Nurmi, J.-E. (2010). Classroom organization and teacher stress predict learning motivation in kindergarten children. European Journal of Psychology of Education, 25(3), 281–300. https://doi.org/10.1007/s10212-010-0025-6	2	0		ST	2_2	1=observational measure	3_3	1=Zero Order	correlation (between level)	.23	n.s.
Pakarinen, E., Kiuru, N., Lerkkanen, M.-K., Poikkeus, A.-M., Siekkinen, M., & Nurmi, J.-E. (2010). Classroom organization and teacher stress predict learning motivation in kindergarten children. European Journal of Psychology of Education, 25(3), 281–300. https://doi.org/10.1007/s10212-010-0025-6	3	0		ST	3_2	1=observational measure	3_3	1=Zero Order	correlation (between level)	.05	n.s.
Partee, A. M., Hamre, B. K., & Williford, A. P. (2019). Examining the role of preschool classrooms’ behavioral composition as a predictor of the quality of teacher–child interactions. Early Education and Development. psyh. https://doi.org/10.1080/10409289.2019.1694813	1	0		ST	1_4	1=observational measure	1_4	1=Zero Order	correlation	-.06	n.s.
Partee, A. M., Hamre, B. K., & Williford, A. P. (2019). Examining the role of preschool classrooms’ behavioral composition as a predictor of the quality of teacher–child interactions. Early Education and Development. psyh. https://doi.org/10.1080/10409289.2019.1694813	2	0		ST	2_4	1=observational measure	1_4	1=Zero Order	correlation	-.03	n.s.
Partee, A. M., Hamre, B. K., & Williford, A. P. (2019). Examining the role of preschool classrooms’ behavioral composition as a predictor of the quality of teacher–child interactions. Early Education and Development. psyh. https://doi.org/10.1080/10409289.2019.1694813	3	0		ST	3_4	1=observational measure	1_4	1=Zero Order	correlation	-.07	n.s.
Paschall, K. W., Gonzalez, H., Mortensen, J. A., Barnett, M. A., & Mastergeorge, A. M. (2015). Children’s negative emotionality moderates influence of parenting styles on preschool classroom adjustment. Journal of Applied Developmental Psychology, 39, 1–13. https://doi.org/10.1016/j.appdev.2015.04.009	1	0		ST	1_4	2=self-report	3_3	1=Zero Order	correlation	-.68	.05
Pentimonti, J. M., Justice, L. M., Yeomans-Maldonado, G., McGinty, A. S., Slocum, L., & O’Connell, A. (2017). Teachers’ use of high- and low-support scaffolding strategies to differentiate language instruction in high-risk/economically disadvantaged settings. Journal of Early Intervention, 39(2), 125–146. https://doi.org/10.1177/1053815117700865	1	0		JH	2_2	1=observational measure	1_1	1=Zero Order	Correlation	-.01	n.s.
Pentimonti, J. M., Justice, L. M., Yeomans-Maldonado, G., McGinty, A. S., Slocum, L., & O’Connell, A. (2017). Teachers’ use of high- and low-support scaffolding strategies to differentiate language instruction in high-risk/economically disadvantaged settings. Journal of Early Intervention, 39(2), 125–146. https://doi.org/10.1177/1053815117700865	2	0		JH	2_2	1=observational measure	1_2	1=Zero Order	Correlation	.07	n.s.
Pentimonti, J. M., Justice, L. M., Yeomans-Maldonado, G., McGinty, A. S., Slocum, L., & O’Connell, A. (2017). Teachers’ use of high- and low-support scaffolding strategies to differentiate language instruction in high-risk/economically disadvantaged settings. Journal of Early Intervention, 39(2), 125–146. https://doi.org/10.1177/1053815117700865	3	0		JH	2_2	1=observational measure	1_3	1=Zero Order	Correlation	.315	.05
Pentimonti, J. M., Justice, L. M., Yeomans-Maldonado, G., McGinty, A. S., Slocum, L., & O’Connell, A. (2017). Teachers’ use of high- and low-support scaffolding strategies to differentiate language instruction in high-risk/economically disadvantaged settings. Journal of Early Intervention, 39(2), 125–146. https://doi.org/10.1177/1053815117700865	4	0		JH	2_2	1=observational measure	3_3	1=Zero Order	Correlation	.265	.05
Pianta, R. C., Whittaker, J. E., Vitiello, V., Ruzek, E., Ansari, A., Hofkens, T., & DeCoster, J. (2020). Children’s school readiness skills across the pre-K year: Associations with teacher-student interactions, teacher practices, and exposure to academic content. Journal of Applied Developmental Psychology, 66. psyh. https://doi.org/10.1016/j.appdev.2019.101084	1	PQ measured averaged across multiple observation		ST	5_1	1=observational measure	3_3	3=RegressCoeff	MLM (Unstandardized)	1.565	.05
Pianta, R. C., Whittaker, J. E., Vitiello, V., Ruzek, E., Ansari, A., Hofkens, T., & DeCoster, J. (2020). Children’s school readiness skills across the pre-K year: Associations with teacher-student interactions, teacher practices, and exposure to academic content. Journal of Applied Developmental Psychology, 66. psyh. https://doi.org/10.1016/j.appdev.2019.101084	2	PQ measured averaged across multiple observation		ST	5_2	1=observational measure	3_3	3=RegressCoeff	MLM (Unstandardized)	.86	n.s.
Pianta, R. C., Whittaker, J. E., Vitiello, V., Ruzek, E., Ansari, A., Hofkens, T., & DeCoster, J. (2020). Children’s school readiness skills across the pre-K year: Associations with teacher-student interactions, teacher practices, and exposure to academic content. Journal of Applied Developmental Psychology, 66. psyh. https://doi.org/10.1016/j.appdev.2019.101084	3	PQ measured averaged across multiple observation		ST	5_3	1=observational measure	3_3	3=RegressCoeff	MLM (Unstandardized)	.28	n.s.
Pianta, R. C., Whittaker, J. E., Vitiello, V., Ruzek, E., Ansari, A., Hofkens, T., & DeCoster, J. (2020). Children’s school readiness skills across the pre-K year: Associations with teacher-student interactions, teacher practices, and exposure to academic content. Journal of Applied Developmental Psychology, 66. psyh. https://doi.org/10.1016/j.appdev.2019.101084	4	PQ measured averaged across multiple observation		ST	5_4	1=observational measure	3_3	3=RegressCoeff	MLM (Unstandardized)	-.055	n.s.
Pianta, R. C., Whittaker, J. E., Vitiello, V., Ruzek, E., Ansari, A., Hofkens, T., & DeCoster, J. (2020). Children’s school readiness skills across the pre-K year: Associations with teacher-student interactions, teacher practices, and exposure to academic content. Journal of Applied Developmental Psychology, 66. psyh. https://doi.org/10.1016/j.appdev.2019.101084	5	PQ measured averaged across multiple observation		ST	5_5	1=observational measure	3_3	3=RegressCoeff	MLM (Unstandardized)	.045	n.s.
Ponitz, C. C. (n.d.). Contexts of reading instruction: Implications for literacy skills and kindergarteners’ behavioral engagement. EARLY CHILDHOOD RESEARCH QUARTERLY. Retrieved from http://proxy.library.nyu.edu/login?url=http://search.ebscohost.com/login.aspx?direct=true&db=edswss&AN=000290010400002&site=eds-live	1	0		ST	2_2	1=observational measure	1_1	1=Zero Order	correlation	-.0625	n.s.
Ponitz, C. C. (n.d.). Contexts of reading instruction: Implications for literacy skills and kindergarteners’ behavioral engagement. EARLY CHILDHOOD RESEARCH QUARTERLY. Retrieved from http://proxy.library.nyu.edu/login?url=http://search.ebscohost.com/login.aspx?direct=true&db=edswss&AN=000290010400002&site=eds-live	2	0		ST	2_2	1=observational measure	1_3	1=Zero Order	correlation	-.025	n.s.
Ponitz, C. C. (n.d.). Contexts of reading instruction: Implications for literacy skills and kindergarteners’ behavioral engagement. EARLY CHILDHOOD RESEARCH QUARTERLY. Retrieved from http://proxy.library.nyu.edu/login?url=http://search.ebscohost.com/login.aspx?direct=true&db=edswss&AN=000290010400002&site=eds-live	3	0		ST	2_2	1=observational measure	1_3	3=RegressCoeff	HLM	.19	n.s.
Portilla, X. A., Ballard, P. J., Adler, N. E., Boyce, W. T., & Obradovic, J. (2014). An integrative view of school functioning: Transactions between self-regulation, school engagement, and teacher–child relationship quality. Child Development, 85(5), 1915–1931. https://doi.org/10.1111/cdev.12259	1	0		ST	1_4	2=self-report	1_1	1=Zero Order	correlation	-.14	.05
Portilla, X. A., Ballard, P. J., Adler, N. E., Boyce, W. T., & Obradovic, J. (2014). An integrative view of school functioning: Transactions between self-regulation, school engagement, and teacher–child relationship quality. Child Development, 85(5), 1915–1931. https://doi.org/10.1111/cdev.12259	2	0		ST	1_4	2=self-report	1_3	1=Zero Order	correlation	-.12	n.s.
Portilla, X. A., Ballard, P. J., Adler, N. E., Boyce, W. T., & Obradovic, J. (2014). An integrative view of school functioning: Transactions between self-regulation, school engagement, and teacher–child relationship quality. Child Development, 85(5), 1915–1931. https://doi.org/10.1111/cdev.12259	3	0		ST	1_4	2=self-report	3_3	1=Zero Order	correlation	-.11	n.s.
Portilla, X. A., Ballard, P. J., Adler, N. E., Boyce, W. T., & Obradovic, J. (2014). An integrative view of school functioning: Transactions between self-regulation, school engagement, and teacher–child relationship quality. Child Development, 85(5), 1915–1931. https://doi.org/10.1111/cdev.12259	4	0		ST	4_4	2=self-report	1_1	1=Zero Order	correlation	.57	.05
Portilla, X. A., Ballard, P. J., Adler, N. E., Boyce, W. T., & Obradovic, J. (2014). An integrative view of school functioning: Transactions between self-regulation, school engagement, and teacher–child relationship quality. Child Development, 85(5), 1915–1931. https://doi.org/10.1111/cdev.12259	5	0		ST	4_4	2=self-report	1_3	1=Zero Order	correlation	.48	.05
Portilla, X. A., Ballard, P. J., Adler, N. E., Boyce, W. T., & Obradovic, J. (2014). An integrative view of school functioning: Transactions between self-regulation, school engagement, and teacher–child relationship quality. Child Development, 85(5), 1915–1931. https://doi.org/10.1111/cdev.12259	6	0		ST	4_4	2=self-report	3_3	1=Zero Order	correlation	.62	.05
Portilla, X. A., Ballard, P. J., Adler, N. E., Boyce, W. T., & Obradovic, J. (2014). An integrative view of school functioning: Transactions between self-regulation, school engagement, and teacher–child relationship quality. Child Development, 85(5), 1915–1931. https://doi.org/10.1111/cdev.12259	7	0		ST	1_4	2=self-report	1_1	3=RegressCoeff	Standardized path coefficient	-.06	n.s.
Portilla, X. A., Ballard, P. J., Adler, N. E., Boyce, W. T., & Obradovic, J. (2014). An integrative view of school functioning: Transactions between self-regulation, school engagement, and teacher–child relationship quality. Child Development, 85(5), 1915–1931. https://doi.org/10.1111/cdev.12259	8	0		ST	1_4	2=self-report	3_3	3=RegressCoeff	Standardized path coefficient	-.105	n.s.
Portilla, X. A., Ballard, P. J., Adler, N. E., Boyce, W. T., & Obradovic, J. (2014). An integrative view of school functioning: Transactions between self-regulation, school engagement, and teacher–child relationship quality. Child Development, 85(5), 1915–1931. https://doi.org/10.1111/cdev.12259	9	0		ST	4_4	2=self-report	1_1	3=RegressCoeff	Standardized path coefficient	.602	.05
Portilla, X. A., Ballard, P. J., Adler, N. E., Boyce, W. T., & Obradovic, J. (2014). An integrative view of school functioning: Transactions between self-regulation, school engagement, and teacher–child relationship quality. Child Development, 85(5), 1915–1931. https://doi.org/10.1111/cdev.12259	10	0		ST	4_4	2=self-report	3_3	3=RegressCoeff	Standardized path coefficient	.424	.05
Powell, D. R., Son, S.-H., File, N., & San Juan, R. R. (2010). Parent-school relationships and children’s academic and social outcomes in public school pre-kindergarten. Journal of School Psychology, 48(4), 269–292. https://doi.org/10.1016/j.jsp.2010.03.002	1	0		JH/ST	1_2	1=observational measure	2_2	3=RegressCoeff	HLM	-.18	n.s.
Powell, D. R., Son, S.-H., File, N., & San Juan, R. R. (2010). Parent-school relationships and children’s academic and social outcomes in public school pre-kindergarten. Journal of School Psychology, 48(4), 269–292. https://doi.org/10.1016/j.jsp.2010.03.002	2	0		JH/ST	1_4	1=observational measure	2_2	3=RegressCoeff	HLM	-1.1	n.s.
Powell, D. R., Son, S.-H., File, N., & San Juan, R. R. (2010). Parent-school relationships and children’s academic and social outcomes in public school pre-kindergarten. Journal of School Psychology, 48(4), 269–292. https://doi.org/10.1016/j.jsp.2010.03.002	3	0		JH/ST	1_5	1=observational measure	2_2	3=RegressCoeff	HLM	5.66	n.s
Powell, D. R., Son, S.-H., File, N., & San Juan, R. R. (2010). Parent-school relationships and children’s academic and social outcomes in public school pre-kindergarten. Journal of School Psychology, 48(4), 269–292. https://doi.org/10.1016/j.jsp.2010.03.002	4	0		JH/ST	1_1	2=self-report	2_2	3=RegressCoeff	HLM	2.66	n.s.
Powell, D. R., Son, S.-H., File, N., & San Juan, R. R. (2010). Parent-school relationships and children’s academic and social outcomes in public school pre-kindergarten. Journal of School Psychology, 48(4), 269–292. https://doi.org/10.1016/j.jsp.2010.03.002	5	0		JH/ST	1_2	2=self-report	2_2	3=RegressCoeff	HLM	2.785	n.s.
Powell, D. R., Son, S.-H., File, N., & San Juan, R. R. (2010). Parent-school relationships and children’s academic and social outcomes in public school pre-kindergarten. Journal of School Psychology, 48(4), 269–292. https://doi.org/10.1016/j.jsp.2010.03.002	6	0		JH/ST	1_4	2=self-report	3_3	3=RegressCoeff	HLM	-4.28	n.s.
Powell, D. R., Son, S.-H., File, N., & San Juan, R. R. (2010). Parent-school relationships and children’s academic and social outcomes in public school pre-kindergarten. Journal of School Psychology, 48(4), 269–292. https://doi.org/10.1016/j.jsp.2010.03.002	7	0		JH/ST	1_5	2=self-report	3_3	3=RegressCoeff	HLM	3.14	n.s.
Qi, C. H., Zieher, A., Lee Van Horn, M., Bulotsky-Shearer, R., & Carta, J. (2019). Language skills, behaviour problems, and classroom emotional support among preschool children from low-income families. Early Child Development and Care. psyh. https://doi.org/10.1080/03004430.2019.1570504	1	0		JH	1_4	1=observational measure	1_1	3=RegressCoeff	MLM (standardised)	.2	n.s.
Raikes, A., Koziol, N., Davis, D., & Burton, A. (2020). Measuring quality of preprimary education in sub-Saharan Africa: Evaluation of the Measuring Early Learning Environments scale. Early Childhood Research Quarterly, 53, 571-585	1			JH	1_5	1=observational measure	3_3	3=RegressCoeff	MLE	-.1	n.s
Raikes, A., Koziol, N., Davis, D., & Burton, A. (2020). Measuring quality of preprimary education in sub-Saharan Africa: Evaluation of the Measuring Early Learning Environments scale. Early Childhood Research Quarterly, 53, 571-585	2			JH	1_8	1=observational measure	3_3	3=RegressCoeff	MLE	.09	n.s
Reid, J. L. 1. (2015). The racial and ethnic composition of pre-kindergarten classrooms and children's language development Retrieved from http://proxy.library.nyu.edu/login?url=http://search.ebscohost.com/login.aspx?direct=true&db=lgs&AN=111721094&site=eds-live	1	PQ1 effects insignificant, therefore excluded in final model		JH/ST	1_2	1=observational measure	3_3	3=RegressCoeff	HLM (Log-transformed, z-scored)	999	n.s.
Reid, J. L. 1. (2015). The racial and ethnic composition of pre-kindergarten classrooms and children's language development Retrieved from http://proxy.library.nyu.edu/login?url=http://search.ebscohost.com/login.aspx?direct=true&db=lgs&AN=111721094&site=eds-live	2	PQ1 effects insignificant, therefore excluded in final model		JH/ST	2_2	1=observational measure	3_3	3=RegressCoeff	HLM (Log-transformed, z-scored)	.05	.05
Reid, J. L., & Ready, D. D. (2013). High-Quality Preschool: The Socioeconomic Composition of Preschool Classrooms and Children’s Learning. Early Education and Development, 24(8), 1082–1111. Retrieved from http://proxy.library.nyu.edu/login?url=http://search.ebscohost.com/login.aspx?direct=true&db=eric&AN=EJ1023905&site=eds-live	1	0		ST	2_1	1=observational measure	1_3	3=RegressCoeff	HLM	.033	n.s.
Reid, J. L., & Ready, D. D. (2013). High-Quality Preschool: The Socioeconomic Composition of Preschool Classrooms and Children’s Learning. Early Education and Development, 24(8), 1082–1111. Retrieved from http://proxy.library.nyu.edu/login?url=http://search.ebscohost.com/login.aspx?direct=true&db=eric&AN=EJ1023905&site=eds-live	2	0		ST	2_2	1=observational measure	1_3	3=RegressCoeff	HLM	.046	.05
Reid, J. L., & Ready, D. D. (2013). High-Quality Preschool: The Socioeconomic Composition of Preschool Classrooms and Children’s Learning. Early Education and Development, 24(8), 1082–1111. Retrieved from http://proxy.library.nyu.edu/login?url=http://search.ebscohost.com/login.aspx?direct=true&db=eric&AN=EJ1023905&site=eds-live	3	0		ST	2_5	1=observational measure	1_3	3=RegressCoeff	HLM	.041	.05
Rhoad-Drogalis, A., Justice, L. M., Sawyer, B. E., & O’Connell, A. A. (2018). Teacher-child relationships and classroom-learning behaviours of children with developmental language disorders. International Journal of Language & Communication Disorders, 53(2), 324–338. https://doi.org/10.1111/1460-6984.12351	1	0		JH	1_3	2=self-report	2_2	1=Zero Order	Correlation	.31	.05
Rhoad-Drogalis, A., Justice, L. M., Sawyer, B. E., & O’Connell, A. A. (2018). Teacher-child relationships and classroom-learning behaviours of children with developmental language disorders. International Journal of Language & Communication Disorders, 53(2), 324–338. https://doi.org/10.1111/1460-6984.12351	2	0		JH	4_3	2=self-report	2_2	1=Zero Order	Correlation	-.6	.05
Rhoad-Drogalis, A., Justice, L. M., Sawyer, B. E., & O’Connell, A. A. (2018). Teacher-child relationships and classroom-learning behaviours of children with developmental language disorders. International Journal of Language & Communication Disorders, 53(2), 324–338. https://doi.org/10.1111/1460-6984.12351	3	0		JH	1_3	2=self-report	2_2	3=RegressCoeff	HLM (standardised)	.11	n.s.
Rhoad-Drogalis, A., Justice, L. M., Sawyer, B. E., & O’Connell, A. A. (2018). Teacher-child relationships and classroom-learning behaviours of children with developmental language disorders. International Journal of Language & Communication Disorders, 53(2), 324–338. https://doi.org/10.1111/1460-6984.12351	4	0		JH	4_3	2=self-report	2_2	3=RegressCoeff	HLM (standardised)	-.59	.05
Ribner, A. D. (2020). Executive function facilitates learning from math instruction in kindergarten: Evidence from the ECLS-K. Learning & Instruction, 65, N.PAG-N.PAG. aph.	1	0		JH/ST	2_1	2=self-report	3_3	1=Zero Order	Correlation	.03	.05
Ribner, A. D. (2020). Executive function facilitates learning from math instruction in kindergarten: Evidence from the ECLS-K. Learning & Instruction, 65, N.PAG-N.PAG. aph.	2	0		JH/ST	2_3	2=self-report	3_3	1=Zero Order	Correlation	-.04	.05
Roberts, A., LoCasale-Crouch, J., Hamre, B., & DeCoster, J. (n.d.). Exploring Teachers’ Depressive Symptoms, Interaction Quality, and Children’s Social-Emotional Development in Head Start. EARLY EDUCATION AND DEVELOPMENT. Retrieved from http://proxy.library.nyu.edu/login?url=http://search.ebscohost.com/login.aspx?direct=true&db=edswss&AN=000378822200004&site=eds-live	1	Note: Only Teacher Reported COs used.		ST	1_4	1=observational measure	3_3	1=Zero Order	correlation	.08	n.s.
Roberts, A., LoCasale-Crouch, J., Hamre, B., & DeCoster, J. (n.d.). Exploring Teachers’ Depressive Symptoms, Interaction Quality, and Children’s Social-Emotional Development in Head Start. EARLY EDUCATION AND DEVELOPMENT. Retrieved from http://proxy.library.nyu.edu/login?url=http://search.ebscohost.com/login.aspx?direct=true&db=edswss&AN=000378822200004&site=eds-live	2	Note: Only Teacher Reported COs used.		ST	1_5	1=observational measure	3_3	1=Zero Order	correlation	.08	n.s.
Rudasill, K. M., Hawley, L. R., LoCasale-Crouch, J., & Buhs, E. S. (2017). Child Temperamental Regulation and Classroom Quality in Head Start: Considering the Role of Cumulative Economic Risk. Journal of Educational Psychology, 109(1), 118–130. Retrieved from http://proxy.library.nyu.edu/login?url=http://search.ebscohost.com/login.aspx?direct=true&db=eric&AN=EJ1125532&site=eds-live	1	0		ST	1_1	1=observational measure	3_3	3=RegressCoeff	Regression Coefficient (Unstandardized)	-2.77	n.s.
Rudasill, K. M., Hawley, L. R., LoCasale-Crouch, J., & Buhs, E. S. (2017). Child Temperamental Regulation and Classroom Quality in Head Start: Considering the Role of Cumulative Economic Risk. Journal of Educational Psychology, 109(1), 118–130. Retrieved from http://proxy.library.nyu.edu/login?url=http://search.ebscohost.com/login.aspx?direct=true&db=eric&AN=EJ1125532&site=eds-live	2	0		ST	1_2	1=observational measure	3_3	3=RegressCoeff	Regression Coefficient (Unstandardized)	.26	n.s.
Rudasill, K. M., Hawley, L. R., LoCasale-Crouch, J., & Buhs, E. S. (2017). Child Temperamental Regulation and Classroom Quality in Head Start: Considering the Role of Cumulative Economic Risk. Journal of Educational Psychology, 109(1), 118–130. Retrieved from http://proxy.library.nyu.edu/login?url=http://search.ebscohost.com/login.aspx?direct=true&db=eric&AN=EJ1125532&site=eds-live	3	0		ST	2_1	1=observational measure	3_3	3=RegressCoeff	Regression Coefficient (Unstandardized)	.22	n.s.
Rudasill, K. M., Hawley, L. R., LoCasale-Crouch, J., & Buhs, E. S. (2017). Child Temperamental Regulation and Classroom Quality in Head Start: Considering the Role of Cumulative Economic Risk. Journal of Educational Psychology, 109(1), 118–130. Retrieved from http://proxy.library.nyu.edu/login?url=http://search.ebscohost.com/login.aspx?direct=true&db=eric&AN=EJ1125532&site=eds-live	4	0		ST	2_2	1=observational measure	3_3	3=RegressCoeff	Regression Coefficient (Unstandardized)	-.47	n.s.
Rudasill, K. M., Hawley, L. R., LoCasale-Crouch, J., & Buhs, E. S. (2017). Child Temperamental Regulation and Classroom Quality in Head Start: Considering the Role of Cumulative Economic Risk. Journal of Educational Psychology, 109(1), 118–130. Retrieved from http://proxy.library.nyu.edu/login?url=http://search.ebscohost.com/login.aspx?direct=true&db=eric&AN=EJ1125532&site=eds-live	5	0		ST	3_1	1=observational measure	3_3	3=RegressCoeff	Regression Coefficient (Unstandardized)	1.81	n.s.
Rudasill, K. M., Hawley, L. R., LoCasale-Crouch, J., & Buhs, E. S. (2017). Child Temperamental Regulation and Classroom Quality in Head Start: Considering the Role of Cumulative Economic Risk. Journal of Educational Psychology, 109(1), 118–130. Retrieved from http://proxy.library.nyu.edu/login?url=http://search.ebscohost.com/login.aspx?direct=true&db=eric&AN=EJ1125532&site=eds-live	6	0		ST	3_2	1=observational measure	3_3	3=RegressCoeff	Regression Coefficient	-1.25	n.s.
Sabol, T. J. ( 1 ), Bohlmann, N. L. ( 2 ), & Downer, J. T. ( 3 ). (2018). Low-Income Ethnically Diverse Children’s Engagement as a Predictor of School Readiness Above Preschool Classroom Quality. Child Development, 89(2), 556–576. https://doi.org/10.1111/cdev.12832	1	0		JH/ST	1_2	1=observational measure	2_3	1=Zero Order	correlation	.0225	n.s.
Sabol, T. J. ( 1 ), Bohlmann, N. L. ( 2 ), & Downer, J. T. ( 3 ). (2018). Low-Income Ethnically Diverse Children’s Engagement as a Predictor of School Readiness Above Preschool Classroom Quality. Child Development, 89(2), 556–576. https://doi.org/10.1111/cdev.12832	2	0		JH/ST	1_3	1=observational measure	2_3	1=Zero Order	correlation	.09	n.s.
Sabol, T. J. ( 1 ), Bohlmann, N. L. ( 2 ), & Downer, J. T. ( 3 ). (2018). Low-Income Ethnically Diverse Children’s Engagement as a Predictor of School Readiness Above Preschool Classroom Quality. Child Development, 89(2), 556–576. https://doi.org/10.1111/cdev.12832	3	0		JH/ST	1_5	1=observational measure	2_3	1=Zero Order	correlation	-.001	n.s
Sabol, T. J. ( 1 ), Bohlmann, N. L. ( 2 ), & Downer, J. T. ( 3 ). (2018). Low-Income Ethnically Diverse Children’s Engagement as a Predictor of School Readiness Above Preschool Classroom Quality. Child Development, 89(2), 556–576. https://doi.org/10.1111/cdev.12832	4	0		JH/ST	1_6	1=observational measure	2_3	1=Zero Order	correlation	-.02	n.s.
Sabol, T. J. ( 1 ), Bohlmann, N. L. ( 2 ), & Downer, J. T. ( 3 ). (2018). Low-Income Ethnically Diverse Children’s Engagement as a Predictor of School Readiness Above Preschool Classroom Quality. Child Development, 89(2), 556–576. https://doi.org/10.1111/cdev.12832	5	0		JH/ST	2_2	1=observational measure	2_3	1=Zero Order	correlation	.1025	n.s.
Sabol, T. J. ( 1 ), Bohlmann, N. L. ( 2 ), & Downer, J. T. ( 3 ). (2018). Low-Income Ethnically Diverse Children’s Engagement as a Predictor of School Readiness Above Preschool Classroom Quality. Child Development, 89(2), 556–576. https://doi.org/10.1111/cdev.12832	6	0		JH/ST	2_3	1=observational measure	2_3	1=Zero Order	correlation	.11	n.s.
Sabol, T. J. ( 1 ), Bohlmann, N. L. ( 2 ), & Downer, J. T. ( 3 ). (2018). Low-Income Ethnically Diverse Children’s Engagement as a Predictor of School Readiness Above Preschool Classroom Quality. Child Development, 89(2), 556–576. https://doi.org/10.1111/cdev.12832	7	0		JH/ST	2_5	1=observational measure	2_3	1=Zero Order	correlation	-.004	n.s.
Sabol, T. J. ( 1 ), Bohlmann, N. L. ( 2 ), & Downer, J. T. ( 3 ). (2018). Low-Income Ethnically Diverse Children’s Engagement as a Predictor of School Readiness Above Preschool Classroom Quality. Child Development, 89(2), 556–576. https://doi.org/10.1111/cdev.12832	8	0		JH/ST	2_6	1=observational measure	2_3	1=Zero Order	correlation	.03	n.s.
Sabol, T. J. ( 1 ), Bohlmann, N. L. ( 2 ), & Downer, J. T. ( 3 ). (2018). Low-Income Ethnically Diverse Children’s Engagement as a Predictor of School Readiness Above Preschool Classroom Quality. Child Development, 89(2), 556–576. https://doi.org/10.1111/cdev.12832	9	0		JH/ST	3_2	1=observational measure	2_3	1=Zero Order	correlation	.115	n.s.
Sabol, T. J. ( 1 ), Bohlmann, N. L. ( 2 ), & Downer, J. T. ( 3 ). (2018). Low-Income Ethnically Diverse Children’s Engagement as a Predictor of School Readiness Above Preschool Classroom Quality. Child Development, 89(2), 556–576. https://doi.org/10.1111/cdev.12832	10	0		JH/ST	3_3	1=observational measure	2_3	1=Zero Order	correlation	.23	.05
Sabol, T. J. ( 1 ), Bohlmann, N. L. ( 2 ), & Downer, J. T. ( 3 ). (2018). Low-Income Ethnically Diverse Children’s Engagement as a Predictor of School Readiness Above Preschool Classroom Quality. Child Development, 89(2), 556–576. https://doi.org/10.1111/cdev.12832	11	0		JH/ST	3_5	1=observational measure	2_3	1=Zero Order	correlation	.06	n.s.
Sabol, T. J. ( 1 ), Bohlmann, N. L. ( 2 ), & Downer, J. T. ( 3 ). (2018). Low-Income Ethnically Diverse Children’s Engagement as a Predictor of School Readiness Above Preschool Classroom Quality. Child Development, 89(2), 556–576. https://doi.org/10.1111/cdev.12832	12	0		JH/ST	3_6	1=observational measure	2_3	1=Zero Order	correlation	-.04	n.s.
Sabol, T. J. ( 1 ), Bohlmann, N. L. ( 2 ), & Downer, J. T. ( 3 ). (2018). Low-Income Ethnically Diverse Children’s Engagement as a Predictor of School Readiness Above Preschool Classroom Quality. Child Development, 89(2), 556–576. https://doi.org/10.1111/cdev.12832	13	0		JH/ST	1_2	1=observational measure	2_3	3=RegressCoeff	9999	-.06	n.s.
Sabol, T. J. ( 1 ), Bohlmann, N. L. ( 2 ), & Downer, J. T. ( 3 ). (2018). Low-Income Ethnically Diverse Children’s Engagement as a Predictor of School Readiness Above Preschool Classroom Quality. Child Development, 89(2), 556–576. https://doi.org/10.1111/cdev.12832	14	0		JH/ST	1_3	1=observational measure	2_3	3=RegressCoeff	9999	-.14	n.s.
Sabol, T. J. ( 1 ), Bohlmann, N. L. ( 2 ), & Downer, J. T. ( 3 ). (2018). Low-Income Ethnically Diverse Children’s Engagement as a Predictor of School Readiness Above Preschool Classroom Quality. Child Development, 89(2), 556–576. https://doi.org/10.1111/cdev.12832	15	0		JH/ST	1_5	1=observational measure	2_3	3=RegressCoeff	9999	-.15	n.s.
Sabol, T. J. ( 1 ), Bohlmann, N. L. ( 2 ), & Downer, J. T. ( 3 ). (2018). Low-Income Ethnically Diverse Children’s Engagement as a Predictor of School Readiness Above Preschool Classroom Quality. Child Development, 89(2), 556–576. https://doi.org/10.1111/cdev.12832	16	0		JH/ST	1_6	1=observational measure	2_3	3=RegressCoeff	9999	.03	n.s.
Sabol, T. J. ( 1 ), Bohlmann, N. L. ( 2 ), & Downer, J. T. ( 3 ). (2018). Low-Income Ethnically Diverse Children’s Engagement as a Predictor of School Readiness Above Preschool Classroom Quality. Child Development, 89(2), 556–576. https://doi.org/10.1111/cdev.12832	17	0		JH/ST	2_2	1=observational measure	2_3	3=RegressCoeff	9999	.1	n.s.
Sabol, T. J. ( 1 ), Bohlmann, N. L. ( 2 ), & Downer, J. T. ( 3 ). (2018). Low-Income Ethnically Diverse Children’s Engagement as a Predictor of School Readiness Above Preschool Classroom Quality. Child Development, 89(2), 556–576. https://doi.org/10.1111/cdev.12832	18	0		JH/ST	2_3	1=observational measure	2_3	3=RegressCoeff	9999	-.09	n.s.
Sabol, T. J. ( 1 ), Bohlmann, N. L. ( 2 ), & Downer, J. T. ( 3 ). (2018). Low-Income Ethnically Diverse Children’s Engagement as a Predictor of School Readiness Above Preschool Classroom Quality. Child Development, 89(2), 556–576. https://doi.org/10.1111/cdev.12832	19	0		JH/ST	2_5	1=observational measure	2_3	3=RegressCoeff	9999	-.12	n.s.
Sabol, T. J. ( 1 ), Bohlmann, N. L. ( 2 ), & Downer, J. T. ( 3 ). (2018). Low-Income Ethnically Diverse Children’s Engagement as a Predictor of School Readiness Above Preschool Classroom Quality. Child Development, 89(2), 556–576. https://doi.org/10.1111/cdev.12832	20	0		JH/ST	2_6	1=observational measure	2_3	3=RegressCoeff	9999	.12	n.s.
Sabol, T. J. ( 1 ), Bohlmann, N. L. ( 2 ), & Downer, J. T. ( 3 ). (2018). Low-Income Ethnically Diverse Children’s Engagement as a Predictor of School Readiness Above Preschool Classroom Quality. Child Development, 89(2), 556–576. https://doi.org/10.1111/cdev.12832	21	0		JH/ST	3_2	1=observational measure	2_3	3=RegressCoeff	9999	.02	n.s.
Sabol, T. J. ( 1 ), Bohlmann, N. L. ( 2 ), & Downer, J. T. ( 3 ). (2018). Low-Income Ethnically Diverse Children’s Engagement as a Predictor of School Readiness Above Preschool Classroom Quality. Child Development, 89(2), 556–576. https://doi.org/10.1111/cdev.12832	22	0		JH/ST	3_3	1=observational measure	2_3	3=RegressCoeff	9999	.32	.05
Sabol, T. J. ( 1 ), Bohlmann, N. L. ( 2 ), & Downer, J. T. ( 3 ). (2018). Low-Income Ethnically Diverse Children’s Engagement as a Predictor of School Readiness Above Preschool Classroom Quality. Child Development, 89(2), 556–576. https://doi.org/10.1111/cdev.12832	23	0		JH/ST	3_5	1=observational measure	2_3	3=RegressCoeff	9999	.19	n.s.
Sabol, T. J. ( 1 ), Bohlmann, N. L. ( 2 ), & Downer, J. T. ( 3 ). (2018). Low-Income Ethnically Diverse Children’s Engagement as a Predictor of School Readiness Above Preschool Classroom Quality. Child Development, 89(2), 556–576. https://doi.org/10.1111/cdev.12832	24	0		JH/ST	3_6	1=observational measure	2_3	3=RegressCoeff	9999	-.14	n.s.
Sabol, T. J., & Pianta, R. C. (2014). Do standard measures of preschool quality used in statewide policy predict school readiness? Education Finance and Policy, 9(2), 116-154. Retrieved from http://proxy.library.nyu.edu/login?url=http://search.ebscohost.com/login.aspx?direct=true&db=eric&AN=EJ1024259&site=eds-live http://dx.doi.org/10.1162/EDFP_a_00127	1	0		JH	5_1	1=observational measure	1_1	1=Zero Order	Correlation	.06	n.s.
Sabol, T. J., & Pianta, R. C. (2014). Do standard measures of preschool quality used in statewide policy predict school readiness? Education Finance and Policy, 9(2), 116-154. Retrieved from http://proxy.library.nyu.edu/login?url=http://search.ebscohost.com/login.aspx?direct=true&db=eric&AN=EJ1024259&site=eds-live http://dx.doi.org/10.1162/EDFP_a_00127	2	0		JH	5_2	1=observational measure	1_1	1=Zero Order	Correlation	.04	n.s.
Sabol, T. J., & Pianta, R. C. (2014). Do standard measures of preschool quality used in statewide policy predict school readiness? Education Finance and Policy, 9(2), 116-154. Retrieved from http://proxy.library.nyu.edu/login?url=http://search.ebscohost.com/login.aspx?direct=true&db=eric&AN=EJ1024259&site=eds-live http://dx.doi.org/10.1162/EDFP_a_00127	3	0		JH	5_4	1=observational measure	1_1	1=Zero Order	Correlation	-.03	n.s.
Sabol, T. J., & Pianta, R. C. (2014). Do standard measures of preschool quality used in statewide policy predict school readiness? Education Finance and Policy, 9(2), 116-154. Retrieved from http://proxy.library.nyu.edu/login?url=http://search.ebscohost.com/login.aspx?direct=true&db=eric&AN=EJ1024259&site=eds-live http://dx.doi.org/10.1162/EDFP_a_00127	4	0		JH	5_5	1=observational measure	1_1	1=Zero Order	Correlation	.11	.05
Sabol, T. J., Hong, S. L. S., Pianta, R. C., & Burchinal, M. R. (2013). Can rating pre-K programs predict children’s learning? Science. Sabol, T. J.: Institute for Policy Research, Northwestern University, Evanston, IL, US, 60208, terri.sabol@northwestern.edu: American Assn for the Advancement of Science. https://doi.org/10.1126/science.1233517. Supplementary materials here	1	0		JH	1_1	1=observational measure	3_3	3=RegressCoeff	MLM	.07	.05
Sabol, T. J., Hong, S. L. S., Pianta, R. C., & Burchinal, M. R. (2013). Can rating pre-K programs predict children’s learning? Science. Sabol, T. J.: Institute for Policy Research, Northwestern University, Evanston, IL, US, 60208, terri.sabol@northwestern.edu: American Assn for the Advancement of Science. https://doi.org/10.1126/science.1233517. Supplementary materials here	2	0		JH	1_2	1=observational measure	3_3	3=RegressCoeff	MLM	.06	.05
Sabol, T. J., Hong, S. L. S., Pianta, R. C., & Burchinal, M. R. (2013). Can rating pre-K programs predict children’s learning? Science. Sabol, T. J.: Institute for Policy Research, Northwestern University, Evanston, IL, US, 60208, terri.sabol@northwestern.edu: American Assn for the Advancement of Science. https://doi.org/10.1126/science.1233517. Supplementary materials here	3	0		JH	1_4	1=observational measure	3_3	3=RegressCoeff	MLM	-.03	n.s.
Sabol, T. J., Hong, S. L. S., Pianta, R. C., & Burchinal, M. R. (2013). Can rating pre-K programs predict children’s learning? Science. Sabol, T. J.: Institute for Policy Research, Northwestern University, Evanston, IL, US, 60208, terri.sabol@northwestern.edu: American Assn for the Advancement of Science. https://doi.org/10.1126/science.1233517. Supplementary materials here	4	0		JH	1_5	1=observational measure	3_3	3=RegressCoeff	MLM	.03	n.s.
Sabol, T. J., Hong, S. L. S., Pianta, R. C., & Burchinal, M. R. (2013). Can rating pre-K programs predict children’s learning? Science. Sabol, T. J.: Institute for Policy Research, Northwestern University, Evanston, IL, US, 60208, terri.sabol@northwestern.edu: American Assn for the Advancement of Science. https://doi.org/10.1126/science.1233517. Supplementary materials here	5	0		JH	5_1	1=observational measure	3_3	3=RegressCoeff	MLM	.09	.05
Sabol, T. J., Hong, S. L. S., Pianta, R. C., & Burchinal, M. R. (2013). Can rating pre-K programs predict children’s learning? Science. Sabol, T. J.: Institute for Policy Research, Northwestern University, Evanston, IL, US, 60208, terri.sabol@northwestern.edu: American Assn for the Advancement of Science. https://doi.org/10.1126/science.1233517. Supplementary materials here	6	0		JH	5_2	1=observational measure	3_3	3=RegressCoeff	MLM	.085	.05
Sabol, T. J., Hong, S. L. S., Pianta, R. C., & Burchinal, M. R. (2013). Can rating pre-K programs predict children’s learning? Science. Sabol, T. J.: Institute for Policy Research, Northwestern University, Evanston, IL, US, 60208, terri.sabol@northwestern.edu: American Assn for the Advancement of Science. https://doi.org/10.1126/science.1233517. Supplementary materials here	7	0		JH	5_4	1=observational measure	3_3	3=RegressCoeff	MLM	-.055	n.s.
Sabol, T. J., Hong, S. L. S., Pianta, R. C., & Burchinal, M. R. (2013). Can rating pre-K programs predict children’s learning? Science. Sabol, T. J.: Institute for Policy Research, Northwestern University, Evanston, IL, US, 60208, terri.sabol@northwestern.edu: American Assn for the Advancement of Science. https://doi.org/10.1126/science.1233517. Supplementary materials here	8	0		JH	5_5	1=observational measure	3_3	3=RegressCoeff	MLM	.08	.05
Schmerse, D. (2020). Preschool Quality Effects on Learning Behavior and Later Achievement in Germany: Moderation by Socioeconomic Status. Child Development. https://doi.org/10.1111/cdev.13357	1	0		JH	1_1	1=observational measure	1_1	1=Zero Order	Correlation	.11	.05
Schmerse, D. (2020). Preschool Quality Effects on Learning Behavior and Later Achievement in Germany: Moderation by Socioeconomic Status. Child Development. https://doi.org/10.1111/cdev.13357	2	0		JH	1_2	1=observational measure	1_1	1=Zero Order	Correlation	-.02	n.s.
Schmerse, D. (2020). Preschool Quality Effects on Learning Behavior and Later Achievement in Germany: Moderation by Socioeconomic Status. Child Development. https://doi.org/10.1111/cdev.13357	3	0		JH	1_5	1=observational measure	1_1	1=Zero Order	Correlation	.05	n.s.
Schmitt schmitt.143@osu.edu, M. B., Pentimonti jpentimonti@ehe.osu.edu, J. M. ., & Justice ljustice@ehe.osu.edu, L. M. . (2012). Teacher–child relationships, behavior regulation, and language gain among at-risk preschoolers. Journal of School Psychology, 50(5), 681–699. Retrieved from http://10.0.3.248/j.jsp.2012.04.003	1	0		JH	1_2	2=self-report	3_3	1=Zero Order	Correlation	.37	.05
Schmitt schmitt.143@osu.edu, M. B., Pentimonti jpentimonti@ehe.osu.edu, J. M. ., & Justice ljustice@ehe.osu.edu, L. M. . (2012). Teacher–child relationships, behavior regulation, and language gain among at-risk preschoolers. Journal of School Psychology, 50(5), 681–699. Retrieved from http://10.0.3.248/j.jsp.2012.04.003	2	0		JH	4_2	2=self-report	3_3	1=Zero Order	Correlation	-.02	n.s.
Schmitt, S. A., Duncan, R. J., Budrevich, A., & Korucu, I. (2019). Benefits of behavioral self-regulation in the context of high classroom quality for preschoolers’ mathematics. Early Education and Development. psyh. https://doi.org/10.1080/10409289.2019.1660555	1	0		JH/ST	1_1	1=observational measure	3_3	1=Zero Order	Correlation	.07	n.s.
Schmitt, S. A., Duncan, R. J., Budrevich, A., & Korucu, I. (2019). Benefits of behavioral self-regulation in the context of high classroom quality for preschoolers’ mathematics. Early Education and Development. psyh. https://doi.org/10.1080/10409289.2019.1660555	2	0		JH/ST	1_2	1=observational measure	3_3	1=Zero Order	Correlation	-.09	n.s.
Schmitt, S. A., Duncan, R. J., Budrevich, A., & Korucu, I. (2019). Benefits of behavioral self-regulation in the context of high classroom quality for preschoolers’ mathematics. Early Education and Development. psyh. https://doi.org/10.1080/10409289.2019.1660555	3	0		JH/ST	1_3	1=observational measure	3_3	1=Zero Order	Correlation	.11	n.s.
Schmitt, S. A., Duncan, R. J., Budrevich, A., & Korucu, I. (2019). Benefits of behavioral self-regulation in the context of high classroom quality for preschoolers’ mathematics. Early Education and Development. psyh. https://doi.org/10.1080/10409289.2019.1660555	4	0		JH/ST	2_1	1=observational measure	3_3	1=Zero Order	Correlation	.02	n.s.
Schmitt, S. A., Duncan, R. J., Budrevich, A., & Korucu, I. (2019). Benefits of behavioral self-regulation in the context of high classroom quality for preschoolers’ mathematics. Early Education and Development. psyh. https://doi.org/10.1080/10409289.2019.1660555	5	0		JH/ST	2_2	1=observational measure	3_3	1=Zero Order	Correlation	-.145	n.s.
Schmitt, S. A., Duncan, R. J., Budrevich, A., & Korucu, I. (2019). Benefits of behavioral self-regulation in the context of high classroom quality for preschoolers’ mathematics. Early Education and Development. psyh. https://doi.org/10.1080/10409289.2019.1660555	6	0		JH/ST	2_3	1=observational measure	3_3	1=Zero Order	Correlation	-.02	n.s.
Schmitt, S. A., Duncan, R. J., Budrevich, A., & Korucu, I. (2019). Benefits of behavioral self-regulation in the context of high classroom quality for preschoolers’ mathematics. Early Education and Development. psyh. https://doi.org/10.1080/10409289.2019.1660555	7	0		JH/ST	3_1	1=observational measure	3_3	1=Zero Order	Correlation	-.02	n.s.
Schmitt, S. A., Duncan, R. J., Budrevich, A., & Korucu, I. (2019). Benefits of behavioral self-regulation in the context of high classroom quality for preschoolers’ mathematics. Early Education and Development. psyh. https://doi.org/10.1080/10409289.2019.1660555	8	0		JH/ST	3_2	1=observational measure	3_3	1=Zero Order	Correlation	-.105	n.s.
Schmitt, S. A., Duncan, R. J., Budrevich, A., & Korucu, I. (2019). Benefits of behavioral self-regulation in the context of high classroom quality for preschoolers’ mathematics. Early Education and Development. psyh. https://doi.org/10.1080/10409289.2019.1660555	9	0		JH/ST	3_3	1=observational measure	3_3	1=Zero Order	Correlation	.13	n.s.
Schmitt, S. A., Duncan, R. J., Budrevich, A., & Korucu, I. (2019). Benefits of behavioral self-regulation in the context of high classroom quality for preschoolers’ mathematics. Early Education and Development. psyh. https://doi.org/10.1080/10409289.2019.1660555	10	0		JH/ST	1_1	1=observational measure	3_3	3=RegressCoeff	HLM	1.32	n.s.
Schmitt, S. A., Duncan, R. J., Budrevich, A., & Korucu, I. (2019). Benefits of behavioral self-regulation in the context of high classroom quality for preschoolers’ mathematics. Early Education and Development. psyh. https://doi.org/10.1080/10409289.2019.1660555	11	0		JH/ST	2_1	1=observational measure	3_3	3=RegressCoeff	HLM	1.97	n.s.
Schmitt, S. A., Duncan, R. J., Budrevich, A., & Korucu, I. (2019). Benefits of behavioral self-regulation in the context of high classroom quality for preschoolers’ mathematics. Early Education and Development. psyh. https://doi.org/10.1080/10409289.2019.1660555	12	0		JH/ST	3_1	1=observational measure	3_3	3=RegressCoeff	HLM	-.06	n.s.
Scott, K. M., Barbarin, O. A., & Brown, J. M. (2013). From higher order thinking to higher order behavior: exploring the relationship between early cognitive skills and social competence in black boys. The American Journal of Orthopsychiatry, 83(2 Pt 3), 185–193. https://doi.org/10.1111/ajop.12037	1	0		ST	1_4	2=self-report	3_3	1=Zero Order	correlation	.39	.05
Scott, K. M., Barbarin, O. A., & Brown, J. M. (2013). From higher order thinking to higher order behavior: exploring the relationship between early cognitive skills and social competence in black boys. The American Journal of Orthopsychiatry, 83(2 Pt 3), 185–193. https://doi.org/10.1111/ajop.12037	2	0		ST	1_5	2=self-report	3_3	1=Zero Order	correlation	.2	.05
Seguin, J., Tremblay, R., Cote, S. M., … Japel. (n.d.). Child Care Quality and Cognitive Development: Trajectories Leading to Better Preacademic Skills. CHILD DEVELOPMENT. Retrieved from http://proxy.library.nyu.edu/login?url=http://search.ebscohost.com/login.aspx?direct=true&db=edswss&AN=000316805900026&site=eds-live	1	0		JH/ST	1_1	1=observational measure	3_3	3=RegressCoeff	9999	999	n.s.
Seguin, J., Tremblay, R., Cote, S. M., … Japel. (n.d.). Child Care Quality and Cognitive Development: Trajectories Leading to Better Preacademic Skills. CHILD DEVELOPMENT. Retrieved from http://proxy.library.nyu.edu/login?url=http://search.ebscohost.com/login.aspx?direct=true&db=edswss&AN=000316805900026&site=eds-live	2	0		JH/ST	1_2	1=observational measure	3_3	3=RegressCoeff	9999	3.49	.05
Seguin, J., Tremblay, R., Cote, S. M., … Japel. (n.d.). Child Care Quality and Cognitive Development: Trajectories Leading to Better Preacademic Skills. CHILD DEVELOPMENT. Retrieved from http://proxy.library.nyu.edu/login?url=http://search.ebscohost.com/login.aspx?direct=true&db=edswss&AN=000316805900026&site=eds-live	3	0		JH/ST	1_8	1=observational measure	3_3	3=RegressCoeff	9999	999	n.s.
Seguin, J., Tremblay, R., Cote, S. M., … Japel. (n.d.). Child Care Quality and Cognitive Development: Trajectories Leading to Better Preacademic Skills. CHILD DEVELOPMENT. Retrieved from http://proxy.library.nyu.edu/login?url=http://search.ebscohost.com/login.aspx?direct=true&db=edswss&AN=000316805900026&site=eds-live	4	0		JH/ST	5_1	1=observational measure	3_3	3=RegressCoeff	9999	999	n.s.
Seguin, J., Tremblay, R., Cote, S. M., … Japel. (n.d.). Child Care Quality and Cognitive Development: Trajectories Leading to Better Preacademic Skills. CHILD DEVELOPMENT. Retrieved from http://proxy.library.nyu.edu/login?url=http://search.ebscohost.com/login.aspx?direct=true&db=edswss&AN=000316805900026&site=eds-live	5	0		JH/ST	5_2	1=observational measure	3_3	3=RegressCoeff	9999	999	n.s.
Seguin, J., Tremblay, R., Cote, S. M., … Japel. (n.d.). Child Care Quality and Cognitive Development: Trajectories Leading to Better Preacademic Skills. CHILD DEVELOPMENT. Retrieved from http://proxy.library.nyu.edu/login?url=http://search.ebscohost.com/login.aspx?direct=true&db=edswss&AN=000316805900026&site=eds-live	6	0		JH/ST	5_8	1=observational measure	3_3	3=RegressCoeff	9999	999	n.s.
Seiler, C. W., Mueller, E., & Simoni, H. (2017). The Protective Role of Childcare Quality for Behavioral Adjustment in 3-to 5-Year-Old Children. ZEITSCHRIFT FUR ENTWICKLUNGSPSYCHOLOGIE UND PADAGOGISCHE PSYCHOLOGIE. Retrieved from http://proxy.library.nyu.edu/login?url=http://search.ebscohost.com/login.aspx?direct=true&db=edswss&AN=000404134000001&site=eds-live	1	Note: Reported both parent and teacher rated COs		ST	1_4	1=observational measure	1_1	3=RegressCoeff	Main effects model	-.01	n.s.
Seiler, C. W., Mueller, E., & Simoni, H. (2017). The Protective Role of Childcare Quality for Behavioral Adjustment in 3-to 5-Year-Old Children. ZEITSCHRIFT FUR ENTWICKLUNGSPSYCHOLOGIE UND PADAGOGISCHE PSYCHOLOGIE. Retrieved from http://proxy.library.nyu.edu/login?url=http://search.ebscohost.com/login.aspx?direct=true&db=edswss&AN=000404134000001&site=eds-live	2	Note: Reported both parent and teacher rated COs		ST	1_6	1=observational measure	1_1	3=RegressCoeff	Main effects model	-.14	.05
Serpell, Z. N., & Mashburn, A. J. (2012). Family-School Connectedness and Children’s Early Social Development. Social Development, 21(1), 21. Retrieved from http://proxy.library.nyu.edu/login?url=http://search.ebscohost.com/login.aspx?direct=true&db=edb&AN=70469993&site=eds-live Study 1	1	Study 1 (pre-K)		JH/ST	1_4	2=self-report	3_3	1=Zero Order	Correlation	-.38	.05
Serpell, Z. N., & Mashburn, A. J. (2012). Family-School Connectedness and Children’s Early Social Development. Social Development, 21(1), 21. Retrieved from http://proxy.library.nyu.edu/login?url=http://search.ebscohost.com/login.aspx?direct=true&db=edb&AN=70469993&site=eds-live Study 1	2	Study 1 (pre-K)		JH/ST	1_5	2=self-report	3_3	1=Zero Order	Correlation	.51	.05
Serpell, Z. N., & Mashburn, A. J. (2012). Family-School Connectedness and Children’s Early Social Development. Social Development, 21(1), 21. Retrieved from http://proxy.library.nyu.edu/login?url=http://search.ebscohost.com/login.aspx?direct=true&db=edb&AN=70469993&site=eds-live Study 1	3	Study 1 (pre-K)		JH/ST	4_4	2=self-report	3_3	1=Zero Order	Correlation	.61	.05
Serpell, Z. N., & Mashburn, A. J. (2012). Family-School Connectedness and Children’s Early Social Development. Social Development, 21(1), 21. Retrieved from http://proxy.library.nyu.edu/login?url=http://search.ebscohost.com/login.aspx?direct=true&db=edb&AN=70469993&site=eds-live Study 1	4	Study 1 (pre-K)		JH/ST	4_5	2=self-report	3_3	1=Zero Order	Correlation	-.46	.05
Serpell, Z. N., & Mashburn, A. J. (2012). Family-School Connectedness and Children’s Early Social Development. Social Development, 21(1), 21. Retrieved from http://proxy.library.nyu.edu/login?url=http://search.ebscohost.com/login.aspx?direct=true&db=edb&AN=70469993&site=eds-live Study 2	1	Study 2 (K)		JH/ST	1_4	2=self-report	1_1	1=Zero Order	Correlation	-.18	.05
Serpell, Z. N., & Mashburn, A. J. (2012). Family-School Connectedness and Children’s Early Social Development. Social Development, 21(1), 21. Retrieved from http://proxy.library.nyu.edu/login?url=http://search.ebscohost.com/login.aspx?direct=true&db=edb&AN=70469993&site=eds-live Study 2	2	Study 2 (K)		JH/ST	1_5	2=self-report	1_1	1=Zero Order	Correlation	.39	.05
Serpell, Z. N., & Mashburn, A. J. (2012). Family-School Connectedness and Children’s Early Social Development. Social Development, 21(1), 21. Retrieved from http://proxy.library.nyu.edu/login?url=http://search.ebscohost.com/login.aspx?direct=true&db=edb&AN=70469993&site=eds-live Study 2	3	Study 2 (K)		JH/ST	4_4	2=self-report	1_1	1=Zero Order	Correlation	.5600000000000001	.05
Serpell, Z. N., & Mashburn, A. J. (2012). Family-School Connectedness and Children’s Early Social Development. Social Development, 21(1), 21. Retrieved from http://proxy.library.nyu.edu/login?url=http://search.ebscohost.com/login.aspx?direct=true&db=edb&AN=70469993&site=eds-live Study 2	4	Study 2 (K)		JH/ST	4_5	2=self-report	1_1	1=Zero Order	Correlation	-.45	.05
Setodji, C. M., Le, V.-N., & Schaack, D. (n.d.). Accounting for movement between childcare classrooms: Does it change teacher effects interpretations? JOURNAL OF APPLIED DEVELOPMENTAL PSYCHOLOGY. Retrieved from http://proxy.library.nyu.edu/login?url=http://search.ebscohost.com/login.aspx?direct=true&db=edswss&AN=000301220200001&site=eds-live	1	0		JH/ST	5_1	1=observational measure	4_4	3=RegressCoeff	Huber-White model(standardised)	.07	n.s.
Setodji, C. M., Le, V.-N., & Schaack, D. (n.d.). Accounting for movement between childcare classrooms: Does it change teacher effects interpretations? JOURNAL OF APPLIED DEVELOPMENTAL PSYCHOLOGY. Retrieved from http://proxy.library.nyu.edu/login?url=http://search.ebscohost.com/login.aspx?direct=true&db=edswss&AN=000301220200001&site=eds-live	2	0		JH/ST	5_2	1=observational measure	4_4	3=RegressCoeff	Huber-White model (standardised)	.08	n.s.
Sette, S., Baumgartner, E., & Schneider, B. H. (2014). Shyness, child–teacher relationships, and socio-emotional adjustment in a sample of Italian preschool-aged children. Infant and Child Development, 23(3), 323–332. https://doi.org/10.1002/icd.1859	1	0		ST	1_3	2=self-report	3_3	2=Partial	correlation	.34	.05
Sette, S., Baumgartner, E., & Schneider, B. H. (2014). Shyness, child–teacher relationships, and socio-emotional adjustment in a sample of Italian preschool-aged children. Infant and Child Development, 23(3), 323–332. https://doi.org/10.1002/icd.1859	2	0		ST	1_4	2=self-report	3_3	2=Partial	correlation	-.2433333333333333	.05
Sette, S., Baumgartner, E., & Schneider, B. H. (2014). Shyness, child–teacher relationships, and socio-emotional adjustment in a sample of Italian preschool-aged children. Infant and Child Development, 23(3), 323–332. https://doi.org/10.1002/icd.1859	3	0		ST	1_5	2=self-report	3_3	2=Partial	correlation	.27	.05
Sette, S., Baumgartner, E., & Schneider, B. H. (2014). Shyness, child–teacher relationships, and socio-emotional adjustment in a sample of Italian preschool-aged children. Infant and Child Development, 23(3), 323–332. https://doi.org/10.1002/icd.1859	4	0		ST	4_3	2=self-report	3_3	2=Partial	correlation	-.2	.05
Sette, S., Baumgartner, E., & Schneider, B. H. (2014). Shyness, child–teacher relationships, and socio-emotional adjustment in a sample of Italian preschool-aged children. Infant and Child Development, 23(3), 323–332. https://doi.org/10.1002/icd.1859	5	0		ST	4_4	2=self-report	3_3	2=Partial	correlation	.15	.05
Sette, S., Baumgartner, E., & Schneider, B. H. (2014). Shyness, child–teacher relationships, and socio-emotional adjustment in a sample of Italian preschool-aged children. Infant and Child Development, 23(3), 323–332. https://doi.org/10.1002/icd.1859	6	0		ST	4_5	2=self-report	3_3	2=Partial	correlation	-.32	.05
Sette, S., Spinrad, T., & Baumgartner, E. (2013). Links Among Italian Preschoolers’ Socio-Emotional Competence, Teacher-Child Relationship Quality and Peer Acceptance. Early Education and Development, 24(6), 851–864. https://doi.org/10.1080/10409289.2013.744684	1	0		JH	1_4	2=self-report	3_3	1=Zero Order	Correlation	-.28	.05
Sette, S., Spinrad, T., & Baumgartner, E. (2013). Links Among Italian Preschoolers’ Socio-Emotional Competence, Teacher-Child Relationship Quality and Peer Acceptance. Early Education and Development, 24(6), 851–864. https://doi.org/10.1080/10409289.2013.744684	2	0		JH	1_5	2=self-report	3_3	1=Zero Order	Correlation	.38	.05
Sette, S., Spinrad, T., & Baumgartner, E. (2013). Links Among Italian Preschoolers’ Socio-Emotional Competence, Teacher-Child Relationship Quality and Peer Acceptance. Early Education and Development, 24(6), 851–864. https://doi.org/10.1080/10409289.2013.744684	3	0		JH	1_6	2=self-report	3_3	1=Zero Order	Correlation	-.22	.05
Sette, S., Spinrad, T., & Baumgartner, E. (2013). Links Among Italian Preschoolers’ Socio-Emotional Competence, Teacher-Child Relationship Quality and Peer Acceptance. Early Education and Development, 24(6), 851–864. https://doi.org/10.1080/10409289.2013.744684	4	0		JH	4_4	2=self-report	3_3	1=Zero Order	Correlation	.71	.05
Sette, S., Spinrad, T., & Baumgartner, E. (2013). Links Among Italian Preschoolers’ Socio-Emotional Competence, Teacher-Child Relationship Quality and Peer Acceptance. Early Education and Development, 24(6), 851–864. https://doi.org/10.1080/10409289.2013.744684	5	0		JH	4_5	2=self-report	3_3	1=Zero Order	Correlation	-.315	.05
Sette, S., Spinrad, T., & Baumgartner, E. (2013). Links Among Italian Preschoolers’ Socio-Emotional Competence, Teacher-Child Relationship Quality and Peer Acceptance. Early Education and Development, 24(6), 851–864. https://doi.org/10.1080/10409289.2013.744684	6	0		JH	4_6	2=self-report	3_3	1=Zero Order	Correlation	-.4	.05
Sette, S., Spinrad, T., & Baumgartner, E. (2013). Links Among Italian Preschoolers’ Socio-Emotional Competence, Teacher-Child Relationship Quality and Peer Acceptance. Early Education and Development, 24(6), 851–864. https://doi.org/10.1080/10409289.2013.744684	7	0		JH	1_4	2=self-report	3_3	3=RegressCoeff	Path Analysis (standardised)	999	n.s.
Sette, S., Spinrad, T., & Baumgartner, E. (2013). Links Among Italian Preschoolers’ Socio-Emotional Competence, Teacher-Child Relationship Quality and Peer Acceptance. Early Education and Development, 24(6), 851–864. https://doi.org/10.1080/10409289.2013.744684	8	0		JH	1_5	2=self-report	3_3	3=RegressCoeff	Path Analysis (standardised)	.32	.05
Sette, S., Spinrad, T., & Baumgartner, E. (2013). Links Among Italian Preschoolers’ Socio-Emotional Competence, Teacher-Child Relationship Quality and Peer Acceptance. Early Education and Development, 24(6), 851–864. https://doi.org/10.1080/10409289.2013.744684	9	0		JH	1_6	2=self-report	3_3	3=RegressCoeff	Path Analysis (standardised)	-.36	n.s.
Sette, S., Spinrad, T., & Baumgartner, E. (2013). Links Among Italian Preschoolers’ Socio-Emotional Competence, Teacher-Child Relationship Quality and Peer Acceptance. Early Education and Development, 24(6), 851–864. https://doi.org/10.1080/10409289.2013.744684	10	0		JH	4_4	2=self-report	3_3	3=RegressCoeff	Path Analysis (standardised)	.79	n.s
Sette, S., Spinrad, T., & Baumgartner, E. (2013). Links Among Italian Preschoolers’ Socio-Emotional Competence, Teacher-Child Relationship Quality and Peer Acceptance. Early Education and Development, 24(6), 851–864. https://doi.org/10.1080/10409289.2013.744684	11	0		JH	4_5	2=self-report	3_3	3=RegressCoeff	Path Analysis (standardised)	-.3	n.s.
Sette, S., Spinrad, T., & Baumgartner, E. (2013). Links Among Italian Preschoolers’ Socio-Emotional Competence, Teacher-Child Relationship Quality and Peer Acceptance. Early Education and Development, 24(6), 851–864. https://doi.org/10.1080/10409289.2013.744684	12	0		JH	4_6	2=self-report	3_3	3=RegressCoeff	Path Analysis (standardised)	999	n.s.
Siekkinen, M., Pakarinen, E., Lerkkanen, M.-K., Poikkeus, A.-M., Salminen, J., Poskiparta, E., & Nurmi, J.-E. (2013). Social competence among 6-year-old children and classroom instructional support and teacher stress. Early Education and Development, 24(6), 877–897. https://doi.org/10.1080/10409289.2013.745183	1	0		ST	1_4	1=observational measure	3_3	1=Zero Order	correlation	-.075	n.s.
Siekkinen, M., Pakarinen, E., Lerkkanen, M.-K., Poikkeus, A.-M., Salminen, J., Poskiparta, E., & Nurmi, J.-E. (2013). Social competence among 6-year-old children and classroom instructional support and teacher stress. Early Education and Development, 24(6), 877–897. https://doi.org/10.1080/10409289.2013.745183	2	0		ST	1_5	1=observational measure	3_3	1=Zero Order	correlation	.075	n.s.
Siekkinen, M., Pakarinen, E., Lerkkanen, M.-K., Poikkeus, A.-M., Salminen, J., Poskiparta, E., & Nurmi, J.-E. (2013). Social competence among 6-year-old children and classroom instructional support and teacher stress. Early Education and Development, 24(6), 877–897. https://doi.org/10.1080/10409289.2013.745183	3	0		ST	2_4	1=observational measure	3_3	1=Zero Order	correlation	-.335	.05
Siekkinen, M., Pakarinen, E., Lerkkanen, M.-K., Poikkeus, A.-M., Salminen, J., Poskiparta, E., & Nurmi, J.-E. (2013). Social competence among 6-year-old children and classroom instructional support and teacher stress. Early Education and Development, 24(6), 877–897. https://doi.org/10.1080/10409289.2013.745183	4	0		ST	2_5	1=observational measure	3_3	1=Zero Order	correlation	.045	n.s.
Siekkinen, M., Pakarinen, E., Lerkkanen, M.-K., Poikkeus, A.-M., Salminen, J., Poskiparta, E., & Nurmi, J.-E. (2013). Social competence among 6-year-old children and classroom instructional support and teacher stress. Early Education and Development, 24(6), 877–897. https://doi.org/10.1080/10409289.2013.745183	5	0		ST	3_4	1=observational measure	3_3	1=Zero Order	correlation	-.1	n.s.
Siekkinen, M., Pakarinen, E., Lerkkanen, M.-K., Poikkeus, A.-M., Salminen, J., Poskiparta, E., & Nurmi, J.-E. (2013). Social competence among 6-year-old children and classroom instructional support and teacher stress. Early Education and Development, 24(6), 877–897. https://doi.org/10.1080/10409289.2013.745183	6	0		ST	3_5	1=observational measure	3_3	1=Zero Order	correlation	-.06	n.s.
Siekkinen, M., Pakarinen, E., Lerkkanen, M.-K., Poikkeus, A.-M., Salminen, J., Poskiparta, E., & Nurmi, J.-E. (2013). Social competence among 6-year-old children and classroom instructional support and teacher stress. Early Education and Development, 24(6), 877–897. https://doi.org/10.1080/10409289.2013.745183	7	0		ST	1_4	1=observational measure	3_3	3=RegressCoeff	MLM	999	n.s.
Siekkinen, M., Pakarinen, E., Lerkkanen, M.-K., Poikkeus, A.-M., Salminen, J., Poskiparta, E., & Nurmi, J.-E. (2013). Social competence among 6-year-old children and classroom instructional support and teacher stress. Early Education and Development, 24(6), 877–897. https://doi.org/10.1080/10409289.2013.745183	8	0		ST	1_5	1=observational measure	3_3	3=RegressCoeff	MLM	999	n.s.
Siekkinen, M., Pakarinen, E., Lerkkanen, M.-K., Poikkeus, A.-M., Salminen, J., Poskiparta, E., & Nurmi, J.-E. (2013). Social competence among 6-year-old children and classroom instructional support and teacher stress. Early Education and Development, 24(6), 877–897. https://doi.org/10.1080/10409289.2013.745183	9	0		ST	2_4	1=observational measure	3_3	3=RegressCoeff	MLM	-.39	.05
Siekkinen, M., Pakarinen, E., Lerkkanen, M.-K., Poikkeus, A.-M., Salminen, J., Poskiparta, E., & Nurmi, J.-E. (2013). Social competence among 6-year-old children and classroom instructional support and teacher stress. Early Education and Development, 24(6), 877–897. https://doi.org/10.1080/10409289.2013.745183	10	0		ST	2_5	1=observational measure	3_3	3=RegressCoeff	MLM	.29	.05
Siekkinen, M., Pakarinen, E., Lerkkanen, M.-K., Poikkeus, A.-M., Salminen, J., Poskiparta, E., & Nurmi, J.-E. (2013). Social competence among 6-year-old children and classroom instructional support and teacher stress. Early Education and Development, 24(6), 877–897. https://doi.org/10.1080/10409289.2013.745183	11	0		ST	3_4	1=observational measure	3_3	3=RegressCoeff	MLM	999	n.s.
Siekkinen, M., Pakarinen, E., Lerkkanen, M.-K., Poikkeus, A.-M., Salminen, J., Poskiparta, E., & Nurmi, J.-E. (2013). Social competence among 6-year-old children and classroom instructional support and teacher stress. Early Education and Development, 24(6), 877–897. https://doi.org/10.1080/10409289.2013.745183	12	0		ST	3_5	1=observational measure	3_3	3=RegressCoeff	MLM	999	n.s.
Silinskas, G., Pakarinen, E., Lerkkanen, M., Poikkeus, A., & Nurmi, J. (2017). Classroom interaction and literacy activities in kindergarten: Longitudinal links to grade 1 readers at risk and not at risk of reading difficulties. Contemporary Educational Psychology, 51, 321-335. Retrieved from http://proxy.library.nyu.edu/login?url=http://search.ebscohost.com/login.aspx?direct=true&db=edselp&AN=S0…	1	0		JH	1_2	1=observational measure	3_3	1=Zero Order	Correlation	-.0033333333333333	n.s.
Silinskas, G., Pakarinen, E., Lerkkanen, M., Poikkeus, A., & Nurmi, J. (2017). Classroom interaction and literacy activities in kindergarten: Longitudinal links to grade 1 readers at risk and not at risk of reading difficulties. Contemporary Educational Psychology, 51, 321-335. Retrieved from http://proxy.library.nyu.edu/login?url=http://search.ebscohost.com/login.aspx?direct=true&db=edselp&AN=S0…	2	0		JH	2_2	1=observational measure	3_3	1=Zero Order	Correlation	.01	n.s.
Silinskas, G., Pakarinen, E., Lerkkanen, M., Poikkeus, A., & Nurmi, J. (2017). Classroom interaction and literacy activities in kindergarten: Longitudinal links to grade 1 readers at risk and not at risk of reading difficulties. Contemporary Educational Psychology, 51, 321-335. Retrieved from http://proxy.library.nyu.edu/login?url=http://search.ebscohost.com/login.aspx?direct=true&db=edselp&AN=S0…	3	0		JH	3_2	1=observational measure	3_3	1=Zero Order	Correlation	-.0166666666666667	n.s.
Slot, P. L., & Bleses, D. (2018). Individual children’s interactions with teachers, peers, and tasks: The applicability of the inCLASS Pre-K in Danish preschools. Learning and Individual Differences, 61, 68–76. https://doi.org/10.1016/j.lindif.2017.11.003	1	Note: CO measured at the classroom level		JH	1_3	1=observational measure	1_1	1=Zero Order	Correlation	.03	n.s.
Slot, P. L., & Bleses, D. (2018). Individual children’s interactions with teachers, peers, and tasks: The applicability of the inCLASS Pre-K in Danish preschools. Learning and Individual Differences, 61, 68–76. https://doi.org/10.1016/j.lindif.2017.11.003	2	Note: CO measured at the classroom level		JH	1_5	1=observational measure	1_1	1=Zero Order	Correlation	-.29	.05
Slot, P. L., & Bleses, D. (2018). Individual children’s interactions with teachers, peers, and tasks: The applicability of the inCLASS Pre-K in Danish preschools. Learning and Individual Differences, 61, 68–76. https://doi.org/10.1016/j.lindif.2017.11.003	3	Note: CO measured at the classroom level		JH	1_6	1=observational measure	1_1	1=Zero Order	Correlation	-.08	n.s.
Slot, P. L., & Bleses, D. (2018). Individual children’s interactions with teachers, peers, and tasks: The applicability of the inCLASS Pre-K in Danish preschools. Learning and Individual Differences, 61, 68–76. https://doi.org/10.1016/j.lindif.2017.11.003	4	Note: CO measured at the classroom level		JH	4_3	1=observational measure	1_1	1=Zero Order	Correlation	-.07	n.s.
Slot, P. L., & Bleses, D. (2018). Individual children’s interactions with teachers, peers, and tasks: The applicability of the inCLASS Pre-K in Danish preschools. Learning and Individual Differences, 61, 68–76. https://doi.org/10.1016/j.lindif.2017.11.003	5	Note: CO measured at the classroom level		JH	4_5	1=observational measure	1_1	1=Zero Order	Correlation	.06	n.s.
Slot, P. L., & Bleses, D. (2018). Individual children’s interactions with teachers, peers, and tasks: The applicability of the inCLASS Pre-K in Danish preschools. Learning and Individual Differences, 61, 68–76. https://doi.org/10.1016/j.lindif.2017.11.003	6	Note: CO measured at the classroom level		JH	4_6	1=observational measure	1_1	1=Zero Order	Correlation	.15	.05
Slot, Pauline Louise, Bleses, D., Justice, L. M., Markussen-Brown, J., & Hojen, A. (2018). Structural and Process Quality of Danish Preschools: Direct and Indirect Associations With Children’s Growth in Language and Preliteracy Skills. EARLY EDUCATION AND DEVELOPMENT, 29(4), 581–602. https://doi.org/10.1080/10409289.2018.1452494	1	0		JH	1_2	1=observational measure	2_3	3=RegressCoeff	MLM (Standardised)	.13	.05
Slot, Pauline Louise, Bleses, D., Justice, L. M., Markussen-Brown, J., & Hojen, A. (2018). Structural and Process Quality of Danish Preschools: Direct and Indirect Associations With Children’s Growth in Language and Preliteracy Skills. EARLY EDUCATION AND DEVELOPMENT, 29(4), 581–602. https://doi.org/10.1080/10409289.2018.1452494	2	0		JH	2_2	1=observational measure	2_3	3=RegressCoeff	MLM (Standardised)	.1	.05
Slot, Pauline Louise, Bleses, D., Justice, L. M., Markussen-Brown, J., & Hojen, A. (2018). Structural and Process Quality of Danish Preschools: Direct and Indirect Associations With Children’s Growth in Language and Preliteracy Skills. EARLY EDUCATION AND DEVELOPMENT, 29(4), 581–602. https://doi.org/10.1080/10409289.2018.1452494	3	0		JH	3_2	1=observational measure	2_3	3=RegressCoeff	MLM (Standardised)	.13	.05
Son, S.-H. C., Kwon, K.-A., Jeon, H.-J., & Hong, S.-Y. (n.d.). Head Start Classrooms and Children’s School Readiness Benefit from Teachers’ Qualifications and Ongoing Training. CHILD & YOUTH CARE FORUM. Retrieved from http://proxy.library.nyu.edu/login?url=http://search.ebscohost.com/login.aspx?direct=true&db=edswss&AN=000326618500003&site=eds-live	1	0		ST	1_1	1=observational measure	3_3	3=RegressCoeff	Multi-level path analyses	.34	.05
Son, S.-H. C., Kwon, K.-A., Jeon, H.-J., & Hong, S.-Y. (n.d.). Head Start Classrooms and Children’s School Readiness Benefit from Teachers’ Qualifications and Ongoing Training. CHILD & YOUTH CARE FORUM. Retrieved from http://proxy.library.nyu.edu/login?url=http://search.ebscohost.com/login.aspx?direct=true&db=edswss&AN=000326618500003&site=eds-live	2	0		ST	1_2	1=observational measure	3_3	3=RegressCoeff	Multi-level path analyses	.038	n.s.
Son, S.-H. C., Kwon, K.-A., Jeon, H.-J., & Hong, S.-Y. (n.d.). Head Start Classrooms and Children’s School Readiness Benefit from Teachers’ Qualifications and Ongoing Training. CHILD & YOUTH CARE FORUM. Retrieved from http://proxy.library.nyu.edu/login?url=http://search.ebscohost.com/login.aspx?direct=true&db=edswss&AN=000326618500003&site=eds-live	3	0		ST	1_5	1=observational measure	3_3	3=RegressCoeff	Multi-level path analyses	.201	.05
Son, S.-H. C., Kwon, K.-A., Jeon, H.-J., & Hong, S.-Y. (n.d.). Head Start Classrooms and Children’s School Readiness Benefit from Teachers’ Qualifications and Ongoing Training. CHILD & YOUTH CARE FORUM. Retrieved from http://proxy.library.nyu.edu/login?url=http://search.ebscohost.com/login.aspx?direct=true&db=edswss&AN=000326618500003&site=eds-live	4	0		ST	2_1	1=observational measure	3_3	3=RegressCoeff	Multi-level path analyses	.12	n.s.
Son, S.-H. C., Kwon, K.-A., Jeon, H.-J., & Hong, S.-Y. (n.d.). Head Start Classrooms and Children’s School Readiness Benefit from Teachers’ Qualifications and Ongoing Training. CHILD & YOUTH CARE FORUM. Retrieved from http://proxy.library.nyu.edu/login?url=http://search.ebscohost.com/login.aspx?direct=true&db=edswss&AN=000326618500003&site=eds-live	5	0		ST	2_2	1=observational measure	3_3	3=RegressCoeff	Multi-level path analyses	.04	n.s.
Son, S.-H. C., Kwon, K.-A., Jeon, H.-J., & Hong, S.-Y. (n.d.). Head Start Classrooms and Children’s School Readiness Benefit from Teachers’ Qualifications and Ongoing Training. CHILD & YOUTH CARE FORUM. Retrieved from http://proxy.library.nyu.edu/login?url=http://search.ebscohost.com/login.aspx?direct=true&db=edswss&AN=000326618500003&site=eds-live	6	0		ST	2_5	1=observational measure	3_3	3=RegressCoeff	Multi-level path analyses	-.029	n.s.
Spilt, J. L., Koomen, H. M. Y., & Harrison, L. J. (2015). Language development in the early school years: the importance of close relationships with teachers. Developmental Psychology, 51(2), 185–196. https://doi.org/10.1037/a0038540	1			JH	1_2	2=self-report	4_4	1=Zero Order	Correlation	.16	.05
Spilt, J. L., Koomen, H. M. Y., & Harrison, L. J. (2015). Language development in the early school years: the importance of close relationships with teachers. Developmental Psychology, 51(2), 185–196. https://doi.org/10.1037/a0038540	2			JH	1_4	2=self-report	4_4	1=Zero Order	Correlation	-.2	.05
Spilt, J. L., Koomen, H. M. Y., & Harrison, L. J. (2015). Language development in the early school years: the importance of close relationships with teachers. Developmental Psychology, 51(2), 185–196. https://doi.org/10.1037/a0038540	3			JH	1_6	2=self-report	4_4	1=Zero Order	Correlation	-.36	.05
Spilt, J. L., Koomen, H. M. Y., & Harrison, L. J. (2015). Language development in the early school years: the importance of close relationships with teachers. Developmental Psychology, 51(2), 185–196. https://doi.org/10.1037/a0038540	4			JH	1_2	2=self-report	4_4	3=RegressCoeff	Cross lagged model	.13	.05
Spilt, J. L., Koomen, H. M. Y., & Harrison, L. J. (2015). Language development in the early school years: the importance of close relationships with teachers. Developmental Psychology, 51(2), 185–196. https://doi.org/10.1037/a0038540	5			JH	1_4	2=self-report	4_4	3=RegressCoeff	Cross lagged model	-.19	.05
Spilt, J. L., Koomen, H. M. Y., & Harrison, L. J. (2015). Language development in the early school years: the importance of close relationships with teachers. Developmental Psychology, 51(2), 185–196. https://doi.org/10.1037/a0038540	6			JH	1_6	2=self-report	4_4	3=RegressCoeff	Cross lagged model	-.35	.05
Spilt, J. L., Koomen, H. M. Y., Thijs, J. T., & van der Leij, A. (2012). Supporting teachers’ relationships with disruptive children: the potential of relationship-focused reflection. Attachment & Human Development, 14(3), 305–318. https://doi.org/10.1080/14616734.2012.672286	1	0		JH/ST	1_4	2=self-report	2_2	1=Zero Order	Correlation	-.42	.05
Spilt, J. L., Koomen, H. M. Y., Thijs, J. T., & van der Leij, A. (2012). Supporting teachers’ relationships with disruptive children: the potential of relationship-focused reflection. Attachment & Human Development, 14(3), 305–318. https://doi.org/10.1080/14616734.2012.672286	2	0		JH/ST	1_4	1=observational measure	2_2	1=Zero Order	Correlation	-.03	n.s.
Spilt, J. L., Koomen, H. M. Y., Thijs, J. T., & van der Leij, A. (2012). Supporting teachers’ relationships with disruptive children: the potential of relationship-focused reflection. Attachment & Human Development, 14(3), 305–318. https://doi.org/10.1080/14616734.2012.672286	3	0		JH/ST	4_6	2=self-report	2_2	1=Zero Order	Correlation	-.09	n.s.
Spilt, J. L., Koomen, H. M. Y., Thijs, J. T., & van der Leij, A. (2012). Supporting teachers’ relationships with disruptive children: the potential of relationship-focused reflection. Attachment & Human Development, 14(3), 305–318. https://doi.org/10.1080/14616734.2012.672286	4	0		JH/ST	1_6	1=observational measure	2_2	1=Zero Order	Correlation	-.01	n.s.
Spilt, J. L., Koomen, H. M. Y., Thijs, J. T., & van der Leij, A. (2012). Supporting teachers’ relationships with disruptive children: the potential of relationship-focused reflection. Attachment & Human Development, 14(3), 305–318. https://doi.org/10.1080/14616734.2012.672286	5	0		JH/ST	4_4	2=self-report	2_2	1=Zero Order	Correlation	.58	.05
Spilt, J. L., Koomen, H. M. Y., Thijs, J. T., & van der Leij, A. (2012). Supporting teachers’ relationships with disruptive children: the potential of relationship-focused reflection. Attachment & Human Development, 14(3), 305–318. https://doi.org/10.1080/14616734.2012.672286	6	0		JH/ST	4_6	2=self-report	2_2	1=Zero Order	Correlation	-.13	n.s.
Trawick-Smith, J., Swaminathan, S., & Liu, X. (2016). The Relationship of Teacher-Child Play Interactions to Mathematics Learning in Preschool. Early Child Development and Care, 186(5), 716–733. Retrieved from http://proxy.library.nyu.edu/login?url=http://search.ebscohost.com/login.aspx?direct=true&db=eric&AN=EJ1097865&site=eds-live	1	0		ST	2_1	1=observational measure	4_3	1=Zero Order	correlation	.24375	n.s.
Trawick-Smith, J., Swaminathan, S., & Liu, X. (2016). The Relationship of Teacher-Child Play Interactions to Mathematics Learning in Preschool. Early Child Development and Care, 186(5), 716–733. Retrieved from http://proxy.library.nyu.edu/login?url=http://search.ebscohost.com/login.aspx?direct=true&db=eric&AN=EJ1097865&site=eds-live	2	0		ST	2_1	1=observational measure	4_3	3=RegressCoeff	Multiple regression	.0825	n.s.
Vitaro, F., Boivin, M., Brendgen, M., Girard, A., & Dionne, G. (2012). Social experiences in kindergarten and academic achievement in grade 1: A monozygotic twin difference study. Journal of Educational Psychology, 104(2), 366–380. https://doi.org/10.1037/a0026879	1	0		ST	4_8	2=self-report	3_3	1=Zero Order	correlation	-.2	.05
Weiland, C., Ulvestad, K., Sachs, J., & Yoshikawa, H. (2013). Associations between classroom quality and children’s vocabulary and executive function skills in an urban public prekindergarten program. Early Childhood Research Quarterly, 28(2), 199–209. https://doi.org/10.1016/j.ecresq.2012.12.002	1	0		ST	1_2	1=observational measure	3_3	3=RegressCoeff	Linear	-1.23	n.s.
Weiland, C., Ulvestad, K., Sachs, J., & Yoshikawa, H. (2013). Associations between classroom quality and children’s vocabulary and executive function skills in an urban public prekindergarten program. Early Childhood Research Quarterly, 28(2), 199–209. https://doi.org/10.1016/j.ecresq.2012.12.002	2	0		ST	1_3	1=observational measure	3_3	3=RegressCoeff	Linear	.5600000000000001	n.s.
Weiland, C., Ulvestad, K., Sachs, J., & Yoshikawa, H. (2013). Associations between classroom quality and children’s vocabulary and executive function skills in an urban public prekindergarten program. Early Childhood Research Quarterly, 28(2), 199–209. https://doi.org/10.1016/j.ecresq.2012.12.002	3	0		ST	2_2	1=observational measure	3_3	3=RegressCoeff	Linear	.225	n.s.
Weiland, C., Ulvestad, K., Sachs, J., & Yoshikawa, H. (2013). Associations between classroom quality and children’s vocabulary and executive function skills in an urban public prekindergarten program. Early Childhood Research Quarterly, 28(2), 199–209. https://doi.org/10.1016/j.ecresq.2012.12.002	4	0		ST	2_3	1=observational measure	3_3	3=RegressCoeff	Linear	.605	n.s.
Weiland, C., Ulvestad, K., Sachs, J., & Yoshikawa, H. (2013). Associations between classroom quality and children’s vocabulary and executive function skills in an urban public prekindergarten program. Early Childhood Research Quarterly, 28(2), 199–209. https://doi.org/10.1016/j.ecresq.2012.12.002	5	0		ST	3_2	1=observational measure	3_3	3=RegressCoeff	Linear	-.87	n.s.
Weiland, C., Ulvestad, K., Sachs, J., & Yoshikawa, H. (2013). Associations between classroom quality and children’s vocabulary and executive function skills in an urban public prekindergarten program. Early Childhood Research Quarterly, 28(2), 199–209. https://doi.org/10.1016/j.ecresq.2012.12.002	6	0		ST	3_3	1=observational measure	3_3	3=RegressCoeff	Linear	.66	n.s.
Weiland, C., Ulvestad, K., Sachs, J., & Yoshikawa, H. (2013). Associations between classroom quality and children’s vocabulary and executive function skills in an urban public prekindergarten program. Early Childhood Research Quarterly, 28(2), 199–209. https://doi.org/10.1016/j.ecresq.2012.12.002	7	0		ST	5_2	1=observational measure	3_3	3=RegressCoeff	Linear	1.77	n.s.
Weiland, C., Ulvestad, K., Sachs, J., & Yoshikawa, H. (2013). Associations between classroom quality and children’s vocabulary and executive function skills in an urban public prekindergarten program. Early Childhood Research Quarterly, 28(2), 199–209. https://doi.org/10.1016/j.ecresq.2012.12.002	8	0		ST	5_3	1=observational measure	3_3	3=RegressCoeff	Linear	.37	n.s.
White, K. M. (2013). Associations between teacher–child relationships and children’s writing in kindergarten and first grade. Early Childhood Research Quarterly, 28(1), 166–176. https://doi.org/10.1016/j.ecresq.2012.05.004	1	0		ST	1_1	2=self-report	3_3	2=Partial	correlation	-.04	n.s.
White, K. M. (2013). Associations between teacher–child relationships and children’s writing in kindergarten and first grade. Early Childhood Research Quarterly, 28(1), 166–176. https://doi.org/10.1016/j.ecresq.2012.05.004	2	0		ST	4_1	2=self-report	3_3	2=Partial	correlation	.17	.05
White, K. M. (2013). Associations between teacher–child relationships and children’s writing in kindergarten and first grade. Early Childhood Research Quarterly, 28(1), 166–176. https://doi.org/10.1016/j.ecresq.2012.05.004	3	0		ST	4_1	2=self-report	3_3	3=RegressCoeff	MLM	.42	.05
Wildenger, L. K., & McIntyre, L. L. (2012). Investigating the relation between kindergarten preparation and child socio-behavioral school outcomes. Early Childhood Education Journal, 40(3), 169–176. https://doi.org/10.1007/s10643-012-0509-x	1	0		JH	5_4	2=self-report	1_1	1=Zero Order	Correlation	-.6899999999999999	.05
Wildenger, L. K., & McIntyre, L. L. (2012). Investigating the relation between kindergarten preparation and child socio-behavioral school outcomes. Early Childhood Education Journal, 40(3), 169–176. https://doi.org/10.1007/s10643-012-0509-x	2	0		JH	5_5	2=self-report	1_1	1=Zero Order	Correlation	.48	.05
Willard, Agache & Leyendecker (In Review) Classroom Composition, Classroom Quality and Language Skills of Immigrant Dual Language Learners and Non-immigrant Children in Germany, Early Childhood Research Quaterly	1	0		ST	5_2	1=observational measure	4_4	3=RegressCoeff	Multiple Rregression	.06	n.s.
Williford, A. P., Maier, M. F., Downer, J. T., Pianta, R. C., & Howes, C. (n.d.). Understanding how children’s engagement and teachers’ interactions combine to predict school readiness. JOURNAL OF APPLIED DEVELOPMENTAL PSYCHOLOGY. Retrieved from http://proxy.library.nyu.edu/login?url=http://search.ebscohost.com/login.aspx?direct=true&db=edswss&AN=000329019700005&site=eds-live	1	0		JH/ST	5_2	1=observational measure	2_3	1=Zero Order	Correlation	.1775	.05
Williford, A. P., Maier, M. F., Downer, J. T., Pianta, R. C., & Howes, C. (n.d.). Understanding how children’s engagement and teachers’ interactions combine to predict school readiness. JOURNAL OF APPLIED DEVELOPMENTAL PSYCHOLOGY. Retrieved from http://proxy.library.nyu.edu/login?url=http://search.ebscohost.com/login.aspx?direct=true&db=edswss&AN=000329019700005&site=eds-live	2	0		JH/ST	5_3	1=observational measure	2_3	1=Zero Order	Correlation	.1	.05
Williford, A. P., Maier, M. F., Downer, J. T., Pianta, R. C., & Howes, C. (n.d.). Understanding how children’s engagement and teachers’ interactions combine to predict school readiness. JOURNAL OF APPLIED DEVELOPMENTAL PSYCHOLOGY. Retrieved from http://proxy.library.nyu.edu/login?url=http://search.ebscohost.com/login.aspx?direct=true&db=edswss&AN=000329019700005&site=eds-live	3	0		JH/ST	5_2	1=observational measure	2_3	3=RegressCoeff	MLM (unstandardised)	.93	.05
Williford, A. P., Maier, M. F., Downer, J. T., Pianta, R. C., & Howes, C. (n.d.). Understanding how children’s engagement and teachers’ interactions combine to predict school readiness. JOURNAL OF APPLIED DEVELOPMENTAL PSYCHOLOGY. Retrieved from http://proxy.library.nyu.edu/login?url=http://search.ebscohost.com/login.aspx?direct=true&db=edswss&AN=000329019700005&site=eds-live	4	0		JH/ST	5_3	1=observational measure	2_3	3=RegressCoeff	MLM (unstandardised)	.05	.05
Wolf, S., Behrman, J., Raza, M., Kim, S., Aber, J. L., & Seidman, E. (2018). Measuring and predicting process quality in Ghanaian pre-primary classrooms using the Teacher Instructional Practices and Processes System (TIPPS). Early Childhood Research Quarterly, 45, 18–30. aph.	1	Scores for each domain, as well as total school-readiness scores, were aggregated to the classroom- level to investigate processes at the level of the teacher/classroom and given the relatively high mobility of students across classrooms and schools in this context. (p. 23); correlations are from average scores for PQ whereas the SEM regression coefficients used latent variables.		JH	1_1	1=observational measure	1_3	1=Zero Order	Correlation	.07	n.s.
Wolf, S., Behrman, J., Raza, M., Kim, S., Aber, J. L., & Seidman, E. (2018). Measuring and predicting process quality in Ghanaian pre-primary classrooms using the Teacher Instructional Practices and Processes System (TIPPS). Early Childhood Research Quarterly, 45, 18–30. aph.	2	Scores for each domain, as well as total school-readiness scores, were aggregated to the classroom- level to investigate processes at the level of the teacher/classroom and given the relatively high mobility of students across classrooms and schools in this context. (p. 23); correlations are from average scores for PQ whereas the SEM regression coefficients used latent variables.		JH	1_2	1=observational measure	1_3	1=Zero Order	Correlation	.9	n.s.
Wolf, S., Behrman, J., Raza, M., Kim, S., Aber, J. L., & Seidman, E. (2018). Measuring and predicting process quality in Ghanaian pre-primary classrooms using the Teacher Instructional Practices and Processes System (TIPPS). Early Childhood Research Quarterly, 45, 18–30. aph.	3	Scores for each domain, as well as total school-readiness scores, were aggregated to the classroom- level to investigate processes at the level of the teacher/classroom and given the relatively high mobility of students across classrooms and schools in this context. (p. 23); correlations are from average scores for PQ whereas the SEM regression coefficients used latent variables.		JH	1_5	1=observational measure	1_3	1=Zero Order	Correlation	.1	n.s.
Wolf, S., Behrman, J., Raza, M., Kim, S., Aber, J. L., & Seidman, E. (2018). Measuring and predicting process quality in Ghanaian pre-primary classrooms using the Teacher Instructional Practices and Processes System (TIPPS). Early Childhood Research Quarterly, 45, 18–30. aph.	4	Scores for each domain, as well as total school-readiness scores, were aggregated to the classroom- level to investigate processes at the level of the teacher/classroom and given the relatively high mobility of students across classrooms and schools in this context. (p. 23); correlations are from average scores for PQ whereas the SEM regression coefficients used latent variables.		JH	1_7	1=observational measure	1_3	1=Zero Order	Correlation	.04	n.s.
Wolf, S., Behrman, J., Raza, M., Kim, S., Aber, J. L., & Seidman, E. (2018). Measuring and predicting process quality in Ghanaian pre-primary classrooms using the Teacher Instructional Practices and Processes System (TIPPS). Early Childhood Research Quarterly, 45, 18–30. aph.	5	Scores for each domain, as well as total school-readiness scores, were aggregated to the classroom- level to investigate processes at the level of the teacher/classroom and given the relatively high mobility of students across classrooms and schools in this context. (p. 23); correlations are from average scores for PQ whereas the SEM regression coefficients used latent variables.		JH	2_1	1=observational measure	1_3	1=Zero Order	Correlation	.17	.05
Wolf, S., Behrman, J., Raza, M., Kim, S., Aber, J. L., & Seidman, E. (2018). Measuring and predicting process quality in Ghanaian pre-primary classrooms using the Teacher Instructional Practices and Processes System (TIPPS). Early Childhood Research Quarterly, 45, 18–30. aph.	6	Scores for each domain, as well as total school-readiness scores, were aggregated to the classroom- level to investigate processes at the level of the teacher/classroom and given the relatively high mobility of students across classrooms and schools in this context. (p. 23); correlations are from average scores for PQ whereas the SEM regression coefficients used latent variables.		JH	2_2	1=observational measure	1_3	1=Zero Order	Correlation	.17	.05
Wolf, S., Behrman, J., Raza, M., Kim, S., Aber, J. L., & Seidman, E. (2018). Measuring and predicting process quality in Ghanaian pre-primary classrooms using the Teacher Instructional Practices and Processes System (TIPPS). Early Childhood Research Quarterly, 45, 18–30. aph.	7	Scores for each domain, as well as total school-readiness scores, were aggregated to the classroom- level to investigate processes at the level of the teacher/classroom and given the relatively high mobility of students across classrooms and schools in this context. (p. 23); correlations are from average scores for PQ whereas the SEM regression coefficients used latent variables.		JH	2_5	1=observational measure	1_3	1=Zero Order	Correlation	.14	.05
Wolf, S., Behrman, J., Raza, M., Kim, S., Aber, J. L., & Seidman, E. (2018). Measuring and predicting process quality in Ghanaian pre-primary classrooms using the Teacher Instructional Practices and Processes System (TIPPS). Early Childhood Research Quarterly, 45, 18–30. aph.	8	Scores for each domain, as well as total school-readiness scores, were aggregated to the classroom- level to investigate processes at the level of the teacher/classroom and given the relatively high mobility of students across classrooms and schools in this context. (p. 23); correlations are from average scores for PQ whereas the SEM regression coefficients used latent variables.		JH	2_7	1=observational measure	1_3	1=Zero Order	Correlation	.17	.05
Wolf, S., Behrman, J., Raza, M., Kim, S., Aber, J. L., & Seidman, E. (2018). Measuring and predicting process quality in Ghanaian pre-primary classrooms using the Teacher Instructional Practices and Processes System (TIPPS). Early Childhood Research Quarterly, 45, 18–30. aph.	9	Scores for each domain, as well as total school-readiness scores, were aggregated to the classroom- level to investigate processes at the level of the teacher/classroom and given the relatively high mobility of students across classrooms and schools in this context. (p. 23); correlations are from average scores for PQ whereas the SEM regression coefficients used latent variables.		JH	1_1	1=observational measure	1_3	3=RegressCoeff	SEM	.075	.05
Wolf, S., Behrman, J., Raza, M., Kim, S., Aber, J. L., & Seidman, E. (2018). Measuring and predicting process quality in Ghanaian pre-primary classrooms using the Teacher Instructional Practices and Processes System (TIPPS). Early Childhood Research Quarterly, 45, 18–30. aph.	10	Scores for each domain, as well as total school-readiness scores, were aggregated to the classroom- level to investigate processes at the level of the teacher/classroom and given the relatively high mobility of students across classrooms and schools in this context. (p. 23); correlations are from average scores for PQ whereas the SEM regression coefficients used latent variables.		JH	1_2	1=observational measure	1_3	3=RegressCoeff	SEM	.075	n.s.
Wolf, S., Behrman, J., Raza, M., Kim, S., Aber, J. L., & Seidman, E. (2018). Measuring and predicting process quality in Ghanaian pre-primary classrooms using the Teacher Instructional Practices and Processes System (TIPPS). Early Childhood Research Quarterly, 45, 18–30. aph.	11	Scores for each domain, as well as total school-readiness scores, were aggregated to the classroom- level to investigate processes at the level of the teacher/classroom and given the relatively high mobility of students across classrooms and schools in this context. (p. 23); correlations are from average scores for PQ whereas the SEM regression coefficients used latent variables.		JH	1_5	1=observational measure	1_3	3=RegressCoeff	SEM	.018	n.s.
Wolf, S., Behrman, J., Raza, M., Kim, S., Aber, J. L., & Seidman, E. (2018). Measuring and predicting process quality in Ghanaian pre-primary classrooms using the Teacher Instructional Practices and Processes System (TIPPS). Early Childhood Research Quarterly, 45, 18–30. aph.	12	Scores for each domain, as well as total school-readiness scores, were aggregated to the classroom- level to investigate processes at the level of the teacher/classroom and given the relatively high mobility of students across classrooms and schools in this context. (p. 23); correlations are from average scores for PQ whereas the SEM regression coefficients used latent variables.		JH	1_7	1=observational measure	1_3	3=RegressCoeff	SEM	.021	n.s.
Wolf, S., Behrman, J., Raza, M., Kim, S., Aber, J. L., & Seidman, E. (2018). Measuring and predicting process quality in Ghanaian pre-primary classrooms using the Teacher Instructional Practices and Processes System (TIPPS). Early Childhood Research Quarterly, 45, 18–30. aph.	13	Scores for each domain, as well as total school-readiness scores, were aggregated to the classroom- level to investigate processes at the level of the teacher/classroom and given the relatively high mobility of students across classrooms and schools in this context. (p. 23); correlations are from average scores for PQ whereas the SEM regression coefficients used latent variables.		JH	2_1	1=observational measure	1_3	3=RegressCoeff	SEM	.072	n.s.
Wolf, S., Behrman, J., Raza, M., Kim, S., Aber, J. L., & Seidman, E. (2018). Measuring and predicting process quality in Ghanaian pre-primary classrooms using the Teacher Instructional Practices and Processes System (TIPPS). Early Childhood Research Quarterly, 45, 18–30. aph.	14	Scores for each domain, as well as total school-readiness scores, were aggregated to the classroom- level to investigate processes at the level of the teacher/classroom and given the relatively high mobility of students across classrooms and schools in this context. (p. 23); correlations are from average scores for PQ whereas the SEM regression coefficients used latent variables.		JH	2_2	1=observational measure	1_3	3=RegressCoeff	SEM	.049	n.s.
Wolf, S., Behrman, J., Raza, M., Kim, S., Aber, J. L., & Seidman, E. (2018). Measuring and predicting process quality in Ghanaian pre-primary classrooms using the Teacher Instructional Practices and Processes System (TIPPS). Early Childhood Research Quarterly, 45, 18–30. aph.	15	Scores for each domain, as well as total school-readiness scores, were aggregated to the classroom- level to investigate processes at the level of the teacher/classroom and given the relatively high mobility of students across classrooms and schools in this context. (p. 23); correlations are from average scores for PQ whereas the SEM regression coefficients used latent variables.		JH	2_5	1=observational measure	1_3	3=RegressCoeff	SEM	.082	n.s.
Wolf, S., Behrman, J., Raza, M., Kim, S., Aber, J. L., & Seidman, E. (2018). Measuring and predicting process quality in Ghanaian pre-primary classrooms using the Teacher Instructional Practices and Processes System (TIPPS). Early Childhood Research Quarterly, 45, 18–30. aph.	16	Scores for each domain, as well as total school-readiness scores, were aggregated to the classroom- level to investigate processes at the level of the teacher/classroom and given the relatively high mobility of students across classrooms and schools in this context. (p. 23); correlations are from average scores for PQ whereas the SEM regression coefficients used latent variables.		JH	2_7	1=observational measure	1_3	3=RegressCoeff	SEM	.092	n.s.
Wolter 2 ), I. ( 1, Glüer 3 ), M. ( 1, & Hannover, B. ( 1 ). (2014). Gender-typicality of activity offerings and child-teacher relationship closeness in German “Kindergarten”. Influences on the development of spelling competence as an indicator of early basic literacy in boys and girls. Learning and Individual Differences, 31, 59–65. https://doi.org/10.1016/j.lindif.2013.12.008	1	0		ST	1_2	2=self-report	3_3	1=Zero Order	correlation	-.036	n.s.
Wu, Z., Hu, B. Y., Fan, X., Zhang, X., & Zhang, J. (2018). The associations between social skills and teacher-child relationships: A longitudinal study among Chinese preschool children. CHILDREN AND YOUTH SERVICES REVIEW, 88, 582–590. https://doi.org/10.1016/j.childyouth.2018.03.052 Study 1	1	Study 1 K2		JH/ST	1_5	2=self-report	1_1	3=RegressCoeff	Cross lagged	.149	.05
Wu, Z., Hu, B. Y., Fan, X., Zhang, X., & Zhang, J. (2018). The associations between social skills and teacher-child relationships: A longitudinal study among Chinese preschool children. CHILDREN AND YOUTH SERVICES REVIEW, 88, 582–590. https://doi.org/10.1016/j.childyouth.2018.03.052 Study 1	2	Study 1 K2		JH/ST	4_5	2=self-report	1_1	3=RegressCoeff	Cross lagged	-.106	.05
Wu, Z., Hu, B. Y., Fan, X., Zhang, X., & Zhang, J. (2018). The associations between social skills and teacher-child relationships: A longitudinal study among Chinese preschool children. CHILDREN AND YOUTH SERVICES REVIEW, 88, 582–590. https://doi.org/10.1016/j.childyouth.2018.03.052 Study 2	1	Study 2 K3		JH/ST	1_5	2=self-report	1_1	3=RegressCoeff	Cross lagged	999	n.s.
Wu, Z., Hu, B. Y., Fan, X., Zhang, X., & Zhang, J. (2018). The associations between social skills and teacher-child relationships: A longitudinal study among Chinese preschool children. CHILDREN AND YOUTH SERVICES REVIEW, 88, 582–590. https://doi.org/10.1016/j.childyouth.2018.03.052 Study 2	2	Study 2 K3		JH/ST	4_5	2=self-report	1_1	3=RegressCoeff	Cross lagged	999	n.s.
Wu, Z., Hu, B. Y., Fan, X., Zhang, X., & Zhang, J. (2018). The associations between social skills and teacher-child relationships: A longitudinal study among Chinese preschool children. CHILDREN AND YOUTH SERVICES REVIEW, 88, 582–590. https://doi.org/10.1016/j.childyouth.2018.03.052 Study 2	3	Study 2 K3		JH/ST	1_5	2=self-report	1_2	3=RegressCoeff	Cross lagged	999	n.s.
Wu, Z., Hu, B. Y., Fan, X., Zhang, X., & Zhang, J. (2018). The associations between social skills and teacher-child relationships: A longitudinal study among Chinese preschool children. CHILDREN AND YOUTH SERVICES REVIEW, 88, 582–590. https://doi.org/10.1016/j.childyouth.2018.03.052 Study 2	4	Study 2 K3		JH/ST	4_5	2=self-report	1_2	3=RegressCoeff	Cross lagged	999	n.s.
Wu, Z., Hu, B. Y., Fan, X., Zhang, X., & Zhang, J. (2018). The associations between social skills and teacher-child relationships: A longitudinal study among Chinese preschool children. CHILDREN AND YOUTH SERVICES REVIEW, 88, 582–590. https://doi.org/10.1016/j.childyouth.2018.03.052 Study 2	5	Study 2 K3		JH/ST	1_5	2=self-report	2_2	3=RegressCoeff	Cross lagged	999	n.s.
Wu, Z., Hu, B. Y., Fan, X., Zhang, X., & Zhang, J. (2018). The associations between social skills and teacher-child relationships: A longitudinal study among Chinese preschool children. CHILDREN AND YOUTH SERVICES REVIEW, 88, 582–590. https://doi.org/10.1016/j.childyouth.2018.03.052 Study 2	6	Study 2 K3		JH/ST	4_5	2=self-report	2_2	3=RegressCoeff	Cross lagged	999	n.s.
Xu, Y., Chin, C., Reed, E., & Hutchinson, C. (2014). The effects of a comprehensive early literacy project on preschoolers’ language and literacy skills. Early Childhood Education Journal, 42(5), 295–304. https://doi.org/10.1007/s10643-013-0613-6	1	0		JH	1_2	1=observational measure	3_3	3=RegressCoeff	HLM	-.397	n.s.
Xu, Y., Chin, C., Reed, E., & Hutchinson, C. (2014). The effects of a comprehensive early literacy project on preschoolers’ language and literacy skills. Early Childhood Education Journal, 42(5), 295–304. https://doi.org/10.1007/s10643-013-0613-6	2	0		JH	2_2	1=observational measure	3_3	3=RegressCoeff	HLM	-.106	n.s.
Xu, Y., Chin, C., Reed, E., & Hutchinson, C. (2014). The effects of a comprehensive early literacy project on preschoolers’ language and literacy skills. Early Childhood Education Journal, 42(5), 295–304. https://doi.org/10.1007/s10643-013-0613-6	3	0		JH	3_2	1=observational measure	3_3	3=RegressCoeff	HLM	.4826666666666666	.05
Yeomans-Maldonado, G., Justice, L. M., & Logan, J. A. R. (2017). The mediating role of classroom quality on peer effects and language gain in pre-kindergarten ECSE classrooms. Applied Developmental Science, 1–14. https://doi.org/10.1080/10888691.2017.1321484	1	0		JH	1_2	1=observational measure	1_3	3=RegressCoeff	MSEM	.22	.05
Yeomans-Maldonado, G., Justice, L. M., & Logan, J. A. R. (2017). The mediating role of classroom quality on peer effects and language gain in pre-kindergarten ECSE classrooms. Applied Developmental Science, 1–14. https://doi.org/10.1080/10888691.2017.1321484	2	0		JH	2_2	1=observational measure	1_3	3=RegressCoeff	MSEM	1.8	.05
YÜKSEK USTA, S., semihayuksek@gmail. co., & YILMAZ, A., arif. yilmaz@gmail. co. (2018). A Correlational Study of Children’s Externalizing and Internalizing Behavioral Problems in Relation to Mother-Child and Teacher-Child Relationships. (English). Çocuklarin Içe Yönelim ve Disa Yönelim Davranis Problemlerinin Anne-Çocuk ve Ögretmen-Çocuk Iliskilerine Göre Incelenmesi. (Turkish), 8(1), 47–56. Retr…	1	0		JH	1_4	2=self-report	4_4	1=Zero Order	Correlation	-.24	.05
YÜKSEK USTA, S., semihayuksek@gmail. co., & YILMAZ, A., arif. yilmaz@gmail. co. (2018). A Correlational Study of Children’s Externalizing and Internalizing Behavioral Problems in Relation to Mother-Child and Teacher-Child Relationships. (English). Çocuklarin Içe Yönelim ve Disa Yönelim Davranis Problemlerinin Anne-Çocuk ve Ögretmen-Çocuk Iliskilerine Göre Incelenmesi. (Turkish), 8(1), 47–56. Retr…	2	0		JH	1_6	2=self-report	4_4	1=Zero Order	Correlation	-.36	.05
YÜKSEK USTA, S., semihayuksek@gmail. co., & YILMAZ, A., arif. yilmaz@gmail. co. (2018). A Correlational Study of Children’s Externalizing and Internalizing Behavioral Problems in Relation to Mother-Child and Teacher-Child Relationships. (English). Çocuklarin Içe Yönelim ve Disa Yönelim Davranis Problemlerinin Anne-Çocuk ve Ögretmen-Çocuk Iliskilerine Göre Incelenmesi. (Turkish), 8(1), 47–56. Retr…	3	0		JH	4_4	2=self-report	4_4	1=Zero Order	Correlation	.68	.05
YÜKSEK USTA, S., semihayuksek@gmail. co., & YILMAZ, A., arif. yilmaz@gmail. co. (2018). A Correlational Study of Children’s Externalizing and Internalizing Behavioral Problems in Relation to Mother-Child and Teacher-Child Relationships. (English). Çocuklarin Içe Yönelim ve Disa Yönelim Davranis Problemlerinin Anne-Çocuk ve Ögretmen-Çocuk Iliskilerine Göre Incelenmesi. (Turkish), 8(1), 47–56. Retr…	4	0		JH	4_6	2=self-report	4_4	1=Zero Order	Correlation	.24	.05
Zee, M., Rudasill, K. M., & Bosman, R. J. (2020). A cross-lagged study of students’ motivation, academic achievement, and relationships with teachers from kindergarten to 6th grade. Journal of Educational Psychology. pdh. https://doi.org/10.1037/edu0000574	1	0		ST	1_1	2=self-report	2_2	1=Zero Order	correlation	.13	.05
Zee, M., Rudasill, K. M., & Bosman, R. J. (2020). A cross-lagged study of students’ motivation, academic achievement, and relationships with teachers from kindergarten to 6th grade. Journal of Educational Psychology. pdh. https://doi.org/10.1037/edu0000574	2	0		ST	1_2	2=self-report	2_2	1=Zero Order	correlation	.15	.05
Zee, M., Rudasill, K. M., & Bosman, R. J. (2020). A cross-lagged study of students’ motivation, academic achievement, and relationships with teachers from kindergarten to 6th grade. Journal of Educational Psychology. pdh. https://doi.org/10.1037/edu0000574	3	0		ST	4_1	2=self-report	2_2	1=Zero Order	correlation	-.1	.05
Zee, M., Rudasill, K. M., & Bosman, R. J. (2020). A cross-lagged study of students’ motivation, academic achievement, and relationships with teachers from kindergarten to 6th grade. Journal of Educational Psychology. pdh. https://doi.org/10.1037/edu0000574	4	0		ST	4_2	2=self-report	2_2	1=Zero Order	correlation	-.05	n.s.
Zucker, T. A., Cabell, S. Q., Justice, L. M., Pentimonti, J. M., & Kaderavek, J. N. (2013). The Role of Frequent, Interactive Prekindergarten Shared Reading in the Longitudinal Development of Language and Literacy Skills. Developmental Psychology, 49(8), 1425–1439. Retrieved from http://proxy.library.nyu.edu/login?url=http://search.ebscohost.com/login.aspx?direct=true&db=eric&AN=EJ1049916&site=ed…	1	0		ST	2_2	1=observational measure	3_3	1=Zero Order	correlation	.21	.05
Zucker, T. A., Cabell, S. Q., Justice, L. M., Pentimonti, J. M., & Kaderavek, J. N. (2013). The Role of Frequent, Interactive Prekindergarten Shared Reading in the Longitudinal Development of Language and Literacy Skills. Developmental Psychology, 49(8), 1425–1439. Retrieved from http://proxy.library.nyu.edu/login?url=http://search.ebscohost.com/login.aspx?direct=true&db=eric&AN=EJ1049916&site=ed…	2	0		ST	2_2	1=observational measure	3_3	3=RegressCoeff	HLM	.065	.05
van Schaik, S. D. M. ., s. d. m. vanschaik@uu. n., Leseman, P. P. M. ., & de Haan, M. (2018). Using a Group-Centered Approach to Observe Interactions in Early Childhood Education. Child Development, 89(3), 897–913. Retrieved from http://proxy.library.nyu.edu/login?url=http://search.ebscohost.com/login.aspx?direct=true&db=ssf&AN=129550007&site=eds-live	1	0		JH	1_5	1=observational measure	4_4	3=RegressCoeff	Two level SEM	.12	n.s.
van Schaik, S. D. M. ., s. d. m. vanschaik@uu. n., Leseman, P. P. M. ., & de Haan, M. (2018). Using a Group-Centered Approach to Observe Interactions in Early Childhood Education. Child Development, 89(3), 897–913. Retrieved from http://proxy.library.nyu.edu/login?url=http://search.ebscohost.com/login.aspx?direct=true&db=ssf&AN=129550007&site=eds-live	2	0		JH	2_5	1=observational measure	4_4	3=RegressCoeff	Two level SEM	.76	n.s.
von Suchodoletz, A., Barza, L., & Larsen, R. A. A. (2019). Examination of teacher–child interactions in early childhood education programmes in the united arab emirates. International Journal of Early Years Education. psyh. https://doi.org/10.1080/09669760.2019.1594720	1	0		JH/ST	1_3	1=observational measure	3_3	1=Zero Order	Correlation	.28	n.s.
von Suchodoletz, A., Barza, L., & Larsen, R. A. A. (2019). Examination of teacher–child interactions in early childhood education programmes in the united arab emirates. International Journal of Early Years Education. psyh. https://doi.org/10.1080/09669760.2019.1594720	2	0		JH/ST	1_8	1=observational measure	3_3	1=Zero Order	Correlation	.04	n.s.
von Suchodoletz, A., Barza, L., & Larsen, R. A. A. (2019). Examination of teacher–child interactions in early childhood education programmes in the united arab emirates. International Journal of Early Years Education. psyh. https://doi.org/10.1080/09669760.2019.1594720	3	0		JH/ST	2_3	1=observational measure	3_3	1=Zero Order	Correlation	.3	.05
von Suchodoletz, A., Barza, L., & Larsen, R. A. A. (2019). Examination of teacher–child interactions in early childhood education programmes in the united arab emirates. International Journal of Early Years Education. psyh. https://doi.org/10.1080/09669760.2019.1594720	4	0		JH/ST	2_8	1=observational measure	3_3	1=Zero Order	Correlation	.03	n.s.
von Suchodoletz, A., Barza, L., & Larsen, R. A. A. (2019). Examination of teacher–child interactions in early childhood education programmes in the united arab emirates. International Journal of Early Years Education. psyh. https://doi.org/10.1080/09669760.2019.1594720	5	0		JH/ST	3_3	1=observational measure	3_3	1=Zero Order	Correlation	.42	.05
von Suchodoletz, A., Barza, L., & Larsen, R. A. A. (2019). Examination of teacher–child interactions in early childhood education programmes in the united arab emirates. International Journal of Early Years Education. psyh. https://doi.org/10.1080/09669760.2019.1594720	6	0		JH/ST	3_8	1=observational measure	3_3	1=Zero Order	Correlation	.1	n.s.
von Suchodoletz, A., Barza, L., & Larsen, R. A. A. (2019). Examination of teacher–child interactions in early childhood education programmes in the united arab emirates. International Journal of Early Years Education. psyh. https://doi.org/10.1080/09669760.2019.1594720	7	0		JH/ST	1_3	1=observational measure	3_3	3=RegressCoeff	MLM(standardised)	.28	.05
von Suchodoletz, A., Barza, L., & Larsen, R. A. A. (2019). Examination of teacher–child interactions in early childhood education programmes in the united arab emirates. International Journal of Early Years Education. psyh. https://doi.org/10.1080/09669760.2019.1594720	8	0		JH/ST	1_8	1=observational measure	3_3	3=RegressCoeff	MLM(standardised)	.28	.05
von Suchodoletz, A., Barza, L., & Larsen, R. A. A. (2019). Examination of teacher–child interactions in early childhood education programmes in the united arab emirates. International Journal of Early Years Education. psyh. https://doi.org/10.1080/09669760.2019.1594720	9	0		JH/ST	2_3	1=observational measure	3_3	3=RegressCoeff	MLM (standardised)	.24	.05
von Suchodoletz, A., Barza, L., & Larsen, R. A. A. (2019). Examination of teacher–child interactions in early childhood education programmes in the united arab emirates. International Journal of Early Years Education. psyh. https://doi.org/10.1080/09669760.2019.1594720	10	0		JH/ST	2_8	1=observational measure	3_3	3=RegressCoeff	MLM (standardised)	.26	.05
von Suchodoletz, A., Barza, L., & Larsen, R. A. A. (2019). Examination of teacher–child interactions in early childhood education programmes in the united arab emirates. International Journal of Early Years Education. psyh. https://doi.org/10.1080/09669760.2019.1594720	11	0		JH/ST	3_3	1=observational measure	3_3	3=RegressCoeff	MLM (standardised)	.28	.05
von Suchodoletz, A., Barza, L., & Larsen, R. A. A. (2019). Examination of teacher–child interactions in early childhood education programmes in the united arab emirates. International Journal of Early Years Education. psyh. https://doi.org/10.1080/09669760.2019.1594720	12	0		JH/ST	3_8	1=observational measure	3_3	3=RegressCoeff	MLM (standardised)	-.21	n.s.

## Sheet: PQ Effect Size Observational
Reference	number	Comment	rptID	source	coder	PQ_CO_	PQ_measure_type_	T_T_	EffectSizeType_	EffectSizeType_other_	EffectSize_	Pvalue_
Cadima, J., Verschueren, K., Leal, T., & Guedes, C. (2015). Classroom Interactions, Dyadic Teacher–Child Relationships, and Self–Regulation in Socially Disadvantaged Young Children. Journal of Abnormal Child Psychology, 44(1), 7–17. https://doi.org/10.1007/s10802-015-0060-5	1				AVS/JH/ST	1_3	1=observational measure	2_3	1=Zero Order		-.01	n.s.
Cadima, J., Verschueren, K., Leal, T., & Guedes, C. (2015). Classroom Interactions, Dyadic Teacher–Child Relationships, and Self–Regulation in Socially Disadvantaged Young Children. Journal of Abnormal Child Psychology, 44(1), 7–17. https://doi.org/10.1007/s10802-015-0060-5	2				AVS/JH/ST	1_3	2=self-report	2_3	1=Zero Order		.27	.05
Cadima, J., Verschueren, K., Leal, T., & Guedes, C. (2015). Classroom Interactions, Dyadic Teacher–Child Relationships, and Self–Regulation in Socially Disadvantaged Young Children. Journal of Abnormal Child Psychology, 44(1), 7–17. https://doi.org/10.1007/s10802-015-0060-5	3				AVS/JH/ST	1_3	1=observational measure	2_3	3=RegressCoeff	MLM (unstandardised)	-.16	n.s.
Cadima, J., Verschueren, K., Leal, T., & Guedes, C. (2015). Classroom Interactions, Dyadic Teacher–Child Relationships, and Self–Regulation in Socially Disadvantaged Young Children. Journal of Abnormal Child Psychology, 44(1), 7–17. https://doi.org/10.1007/s10802-015-0060-5	4				AVS/JH/ST	1_3	2=self-report	2_3	3=RegressCoeff		.16	.05
Hindman, A. H., & Wasik, B. A. (n.d.). Vocabulary learning in Head Start: Nature and extent of classroom instruction and its contributions to children’s learning. JOURNAL OF SCHOOL PSYCHOLOGY. Retrieved from http://proxy.library.nyu.edu/login?url=http://search.ebscohost.com/login.aspx?direct=true&db=edswss&AN=000322848800007&site=eds-live	1				ST	2_2	1=observational measure	3_3	3=RegressCoeff	HLM (unstandardized)	3.26	.05
Hindman, A. H., & Wasik, B. A. (n.d.). Vocabulary learning in Head Start: Nature and extent of classroom instruction and its contributions to children’s learning. JOURNAL OF SCHOOL PSYCHOLOGY. Retrieved from http://proxy.library.nyu.edu/login?url=http://search.ebscohost.com/login.aspx?direct=true&db=edswss&AN=000322848800007&site=eds-live	2				ST	2_2	2=self-report	3_3	3=RegressCoeff	HLM (Unstandardized)	.5649999999999999	n.s.
Lippard, C. N., La Paro, K. M., Rouse, H. L., & Crosby, D. A. (2018). A Closer Look at Teacher-Child Relationships and Classroom Emotional Context in Preschool. CHILD & YOUTH CARE FORUM, 47(1), 1–21. https://doi.org/10.1007/s10566-017-9414-1	1				JH	1_1	1=observational measure	1_1	3=RegressCoeff	MV	-.03	n.s
Lippard, C. N., La Paro, K. M., Rouse, H. L., & Crosby, D. A. (2018). A Closer Look at Teacher-Child Relationships and Classroom Emotional Context in Preschool. CHILD & YOUTH CARE FORUM, 47(1), 1–21. https://doi.org/10.1007/s10566-017-9414-1	2				JH	1_1	2=self-report	1_1	3=RegressCoeff	MV	.61	n.s
Lippard, C. N., La Paro, K. M., Rouse, H. L., & Crosby, D. A. (2018). A Closer Look at Teacher-Child Relationships and Classroom Emotional Context in Preschool. CHILD & YOUTH CARE FORUM, 47(1), 1–21. https://doi.org/10.1007/s10566-017-9414-1	3				JH	1_2	1=observational measure	1_1	3=RegressCoeff	MV	-.05	n.s
Lippard, C. N., La Paro, K. M., Rouse, H. L., & Crosby, D. A. (2018). A Closer Look at Teacher-Child Relationships and Classroom Emotional Context in Preschool. CHILD & YOUTH CARE FORUM, 47(1), 1–21. https://doi.org/10.1007/s10566-017-9414-1	4				JH	1_2	2=self-report	1_1	3=RegressCoeff	MV	1.5	n.s
Lippard, C. N., La Paro, K. M., Rouse, H. L., & Crosby, D. A. (2018). A Closer Look at Teacher-Child Relationships and Classroom Emotional Context in Preschool. CHILD & YOUTH CARE FORUM, 47(1), 1–21. https://doi.org/10.1007/s10566-017-9414-1	5				JH	1_3	1=observational measure	1_1	3=RegressCoeff	MV	0	n.s
Lippard, C. N., La Paro, K. M., Rouse, H. L., & Crosby, D. A. (2018). A Closer Look at Teacher-Child Relationships and Classroom Emotional Context in Preschool. CHILD & YOUTH CARE FORUM, 47(1), 1–21. https://doi.org/10.1007/s10566-017-9414-1	6				JH	1_3	2=self-report	1_1	3=RegressCoeff	MV	.41	.05
Lippard, C. N., La Paro, K. M., Rouse, H. L., & Crosby, D. A. (2018). A Closer Look at Teacher-Child Relationships and Classroom Emotional Context in Preschool. CHILD & YOUTH CARE FORUM, 47(1), 1–21. https://doi.org/10.1007/s10566-017-9414-1	7				JH	1_4	1=observational measure	1_1	3=RegressCoeff	MV	0	n.s
Lippard, C. N., La Paro, K. M., Rouse, H. L., & Crosby, D. A. (2018). A Closer Look at Teacher-Child Relationships and Classroom Emotional Context in Preschool. CHILD & YOUTH CARE FORUM, 47(1), 1–21. https://doi.org/10.1007/s10566-017-9414-1	8				JH	1_4	2=self-report	1_1	3=RegressCoeff	MV	-.26	.05
Powell, D. R., Son, S.-H., File, N., & San Juan, R. R. (2010). Parent-school relationships and children’s academic and social outcomes in public school pre-kindergarten. Journal of School Psychology, 48(4), 269–292. https://doi.org/10.1016/j.jsp.2010.03.002	1				JH/ST	1_2	1=observational measure	3_3	3=RegressCoeff	HLM	-.18	n.s.
Powell, D. R., Son, S.-H., File, N., & San Juan, R. R. (2010). Parent-school relationships and children’s academic and social outcomes in public school pre-kindergarten. Journal of School Psychology, 48(4), 269–292. https://doi.org/10.1016/j.jsp.2010.03.002	2				JH/ST	1_2	2=self-report	3_3	3=RegressCoeff	HLM	2.785	n.s.
Powell, D. R., Son, S.-H., File, N., & San Juan, R. R. (2010). Parent-school relationships and children’s academic and social outcomes in public school pre-kindergarten. Journal of School Psychology, 48(4), 269–292. https://doi.org/10.1016/j.jsp.2010.03.002	3				JH/ST	1_4	1=observational measure	3_3	3=RegressCoeff	HLM	-1.1	n.s.
Powell, D. R., Son, S.-H., File, N., & San Juan, R. R. (2010). Parent-school relationships and children’s academic and social outcomes in public school pre-kindergarten. Journal of School Psychology, 48(4), 269–292. https://doi.org/10.1016/j.jsp.2010.03.002	4				JH/ST	1_4	2=self-report	3_3	3=RegressCoeff	HLM	-4.28	n.s.
Powell, D. R., Son, S.-H., File, N., & San Juan, R. R. (2010). Parent-school relationships and children’s academic and social outcomes in public school pre-kindergarten. Journal of School Psychology, 48(4), 269–292. https://doi.org/10.1016/j.jsp.2010.03.002	5				JH/ST	1_5	1=observational measure	3_3	3=RegressCoeff	HLM	5.66	n.s
Powell, D. R., Son, S.-H., File, N., & San Juan, R. R. (2010). Parent-school relationships and children’s academic and social outcomes in public school pre-kindergarten. Journal of School Psychology, 48(4), 269–292. https://doi.org/10.1016/j.jsp.2010.03.002	6				JH/ST	1_5	2=self-report	3_3	3=RegressCoeff	HLM	3.14	n.s.
Spilt, J. L., Koomen, H. M. Y., Thijs, J. T., & van der Leij, A. (2012). Supporting teachers’ relationships with disruptive children: the potential of relationship-focused reflection. Attachment & Human Development, 14(3), 305–318. https://doi.org/10.1080/14616734.2012.672286	1				JH/ST	1_4	2=self-report	2_2	1=Zero Order	correlation	-.42	.05
Spilt, J. L., Koomen, H. M. Y., Thijs, J. T., & van der Leij, A. (2012). Supporting teachers’ relationships with disruptive children: the potential of relationship-focused reflection. Attachment & Human Development, 14(3), 305–318. https://doi.org/10.1080/14616734.2012.672286	2				JH/ST	1_4	1=observational measure	2_2	1=Zero Order	Correlation	-.03	n.s

## Sheet: SQ Effect Size
Reference	number	rptID	source	coder	SQ_CO_	T_T_	EffectSizeType_	EffectSizeType_other_	EffectSize_	Pvalue_
Alamos, P., & Williford, A. P. (2020). Teacher-child emotion talk in preschool children displaying elevated externalizing behaviors. Journal of Applied Developmental Psychology, 67. psyh. https://doi.org/10.1016/j.appdev.2019.101107	1			JH	4_2	1_3	3=RegressCoeff	HLM	-.03	n.s.
Alamos, P., & Williford, A. P. (2020). Teacher-child emotion talk in preschool children displaying elevated externalizing behaviors. Journal of Applied Developmental Psychology, 67. psyh. https://doi.org/10.1016/j.appdev.2019.101107	2			JH	4_4	1_3	3=RegressCoeff	HLM	.04	n.s.
Alamos, P., & Williford, A. P. (2020). Teacher-child emotion talk in preschool children displaying elevated externalizing behaviors. Journal of Applied Developmental Psychology, 67. psyh. https://doi.org/10.1016/j.appdev.2019.101107	3			JH	4_5	1_3	3=RegressCoeff	HLM	-.04	n.s.
Araujo, M. C. ( 1 ), Cruz-Aguayo, Y. ( 1 ), Schady, N. ( 1 ), & Carneiro, P. ( 2 ). (2016). Teacher quality and learning outcomes in kindergarten. Quarterly Journal of Economics, 131(3), 1415–1453. https://doi.org/10.1093/qje/qjw016	1	Important note for SQ8: it is measured as teacher has three years of experience or less		AVS/JH/ST	8_1	1_3	3=RegressCoeff	MLM regression	-.11	n.s.
Araujo, M. C. ( 1 ), Cruz-Aguayo, Y. ( 1 ), Schady, N. ( 1 ), & Carneiro, P. ( 2 ). (2016). Teacher quality and learning outcomes in kindergarten. Quarterly Journal of Economics, 131(3), 1415–1453. https://doi.org/10.1093/qje/qjw016	2	Important note for SQ8: it is measured as teacher has three years of experience or less		AVS/JH/ST	8_2	1_3	3=RegressCoeff	MLM regression	-.12	n.s.
Araujo, M. C. ( 1 ), Cruz-Aguayo, Y. ( 1 ), Schady, N. ( 1 ), & Carneiro, P. ( 2 ). (2016). Teacher quality and learning outcomes in kindergarten. Quarterly Journal of Economics, 131(3), 1415–1453. https://doi.org/10.1093/qje/qjw016	3	Important note for SQ8: it is measured as teacher has three years of experience or less		AVS/JH/ST	8_3	1_3	3=RegressCoeff	MLM regression	-.09	n.s.
Bihler, L.-M. ( 1 ), Agache, A. ( 1 ), Willard, J. A. ( 1 ), Leyendecker, B. ( 1 ), & Schneller, K. ( 2 ). (2018). Expressive morphological skills of dual language learning and monolingual German children: Exploring links to duration of preschool attendance, classroom quality, and classroom composition. Frontiers in Psychology, 9(JUN). https://doi.org/10.3389/fpsyg.2018.00888	1			JH	4_2	4_4	3=RegressCoeff	MLM	.02	n.s.
Bowne, J. B., Yoshikawa, H., & Snow, C. E. (2016). Relationships of Teachers’ Language and Explicit Vocabulary Instruction to Students’ Vocabulary Growth in Kindergarten. Reading Research Quarterly, 52(1), 7–29. https://doi.org/10.1002/rrq.151	1	0	0	JH/ST	8_2	3_3	3=RegressCoeff	HLM	.072	.05
Brinkman, S. A., Hasan, A., Nakajima, N., Jung, H., Kinnell, A., & Pradhan, M. (2017). The role of preschool quality in promoting child development: evidence from rural Indonesia (Vol. 25). Retrieved from http://proxy.library.nyu.edu/login?url=http://search.ebscohost.com/login.aspx?direct=true&db=edswss&AN=000404630500002&site=eds-live	1			ST	4_2	4_4	3=RegressCoeff	IV	.017	n.s.
Brinkman, S. A., Hasan, A., Nakajima, N., Jung, H., Kinnell, A., & Pradhan, M. (2017). The role of preschool quality in promoting child development: evidence from rural Indonesia (Vol. 25). Retrieved from http://proxy.library.nyu.edu/login?url=http://search.ebscohost.com/login.aspx?direct=true&db=edswss&AN=000404630500002&site=eds-live	2			ST	4_5	4_4	3=RegressCoeff	IV	.001	n.s.
Brinkman, S. A., Hasan, A., Nakajima, N., Jung, H., Kinnell, A., & Pradhan, M. (2017). The role of preschool quality in promoting child development: evidence from rural Indonesia (Vol. 25). Retrieved from http://proxy.library.nyu.edu/login?url=http://search.ebscohost.com/login.aspx?direct=true&db=edswss&AN=000404630500002&site=eds-live	3			ST	7_2	4_4	3=RegressCoeff	IV	-.18	n.s.
Brinkman, S. A., Hasan, A., Nakajima, N., Jung, H., Kinnell, A., & Pradhan, M. (2017). The role of preschool quality in promoting child development: evidence from rural Indonesia (Vol. 25). Retrieved from http://proxy.library.nyu.edu/login?url=http://search.ebscohost.com/login.aspx?direct=true&db=edswss&AN=000404630500002&site=eds-live	4			ST	7_5	4_4	3=RegressCoeff	IV	.67	.05
Brinkman, S. A., Hasan, A., Nakajima, N., Jung, H., Kinnell, A., & Pradhan, M. (2017). The role of preschool quality in promoting child development: evidence from rural Indonesia (Vol. 25). Retrieved from http://proxy.library.nyu.edu/login?url=http://search.ebscohost.com/login.aspx?direct=true&db=edswss&AN=000404630500002&site=eds-live	5			ST	8_2	4_4	3=RegressCoeff	IV	-.004	n.s.
Brinkman, S. A., Hasan, A., Nakajima, N., Jung, H., Kinnell, A., & Pradhan, M. (2017). The role of preschool quality in promoting child development: evidence from rural Indonesia (Vol. 25). Retrieved from http://proxy.library.nyu.edu/login?url=http://search.ebscohost.com/login.aspx?direct=true&db=edswss&AN=000404630500002&site=eds-live	6			ST	8_5	4_4	3=RegressCoeff	IV	.001	n.s.
Byers, A. I., Cameron, C. E., Ko, M., LoCasale-Crouch, J., & Grissmer, D. W. (2016). What preschool classroom experiences are associated with whether children improve in visuomotor integration? Early Education and Development, 27(7), 976–1003. https://doi.org/10.1080/10409289.2016.1175243	1			AVS/JH/ST	5_7	1_3	3=RegressCoeff	MLM	-.07	n.s.
Byers, A. I., Cameron, C. E., Ko, M., LoCasale-Crouch, J., & Grissmer, D. W. (2016). What preschool classroom experiences are associated with whether children improve in visuomotor integration? Early Education and Development, 27(7), 976–1003. https://doi.org/10.1080/10409289.2016.1175243	2			AVS/JH/ST	7_7	1_3	3=RegressCoeff	MLM	.31	n.s.
Byers, A. I., Cameron, C. E., Ko, M., LoCasale-Crouch, J., & Grissmer, D. W. (2016). What preschool classroom experiences are associated with whether children improve in visuomotor integration? Early Education and Development, 27(7), 976–1003. https://doi.org/10.1080/10409289.2016.1175243	3			AVS/JH/ST	8_7	1_3	1=Zero Order	Correlation	-.04	n.s.
Byers, A. I., Cameron, C. E., Ko, M., LoCasale-Crouch, J., & Grissmer, D. W. (2016). What preschool classroom experiences are associated with whether children improve in visuomotor integration? Early Education and Development, 27(7), 976–1003. https://doi.org/10.1080/10409289.2016.1175243	4			AVS/JH/ST	8_3	1_3	1=Zero Order	Correlation	-.13	.05
Byers, A. I., Cameron, C. E., Ko, M., LoCasale-Crouch, J., & Grissmer, D. W. (2016). What preschool classroom experiences are associated with whether children improve in visuomotor integration? Early Education and Development, 27(7), 976–1003. https://doi.org/10.1080/10409289.2016.1175243	5			AVS/JH/ST	7_3	1_3	1=Zero Order	Correlation	.025	.05
Byers, A. I., Cameron, C. E., Ko, M., LoCasale-Crouch, J., & Grissmer, D. W. (2016). What preschool classroom experiences are associated with whether children improve in visuomotor integration? Early Education and Development, 27(7), 976–1003. https://doi.org/10.1080/10409289.2016.1175243	6			AVS/JH/ST	7_7	1_3	1=Zero Order	Correlation	.085	n.s.
[truncated: 175 more rows]
