# Supplementary material for: Early childhood education and care quality and associations with child outcomes: A meta-analysis
Source: PLoS One. 2023 May 25;18(5):e0285985. doi: 10.1371/journal.pone.0285985 (PMC10212181; doi:10.1371/journal.pone.0285985)
Supplement: S13 File — (ZIP) [file pone.0285985.s015.zip › Data, R scripts, and Results/Data/(FINAL) Coding Sheet_11_25_22.xlsx]

## Sheet:  1-3 Selection,Report & Measure
								1. SUDY / REPORT SECTION																												2. MEASURABLE SECTION / STRUCTURAL QUALITY
Key								Period of Data Collection						Report Population: Who is included in the actual report sample					Representativeness of the reported sample	Type of ECE setting (age range and provision of service)								Recruitment		Report Design & Type					Publication Type	Information regarding program-level indicators							Information regarding classroom-level indicators				Information regarding teacher-level indicators
Timepoints key: 1 = BOY; 2=MOY; 3=EOY, 4=Missing T1, 5= Missing T2							Year of publication	Time 1 : When was the data collected for the quality measure? (within the same school year)	Time 2 : When was the data collected for the quality measure? (within the same school year)	Time 3 : When was the data collected for the quality measure? (within the same school year)	Time 1 : When was the data collected for the CO measure? (within the same school year)	Time 2 : When was the data collected for the CO measure? (within the same school year)	Time 3 : When was the data collected for CO measure? (within the same school year)	Adults	Children	Sample Size: Teachers (How many teachers participated in the study?)	Sample Size: Children (How many children participated in the study?)	Sample Size: School (How many schools were teachers/children in?)	Is the study population/sample representative?	Program that serves children ages 0-3 years (infant/toddler)	Program that serves children ages 0-6 years (i.e. ICDs)	Program that serves children ages 3-6 years	Program that serves children ages 3-5 years (i.e. preschools)	Program that serves children ages 5-6 years (i.e. kindergarten)	Program that serves children ages 4-6 years	Name of the program/policy in the country	Coutry name	Describe ways in which subjects were recruited for the study	Country income indicator	Is cross-sectional or longitudinal data reported?	Year (YYYY)	How many waves of data collection measurement points were reported in the study	Report type	Specify if other	Where was the report published?	Length of service provided: full day program	Length of service provided: part- day program	Length of service provided: school offers both part-day and full-day	Length of service provided: Did analyses differentiate between different options?	In-service teacher professional development provided at the ECEC centre (within the team of teachers)	Early childhood curriculum that includes goals, values and approaches to ECE which reflect the socirty's expectations about the role and responsibilities of ECEC settings	Children to teacher/staff ratio (decimals and Ratios combined)	Children to teacher/staff ratio (decimals)	Teacher/staff: Child Ratio (1: children per teacher)	Group size: Total number of children in classrooms	Gender distrbution of children enrolled in the classroom (% of boys)	Ages of teachers (when enrolled in the study)	Gender of participants (teachers) , % females	Years of experience teaching in ECEC Settings
Comments	rptID	source	coder		Training indicator	reference		time_datcoll_1_QM	time_datcoll_2_QM	time_datcoll_3_QM	time_datcoll_1_CM	time_datcoll_2_CM	time_datcoll_3_CM	rptpopAd	rptpopC	rptpopSSTea	rptpopSSChi	rptpopSSSch	rep_sample	typeInf_Tod	type_0_6	type_3_6	type_3_5	type_5_6	type_4_6	type_name	country	recruit		rptdesign	yr_start	waves	rpttype	rpttype_o	pubtype	prolvl_len_fd	prolvl_len_pd	prolvl_len_bo	prolvl_len_an	prolvl_PD	prolvl_curr (Headstart=1)	clalvl_ctr_combined	clalvl_ctr	clalvl_tcr	clalvl_gs	clalvl_boys	tealvl_age	tealvl_sex	tealvl_exp
			AVS/JH/ST	AVS/JH/ST	Training	Abreu-Lima, I. M. P., Leal, T. B., Cadima, J., & Gamelas, A. M. (2012). Predicting child outcomes from preschool quality in Portugal. European Journal of Psychology of Education, 28(2), 399–420. https://doi.org/10.1007/s10212-012-0120-y	2012	2=mid school year	9999=NA	9999=NA	3=end of school year	9999=NA	9999=NA	2=teachers	1 = yes	60	215	60	999=missing info	1=No/few (less than 10%)	1=No/few (less than 10%)	1=No/few (less than 10%)	3=All/most (more than 75%)	1=No/few (less than 10%)	1=No/few (less than 10%)	Preschool	Portugal	1 = participants were recruited in ECEC service provider	High-income economies	2 = longitudinal (two measurement waves)	2005	2	1 = original empirical research	9999=NA	1 = scientific journal-peer-reviewed	999=missing info	999=missing info	999=missing info	2 = no	999=missing info	999=missing info	999	999	999	999	999	999	999	999
			JH/ST	JH/ST	Reliability round 2	Aguiar, A. L., Aguiar, C., Cadima, J., Correia, N., & Fialho, M. (2019). Classroom quality and children’s social skills and problem behaviors: Dosage and disability status as moderators. Early Childhood Research Quarterly, 49, 81–92. aph.	2019	3=end of school year	9999=NA	9999=NA	1=beginning of school year	3=end of school year	9999=NA	2=teachers	1 = yes	44	222	18	4=No	1=No/few (less than 10%)	1=No/few (less than 10%)	3=All/most (more than 75%)	1=No/few (less than 10%)	1=No/few (less than 10%)	1=No/few (less than 10%)	Preschool	Portugal	1 = participants were recruited in ECEC service provider	High-income economies	2 = longitudinal (two measurement waves)	2013	2	1 = original empirical research	9999=NA	1 = scientific journal-peer-reviewed	999=missing info	999=missing info	999=missing info	2 = no	999=missing info	999=missing info	999	999	999	999	999	48	97.72	22,74
			AVS	AVS/JH/ST	Training	Aguiar, C., Moiteiro, A. R., & Pimentel, J. S. (2010). Classroom quality and social acceptance of preschoolers with disabilities. Infants & Young Children, 23(1), 34–41. https://doi.org/10.1097/IYC.0b013e3181c9766e	2010	999=missing info	999=missing info	999=missing info	999=missing info	999=missing info	999=missing info	2=teachers	1 = yes	64	64	28	999=missing info	1=No/few (less than 10%)	1=No/few (less than 10%)	1=No/few (less than 10%)	3=All/most (more than 75%)	1=No/few (less than 10%)	1=No/few (less than 10%)	Preschool	Portugal	1 = participants were recruited in ECEC service provider	High-income economies	1 = cross-sectional (one measurement point)	999	1	1 = original empirical research	9999=NA	999=missing info	999=missing info	999=missing info	999=missing info	2 = no	999=missing info	999=missing info	8	8	1:8	17.79	999	46.81	999	22.67
			JH	JH	Individual round 1	Alamos, P., & Williford, A. P. (2020). Teacher-child emotion talk in preschool children displaying elevated externalizing behaviors. Journal of Applied Developmental Psychology, 67. psyh. https://doi.org/10.1016/j.appdev.2019.101107	2020	1=beginning of school year	9999=NA	9999=NA	1=beginning of school year	3=end of school year	9999=NA	2=teachers	1 = yes	183	470	93	999=missing info	1=No/few (less than 10%)	1=No/few (less than 10%)	1=No/few (less than 10%)	3=All/most (more than 75%)	1=No/few (less than 10%)	1=No/few (less than 10%)	Preschool	United States	1 = participants were recruited in ECEC service provider	High-income economies	2 = longitudinal (two measurement waves)	999	2	1 = original empirical research	9999=NA	1 = scientific journal-peer-reviewed	999=missing info	999=missing info	999=missing info	2 = no	999=missing info	9999=NA	999	999	999	999	999	41	96	9
			JH/ST	JH/ST	Reliability round 2	Anderson, K. L., Weimer, M., & Fuhs, M. W. (2020). Teacher fidelity to Conscious Discipline and children’s executive function skills. Early Childhood Research Quarterly, 51, 14–25. aph.	2020	1=beginning of school year	9999=NA	9999=NA	1=beginning of school year	3=end of school year	9999=NA	2=teachers	1 = yes	45	293	999	999=missing info	1=No/few (less than 10%)	1=No/few (less than 10%)	1=No/few (less than 10%)	3=All/most (more than 75%)	1=No/few (less than 10%)	1=No/few (less than 10%)	Preschool	United States	1 = participants were recruited in ECEC service provider	High-income economies	2 = longitudinal (two measurement waves)	999	2	1 = original empirical research	9999=NA	1 = scientific journal-peer-reviewed	999=missing info	999=missing info	999=missing info	2 = no	1 = yes	1= program uses an early childhood curriculum	999	999	999	999	999	999	999	999
FACES			AVS/JH/ST	AVS/JH/ST	Training	Ansari, A., & Gershoff, E. (2015). LEARNING-RELATED SOCIAL SKILLS AS A MEDIATOR BETWEEN TEACHER INSTRUCTION AND CHILD ACHIEVEMENT IN HEAD START. Social Development (Oxford, England), 24(4), 699–715. https://doi.org/10.1111/sode.12124	2015	3=end of school year	9999=NA	9999=NA	1=beginning of school year	3=end of school year	9999=NA	2=teachers	1 = yes	292	936	999	1=representative at the national level (i.e.	1=No/few (less than 10%)	1=No/few (less than 10%)	1=No/few (less than 10%)	3=All/most (more than 75%)	1=No/few (less than 10%)	1=No/few (less than 10%)	pre-K (Headstart, FACES)	United States	1 = participants were recruited in ECEC service provider	High-income economies	2 = longitudinal (two measurement waves)	2006	2	1 = original empirical research	9999=NA	1 = scientific journal-peer-reviewed	999=missing info	999=missing info	999=missing info	2 = no	999=missing info	1= program uses an early childhood curriculum	9.34	9.34	999	17.57	999	999	999	11.65
Important note for SQ8: it is measured as teacher has three years of experience or less			AVS/JH/ST	AVS/JH/ST	Training	Araujo, M. C. ( 1 ), Cruz-Aguayo, Y. ( 1 ), Schady, N. ( 1 ), & Carneiro, P. ( 2 ). (2016). Teacher quality and learning outcomes in kindergarten. Quarterly Journal of Economics, 131(3), 1415–1453. https://doi.org/10.1093/qje/qjw016	2016	1=beginning of school year	9999=NA	9999=NA	1=beginning of school year	3=end of school year	9999=NA	2=teachers	1 = yes	450	7978	125	1=representative at the national level (i.e.	1=No/few (less than 10%)	1=No/few (less than 10%)	1=No/few (less than 10%)	1=No/few (less than 10%)	3=All/most (more than 75%)	1=No/few (less than 10%)	Kindergarten	Ecuador	1 = participants were recruited in ECEC service provider	Upper-middle income economies	2 = longitudinal (two measurement waves)	2012	2	1 = original empirical research	9999=NA	1 = scientific journal-peer-reviewed	3=All/most (more than 75%)	1=No/few (less than 10%)	1=No/few (less than 10%)	2 = no	999=missing info	999=missing info	999	999	999	34.22	999	42.23	99	999
			AVS/JH/ST	AVS/JH/ST	Training	Bailey, C., Bailey, C. S., Denham, S. A., Curby, T. W., & Bassett, H. H. (n.d.). Emotional and Organizational Supports for Preschoolers’ Emotion Regulation: Relations With School Adjustment. EMOTION. Retrieved from http://proxy.library.nyu.edu/login?url=http://search.ebscohost.com/login.aspx?direct=true&db=edswss&AN=000370971400013&site=eds-live	2016	3=end of school year	9999=NA	9999=NA	3=end of school year	9999=NA	9999=NA	2=teachers	1 = yes	44	312	999	999=missing info	1=No/few (less than 10%)	1=No/few (less than 10%)	1=No/few (less than 10%)	3=All/most (more than 75%)	1=No/few (less than 10%)	1=No/few (less than 10%)	Preschool	United States	1 = participants were recruited in ECEC service provider	High-income economies	1 = cross-sectional (one measurement point)	999	1	1 = original empirical research	9999=NA	1 = scientific journal-peer-reviewed	999=missing info	999=missing info	999=missing info	2 = no	999=missing info	999=missing info	999	999	999	999	999	999	100	999
Note: Only used teacher report			JH	JH	Individual round 2	Bargagliotti, A., Gottfried, M. A., & Guarino, C. M. (2017). Educating the whole child: Kindergarten mathematics instructional practices and students’ academic and socioemotional development. Teachers College Record, 119(8), 1–41.	2017	3=end of school year	9999=NA	9999=NA	1=beginning of school year	3=end of school year	9999=NA	2=teachers	1 = yes	999	10920	999	1=representative at the national level (i.e.	1=No/few (less than 10%)	1=No/few (less than 10%)	1=No/few (less than 10%)	1=No/few (less than 10%)	3=All/most (more than 75%)	1=No/few (less than 10%)	Kindergarten	United States	1 = participants were recruited in ECEC service provider	High-income economies	1 = cross-sectional (one measurement point)	2010	2	1 = original empirical research	9999=NA	1 = scientific journal-peer-reviewed	999=missing info	999=missing info	999=missing info	2 = no	999=missing info	999=missing info	999	999	999	999	999	999	999	999
			JH	JH	Individual round 1	Barnes, E. M. ., ebarnes@albany. ed., & Dickinson, D. K. . (2018). Relationships Among Teachers’ Use of Mental State Verbs and Children’s Vocabulary Growth. Early Education & Development, 29(3), 307–323. Retrieved from http://proxy.library.nyu.edu/login?url=http://search.ebscohost.com/login.aspx?direct=true&db=eft&AN=128422476&site=eds-live	2018	1=beginning of school year	9999=NA	9999=NA	1=beginning of school year	3=end of school year	9999=NA	2=teachers	1 = yes	49	402	999	999=missing info	1=No/few (less than 10%)	1=No/few (less than 10%)	1=No/few (less than 10%)	3=All/most (more than 75%)	1=No/few (less than 10%)	1=No/few (less than 10%)	Preschool	United States	1 = participants were recruited in ECEC service provider	High-income economies	2 = longitudinal (two measurement waves)	2008	2	1 = original empirical research	9999=NA	1 = scientific journal-peer-reviewed	999=missing info	999=missing info	999=missing info	2 = no	999=missing info	1= program uses an early childhood curriculum	999	999	999	999	999	999	100	16.3
			AVS/JH/ST	AVS/JH/ST	Training	Barnes, E. M., & Dickinson, D. K. (2017). The Relationship of Head Start Teachers’ Academic Language Use and Children’s Receptive Vocabulary. Early Education and Development, 28(7), 794–809. Retrieved from http://proxy.library.nyu.edu/login?url=https://search.proquest.com/docview/1969008373?accountid=12768 http://getit.library.nyu.edu/resolve?url_ver=Z39.88-2004&rft_val_fmt=info:ofi/fmt:kev:mtx:j…	2017	1=beginning of school year	9999=NA	9999=NA	1=beginning of school year	3=end of school year	9999=NA	2=teachers	1 = yes	52	489	999	999=missing info	1=No/few (less than 10%)	1=No/few (less than 10%)	1=No/few (less than 10%)	3=All/most (more than 75%)	1=No/few (less than 10%)	1=No/few (less than 10%)	Headstart	United States	1 = participants were recruited in ECEC service provider	High-income economies	2 = longitudinal (two measurement waves)	999	2	1 = original empirical research	9999=NA	1 = scientific journal-peer-reviewed	999=missing info	999=missing info	999=missing info	2 = no	999=missing info	1= program uses an early childhood curriculum	999	999	999	999	999	999	98.4	16.3
			AVS/JH/ST	AVS/JH/ST	Training	Baroody, A. E., & Diamond, K. E. (2016). Associations among Preschool Children’s Classroom Literacy Environment, Interest and Engagement in Literacy Activities, and Early Reading Skills. Journal of Early Childhood Research, 14(2), 146–162. Retrieved from http://proxy.library.nyu.edu/login?url=http://search.ebscohost.com/login.aspx?direct=true&db=eric&AN=EJ1101168&site=eds-live	2016	1=beginning of school year	3=end of school year	9999=NA	1=beginning of school year	3=end of school year	9999=NA	2=teachers	1 = yes	31	167	999	999=missing info	1=No/few (less than 10%)	1=No/few (less than 10%)	1=No/few (less than 10%)	3=All/most (more than 75%)	1=No/few (less than 10%)	1=No/few (less than 10%)	Pre-school (Headstart)	United States	1 = participants were recruited in ECEC service provider	High-income economies	2 = longitudinal (two measurement waves)	999	2	1 = original empirical research	9999=NA	1 = scientific journal-peer-reviewed	999=missing info	999=missing info	999=missing info	2 = no	999=missing info	1= program uses an early childhood curriculum	999	999	999	999	999	999	100	11.93
			AVS/JH/ST	AVS/JH/ST	Training	Bell, E., Bulotsky-Shearer, R. J., Bell, E. R., & Dominguez, X. (n.d.). Latent profiles of problem behavior within learning, peer, and teacher contexts: Identifying subgroups of children at academic risk across the preschool year. JOURNAL OF SCHOOL PSYCHOLOGY. Retrieved from http://proxy.library.nyu.edu/login?url=http://search.ebscohost.com/login.aspx?direct=true&db=edswss&AN=000313775400004&site…	2012	1=beginning of school year	9999=NA	9999=NA	1=beginning of school year	2=mid school year	3=end of school year	2=teachers	1 = yes	268	4417	100	3=representative at the local level (i.e.	1=No/few (less than 10%)	1=No/few (less than 10%)	1=No/few (less than 10%)	3=All/most (more than 75%)	1=No/few (less than 10%)	1=No/few (less than 10%)	Pre-K (Headstart)	United States	1 = participants were recruited in ECEC service provider	High-income economies	3 = longitudinal (three or more measurement waves)	999	3	1 = original empirical research	9999=NA	1 = scientific journal-peer-reviewed	999=missing info	999=missing info	999=missing info	2 = no	999=missing info	1= program uses an early childhood curriculum	999	999	999	999	999	999	999	999
Separated into two studies (Study 1 & 2) -- study 1			JH	JH	Individual round 1	Betancur, Maldonado-Carreño & Votruba-Drzal (Manuscript in Preparation) Measuring the Preschool Quality in Low- and Middle-Income Countries: Validity of the ECERS-R in Colombia - Study 1 EEQB	2017	1=beginning of school year	2=mid school year	9999=NA	1=beginning of school year	2=mid school year	9999=NA	2=teachers	1 = yes	61	233	999	999=missing info	1=No/few (less than 10%)	1=No/few (less than 10%)	1=No/few (less than 10%)	3=All/most (more than 75%)	1=No/few (less than 10%)	1=No/few (less than 10%)	Pre-K	Colombia	1 = participants were recruited in ECEC service provider	Upper-middle income economies	2 = longitudinal (two measurement waves)	2012	2	1 = original empirical research	9999=NA	1 = scientific journal-peer-reviewed	999=missing info	999=missing info	999=missing info	2 = no	999=missing info	999=missing info	999	999	999	999	999	999	999	999
Separated into two studies (Study 1 & 2) -- Study 2			JH	JH	Individual round 1	Betancur, Maldonado-Carreño & Votruba-Drzal (Manuscript in Preparation) Measuring the Preschool Quality in Low- and Middle-Income Countries: Validity of the ECERS-R in Colombia - Study 2 IECDC	2017	1=beginning of school year	3=end of school year	9999=NA	1=beginning of school year	3=end of school year	9999=NA	2=teachers	1 = yes	113	445	999	999=missing info	1=No/few (less than 10%)	1=No/few (less than 10%)	1=No/few (less than 10%)	3=All/most (more than 75%)	1=No/few (less than 10%)	1=No/few (less than 10%)	Pre-K	Colombia	1 = participants were recruited in ECEC service provider	Upper-middle income economies	2 = longitudinal (two measurement waves)	2011	2	1 = original empirical research	9999=NA	1 = scientific journal-peer-reviewed	999=missing info	999=missing info	999=missing info	2 = no	999=missing info	999=missing info	999	999	999	999	999	999	999	999
			JH	JH	Individual round 1	Bihler, L.-M. ( 1 ), Agache, A. ( 1 ), Willard, J. A. ( 1 ), Leyendecker, B. ( 1 ), & Schneller, K. ( 2 ). (2018). Expressive morphological skills of dual language learning and monolingual German children: Exploring links to duration of preschool attendance, classroom quality, and classroom composition. Frontiers in Psychology, 9(JUN). https://doi.org/10.3389/fpsyg.2018.00888	2018	999=missing info	9999=NA	9999=NA	999=missing info	9999=NA	9999=NA	2=teachers	1 = yes	169	903	95	999=missing info	1=No/few (less than 10%)	1=No/few (less than 10%)	1=No/few (less than 10%)	3=All/most (more than 75%)	1=No/few (less than 10%)	1=No/few (less than 10%)	Preschool	Germany	1 = participants were recruited in ECEC service provider	High-income economies	1 = cross-sectional (one measurement point)	999	1	1 = original empirical research	9999=NA	1 = scientific journal-peer-reviewed	999=missing info	999=missing info	999=missing info	999=missing info	999=missing info	999=missing info	5.55	5.55	999	999	999	41.63	999	16
			JH	JH	Individual round 2	Bingham, G. E., Quinn, M. F., & Gerde, H. K. (2017). Examining early childhood teachers’ writing practices: Associations between pedagogical supports and children’s writing skills. Early Childhood Research Quarterly, 39, 35–46. https://doi.org/10.1016/j.ecresq.2017.01.002	2017	1=beginning of school year	9999=NA	9999=NA	1=beginning of school year	3=end of school year	9999=NA	2=teachers	1 = yes	41	488	999	999=missing info	1=No/few (less than 10%)	1=No/few (less than 10%)	1=No/few (less than 10%)	3=All/most (more than 75%)	1=No/few (less than 10%)	1=No/few (less than 10%)	Pre-K	United States	1 = participants were recruited in ECEC service provider	High-income economies	2 = longitudinal (two measurement waves)	999	2	1 = original empirical research	9999=NA	1 = scientific journal-peer-reviewed	999=missing info	999=missing info	999=missing info	2 = no	999=missing info	999=missing info	999	999	999	12	999	999	97.561	5.39
			JH	JH	Individual round 1	Blair, C., & McKinnon, R. D. (n.d.). Moderating effects of executive functions and the teacher child relationship on the development of mathematics ability in kindergarten. LEARNING AND INSTRUCTION. Retrieved from http://proxy.library.nyu.edu/login?url=http://search.ebscohost.com/login.aspx?direct=true&db=edswss&AN=000366341900009&site=eds-live	2016	3=end of school year	9999=NA	9999=NA	1=beginning of school year	3=end of school year	9999=NA	2=teachers	1 = yes	999	1005	999	1=representative at the national level (i.e.	1=No/few (less than 10%)	1=No/few (less than 10%)	1=No/few (less than 10%)	3=All/most (more than 75%)	1=No/few (less than 10%)	1=No/few (less than 10%)	Preschool	United States	1 = participants were recruited in ECEC service provider	High-income economies	2 = longitudinal (two measurement waves)	999	2	1 = original empirical research	9999=NA	1 = scientific journal-peer-reviewed	999=missing info	999=missing info	999=missing info	2 = no	999=missing info	999=missing info	999	999	999	999	999	999	999	999
			AVS/JH/ST	AVS/JH/ST	Training	Blankson, A. N., & Blair, C. (2016). Cognition and classroom quality as predictors of math achievement in the kindergarten year. Learning and Instruction, 41, 32–40. https://doi.org/10.1016/j.learninstruc.2015.09.004	2016	3=end of school year	9999=NA	9999=NA	1=beginning of school year	3=end of school year	9999=NA	2=teachers	1 = yes	33	171	14	999=missing info	1=No/few (less than 10%)	1=No/few (less than 10%)	1=No/few (less than 10%)	1=No/few (less than 10%)	3=All/most (more than 75%)	1=No/few (less than 10%)	Kindergarten	United States	1 = participants were recruited in ECEC service provider	High-income economies	2 = longitudinal (two measurement waves)	999	2	1 = original empirical research	9999=NA	1 = scientific journal-peer-reviewed	999=missing info	999=missing info	999=missing info	2 = no	999=missing info	999=missing info	14.71	14.71	999	999	999	999	999	999
			ST	ST	Individual round 1	Bosman, R. J., Roorda, D. L., van der Veen, I., & Koomen, H. M. Y. (2018). Teacher-student relationship quality from kindergarten to sixth grade and students’ school adjustment: A person-centered approach. Journal of School Psychology, 68, 177–194. https://doi.org/10.1016/j.jsp.2018.03.006	2018	2=mid school year	9999=NA	9999=NA	2=mid school year	9999=NA	9999=NA	2=teachers	1 = yes	207	1300	109	999=missing info	1=No/few (less than 10%)	1=No/few (less than 10%)	1=No/few (less than 10%)	1=No/few (less than 10%)	3=All/most (more than 75%)	1=No/few (less than 10%)	Kindergarten	Netherlands	1 = participants were recruited in ECEC service provider	High-income economies	1 = cross-sectional (one measurement point)	2007	1	1 = original empirical research	9999=NA	1 = scientific journal-peer-reviewed	999=missing info	999=missing info	999=missing info	2 = no	999=missing info	999=missing info	999	999	999	999	999	999	999	999
			JH/ST	JH/ST	Reliability round 2	Bowne, J. B., Yoshikawa, H., & Snow, C. E. (2016). Relationships of Teachers’ Language and Explicit Vocabulary Instruction to Students’ Vocabulary Growth in Kindergarten. Reading Research Quarterly, 52(1), 7–29. https://doi.org/10.1002/rrq.151	2016	3=end of school year	9999=NA	9999=NA	3=end of school year	9999=NA	9999=NA	2=teachers	1 = yes	47	691	29	999=missing info	1=No/few (less than 10%)	1=No/few (less than 10%)	1=No/few (less than 10%)	1=No/few (less than 10%)	3=All/most (more than 75%)	1=No/few (less than 10%)	Kindergarten	Chile	1 = participants were recruited in ECEC service provider	Upper-middle income economies	1 = cross-sectional (one measurement point)	999	1	1 = original empirical research	9999=NA	1 = scientific journal-peer-reviewed	999=missing info	999=missing info	999=missing info	2 = no	1 = yes	999=missing info	999	999	999	999	999	43	999	999
			JH/ST	JH/ST	Reliability round 2	Boyce, W. T., Obradovi , J., Bush, N. R., Stamperdahl, J., Kim, Y. S., & Adler, N. (2012). Social stratification, classroom climate, and the behavioral adaptation of kindergarten children. Proceedings of the National Academy of Sciences, 109(Supplement_2), 17168–17173. https://doi.org/10.1073/pnas.1201730109	2012	2=mid school year	9999=NA	9999=NA	3=end of school year	9999=NA	9999=NA	2=teachers	1 = yes	29	338	6	3=representative at the local level (i.e.	1=No/few (less than 10%)	1=No/few (less than 10%)	1=No/few (less than 10%)	1=No/few (less than 10%)	3=All/most (more than 75%)	1=No/few (less than 10%)	Kindergarten	United States	1 = participants were recruited in ECEC service provider	High-income economies	2 = longitudinal (two measurement waves)	999	2	1 = original empirical research	9999=NA	1 = scientific journal-peer-reviewed	2=Some (10%-74.9%)	3=All/most (more than 75%)	999=missing info	2 = no	2 = no	999=missing info	999	999	999	999	999	999	999	999
			ST	ST	Individual round 1	Brinkman, S. A., Hasan, A., Nakajima, N., Jung, H., Kinnell, A., & Pradhan, M. (2017). The role of preschool quality in promoting child development: evidence from rural Indonesia (Vol. 25). Retrieved from http://proxy.library.nyu.edu/login?url=http://search.ebscohost.com/login.aspx?direct=true&db=edswss&AN=000404630500002&site=eds-live	2017	999=missing info	9999=NA	9999=NA	999=missing info	9999=NA	9999=NA	2=teachers	1 = yes	999	8670	578	999=missing info	1=No/few (less than 10%)	1=No/few (less than 10%)	1=No/few (less than 10%)	1=No/few (less than 10%)	3=All/most (more than 75%)	1=No/few (less than 10%)	Kindergarten	Indonesia	2 = other sources	Lower-middle income economies	1 = cross-sectional (one measurement point)	2013	1	1 = original empirical research	9999=NA	1 = scientific journal-peer-reviewed	999=missing info	999=missing info	999=missing info	2 = no	999=missing info	1= program uses an early childhood curriculum	10.76	10.76	999	999	999	999	999	7.3
			JH	JH	Individual round 1	Broekhuizen, M. L., Aken, M. A. G. van, Dubas, J. S., Mulder, H., & Leseman, P. P. M. (2015). Individual differences in effects of child care quality: The role of child affective self-regulation and gender. Infant Behavior & Development, 40, 216–230. https://doi.org/10.1016/j.infbeh.2015.06.009	2015	999=missing info	9999=NA	9999=NA	999=missing info	9999=NA	9999=NA	4=multiple	1 = yes	999	545	59	999=missing info	3=All/most (more than 75%)	1=No/few (less than 10%)	1=No/few (less than 10%)	1=No/few (less than 10%)	1=No/few (less than 10%)	1=No/few (less than 10%)	Childcare	Netherlands	1 = participants were recruited in ECEC service provider	High-income economies	1 = cross-sectional (one measurement point)	999	1	1 = original empirical research	9999=NA	1 = scientific journal-peer-reviewed	999=missing info	999=missing info	999=missing info	2 = no	999=missing info	999=missing info	999	999	999	999	999	999	999	999
			JH	JH	Individual round 2	Broekhuizen, M. L., Slot, P. L., van Aken, M. A. G., & Dubas, J. S. (n.d.). Teachers’ Emotional and Behavioral Support and Preschoolers’ Self-Regulation: Relations With Social and Emotional Skills During Play. EARLY EDUCATION AND DEVELOPMENT. Retrieved from http://proxy.library.nyu.edu/login?url=http://search.ebscohost.com/login.aspx?direct=true&db=edswss&AN=000393965700001&site=eds-live	2016	999=missing info	9999=NA	9999=NA	999=missing info	9999=NA	9999=NA	2=teachers	1 = yes	37	113	999	999=missing info	3=All/most (more than 75%)	1=No/few (less than 10%)	1=No/few (less than 10%)	1=No/few (less than 10%)	1=No/few (less than 10%)	1=No/few (less than 10%)	ECE Toddlers	Netherlands	1 = participants were recruited in ECEC service provider	High-income economies	1 = cross-sectional (one measurement point)	999	1	1 = original empirical research	9999=NA	1 = scientific journal-peer-reviewed	999=missing info	999=missing info	999=missing info	2 = no	999=missing info	999=missing info	999	999	999	999	999	999	100	999
Note: We only include caregiver report			JH/ST	JH/ST	Reliability round 2	Broekhuizen, M. L., van Aken, M. A. G., Dubas, J. S., & Leseman, P. P. M. (2018). Child care quality and Dutch 2- and 3-year-olds’ socio-emotional outcomes: Does the amount of care matter? Infant & Child Development, 27(1), 1–1. Retrieved from http://proxy.library.nyu.edu/login?url=http://search.ebscohost.com/login.aspx?direct=true&db=sih&AN=127884673&site=eds-live	2018	999=missing info	9999=NA	9999=NA	999=missing info	999=missing info	9999=NA	4=multiple	1 = yes	61	417	61	1=representative at the national level (i.e.	3=All/most (more than 75%)	1=No/few (less than 10%)	1=No/few (less than 10%)	1=No/few (less than 10%)	1=No/few (less than 10%)	1=No/few (less than 10%)	Childcare	Netherlands	1 = participants were recruited in ECEC service provider	High-income economies	2 = longitudinal (two measurement waves)	2010	2	1 = original empirical research	9999=NA	1 = scientific journal-peer-reviewed	2=Some (10%-74.9%)	2=Some (10%-74.9%)	999=missing info	2 = no	999=missing info	999=missing info	999	999	999	999	999	999	999	999
PQ composited over fall and spring			JH	JH	Individual round 1	Buckrop, J., Roberts, A., & LoCasale-Crouch, J. (2016). Children’s preschool classroom experiences and associations with early elementary special education referral. Early Childhood Research Quarterly, 36, 452–461. https://doi.org/10.1016/j.ecresq.2016.01.016	2016	3=end of school year	9999=NA	9999=NA	3=end of school year	9999=NA	9999=NA	2=teachers	1 = yes	245	959	40	4=No	1=No/few (less than 10%)	1=No/few (less than 10%)	1=No/few (less than 10%)	3=All/most (more than 75%)	1=No/few (less than 10%)	1=No/few (less than 10%)	Pre-K	United States	1 = participants were recruited in ECEC service provider	High-income economies	1 = cross-sectional (one measurement point)	2001	1	1 = original empirical research	9999=NA	1 = scientific journal-peer-reviewed	999=missing info	999=missing info	999=missing info	999=missing info	999=missing info	999=missing info	999	999	999	999	999	999	100	9.75
			JH/ST	JH/ST	Reliability round 1	Bulotsky-Shearer, R. J., Bell, E. R., Carter, T. M., & Dietrich, S. L. R. (2014). Peer play interactions and learning for low-income preschool children: The moderating role of classroom quality. Early Education and Development, 25(6), 815–840. https://doi.org/10.1080/10409289.2014.864214	2014	2=mid school year	9999=NA	9999=NA	3=end of school year	9999=NA	9999=NA	2=teachers	1 = yes	53	304	8	3=representative at the local level (i.e.	1=No/few (less than 10%)	1=No/few (less than 10%)	1=No/few (less than 10%)	3=All/most (more than 75%)	1=No/few (less than 10%)	1=No/few (less than 10%)	Preschool (Headstart)	United States	1 = participants were recruited in ECEC service provider	High-income economies	2 = longitudinal (two measurement waves)	999	2	1 = original empirical research	9999=NA	1 = scientific journal-peer-reviewed	999=missing info	999=missing info	999=missing info	2 = no	999=missing info	1= program uses an early childhood curriculum	999	999	999	999	999	999	100	13
			JH/ST	JH/ST	Reliability round 2	Bulotsky-Shearer, R. J., Fernandez, V. A., Bichay-Awadalla, K., Bailey, J., Futterer, J., & Qi, C. H. (2020). Teacher-child interaction quality moderates social risks associated with problem behavior in preschool classroom contexts. Journal of Applied Developmental Psychology, 67. psyh. https://doi.org/10.1016/j.appdev.2019.101103	2020	1=beginning of school year	2=mid school year	9999=NA	1=beginning of school year	3=end of school year	9999=NA	2=teachers	1 = yes	53	922	8	2=representative at the state/regional level (state or region where the data was collected)	1=No/few (less than 10%)	1=No/few (less than 10%)	1=No/few (less than 10%)	3=All/most (more than 75%)	1=No/few (less than 10%)	1=No/few (less than 10%)	Preschool	United States	1 = participants were recruited in ECEC service provider	High-income economies	3 = longitudinal (three or more measurement waves)	999	3	1 = original empirical research	9999=NA	1 = scientific journal-peer-reviewed	999=missing info	999=missing info	999=missing info	2 = no	999=missing info	1= program uses an early childhood curriculum	999	999	999	999	999	999	100	13
			AVS/JH/ST	AVS/JH/ST	Training	Bulotsky-Shearer, R. J., Wen, X., Faria, A.-M., Hahs-Vaughn, D. L., & Korfmacher, J. (n.d.). National Profiles of classroom quality and family involvement: A multilevel examination of proximal influences on Head Start children’s school readiness. EARLY CHILDHOOD RESEARCH QUARTERLY. Retrieved from http://proxy.library.nyu.edu/login?url=http://search.ebscohost.com/login.aspx?direct=true&db=edswss&A…	2012	3=end of school year	9999=NA	9999=NA	3=end of school year	9999=NA	9999=NA	2=teachers	1 = yes	506	1870	40	1=representative at the national level (i.e.	1=No/few (less than 10%)	1=No/few (less than 10%)	1=No/few (less than 10%)	3=All/most (more than 75%)	1=No/few (less than 10%)	1=No/few (less than 10%)	Pre-school (Headstart)	United States	1 = participants were recruited in ECEC service provider	High-income economies	1 = cross-sectional (one measurement point)	1998	1	1 = original empirical research	9999=NA	1 = scientific journal-peer-reviewed	999=missing info	999=missing info	999=missing info	2 = no	999=missing info	1= program uses an early childhood curriculum	6.48	6.48	1:6	14	999	999	999	999
			JH/ST	JH/ST	Reliability round 1	Burchinal, M., Field, S., López, M. L., Howes, C., & Pianta, R. (2012). Instruction in Spanish in pre-kindergarten classrooms and child outcomes for English language learners. Early Childhood Research Quarterly, 27(2), 188–197. https://doi.org/10.1016/j.ecresq.2011.11.003	2012	1=beginning of school year	9999=NA	9999=NA	1=beginning of school year	3=end of school year	9999=NA	2=teachers	1 = yes	999	357	999	999=missing info	1=No/few (less than 10%)	1=No/few (less than 10%)	1=No/few (less than 10%)	3=All/most (more than 75%)	1=No/few (less than 10%)	1=No/few (less than 10%)	Pre-K (NCEDL; SWEEP)	United States	1 = participants were recruited in ECEC service provider	High-income economies	2 = longitudinal (two measurement waves)	2001 (NCEDL) ; 2003(SWEEP)	2	1 = original empirical research	9999=NA	1 = scientific journal-peer-reviewed	999=missing info	999=missing info	999=missing info	2 = no	999=missing info	999=missing info	999	999	999	999	999	999	999	999
			ST	ST	Individual round 1	Burchinal, M., Vandergrift, N., Pianta, R., & Mashburn, A. (2010). Threshold analysis of association between child care quality and child outcomes for low-income children in pre-kindergarten programs. Early Childhood Research Quarterly, 25(2), 166–176. https://doi.org/10.1016/j.ecresq.2009.10.004	2010	1=beginning of school year	3=end of school year	9999=NA	1=beginning of school year	3=end of school year	9999=NA	2=teachers	1 = yes	999	671	1129	999=missing info	1=No/few (less than 10%)	1=No/few (less than 10%)	1=No/few (less than 10%)	3=All/most (more than 75%)	1=No/few (less than 10%)	1=No/few (less than 10%)	Pre-K	United States	1 = participants were recruited in ECEC service provider	High-income economies	2 = longitudinal (two measurement waves)	999	2	1 = original empirical research	9999=NA	1 = scientific journal-peer-reviewed	999=missing info	999=missing info	999=missing info	2 = no	999=missing info	999=missing info	999	999	999	17	999	999	999	999
			ST	ST	Individual round 1	Burchinal, M., Vernon-Feagans, L., Vitiello, V., & Greenberg, M. (2014). Thresholds in the association between child care quality and child outcomes in rural preschool children. Early Childhood Research Quarterly, 29(1), 41–51. https://doi.org/10.1016/j.ecresq.2013.09.004	2014	999=missing info	9999=NA	9999=NA	999=missing info	9999=NA	9999=NA	2=teachers	1 = yes	999	822	999	2=representative at the state/regional level (state or region where the data was collected)	1=No/few (less than 10%)	1=No/few (less than 10%)	1=No/few (less than 10%)	3=All/most (more than 75%)	1=No/few (less than 10%)	1=No/few (less than 10%)	Pre-K	United States	2 = other sources	High-income economies	1 = cross-sectional (one measurement point)	999	1	1 = original empirical research	9999=NA	1 = scientific journal-peer-reviewed	999=missing info	999=missing info	999=missing info	2 = no	999=missing info	999=missing info	999	999	999	999	999	999	999	999
			AVS/JH/ST	AVS/JH/ST	Training	Byers, A. I., Cameron, C. E., Ko, M., LoCasale-Crouch, J., & Grissmer, D. W. (2016). What preschool classroom experiences are associated with whether children improve in visuomotor integration? Early Education and Development, 27(7), 976–1003. https://doi.org/10.1080/10409289.2016.1175243	2016	1=beginning of school year	3=end of school year	9999=NA	1=beginning of school year	3=end of school year	9999=NA	2=teachers	1 = yes	115	467	999	999=missing info	1=No/few (less than 10%)	1=No/few (less than 10%)	1=No/few (less than 10%)	3=All/most (more than 75%)	1=No/few (less than 10%)	1=No/few (less than 10%)	Preschool	United States	1 = participants were recruited in ECEC service provider	High-income economies	2 = longitudinal (two measurement waves)	999	2	1 = original empirical research	9999=NA	1 = scientific journal-peer-reviewed	999=missing info	999=missing info	999=missing info	2 = no	999=missing info	999=missing info	999	999	999	16.72	53	40.55	96	12.41
			ST	ST	Individual round 1	Cabell, S. Q., Zucker, T. A., DeCoster, J., Melo, C., Forston, L., & Hamre, B. (2018). Prekindergarten interactive book reading quality and children’s language and literacy development: Classroom organization as a moderator. Early Education and Development. psyh. https://doi.org/10.1080/10409289.2018.1514845	2018	3=end of school year	9999=NA	9999=NA	1=beginning of school year	3=end of school year	9999=NA	2=teachers	1 = yes	96	417	54	999=missing info	1=No/few (less than 10%)	1=No/few (less than 10%)	1=No/few (less than 10%)	3=All/most (more than 75%)	1=No/few (less than 10%)	1=No/few (less than 10%)	Pre-K	United States	1 = participants were recruited in ECEC service provider	High-income economies	2 = longitudinal (two measurement waves)	999	2	1 = original empirical research	9999=NA	1 = scientific journal-peer-reviewed	999=missing info	999=missing info	999=missing info	2 = no	1 = yes	1= program uses an early childhood curriculum	999	999	999	999	999	999	999	10.64
Average PQ across 2 timepoints			JH/ST	JH/ST	Reliability round 1	Cadima, J., Doumen, S., Verschueren, K., & Buyse, E. (2015). Child engagement in the transition to school: Contributions of self-regulation, teacher–child relationships and classroom climate. Early Childhood Research Quarterly, 32, 1–12. https://doi.org/10.1016/j.ecresq.2015.01.008	2015	1=beginning of school year	3=end of school year	9999=NA	3=end of school year	9999=NA	9999=NA	2=teachers	1 = yes	30	145	999	999=missing info	1=No/few (less than 10%)	1=No/few (less than 10%)	1=No/few (less than 10%)	1=No/few (less than 10%)	3=All/most (more than 75%)	1=No/few (less than 10%)	Kindergarten	Belgium	1 = participants were recruited in ECEC service provider	High-income economies	2 = longitudinal (two measurement waves)	999	2	1 = original empirical research	9999=NA	1 = scientific journal-peer-reviewed	999=missing info	999=missing info	999=missing info	2 = no	999=missing info	999=missing info	999	999	999	20.7	999	999	96.6	19
			JH/ST	JH/ST	Reliability round 2	Cadima, J., Enrico, M., Ferreira, T., Verschueren, K., Leal, T., & Matos, P. M. (2016). Self-regulation in early childhood: the interplay between family risk, temperament and teacher–child interactions. European Journal of Developmental Psychology, 13(3), 341–360. https://doi.org/10.1080/17405629.2016.1161506	2016	2=mid school year	9999=NA	9999=NA	2=mid school year	9999=NA	9999=NA	2=teachers	1 = yes	103	485	999	3=representative at the local level (i.e.	1=No/few (less than 10%)	1=No/few (less than 10%)	1=No/few (less than 10%)	3=All/most (more than 75%)	1=No/few (less than 10%)	1=No/few (less than 10%)	Preschool	Portugal	1 = participants were recruited in ECEC service provider	High-income economies	1 = cross-sectional (one measurement point)	2013	1	1 = original empirical research	9999=NA	1 = scientific journal-peer-reviewed	999=missing info	999=missing info	999=missing info	2 = no	1 = yes	1= program uses an early childhood curriculum	999	999	999	21.91	999	999	999	999
Use Tables 1&2 for effect size; report effect sizes separately for observational PQ measure and self-reoprt PQ measure			AVS/JH/ST	AVS/JH/ST	Training	Cadima, J., Verschueren, K., Leal, T., & Guedes, C. (2015). Classroom Interactions, Dyadic Teacher–Child Relationships, and Self–Regulation in Socially Disadvantaged Young Children. Journal of Abnormal Child Psychology, 44(1), 7–17. https://doi.org/10.1007/s10802-015-0060-5	2015	2=mid school year	9999=NA	9999=NA	1=beginning of school year	3=end of school year	9999=NA	2=teachers	1 = yes	47	206	999	999=missing info	1=No/few (less than 10%)	1=No/few (less than 10%)	1=No/few (less than 10%)	3=All/most (more than 75%)	1=No/few (less than 10%)	1=No/few (less than 10%)	Preschool (inclusive)	Portugal	1 = participants were recruited in ECEC service provider	High-income economies	3 = longitudinal (three or more measurement waves)	2013	3	1 = original empirical research	9999=NA	1 = scientific journal-peer-reviewed	999=missing info	999=missing info	999=missing info	2 = no	999=missing info	1= program uses an early childhood curriculum	999	999	999	21.75	999	999	100	26
			JH	JH	Individual round 1	Cameron, C. E., & Morrison, F. J. (2011). Teacher Activity Orienting Predicts Preschoolers’ Academic and Self-Regulatory Skills. EARLY EDUCATION AND DEVELOPMENT. Retrieved from http://proxy.library.nyu.edu/login?url=http://search.ebscohost.com/login.aspx?direct=true&db=edswss&AN=000299232000004&site=eds-live	2011	2=mid school year	9999=NA	9999=NA	1=beginning of school year	3=end of school year	9999=NA	2=teachers	1 = yes	41	140	999	999=missing info	1=No/few (less than 10%)	1=No/few (less than 10%)	1=No/few (less than 10%)	3=All/most (more than 75%)	1=No/few (less than 10%)	1=No/few (less than 10%)	Preschool	United States	1 = participants were recruited in ECEC service provider	High-income economies	3 = longitudinal (three or more measurement waves)	999	3	1 = original empirical research	9999=NA	1 = scientific journal-peer-reviewed	2=Some (10%-74.9%)	2=Some (10%-74.9%)	999=missing info	2 = no	999=missing info	1= program uses an early childhood curriculum	999	999	999	14	999	999	999	5.18
			ST	ST	Individual round 1	Carr, R. C., Mokrova, I. L., Vernon-Feagans, L., & Burchinal, M. R. (2019). Cumulative classroom quality during pre-kindergarten and kindergarten and children’s language, literacy, and mathematics skills. Early Childhood Research Quarterly, 47, 218–228. psyh. https://doi.org/10.1016/j.ecresq.2018.12.010	2019	3=end of school year	9999=NA	9999=NA	3=end of school year	9999=NA	9999=NA	2=teachers	1 = yes	800	1015	999	999=missing info	1=No/few (less than 10%)	1=No/few (less than 10%)	1=No/few (less than 10%)	1=No/few (less than 10%)	3=All/most (more than 75%)	1=No/few (less than 10%)	Kindergarten (NCEDL)	United States	1 = participants were recruited in ECEC service provider	High-income economies	1 = cross-sectional (one measurement point)	999	1	1 = original empirical research	9999=NA	1 = scientific journal-peer-reviewed	999=missing info	999=missing info	999=missing info	2 = no	999=missing info	999=missing info	999	999	999	999	999	999	999	999
			JH	JH	Individual round 2	Castle, M., Heatly, M. C., Bachman, H. J., & Votruba-Drzal, E. (n.d.). Developmental patterns in the associations between instructional practices and children’s math trajectories in elementary school. JOURNAL OF APPLIED DEVELOPMENTAL PSYCHOLOGY. Retrieved from http://proxy.library.nyu.edu/login?url=http://search.ebscohost.com/login.aspx?direct=true&db=edswss&AN=000366078700006&site=eds-live	2015	3=end of school year	9999=NA	9999=NA	3=end of school year	9999=NA	9999=NA	2=teachers	1 = yes	7600	7600	999	1=representative at the national level (i.e.	1=No/few (less than 10%)	1=No/few (less than 10%)	1=No/few (less than 10%)	1=No/few (less than 10%)	3=All/most (more than 75%)	1=No/few (less than 10%)	Kindergarten	United States	1 = participants were recruited in ECEC service provider	High-income economies	1 = cross-sectional (one measurement point)	1998	1	1 = original empirical research	9999=NA	1 = scientific journal-peer-reviewed	999=missing info	999=missing info	999=missing info	2 = no	999=missing info	999=missing info	999	999	999	21.25	999	999	999	13.81
Note: CO measured at the average class level not individually ; f statistic reported			JH	JH	Individual round 1	Castro, S., Granlund, M., & Almqvist, L. (2017). The relationship between classroom quality-related variables and engagement levels in Swedish preschool classrooms: a longitudinal study. European Early Childhood Education Research Journal, 25(1), 122–135. Retrieved from http://10.0.4.56/1350293X.2015.1102413	2017	1=beginning of school year	3=end of school year	9999=NA	1=beginning of school year	3=end of school year	9999=NA	2=teachers	1 = yes	165	999	55	2=representative at the state/regional level (state or region where the data was collected)	1=No/few (less than 10%)	1=No/few (less than 10%)	1=No/few (less than 10%)	3=All/most (more than 75%)	1=No/few (less than 10%)	1=No/few (less than 10%)	Preschool	Sweden	1 = participants were recruited in ECEC service provider	High-income economies	2 = longitudinal (two measurement waves)	999	2	1 = original empirical research	9999=NA	1 = scientific journal-peer-reviewed	999=missing info	999=missing info	999=missing info	2 = no	999=missing info	999=missing info	999	999	999	17	999	999	98.7879	999
			JH	JH	Individual round 1	Choi, J. Y., Castle, S., Burchinal, M., Horm, D., Guss, S., & Bingham, G. E. (2018). Peer effects on low-income children’s learning and development. Journal of School Psychology, 71, 1–17. psyh. https://doi.org/10.1016/j.jsp.2018.10.002	2018	2=mid school year	9999=NA	9999=NA	1=beginning of school year	3=end of school year	9999=NA	2=teachers	1 = yes	78	1249	12	999=missing info	1=No/few (less than 10%)	1=No/few (less than 10%)	1=No/few (less than 10%)	3=All/most (more than 75%)	1=No/few (less than 10%)	1=No/few (less than 10%)	Preschool	United States	1 = participants were recruited in ECEC service provider	High-income economies	3 = longitudinal (three or more measurement waves)	2013	3	1 = original empirical research	9999=NA	1 = scientific journal-peer-reviewed	3=All/most (more than 75%)	2=Some (10%-74.9%)	1=No/few (less than 10%)	2 = no	999=missing info	1= program uses an early childhood curriculum	6.29	6.29	999	16.71	999	999	999	999
			JH/ST	JH/ST	Reliability round 1	Choi, J. Y., Castle, S., Young, E., Worley, L., Long, M., Horm, D. M., & Williamson, A. C. (n.d.). Teacher-Child Interactions and the Development of Executive Function in Preschool-Age Children Attending Head Start. EARLY EDUCATION AND DEVELOPMENT. Retrieved from http://proxy.library.nyu.edu/login?url=http://search.ebscohost.com/login.aspx?direct=true&db=edswss&AN=000381017100002&site=eds-live	2016	1=beginning of school year	9999=NA	9999=NA	1=beginning of school year	3=end of school year	9999=NA	2=teachers	1 = yes	51	169	11	999=missing info	1=No/few (less than 10%)	1=No/few (less than 10%)	1=No/few (less than 10%)	3=All/most (more than 75%)	1=No/few (less than 10%)	1=No/few (less than 10%)	Preschool (Early Head Start and Head Start)	United States	1 = participants were recruited in ECEC service provider	High-income economies	2 = longitudinal (two measurement waves)	2013	2	1 = original empirical research	9999=NA	1 = scientific journal-peer-reviewed	999=missing info	999=missing info	999=missing info	2 = no	1 = yes	1= program uses an early childhood curriculum	999	999	999	999	999	999	999	999
			ST	ST	Individual round 1	Commodari, E. (2013). Preschool teacher attachment and attention skills. SpringerPlus, 2(1), 673. https://doi.org/10.1186/2193-1801-2-673	2013	999=missing info	9999=NA	9999=NA	999=missing info	9999=NA	9999=NA	2=teachers	1 = yes	999	279	2	999=missing info	1=No/few (less than 10%)	1=No/few (less than 10%)	1=No/few (less than 10%)	3=All/most (more than 75%)	1=No/few (less than 10%)	1=No/few (less than 10%)	Preschool	Italy	1 = participants were recruited in ECEC service provider	High-income economies	1 = cross-sectional (one measurement point)	999	1	1 = original empirical research	9999=NA	1 = scientific journal-peer-reviewed	999=missing info	999=missing info	999=missing info	2 = no	999=missing info	999=missing info	15	999	01:15:00	999	999	39.2	100	999
			JH	JH	Individual round 1	Cunningham, D. (2010). Relating Preschool Quality to Children’s Literacy Development. Early Childhood Education Journal, 37(6), 501. Retrieved from http://proxy.library.nyu.edu/login?url=http://search.ebscohost.com/login.aspx?direct=true&db=edb&AN=48827289&site=eds-live	2010	3=end of school year	9999=NA	9999=NA	3=end of school year	9999=NA	9999=NA	2=teachers	1 = yes	24	428	999	3=representative at the local level (i.e.	1=No/few (less than 10%)	1=No/few (less than 10%)	1=No/few (less than 10%)	3=All/most (more than 75%)	1=No/few (less than 10%)	1=No/few (less than 10%)	Pre-K	United States	1 = participants were recruited in ECEC service provider	High-income economies	1 = cross-sectional (one measurement point)	999	1	1 = original empirical research	9999=NA	1 = scientific journal-peer-reviewed	999=missing info	999=missing info	999=missing info	999=missing info	999=missing info	999=missing info	999	999	999	999	999	999	999	999
			AVS/JH/ST	AVS/JH/ST	Training	Curby, T. W., Bassett, H. H., Denham, S. A., & Brown, C. A. (n.d.). Associations Between Preschoolers’ Social-Emotional Competence and Preliteracy Skills. INFANT AND CHILD DEVELOPMENT. Retrieved from http://proxy.library.nyu.edu/login?url=http://search.ebscohost.com/login.aspx?direct=true&db=edswss&AN=000362397200006&site=eds-live	2015	3=end of school year	9999=NA	9999=NA	3=end of school year	9999=NA	9999=NA	2=teachers	1 = yes	7	91	999	999=missing info	1=No/few (less than 10%)	1=No/few (less than 10%)	1=No/few (less than 10%)	3=All/most (more than 75%)	1=No/few (less than 10%)	1=No/few (less than 10%)	Preschool	United States	1 = participants were recruited in ECEC service provider	High-income economies	1 = cross-sectional (one measurement point)	2009	1	1 = original empirical research	9999=NA	1 = scientific journal-peer-reviewed	999=missing info	999=missing info	999=missing info	2 = no	999=missing info	1= program uses an early childhood curriculum	999	999	999	999	999	999	100	999
			ST	ST	Individual round 2	Curby, T. W., Brock, L. L., & Hamre, B. K. (2013). Teachers’ emotional support consistency predicts children’s achievement gains and social skills. Early Education and Development, 24(3), 292–309. https://doi.org/10.1080/10409289.2012.665760	2013	3=end of school year	9999=NA	9999=NA	1=beginning of school year	3=end of school year	9999=NA	2=teachers	1 = yes	655	2429	999	1=representative at the national level (i.e.	1=No/few (less than 10%)	1=No/few (less than 10%)	1=No/few (less than 10%)	3=All/most (more than 75%)	1=No/few (less than 10%)	1=No/few (less than 10%)	Pre-K	United States	1 = participants were recruited in ECEC service provider	High-income economies	2 = longitudinal (two measurement waves)	2001 (Multi-State) 2003 (SWEEP)	2	1 = original empirical research	9999=NA	1 = scientific journal-peer-reviewed	999=missing info	999=missing info	999=missing info	2 = no	999=missing info	999=missing info	999	999	999	999	999	999	999	999
			JH	JH	Individual round 1	Curby, T. W., Downer, J. T., & Booren, L. M. (2014). Behavioral exchanges between teachers and children over the course of a typical preschool day: Testing bidirectional associations. EARLY CHILDHOOD RESEARCH QUARTERLY. Retrieved from http://proxy.library.nyu.edu/login?url=http://search.ebscohost.com/login.aspx?direct=true&db=edswss&AN=000334980600009&site=eds-live	2014	1=beginning of school year	9999=NA	9999=NA	1=beginning of school year	9999=NA	9999=NA	2=teachers	1 = yes	314	606	999	999=missing info	1=No/few (less than 10%)	1=No/few (less than 10%)	1=No/few (less than 10%)	3=All/most (more than 75%)	1=No/few (less than 10%)	1=No/few (less than 10%)	Preschool	United States	1 = participants were recruited in ECEC service provider	High-income economies	1 = cross-sectional (one measurement point)	999	1	1 = original empirical research	9999=NA	1 = scientific journal-peer-reviewed	999=missing info	999=missing info	999=missing info	2 = no	999=missing info	999=missing info	999	999	999	17.86	999	42	91.4013	999
Note: PQ averaged across time measures			JH	JH	Individual round 2	Degol, J. L., & Bachman, H. J. (2015). Preschool teachers’ classroom behavioral socialization practices and low-income children’s self-regulation skills. EARLY CHILDHOOD RESEARCH QUARTERLY. Retrieved from http://proxy.library.nyu.edu/login?url=http://search.ebscohost.com/login.aspx?direct=true&db=edswss&AN=000351785900008&site=eds-live	2015	1=beginning of school year	2=mid school year	3=end of school year	1=beginning of school year	3=end of school year	9999=NA	2=teachers	1 = yes	68	216	29	999=missing info	1=No/few (less than 10%)	1=No/few (less than 10%)	1=No/few (less than 10%)	3=All/most (more than 75%)	1=No/few (less than 10%)	1=No/few (less than 10%)	Preschool	United States	1 = participants were recruited in ECEC service provider	High-income economies	3 = longitudinal (three or more measurement waves)	2007	3	1 = original empirical research	9999=NA	1 = scientific journal-peer-reviewed	999=missing info	999=missing info	999=missing info	2 = no	999=missing info	999=missing info	6.25	6.25	999	999	999	999	999	9.5
			JH	JH	Individual round 1	DESIMONE, L. M., & LONG, D. (2010). Teacher Effects and the Achievement Gap: Do Teacher and Teaching Quality Influence the Achievement Gap Between Black and White and High- and Low-SES Students in the Early Grades? Teachers College Record, 112(12), 3024–3075. Retrieved from http://proxy.library.nyu.edu/login?url=http://search.ebscohost.com/login.aspx?direct=true&db=tfh&AN=57962837&site=eds-live	2010	1=beginning of school year	3=end of school year	9999=NA	1=beginning of school year	3=end of school year	9999=NA	2=teachers	1 = yes	999	10980	999	4=No	1=No/few (less than 10%)	1=No/few (less than 10%)	1=No/few (less than 10%)	1=No/few (less than 10%)	3=All/most (more than 75%)	1=No/few (less than 10%)	Kindergarten	United States	1 = participants were recruited in ECEC service provider	High-income economies	2 = longitudinal (two measurement waves)	1998	2	1 = original empirical research	9999=NA	1 = scientific journal-peer-reviewed	2=Some (10%-74.9%)	2=Some (10%-74.9%)	999=missing info	2 = no	999=missing info	999=missing info	999	999	999	999	999	999	999	999
Class average used for childhood outcomes			ST	ST	Individual round 1	Doabler, C. T., Gearin, B., Baker, S. K., Stoolmiller, M., Kennedy, P. C., Clarke, B., Nelson, N. J., Fien, H., & Smolkowski, K. (2019). Student Practice Opportunities in Core Mathematics Instruction: Exploring for a Goldilocks Effect for Kindergartners With Mathematics Difficulties. Journal of Learning Disabilities, 52(3), 271–283. https://doi.org/10.1177/0022219418823708	2019	1=beginning of school year	2=mid school year	3=end of school year	1=beginning of school year	3=end of school year	9999=NA	2=teachers	1 = yes	130	2708	46	999=missing info	1=No/few (less than 10%)	1=No/few (less than 10%)	1=No/few (less than 10%)	1=No/few (less than 10%)	3=All/most (more than 75%)	1=No/few (less than 10%)	Kindergarten	United States	1 = participants were recruited in ECEC service provider	High-income economies	3 = longitudinal (three or more measurement waves)	999	3	1 = original empirical research	9999=NA	1 = scientific journal-peer-reviewed	3=All/most (more than 75%)	1=No/few (less than 10%)	999=missing info	2 = no	1 = yes	1= program uses an early childhood curriculum	999	999	999	21	999	999	98	999
			JH/ST	JH/ST	Reliability round 2	Doabler, C. T., Stoolmiller, M., Kennedy, P. C., Nelson, N. J., Clarke, B., Gearin, B., Fien, H., Smolkowski, K., & Baker, S. K. (2019). Do Components of Explicit Instruction Explain the Differential Effectiveness of a Core Mathematics Program for Kindergarten Students with Mathematics Difficulties? A Mediated Moderation Analysis. Assessment for Effective Intervention, 44(3), 197–211. eric.	2019	999=missing info	9999=NA	9999=NA	1=beginning of school year	3=end of school year	9999=NA	2=teachers	1 = yes	130	2708	46	999=missing info	1=No/few (less than 10%)	1=No/few (less than 10%)	1=No/few (less than 10%)	1=No/few (less than 10%)	3=All/most (more than 75%)	1=No/few (less than 10%)	Kindergarten	United States	1 = participants were recruited in ECEC service provider	High-income economies	2 = longitudinal (two measurement waves)	2008	2	1 = original empirical research	9999=NA	1 = scientific journal-peer-reviewed	3=All/most (more than 75%)	2=Some (10%-74.9%)	1=No/few (less than 10%)	2 = no	1 = yes	1= program uses an early childhood curriculum	999	999	999	20.75	999	999	98	999
Note: PQ averaged			JH/ST	JH/ST	Reliability round 2	Dotterer, A. M. ( 1 ), Burchinal, M. ( 2 ), Bryant, D. ( 2 ), Early, D. ( 2 ), & Pianta, R. C. ( 3 ). (2013). Universal and targeted pre-kindergarten programmes: A comparison of classroom characteristics and child outcomes. Early Child Development and Care, 183(7), 931–950. https://doi.org/10.1080/03004430.2012.698388	2013	1=beginning of school year	2=mid school year	3=end of school year	1=beginning of school year	3=end of school year	9999=NA	2=teachers	1 = yes	701	3584	701	1=representative at the national level (i.e.	1=No/few (less than 10%)	1=No/few (less than 10%)	1=No/few (less than 10%)	3=All/most (more than 75%)	1=No/few (less than 10%)	1=No/few (less than 10%)	Pre-K	United States	1 = participants were recruited in ECEC service provider	High-income economies	3 = longitudinal (three or more measurement waves)	Multi-State 2001; SWEEP 2003	3	1 = original empirical research	9999=NA	1 = scientific journal-peer-reviewed	999=missing info	999=missing info	999=missing info	2 = no	999=missing info	999=missing info	7.56909	7.56909	999	999	999	999	999	999
			AVS/JH/ST	AVS/JH/ST	Training	Downer, J. T., Hamagami, A., Pianta, R. C., Grimm, K. J., & Howes, C. (n.d.). Observations of teacher-child interactions in classrooms serving Latinos and dual language learners: Applicability of the Classroom Assessment Scoring System in diverse settings. EARLY CHILDHOOD RESEARCH QUARTERLY. Retrieved from http://proxy.library.nyu.edu/login?url=http://search.ebscohost.com/login.aspx?direct=true&d…	2012	3=end of school year	9999=NA	9999=NA	1=beginning of school year	3=end of school year	9999=NA	2=teachers	1 = yes	721	2983	999	2=representative at the state/regional level (state or region where the data was collected)	1=No/few (less than 10%)	1=No/few (less than 10%)	1=No/few (less than 10%)	3=All/most (more than 75%)	1=No/few (less than 10%)	1=No/few (less than 10%)	Pre-K (NCEDL; SWEEP)	United States	1 = participants were recruited in ECEC service provider	High-income economies	2 = longitudinal (two measurement waves)	2001 (NCEDL), 2003 (SWEEP)	2	1 = original empirical research	9999=NA	1 = scientific journal-peer-reviewed	2=Some (10%-74.9%)	2=Some (10%-74.9%)	999=missing info	2 = no	999=missing info	999=missing info	8.65	8.65	999	17.6	999	999	999	13.22
			JH	JH	Individual round 1	Duval, S., Bouchard, C., Pagé, P., & Hamel, C. (2016). Quality of Classroom Interactions in Kindergarten and Executive Functions among Five Year-Old Children. Cogent Education, 3(1), 18. Retrieved from http://proxy.library.nyu.edu/login?url=https://search.proquest.com/docview/1913350840?accountid=12768 http://getit.library.nyu.edu/resolve?url_ver=Z39.88-2004&rft_val_fmt=info:ofi/fmt:kev:mtx:journ…	2016	2=mid school year	9999=NA	9999=NA	2=mid school year	9999=NA	9999=NA	2=teachers	1 = yes	12	118	7	999=missing info	1=No/few (less than 10%)	1=No/few (less than 10%)	1=No/few (less than 10%)	1=No/few (less than 10%)	3=All/most (more than 75%)	1=No/few (less than 10%)	Kindergarten	Sweden	1 = participants were recruited in ECEC service provider	High-income economies	1 = cross-sectional (one measurement point)	2014	1	1 = original empirical research	9999=NA	1 = scientific journal-peer-reviewed	999=missing info	999=missing info	999=missing info	2 = no	999=missing info	999=missing info	999	999	999	999	999	999	999	999
			ST	ST	Individual round 1	Early, D. M., Sideris, J., Neitzel, J., LaForett, D. R., & Nehler, C. G. (2018). Factor structure and validity of the Early Childhood Environment Rating Scale - Third Edition (ECERS-3). EARLY CHILDHOOD RESEARCH QUARTERLY, 44, 242–256. https://doi.org/10.1016/j.ecresq.2018.04.009	2018	2=mid school year	9999=NA	9999=NA	1=beginning of school year	3=end of school year	9999=NA	2=teachers	1 = yes	119	575	119	3=representative at the local level (i.e.	1=No/few (less than 10%)	1=No/few (less than 10%)	1=No/few (less than 10%)	3=All/most (more than 75%)	1=No/few (less than 10%)	1=No/few (less than 10%)	Preschool	United States	1 = participants were recruited in ECEC service provider	High-income economies	3 = longitudinal (three or more measurement waves)	2015	3	1 = original empirical research	9999=NA	1 = scientific journal-peer-reviewed	999=missing info	999=missing info	999=missing info	2 = no	999=missing info	999=missing info	7.41	7.41	999	14.75	999	999	999	999
			AVS/JH/ST	AVS/JH/ST	Training	Elicker, J., Sprague, J. B., Wen, X., & Kwon, K.-A. (n.d.). Early Head Start Relationships: Association with Program Outcomes. EARLY EDUCATION AND DEVELOPMENT. Retrieved from http://proxy.library.nyu.edu/login?url=http://search.ebscohost.com/login.aspx?direct=true&db=edswss&AN=000318280800007&site=eds-live	2013	1=beginning of school year	2=mid school year	9999=NA	1=beginning of school year	2=mid school year	9999=NA	4=multiple	1 = yes	32	71	3	999=missing info	3=All/most (more than 75%)	1=No/few (less than 10%)	1=No/few (less than 10%)	1=No/few (less than 10%)	1=No/few (less than 10%)	1=No/few (less than 10%)	Early Head Start	United States	1 = participants were recruited in ECEC service provider	High-income economies	2 = longitudinal (two measurement waves)	999	2	1 = original empirical research	9999=NA	1 = scientific journal-peer-reviewed	2=Some (10%-74.9%)	999=missing info	999=missing info	2 = no	999=missing info	1= program uses an early childhood curriculum	999	999	999	999	999	999	999	999
			JH/ST	JH/ST	Reliability round 2	Farrow, J., Wasik, B. A., & Hindman, A. H. (2020). Exploring the unique contributions of teachers’ syntax to preschoolers’ and kindergarteners’ vocabulary learning. Early Childhood Research Quarterly, 51, 178–190. aph.	2020	1=beginning of school year	3=end of school year	9999=NA	1=beginning of school year	3=end of school year	9999=NA	2=teachers	1 = yes	33	488	999	999=missing info	1=No/few (less than 10%)	1=No/few (less than 10%)	3=All/most (more than 75%)	1=No/few (less than 10%)	1=No/few (less than 10%)	1=No/few (less than 10%)	Pre-K & K	United States	1 = participants were recruited in ECEC service provider	High-income economies	2 = longitudinal (two measurement waves)	999	2	1 = original empirical research	9999=NA	1 = scientific journal-peer-reviewed	999=missing info	999=missing info	999=missing info	999=missing info	999=missing info	999=missing info	999	999	999	999	999	999	93.9394	999
			JH/ST	JH/ST	Reliability round 2	Ferreira, M., Aguiar, C., Correia, N., Fialho, M., & Pimentel, J. S. (2019). Friendships and Social Acceptance of Portuguese Children with Disabilities: The Role of Classroom Quality, Individual Skills, and Dosage. Topics in Early Childhood Special Education, 39(3), 183–195. eric.	2019	1=beginning of school year	9999=NA	9999=NA	1=beginning of school year	9999=NA	9999=NA	2=teachers	1 = yes	86	86	40	999=missing info	1=No/few (less than 10%)	1=No/few (less than 10%)	1=No/few (less than 10%)	1=No/few (less than 10%)	1=No/few (less than 10%)	3=All/most (more than 75%)	ECE (inclusive)	Portugal	1 = participants were recruited in ECEC service provider	High-income economies	1 = cross-sectional (one measurement point)	999	1	1 = original empirical research	9999=NA	1 = scientific journal-peer-reviewed	999=missing info	999=missing info	999=missing info	2 = no	999=missing info	999=missing info	999	999	999	21.3	999	46.45	98.8372	999
Note: Associations reported for PQ & CO measured at child age 4 only			ST	ST	Individual round 2	Finch, J., Finch, J. E., Johnson, A. D., & Phillips, D. A. (2015). Is sensitive caregiving in child care associated with children’s effortful control skills? An exploration of linear and threshold effects. EARLY CHILDHOOD RESEARCH QUARTERLY. Retrieved from http://proxy.library.nyu.edu/login?url=http://search.ebscohost.com/login.aspx?direct=true&db=edswss&AN=000351785900011&site=eds-live	2015	999=missing info	9999=NA	9999=NA	999=missing info	9999=NA	9999=NA	4=multiple	1 = yes	999	154	999	999=missing info	1=No/few (less than 10%)	1=No/few (less than 10%)	1=No/few (less than 10%)	3=All/most (more than 75%)	1=No/few (less than 10%)	1=No/few (less than 10%)	Preschool	United States	2 = other sources	High-income economies	1 = cross-sectional (one measurement point)	999	1	1 = original empirical research	9999=NA	1 = scientific journal-peer-reviewed	999=missing info	999=missing info	999=missing info	2 = no	999=missing info	999=missing info	999	999	999	999	999	999	999	999
			JH/ST	JH/ST	Reliability round 2	Folsom, J., Saez, L., Folsom, J. S., Schatschneider, C., & Al Otaiba, S. (n.d.). Relations Among Student Attention Behaviors, Teacher Practices, and Beginning Word Reading Skill. JOURNAL OF LEARNING DISABILITIES. Retrieved from http://proxy.library.nyu.edu/login?url=http://search.ebscohost.com/login.aspx?direct=true&db=edswss&AN=000307337700004&site=eds-live	2011	2=mid school year	9999=NA	9999=NA	3=end of school year	9999=NA	9999=NA	2=teachers	1 = yes	32	442	10	999=missing info	1=No/few (less than 10%)	1=No/few (less than 10%)	1=No/few (less than 10%)	1=No/few (less than 10%)	3=All/most (more than 75%)	1=No/few (less than 10%)	Kindergarten	United States	1 = participants were recruited in ECEC service provider	High-income economies	2 = longitudinal (two measurement waves)	2009	2	1 = original empirical research	9999=NA	1 = scientific journal-peer-reviewed	999=missing info	999=missing info	999=missing info	2 = no	1 = yes	1= program uses an early childhood curriculum	999	999	999	999	999	999	100	12.7
			JH/ST	JH/ST	Reliability round 2	Franco, X., Bryant, D. M., Gillanders, C., Castro, D. C., Zepeda, M., & Willoughby, M. T. (2019). Examining linguistic interactions of dual language learners using the Language Interaction Snapshot (LISn). Early Childhood Research Quarterly, 48, 50–61. psyh. https://doi.org/10.1016/j.ecresq.2019.02.007	2019	3=end of school year	9999=NA	9999=NA	3=end of school year	9999=NA	9999=NA	2=teachers	1 = yes	26	126	33	999=missing info	1=No/few (less than 10%)	1=No/few (less than 10%)	1=No/few (less than 10%)	3=All/most (more than 75%)	1=No/few (less than 10%)	1=No/few (less than 10%)	Preschool	United States	1 = participants were recruited in ECEC service provider	High-income economies	1 = cross-sectional (one measurement point)	999	1	1 = original empirical research	9999=NA	1 = scientific journal-peer-reviewed	999=missing info	999=missing info	999=missing info	2 = no	999=missing info	1= program uses an early childhood curriculum	999	999	999	19.3	999	999	99	13.5
			JH/ST	JH/ST	Reliability round 2	Friedman-Krauss, A. H., Raver, C. C., Morris, P. A., & Jones, S. M. (2014). The role of classroom-level child behavior problems in predicting preschool teacher stress and classroom emotional climate. Early Education and Development, 25(4), 530–552. https://doi.org/10.1080/10409289.2013.817030	2014	1=beginning of school year	3=end of school year	9999=NA	1=beginning of school year	9999=NA	9999=NA	2=teachers	1 = yes	42	494	42	999=missing info	2=Some (10.1%-74.9%)	2=Some (10.1%-74.9%)	2=Some (10.1%-74.9%)	3=All/most (more than 75%)	1=No/few (less than 10%)	1=No/few (less than 10%)	Preschool	United States	1 = participants were recruited in ECEC service provider	High-income economies	2 = longitudinal (two measurement waves)	CRSP (2004, 2005) FOL(2007)	2	1 = original empirical research	9999=NA	1 = scientific journal-peer-reviewed	999=missing info	999=missing info	999=missing info	2 = no	999=missing info	999=missing info	999	999	999	13.5	999	40.29	90	999
Note: PQ averaged across time points			JH	JH	Individual round 2	Fuhs, M. W., Farran, D. C., & Nesbitt, K. T. (2013). Preschool classroom processes as predictors of children’s cognitive self-regulation skills development. School Psychology Quarterly, 28(4), 347–359. https://doi.org/10.1037/spq0000031	2013	1=beginning of school year	2=mid school year	3=end of school year	1=beginning of school year	3=end of school year	9999=NA	2=teachers	1 = yes	60	803	5	999=missing info	1=No/few (less than 10%)	1=No/few (less than 10%)	1=No/few (less than 10%)	3=All/most (more than 75%)	1=No/few (less than 10%)	1=No/few (less than 10%)	Preschool	United States	1 = participants were recruited in ECEC service provider	High-income economies	3 = longitudinal (three or more measurement waves)	999	3	1 = original empirical research	9999=NA	1 = scientific journal-peer-reviewed	999=missing info	999=missing info	999=missing info	2 = no	999=missing info	999=missing info	999	999	999	18	999	999	999	999
			JH/ST	JH/ST	Reliability round 2	Fuhs, M. W., Nesbitt, K. T., & Jackson, H. (2018). Chronic Absenteeism and Preschool Children’s Executive Functioning Skills Development. Journal of Education for Students Placed at Risk, 23(1/2), 39–52. Retrieved from http://proxy.library.nyu.edu/login?url=http://search.ebscohost.com/login.aspx?direct=true&db=tfh&AN=128746545&site=eds-live	2018	1=beginning of school year	9999=NA	9999=NA	1=beginning of school year	3=end of school year	9999=NA	2=teachers	1 = yes	48	197	999	999=missing info	1=No/few (less than 10%)	1=No/few (less than 10%)	1=No/few (less than 10%)	3=All/most (more than 75%)	1=No/few (less than 10%)	1=No/few (less than 10%)	Preschool	United States	1 = participants were recruited in ECEC service provider	High-income economies	2 = longitudinal (two measurement waves)	999	2	1 = original empirical research	9999=NA	1 = scientific journal-peer-reviewed	999=missing info	999=missing info	999=missing info	2 = no	999=missing info	999=missing info	999	999	999	999	999	999	999	999
			JH/ST	JH/ST	Reliability round 1	Fuligni, A. S., Howes, C., Huang, Y., Hong, S. S., & Lara-Cinisomo, S. (2012). Activity settings and daily routines in preschool classrooms: Diverse experiences in early learning settings for low-income children. Early Childhood Research Quarterly, 27(2), 198–209. https://doi.org/10.1016/j.ecresq.2011.10.001	2012	1=beginning of school year	2=mid school year	9999=NA	1=beginning of school year	3=end of school year	9999=NA	2=teachers	1 = yes	125	206	999	3=representative at the local level (i.e.	1=No/few (less than 10%)	1=No/few (less than 10%)	1=No/few (less than 10%)	3=All/most (more than 75%)	1=No/few (less than 10%)	1=No/few (less than 10%)	Pre-K	United States	1 = participants were recruited in ECEC service provider	High-income economies	3 = longitudinal (three or more measurement waves)	999	3	1 = original empirical research	9999=NA	1 = scientific journal-peer-reviewed	2=Some (10%-74.9%)	2=Some (10%-74.9%)	999=missing info	2 = no	999=missing info	1= program uses an early childhood curriculum	7.16667	7.16667	999	999	999	999	999	999
			JH	JH	Individual round 1	Garner, P. W., Mahatmya, D., Moses, L. K., & Bolt, E. N. (2014). Associations of preschool type and teacher–child relational quality with young children’s social-emotional competence. Early Education and Development, 25(3), 399–420. https://doi.org/10.1080/10409289.2013.801706	2014	2=mid school year	9999=NA	9999=NA	2=mid school year	9999=NA	9999=NA	2=teachers	1 = yes	18	145	3	999=missing info	1=No/few (less than 10%)	1=No/few (less than 10%)	1=No/few (less than 10%)	3=All/most (more than 75%)	1=No/few (less than 10%)	1=No/few (less than 10%)	Preschool	United States	1 = participants were recruited in ECEC service provider	High-income economies	1 = cross-sectional (one measurement point)	999	1	1 = original empirical research	9999=NA	1 = scientific journal-peer-reviewed	3=All/most (more than 75%)	1=No/few (less than 10%)	1=No/few (less than 10%)	2 = no	999=missing info	1= program uses an early childhood curriculum	999	999	999	999	999	999	999	2.52667
			JH/ST	JH/ST	Reliability round 1	Gerde, H. K., Bingham, G. E., & Pendergast, M. L. (2015). Reliability and validity of the Writing Resources and Interactions in Teaching Environments (WRITE) for preschool classrooms. Early Childhood Research Quarterly, 31, 34–46. https://doi.org/10.1016/j.ecresq.2014.12.008	2015	1=beginning of school year	9999=NA	9999=NA	1=beginning of school year	3=end of school year	9999=NA	2=teachers	1 = yes	68	265	999	2=representative at the state/regional level (state or region where the data was collected)	1=No/few (less than 10%)	1=No/few (less than 10%)	1=No/few (less than 10%)	3=All/most (more than 75%)	1=No/few (less than 10%)	1=No/few (less than 10%)	Pre-K	United States	1 = participants were recruited in ECEC service provider	High-income economies	2 = longitudinal (two measurement waves)	999	2	1 = original empirical research	9999=NA	1 = scientific journal-peer-reviewed	3=All/most (more than 75%)	2=Some (10%-74.9%)	999=missing info	2 = no	999=missing info	1= program uses an early childhood curriculum	10	999	01:10:00	19	999	999	98.5	8.98
			JH	JH	Individual round 1	Glüer, M., & Gregoriadis, A. (2017). Quality of teacher–child relationship and preschoolers’ pro-social behaviour in German kindergartens. Education 3-13, 45(5), 558–571. https://doi.org/10.1080/03004279.2016.1140802	2017	999=missing info	9999=NA	9999=NA	999=missing info	9999=NA	9999=NA	2=teachers	1 = yes	79	153	999	999=missing info	1=No/few (less than 10%)	1=No/few (less than 10%)	1=No/few (less than 10%)	3=All/most (more than 75%)	1=No/few (less than 10%)	1=No/few (less than 10%)	Preschool	Germany	1 = participants were recruited in ECEC service provider	High-income economies	1 = cross-sectional (one measurement point)	999	1	1 = original empirical research	9999=NA	1 = scientific journal-peer-reviewed	999=missing info	999=missing info	999=missing info	2 = no	999=missing info	999=missing info	999	999	999	23	53.2727	29.14	100	14.78
Note: PQ at T2 (Spring) was measured but calculated as PQ_T1-PQ_T2/change in PQ) : this is in reverse since change is calculated as fall minus spring, therefore we exclude this measure to keep PQ comparable across studies...and only report on PQ observed during the fall			JH/ST	JH/ST	Reliability round 2	Goble, P., Sandilos, L. E., & Pianta, R. C. (2019). Gains in teacher-child interaction quality and children’s school readiness skills: Does it matter where teachers start? Journal of School Psychology, 73, 101–113. https://doi.org/10.1016/j.jsp.2019.03.006	2019	1=beginning of school year	9999=NA	9999=NA	1=beginning of school year	3=end of school year	9999=NA	2=teachers	1 = yes	269	1179	999	999=missing info	1=No/few (less than 10%)	1=No/few (less than 10%)	1=No/few (less than 10%)	3=All/most (more than 75%)	1=No/few (less than 10%)	1=No/few (less than 10%)	Preschool	United States	1 = participants were recruited in ECEC service provider	High-income economies	2 = longitudinal (two measurement waves)	999	2	1 = original empirical research	9999=NA	1 = scientific journal-peer-reviewed	999=missing info	999=missing info	999=missing info	2 = no	1 = yes	999=missing info	999	999	999	18	999	42	999	11
			JH	JH	Individual round 1	Gomez, L. E., Vasilyeva, M., & Dulaney, A. (n.d.). Preschool teachers’ read-aloud practices in Chile as predictors of children’s vocabulary. JOURNAL OF APPLIED DEVELOPMENTAL PSYCHOLOGY. Retrieved from http://proxy.library.nyu.edu/login?url=http://search.ebscohost.com/login.aspx?direct=true&db=edswss&AN=000413125700014&site=eds-live	2017	3=end of school year	9999=NA	9999=NA	1=beginning of school year	3=end of school year	9999=NA	2=teachers	1 = yes	31	554	27	999=missing info	1=No/few (less than 10%)	1=No/few (less than 10%)	1=No/few (less than 10%)	3=All/most (more than 75%)	1=No/few (less than 10%)	1=No/few (less than 10%)	Preschool	Chile	1 = participants were recruited in ECEC service provider	Upper-middle income economies	2 = longitudinal (two measurement waves)	999	2	1 = original empirical research	9999=NA	1 = scientific journal-peer-reviewed	1=No/few (less than 10%)	3=All/most (more than 75%)	1=No/few (less than 10%)	9999=NA	999=missing info	999=missing info	999	999	999	18	999	999	100	999
			ST	ST	Individual round 1	Gower, A. L., Lingras, K. A., Mathieson, L. C., Kawabata, Y., & Crick, N. R. (2014). The Role of Preschool Relational and Physical Aggression in the Transition to Kindergarten: Links with Social-Psychological Adjustment. Early Education and Development, 25(5), 619–640. https://doi.org/10.1080/10409289.2014.844058	2014	2=mid school year	9999=NA	9999=NA	2=mid school year	9999=NA	9999=NA	2=teachers	1 = yes	999	190	7	999=missing info	1=No/few (less than 10%)	1=No/few (less than 10%)	1=No/few (less than 10%)	1=No/few (less than 10%)	3=All/most (more than 75%)	1=No/few (less than 10%)	Kindergarten	United States	1 = participants were recruited in ECEC service provider	High-income economies	1 = cross-sectional (one measurement point)	999	1	1 = original empirical research	9999=NA	1 = scientific journal-peer-reviewed	999=missing info	999=missing info	999=missing info	2 = no	999=missing info	999=missing info	999	999	999	999	999	999	999	999
			JH/ST	JH/ST	Reliability round 1	Gözde ERTÜRK KARA, H., GÖNEN, M. S., & PIANTA, R. (2017). The examination of the relationship between the quality of teacher-child interaction and children's self-regulation skills. Hacettepe University Journal of Education, 32(4), 880. Retrieved from http://proxy.library.nyu.edu/login?url=http://search.ebscohost.com/login.aspx?direct=true&db=edo&AN=125916807&site=eds-live	2017	3=end of school year	9999=NA	9999=NA	3=end of school year	9999=NA	9999=NA	2=teachers	1 = yes	120	120	999	999=missing info	1=No/few (less than 10%)	1=No/few (less than 10%)	1=No/few (less than 10%)	3=All/most (more than 75%)	1=No/few (less than 10%)	1=No/few (less than 10%)	Preschool	Turkey	1 = participants were recruited in ECEC service provider	Upper-middle income economies	1 = cross-sectional (one measurement point)	2012	1	1 = original empirical research	9999=NA	1 = scientific journal-peer-reviewed	999=missing info	999=missing info	999=missing info	2 = no	999=missing info	999=missing info	999	999	999	999	999	999	999	999
			JH/ST	JH/ST	Reliability round 2	Graves Jr., S. L., & Howes, C. (2011). Ethnic differences in social-emotional development in preschool: The impact of teacher child relationships and classroom quality. School Psychology Quarterly, 26(3), 202–214. https://doi.org/10.1037/a0024117	2011	1=beginning of school year	9999=NA	9999=NA	1=beginning of school year	3=end of school year	9999=NA	2=teachers	1 = yes	999	2898	999	1=representative at the national level (i.e.	1=No/few (less than 10%)	1=No/few (less than 10%)	1=No/few (less than 10%)	3=All/most (more than 75%)	1=No/few (less than 10%)	1=No/few (less than 10%)	Pre-K	United States	1 = participants were recruited in ECEC service provider	High-income economies	2 = longitudinal (two measurement waves)	Multi-State (2001); SWEEP (2003)	2	1 = original empirical research	9999=NA	1 = scientific journal-peer-reviewed	999=missing info	999=missing info	999=missing info	2 = no	999=missing info	999=missing info	999	999	999	999	999	999	99	13
			ST	ST	Individual round 2	Graziano, P. A., Garb, L. R., Ros, R., Hart, K., & Garcia, A. (2016). Executive functioning and school readiness among preschoolers with externalizing problems: The moderating role of the student–teacher relationship. Early Education and Development, 27(5), 573–589. https://doi.org/10.1080/10409289.2016.1102019	2016	2=mid school year	9999=NA	9999=NA	3=end of school year	9999=NA	9999=NA	4=multiple	1 = yes	999	139	999	999=missing info	1=No/few (less than 10%)	1=No/few (less than 10%)	1=No/few (less than 10%)	3=All/most (more than 75%)	1=No/few (less than 10%)	1=No/few (less than 10%)	Preschool	United States	2 = other sources	High-income economies	1 = cross-sectional (one measurement point)	999	1	1 = original empirical research	9999=NA	1 = scientific journal-peer-reviewed	999=missing info	999=missing info	999=missing info	2 = no	999=missing info	999=missing info	999	999	999	999	999	999	999	999
			JH	JH	Individual round 1	Guarino, C., Dieterle, S. G., Bargagliotti, A. E., & Mason, W. M. (2013). What Can We Learn about Effective Early Mathematics Teaching? A Framework for Estimating Causal Effects Using Longitudinal Survey Data. Journal of Research on Educational Effectiveness, 6(2), 164–198. Retrieved from http://proxy.library.nyu.edu/login?url=http://search.ebscohost.com/login.aspx?direct=true&db=eric&AN=EJ998841…	2013	1=beginning of school year	9999=NA	9999=NA	3=end of school year	9999=NA	9999=NA	2=teachers	1 = yes	999	16356	999	1=representative at the national level (i.e.	1=No/few (less than 10%)	1=No/few (less than 10%)	1=No/few (less than 10%)	1=No/few (less than 10%)	3=All/most (more than 75%)	1=No/few (less than 10%)	Kindergarten	United States	1 = participants were recruited in ECEC service provider	High-income economies	2 = longitudinal (two measurement waves)	1998	2	1 = original empirical research	9999=NA	1 = scientific journal-peer-reviewed	2=Some (10%-74.9%)	2=Some (10%-74.9%)	999=missing info	2 = no	999=missing info	1= program uses an early childhood curriculum	999	999	999	999	999	999	999	999
			JH/ST	JH/ST	Reliability round 2	Guo, Y., Justice, L. M., Kaderavek, J. N., & McGinty, A. (n.d.). The literacy environment of preschool classrooms: contributions to children’s emergent literacy growth. JOURNAL OF RESEARCH IN READING. Retrieved from http://proxy.library.nyu.edu/login?url=http://search.ebscohost.com/login.aspx?direct=true&db=edswss&AN=000306311200005&site=eds-live	2012	3=end of school year	9999=NA	9999=NA	1=beginning of school year	3=end of school year	9999=NA	2=teachers	1 = yes	30	209	38	999=missing info	1=No/few (less than 10%)	1=No/few (less than 10%)	1=No/few (less than 10%)	3=All/most (more than 75%)	1=No/few (less than 10%)	1=No/few (less than 10%)	Preschool	United States	1 = participants were recruited in ECEC service provider	High-income economies	2 = longitudinal (two measurement waves)	999	2	1 = original empirical research	9999=NA	1 = scientific journal-peer-reviewed	999=missing info	999=missing info	999=missing info	2 = no	1 = yes	999=missing info	999	999	999	999	999	999	999	11.5
Note: PQ measure averaged across fall and spring			ST	ST	Individual round 2	Guo, Y., Kaderavek, J. N., Piasta, S. B., Justice, L. M., & McGinty, A. (2011). Preschool teachers’ sense of community, instructional quality, and children’s language and literacy gains. Early Education and Development, 22(2), 206–233. https://doi.org/10.1080/10409281003641257	2011	1=beginning of school year	3=end of school year	9999=NA	1=beginning of school year	3=end of school year	9999=NA	2=teachers	1 = yes	75	398	999	999=missing info	1=No/few (less than 10%)	1=No/few (less than 10%)	1=No/few (less than 10%)	3=All/most (more than 75%)	1=No/few (less than 10%)	1=No/few (less than 10%)	Preschool	United States	1 = participants were recruited in ECEC service provider	High-income economies	2 = longitudinal (two measurement waves)	999	2	1 = original empirical research	9999=NA	1 = scientific journal-peer-reviewed	999=missing info	999=missing info	999=missing info	2 = no	999=missing info	1= program uses an early childhood curriculum	999	999	999	999	999	999	94.7	15
Note: PQ averaged across two time points			ST	ST	Individual round 2	Guo, Y., Piasta, S. B., Justice, L. M., & Kaderavek, J. N. (2010). Relations among preschool teachers’ self-efficacy, classroom quality, and children’s language and literacy gains. Teaching and Teacher Education, 26(4), 1094–1103. https://doi.org/10.1016/j.tate.2009.11.005	2010	1=beginning of school year	3=end of school year	9999=NA	1=beginning of school year	3=end of school year	9999=NA	2=teachers	1 = yes	67	328	999	999=missing info	1=No/few (less than 10%)	1=No/few (less than 10%)	1=No/few (less than 10%)	3=All/most (more than 75%)	1=No/few (less than 10%)	1=No/few (less than 10%)	Preschool	United States	1 = participants were recruited in ECEC service provider	High-income economies	2 = longitudinal (two measurement waves)	999	1	1 = original empirical research	9999=NA	1 = scientific journal-peer-reviewed	999=missing info	999=missing info	999=missing info	2 = no	999=missing info	1= program uses an early childhood curriculum	999	999	999	999	999	999	999	15
Note: PQ measure averaged across fall and spring			ST	ST	Individual round 2	Guo, Y., Tompkins, V., Justice, L., & Petscher, Y. (2014). Classroom age composition and vocabulary development among at-risk preschoolers. Early Education and Development, 25(7), 1016–1034. https://doi.org/10.1080/10409289.2014.893759	2014	1=beginning of school year	3=end of school year	9999=NA	1=beginning of school year	3=end of school year	9999=NA	2=teachers	1 = yes	16	130	999	999=missing info	1=No/few (less than 10%)	1=No/few (less than 10%)	1=No/few (less than 10%)	3=All/most (more than 75%)	1=No/few (less than 10%)	1=No/few (less than 10%)	Preschool	United States	1 = participants were recruited in ECEC service provider	High-income economies	2 = longitudinal (two measurement waves)	999	2	1 = original empirical research	9999=NA	1 = scientific journal-peer-reviewed	999=missing info	999=missing info	999=missing info	2 = no	999=missing info	1= program uses an early childhood curriculum	999	999	999	999	999	999	100	14
			ST	ST	Individual round 1	Hamre, B. K., Justice, L. M., Pianta, R. C., Kilday, C., Sweeney, B., Downer, J. T., & Leach, A. (2010). Implementation fidelity of MyTeachingPartner literacy and language activities: Association with preschoolers’ language and literacy growth. Early Childhood Research Quarterly, 25(3), 329–347. https://doi.org/10.1016/j.ecresq.2009.07.002	2010	3=end of school year	9999=NA	9999=NA	1=beginning of school year	3=end of school year	9999=NA	2=teachers	1 = yes	154	680	999	1=representative at the national level (i.e.	1=No/few (less than 10%)	1=No/few (less than 10%)	1=No/few (less than 10%)	3=All/most (more than 75%)	1=No/few (less than 10%)	1=No/few (less than 10%)	Preschool	United States	1 = participants were recruited in ECEC service provider	High-income economies	2 = longitudinal (two measurement waves)	2004	2	1 = original empirical research	9999=NA	1 = scientific journal-peer-reviewed	999=missing info	999=missing info	999=missing info	2 = no	999=missing info	999=missing info	999	999	999	999	48	999	999	9.2
			ST	ST	Individual round 1	Hamre, B., Hatfield, B., Pianta, R., & Jamil, F. (2014). Evidence for General and Domain-Specific Elements of Teacher-Child Interactions: Associations With Preschool Children’s Development. Child Development, 85(3), 1257–1274. https://doi.org/10.1111/cdev.12184	2014	2=mid school year	9999=NA	9999=NA	1=beginning of school year	3=end of school year	9999=NA	2=teachers	1 = yes	325	1407	999	2=representative at the state/regional level (state or region where the data was collected)	1=No/few (less than 10%)	1=No/few (less than 10%)	1=No/few (less than 10%)	3=All/most (more than 75%)	1=No/few (less than 10%)	1=No/few (less than 10%)	Preschool	United States	1 = participants were recruited in ECEC service provider	High-income economies	3 = longitudinal (three or more measurement waves)	999	3	1 = original empirical research	9999=NA	1 = scientific journal-peer-reviewed	999=missing info	999=missing info	999=missing info	2 = no	1 = yes	999=missing info	999	999	999	999	999	42.4	96	14.5
			JH/ST	JH/ST	Reliability round 2	Hanno, E. C., Gonzalez, K. E., Lebowitz, R. B., McCoy, D. C., Lizárraga, A., & Korder Fort, C. (2020). Structural and process quality features in Peruvian early childhood education settings. Journal of Applied Developmental Psychology, 67. psyh. https://doi.org/10.1016/j.appdev.2019.101105	2020	1=beginning of school year	9999=NA	9999=NA	1=beginning of school year	9999=NA	9999=NA	2=teachers	1 = yes	128	1536	64	999=missing info	1=No/few (less than 10%)	1=No/few (less than 10%)	3=All/most (more than 75%)	1=No/few (less than 10%)	1=No/few (less than 10%)	1=No/few (less than 10%)	ECE centers	Peru	1 = participants were recruited in ECEC service provider	Upper-middle income economies	1 = cross-sectional (one measurement point)	2016	1	1 = original empirical research	9999=NA	1 = scientific journal-peer-reviewed	1=No/few (less than 10%)	3=All/most (more than 75%)	999=missing info	2 = no	1 = yes	999=missing info	10.91	10.91	999	999	999	999	999	999
			JH	JH	Individual round 1	Hatfield, B. E., Burchinal, M. R., Pianta, R. C., & Sideris, J. (2016). Thresholds in the association between quality of teacher–child interactions and preschool children’s school readiness skills. Early Childhood Research Quarterly, 36, 561–571. https://doi.org/10.1016/j.ecresq.2015.09.005	2016	2=mid school year	9999=NA	9999=NA	1=beginning of school year	3=end of school year	9999=NA	2=teachers	1 = yes	221	875	999	999=missing info	1=No/few (less than 10%)	1=No/few (less than 10%)	1=No/few (less than 10%)	3=All/most (more than 75%)	1=No/few (less than 10%)	1=No/few (less than 10%)	Pre-K	United States	1 = participants were recruited in ECEC service provider	High-income economies	3 = longitudinal (three or more measurement waves)	999	3	1 = original empirical research	9999=NA	1 = scientific journal-peer-reviewed	2=Some (10%-74.9%)	2=Some (10%-74.9%)	999=missing info	2 = no	1 = yes	999=missing info	999	999	999	17.38	999	42.5	96	11
			JH/ST	JH/ST	Reliability round 2	Hemdan Mohamed, A. H., & Mohamed Marzouk, S. A. A. F. (2016). The association between preschool classroom quality and children’s social-emotional problems. Early Child Development and Care, 186(8), 1302–1315. https://doi.org/10.1080/03004430.2015.1092140	2016	3=end of school year	9999=NA	9999=NA	3=end of school year	9999=NA	9999=NA	2=teachers	1 = yes	35	141	18	999=missing info	1=No/few (less than 10%)	1=No/few (less than 10%)	1=No/few (less than 10%)	1=No/few (less than 10%)	3=All/most (more than 75%)	1=No/few (less than 10%)	Kindergarten	Egypt	1 = participants were recruited in ECEC service provider	Lower-middle income economies	1 = cross-sectional (one measurement point)	999	1	1 = original empirical research	9999=NA	1 = scientific journal-peer-reviewed	999=missing info	999=missing info	999=missing info	2 = no	999=missing info	999=missing info	20	999	01:20:00	999	999	999	999	10.5
			JH	JH	Individual round 1	Hernández, M. M., Eisenberg, N., Valiente, C., Spinrad, T. L., Berger, R. H., VanSchyndel, S. K., Silva, K. M., Diaz, A., Thompson, M. S., Gal, D. E., & Southworth, J. (2018). Bidirectional associations between emotions and school adjustment. Journal of Personality, 86(5), 853–867. https://doi.org/10.1111/jopy.12361	2018	3=end of school year	9999=NA	9999=NA	1=beginning of school year	3=end of school year	9999=NA	2=teachers	1 = yes	26	301	5	999=missing info	1=No/few (less than 10%)	1=No/few (less than 10%)	1=No/few (less than 10%)	1=No/few (less than 10%)	3=All/most (more than 75%)	1=No/few (less than 10%)	Kindergarten	United States	1 = participants were recruited in ECEC service provider	High-income economies	2 = longitudinal (two measurement waves)	999	2	1 = original empirical research	9999=NA	1 = scientific journal-peer-reviewed	999=missing info	999=missing info	999=missing info	2 = no	999=missing info	999=missing info	999	999	999	999	999	999	999	999
			JH	JH	Individual round 1	Hernández, M. M., Eisenberg, N., Valiente, C., Spinrad, T. L., VanSchyndel, S. K., Diaz, A., … Southworth, J. (2017). Observed emotions as predictors of quality of kindergartners’ social relationships. Social Development, 26(1), 21–39. https://doi.org/10.1111/sode.12179	2017	1=beginning of school year	9999=NA	9999=NA	1=beginning of school year	3=end of school year	9999=NA	2=teachers	1 = yes	32	301	5	999=missing info	1=No/few (less than 10%)	1=No/few (less than 10%)	1=No/few (less than 10%)	1=No/few (less than 10%)	3=All/most (more than 75%)	1=No/few (less than 10%)	Kindergarten	United States	1 = participants were recruited in ECEC service provider	High-income economies	2 = longitudinal (two measurement waves)	999	2	1 = original empirical research	9999=NA	1 = scientific journal-peer-reviewed	999=missing info	999=missing info	999=missing info	2 = no	999=missing info	999=missing info	999	999	999	999	999	999	999	999
			JH	JH	Individual round 1	Hernández, M. M., Valiente, C., Eisenberg, N., Berger, R. H., Spinrad, T. L., VanSchyndel, S. K., … Thompson, M. S. (2017). Elementary students’ effortful control and academic achievement: The mediating role of teacher–student relationship quality. Early Childhood Research Quarterly, 40, 98–109. https://doi.org/10.1016/j.ecresq.2016.10.004	2017	3=end of school year	9999=NA	9999=NA	1=beginning of school year	3=end of school year	9999=NA	2=teachers	1 = yes	26	301	5	999=missing info	1=No/few (less than 10%)	1=No/few (less than 10%)	1=No/few (less than 10%)	1=No/few (less than 10%)	1=No/few (less than 10%)	3=All/most (more than 75%)	Kindergarten	United States	1 = participants were recruited in ECEC service provider	High-income economies	2 = longitudinal (two measurement waves)	2012	2	1 = original empirical research	9999=NA	1 = scientific journal-peer-reviewed	999=missing info	999=missing info	999=missing info	2 = no	999=missing info	999=missing info	999	999	999	999	999	999	999	999
			JH	JH	Individual round 2	Hestenes llhesten@uncg.edu, L. L. ., Kintner-Duffy, V., Wang, Y. C., La Paro, K., Mims, S. U. ., Crosby, D., … Cassidy, D. J. . (2015). Comparisons among quality measures in child care settings: Understanding the use of multiple measures in North Carolina’s QRIS and their links to social-emotional development in preschool children. Early Childhood Research Quarterly, 30(Part B), 199–214. Retrieve…	2015	999=missing info	9999=NA	9999=NA	999=missing info	9999=NA	9999=NA	2=teachers	1 = yes	97	422	97	999=missing info	1=No/few (less than 10%)	1=No/few (less than 10%)	1=No/few (less than 10%)	3=All/most (more than 75%)	1=No/few (less than 10%)	1=No/few (less than 10%)	Preschool	United States	1 = participants were recruited in ECEC service provider	High-income economies	1 = cross-sectional (one measurement point)	2009	1	1 = original empirical research	9999=NA	1 = scientific journal-peer-reviewed	999=missing info	999=missing info	999=missing info	2 = no	999=missing info	999=missing info	0.13	0.13	999	13.32	999	36.99	999	10.78
			ST	ST	Individual round 1	Hindman, A. H. (n.d.). Mathematics instruction in Head Start: Nature, extent, and contributions to children’s learning. JOURNAL OF APPLIED DEVELOPMENTAL PSYCHOLOGY. Retrieved from http://proxy.library.nyu.edu/login?url=http://search.ebscohost.com/login.aspx?direct=true&db=edswss&AN=000322687000004&site=eds-live	2013	3=end of school year	9999=NA	9999=NA	1=beginning of school year	3=end of school year	9999=NA	2=teachers	1 = yes	335	2501	999	1=representative at the national level (i.e.	1=No/few (less than 10%)	1=No/few (less than 10%)	1=No/few (less than 10%)	3=All/most (more than 75%)	1=No/few (less than 10%)	1=No/few (less than 10%)	Preschool (Headstart)	United States	1 = participants were recruited in ECEC service provider	High-income economies	2 = longitudinal (two measurement waves)	2006	2	1 = original empirical research	9999=NA	1 = scientific journal-peer-reviewed	999=missing info	999=missing info	999=missing info	2 = no	999=missing info	1= program uses an early childhood curriculum	6.47	6.47	999	999	999	999	100	12.61
FACES			JH	JH	Individual round 2	Hindman, A. H., & Wasik, B. A. (2015). Building vocabulary in two languages: An examination of Spanish-speaking Dual Language Learners in Head Start. EARLY CHILDHOOD RESEARCH QUARTERLY. Retrieved from http://proxy.library.nyu.edu/login?url=http://search.ebscohost.com/login.aspx?direct=true&db=edswss&AN=000351785900003&site=eds-live	2015	3=end of school year	9999=NA	9999=NA	1=beginning of school year	3=end of school year	9999=NA	2=teachers	1 = yes	999	752	999	1=representative at the national level (i.e.	1=No/few (less than 10%)	1=No/few (less than 10%)	1=No/few (less than 10%)	3=All/most (more than 75%)	1=No/few (less than 10%)	1=No/few (less than 10%)	Headstart	United States	1 = participants were recruited in ECEC service provider	High-income economies	2 = longitudinal (two measurement waves)	2006	2	1 = original empirical research	9999=NA	1 = scientific journal-peer-reviewed	2=Some (10%-74.9%)	3=All/most (more than 75%)	3=All/most (more than 75%)	2 = no	999=missing info	1= program uses an early childhood curriculum	6.83	6.83	999	999	999	999	999	12.42
			ST	ST	Individual round 1	Hindman, A. H., & Wasik, B. A. (n.d.). Vocabulary learning in Head Start: Nature and extent of classroom instruction and its contributions to children’s learning. JOURNAL OF SCHOOL PSYCHOLOGY. Retrieved from http://proxy.library.nyu.edu/login?url=http://search.ebscohost.com/login.aspx?direct=true&db=edswss&AN=000322848800007&site=eds-live	2013	3=end of school year	9999=NA	9999=NA	1=beginning of school year	3=end of school year	9999=NA	2=teachers	1 = yes	293	2501	116	1=representative at the national level (i.e.	1=No/few (less than 10%)	1=No/few (less than 10%)	1=No/few (less than 10%)	3=All/most (more than 75%)	1=No/few (less than 10%)	1=No/few (less than 10%)	Preschool (Headstart)	United States	1 = participants were recruited in ECEC service provider	High-income economies	2 = longitudinal (two measurement waves)	2006	2	1 = original empirical research	9999=NA	1 = scientific journal-peer-reviewed	999=missing info	999=missing info	999=missing info	2 = no	999=missing info	1= program uses an early childhood curriculum	7.35	7.35	999	999	999	999	100	12.42
			AVS/JH/ST	AVS/JH/ST	Training	Hindman, A. H., Pendergast, L. L., & Gooze, R. A. (2016). Using bifactor models to measure teacher-child interaction quality in early childhood: Evidence from the Caregiver Interaction Scale. EARLY CHILDHOOD RESEARCH QUARTERLY. Retrieved from http://proxy.library.nyu.edu/login?url=http://search.ebscohost.com/login.aspx?direct=true&db=edswss&AN=000378448700034&site=eds-live	2016	3=end of school year	9999=NA	9999=NA	3=end of school year	9999=NA	9999=NA	2=teachers	1 = yes	1422	10850	999	999=missing info	1=No/few (less than 10%)	1=No/few (less than 10%)	1=No/few (less than 10%)	3=All/most (more than 75%)	1=No/few (less than 10%)	1=No/few (less than 10%)	Preschool (FACES)	United States	1 = participants were recruited in ECEC service provider	High-income economies	2 = longitudinal (two measurement waves)	1997	1	1 = original empirical research	9999=NA	1 = scientific journal-peer-reviewed	999=missing info	999=missing info	999=missing info	2 = no	999=missing info	999=missing info	999	999	999	999	999	999	97	12
			JH/ST	JH/ST	Reliability round 2	Hindman, A. H., Wasik, B. A., & Bradley, D. E. (2019). How Classroom Conversations Unfold: Exploring Teacher-Child Exchanges during Shared Book Reading. Early Education and Development, 30(4), 478–495. eric.	2019	1=beginning of school year	9999=NA	9999=NA	1=beginning of school year	3=end of school year	9999=NA	2=teachers	1 = yes	27	592	999	4=No	1=No/few (less than 10%)	1=No/few (less than 10%)	1=No/few (less than 10%)	3=All/most (more than 75%)	1=No/few (less than 10%)	1=No/few (less than 10%)	Headstart	United States	1 = participants were recruited in ECEC service provider	High-income economies	2 = longitudinal (two measurement waves)	999	2	1 = original empirical research	9999=NA	1 = scientific journal-peer-reviewed	999=missing info	999=missing info	999=missing info	2 = no	999=missing info	1= program uses an early childhood curriculum	999	999	999	999	999	999	100	10
			ST	ST	Individual round 1	Hipson, W. E., & Seguin, D. G. (2016). Is good fit related to good behaviour? Goodness of fit between daycare teacher-child relationships, temperament, and prosocial behaviour. EARLY CHILD DEVELOPMENT AND CARE. Retrieved from http://proxy.library.nyu.edu/login?url=http://search.ebscohost.com/login.aspx?direct=true&db=edswss&AN=000374778700008&site=eds-live	2016	2=mid school year	9999=NA	9999=NA	2=mid school year	9999=NA	9999=NA	2=teachers	1 = yes	18	60	7	999=missing info	1=No/few (less than 10%)	1=No/few (less than 10%)	1=No/few (less than 10%)	3=All/most (more than 75%)	1=No/few (less than 10%)	1=No/few (less than 10%)	Daycare	Sweden	1 = participants were recruited in ECEC service provider	High-income economies	1 = cross-sectional (one measurement point)	2015	1	1 = original empirical research	9999=NA	1 = scientific journal-peer-reviewed	999=missing info	999=missing info	999=missing info	2 = no	999=missing info	999=missing info	999	999	999	999	999	42.05	100	5.865
			JH	JH	Individual round 1	Hoang, N., Holopainen, L., & Siekkinen, M. (2018). Classroom quality profiles and associations with children’s classroom engagement in vietnamese kindergartens. Learning Environments Research, No Pagination Specified-No Pagination Specified. https://doi.org/10.1007/s10984-018-9273-1	2018	2=mid school year	9999=NA	9999=NA	2=mid school year	9999=NA	9999=NA	2=teachers	1 = yes	57	1218	12	999=missing info	1=No/few (less than 10%)	1=No/few (less than 10%)	1=No/few (less than 10%)	1=No/few (less than 10%)	3=All/most (more than 75%)	1=No/few (less than 10%)	Kindergarten	Vietnam	1 = participants were recruited in ECEC service provider	Lower-middle income economies	1 = cross-sectional (one measurement point)	2015	1	1 = original empirical research	9999=NA	1 = scientific journal-peer-reviewed	999=missing info	999=missing info	999=missing info	2 = no	999=missing info	999=missing info	999	999	999	999	999	999	96.4912	999
Note: Only Study 2 coded			JH	JH	Individual round 2	Hong, S. L. S., Howes, C., Marcella, J., Zucker, E., & Huang, Y. (2015). Quality Rating and Improvement Systems: Validation of a local implementation in LA County and children’s school-readiness. EARLY CHILDHOOD RESEARCH QUARTERLY. Retrieved from http://proxy.library.nyu.edu/login?url=http://search.ebscohost.com/login.aspx?direct=true&db=edswss&AN=000347264000005&site=eds-live	2015	3=end of school year	9999=NA	9999=NA	1=beginning of school year	3=end of school year	9999=NA	2=teachers	1 = yes	214	223	101	999=missing info	1=No/few (less than 10%)	1=No/few (less than 10%)	1=No/few (less than 10%)	3=All/most (more than 75%)	1=No/few (less than 10%)	1=No/few (less than 10%)	Preschool	United States	1 = participants were recruited in ECEC service provider	High-income economies	2 = longitudinal (two measurement waves)	2009	2	1 = original empirical research	9999=NA	1 = scientific journal-peer-reviewed	999=missing info	999=missing info	999=missing info	2 = no	999=missing info	1=No/few (less than 10%)	999	999	999	999	999	999	999	999
			ST	ST	Individual round 2	Howes, C., Wishard Guerra, A., Fuligni, A., Zucker, E., Lee, L., Obregon, N. B., & Spivak, A. (2011). Classroom dimensions predict early peer interaction when children are diverse in ethnicity, race, and home language. Early Childhood Research Quarterly, 26(4), 399–408. https://doi.org/10.1016/j.ecresq.2011.02.004	2011	3=end of school year	9999=NA	9999=NA	999=missing info	9999=NA	9999=NA	4=multiple	1 = yes	755	801	999	999=missing info	1=No/few (less than 10%)	1=No/few (less than 10%)	1=No/few (less than 10%)	3=All/most (more than 75%)	1=No/few (less than 10%)	1=No/few (less than 10%)	Pre-K	United States	2 = other sources	High-income economies	1 = cross-sectional (one measurement point)	999	1	1 = original empirical research	9999=NA	1 = scientific journal-peer-reviewed	999=missing info	999=missing info	999=missing info	2 = no	999=missing info	999=missing info	999	999	999	17.15	999	999	100	3.74
			JH	JH	Individual round 1	Hu, B. Y., Fan, X., Wu, Y., LoCasale-Crouch, J., & Song, Z. (2020). Teacher–child interaction quality and Chinese children’s academic and cognitive development: New perspectives from piecewise growth modeling. Early Childhood Research Quarterly, 51, 242–255. psyh. https://doi.org/10.1016/j.ecresq.2019.10.003	2020	1=beginning of school year	9999=NA	9999=NA	1=beginning of school year	3=end of school year	9999=NA	2=teachers	1 = yes	59	588	60	1=representative at the national level (i.e.	1=No/few (less than 10%)	1=No/few (less than 10%)	1=No/few (less than 10%)	1=No/few (less than 10%)	3=All/most (more than 75%)	1=No/few (less than 10%)	Kindergarten	China	1 = participants were recruited in ECEC service provider	Upper-middle income economies	2 = longitudinal (two measurement waves)	2015	2	1 = original empirical research	9999=NA	1 = scientific journal-peer-reviewed	999=missing info	999=missing info	999=missing info	2 = no	999=missing info	999=missing info	999	999	999	999	999	999	999	999
			JH	JH	Individual round 1	Hu, B. Y., Fan, X., Wu, Z., LoCasale-Crouch, J., Yang, N., & Zhang, J. (2017). Teacher-child interactions and children’s cognitive and social skills in Chinese preschool classrooms. Children and Youth Services Review, 79, 78–86. https://doi.org/10.1016/j.childyouth.2017.05.028	2017	3=end of school year	9999=NA	9999=NA	3=end of school year	9999=NA	9999=NA	4=multiple	1 = yes	59	589	999	999=missing info	1=No/few (less than 10%)	1=No/few (less than 10%)	1=No/few (less than 10%)	3=All/most (more than 75%)	1=No/few (less than 10%)	1=No/few (less than 10%)	Preschool	China	1 = participants were recruited in ECEC service provider	Upper-middle income economies	1 = cross-sectional (one measurement point)	2014	1	1 = original empirical research	9999=NA	1 = scientific journal-peer-reviewed	999=missing info	999=missing info	999=missing info	2 = no	999=missing info	999=missing info	13	999	01:13:00	30	999	32	100	11
			JH	JH	Individual round 1	Hu, B. Y., Teo, T., Wu, Z., & Nie, Y. (n.d.). Classroom quality and Chinese preschool Children’s approaches to learning. LEARNING AND INDIVIDUAL DIFFERENCES. Retrieved from http://proxy.library.nyu.edu/login?url=http://search.ebscohost.com/login.aspx?direct=true&db=edswss&AN=000397351100006&site=eds-live	2017	3=end of school year	9999=NA	9999=NA	3=end of school year	9999=NA	9999=NA	2=teachers	1 = yes	60	1882	60	2=representative at the state/regional level (state or region where the data was collected)	1=No/few (less than 10%)	1=No/few (less than 10%)	1=No/few (less than 10%)	3=All/most (more than 75%)	1=No/few (less than 10%)	1=No/few (less than 10%)	Preschool	China	1 = participants were recruited in ECEC service provider	Upper-middle income economies	1 = cross-sectional (one measurement point)	2014	1	1 = original empirical research	9999=NA	1 = scientific journal-peer-reviewed	999=missing info	999=missing info	999=missing info	2 = no	999=missing info	999=missing info	12.94	999	1:12.94	32.45	999	999	999	999
			JH	JH	Individual round 1	Hu, B. Y., Wu, H., Curby, T. W., Wu, Z., & Zhang, X. (2018). Teacher–child interaction quality, attitudes toward reading, and literacy achievement of Chinese preschool children: Mediation and moderation analysis. Learning and Individual Differences, 68, 1–11. psyh. https://doi.org/10.1016/j.lindif.2018.09.004	2018	1=beginning of school year	3=end of school year	9999=NA	1=beginning of school year	3=end of school year	9999=NA	2=teachers	1 = yes	29	567	20	3=representative at the local level (i.e.	1=No/few (less than 10%)	1=No/few (less than 10%)	1=No/few (less than 10%)	1=No/few (less than 10%)	3=All/most (more than 75%)	1=No/few (less than 10%)	Kindergarten	China	1 = participants were recruited in ECEC service provider	Upper-middle income economies	2 = longitudinal (two measurement waves)	2015	2	1 = original empirical research	9999=NA	1 = scientific journal-peer-reviewed	999=missing info	999=missing info	999=missing info	2 = no	999=missing info	999=missing info	999	999	999	999	999	999	999	999
			ST	ST	Individual round 1	Hu, B. Y., Zhou, Y., Chen, L., Fan, X., & Winsler, A. (2017). Preschool expenditures and Chinese children’s academic performance: The mediating effect of teacher-child interaction quality. Early Childhood Research Quarterly, 41, 37–49. https://doi.org/10.1016/j.ecresq.2017.05.002	2017	1=beginning of school year	9999=NA	9999=NA	1=beginning of school year	9999=NA	9999=NA	2=teachers	1 = yes	59	589	19	2=representative at the state/regional level (state or region where the data was collected)	1=No/few (less than 10%)	1=No/few (less than 10%)	3=All/most (more than 75%)	1=No/few (less than 10%)	1=No/few (less than 10%)	1=No/few (less than 10%)	Preschool	China	1 = participants were recruited in ECEC service provider	Upper-middle income economies	1 = cross-sectional (one measurement point)	999	1	1 = original empirical research	9999=NA	1 = scientific journal-peer-reviewed	999=missing info	999=missing info	999=missing info	2 = no	999=missing info	999=missing info	999	999	999	29.86	999	32	100	10.89
Preschool data used			JH/ST	JH/ST	Reliability round 2	Iruka, I. U., Curenton, S. M., Sims, J., Blitch, K. A., & Gardner, S. (2020). Factors associated with early school readiness profiles for Black girls. Early Childhood Research Quarterly, 51, 215–228. aph.	2020	1=beginning of school year	9999=NA	9999=NA	1=beginning of school year	9999=NA	9999=NA	4=multiple	1 = yes	999	441	999	1=representative at the national level (i.e.	1=No/few (less than 10%)	1=No/few (less than 10%)	1=No/few (less than 10%)	3=All/most (more than 75%)	1=No/few (less than 10%)	1=No/few (less than 10%)	Preschool	United States	2 = other sources	High-income economies	1 = cross-sectional (one measurement point)	999	1	1 = original empirical research	9999=NA	1 = scientific journal-peer-reviewed	999=missing info	999=missing info	999=missing info	2 = no	999=missing info	999=missing info	999	999	999	999	999	999	999	12.56
			JH/ST	JH/ST	Reliability round 1	Jeon, H.-J., Langill, C. C., Peterson, C. A., Luze, G. J., Carta, J. J., & Atwater, J. B. (2010). Children’s Individual Experiences in Early Care and Education: Relations with Overall Classroom Quality and Children’s School Readiness. Early Education and Development, 21(6), 912–939. Retrieved from http://proxy.library.nyu.edu/login?url=http://search.ebscohost.com/login.aspx?direct=true&db=eric&AN…	2010	3=end of school year	9999=NA	9999=NA	3=end of school year	9999=NA	9999=NA	2=teachers	1 = yes	106	106	999	999=missing info	1=No/few (less than 10%)	1=No/few (less than 10%)	1=No/few (less than 10%)	3=All/most (more than 75%)	1=No/few (less than 10%)	1=No/few (less than 10%)	Pre-K	United States	1 = participants were recruited in ECEC service provider	High-income economies	1 = cross-sectional (one measurement point)	999	1	1 = original empirical research	9999=NA	1 = scientific journal-peer-reviewed	999=missing info	999=missing info	999=missing info	2 = no	999=missing info	1= program uses an early childhood curriculum	999	999	999	16.26	999	999	100	10.17
			ST	ST	Individual round 2	Jeon, L., Buettner, C. K., & Snyder, A. R. (2014). Pathways from teacher depression and child-care quality to child behavioral problems. Journal of Consulting and Clinical Psychology, 82(2), 225–235. https://doi.org/10.1037/a0035720	2014	999=missing info	9999=NA	9999=NA	999=missing info	9999=NA	9999=NA	4=multiple	1 = yes	999	761	999	999=missing info	1=No/few (less than 10%)	1=No/few (less than 10%)	1=No/few (less than 10%)	3=All/most (more than 75%)	1=No/few (less than 10%)	1=No/few (less than 10%)	Preschool	United States	2 = other sources	High-income economies	1 = cross-sectional (one measurement point)	999	1	1 = original empirical research	9999=NA	1 = scientific journal-peer-reviewed	999=missing info	999=missing info	999=missing info	2 = no	999=missing info	999=missing info	4.5	999	1:4.5	999	999	999	87.41	9.07
			ST	ST	Individual round 2	Jung, E. (2014). Examining differences in kindergarteners’ mathematics learning: A closer look at instruction, socioeconomic status, and race. The Journal of Educational Research, 107(6), 429–439. https://doi.org/10.1080/00220671.2013.833074	2014	1=beginning of school year	9999=NA	9999=NA	1=beginning of school year	3=end of school year	9999=NA	2=teachers	1 = yes	999	3309	200	999=missing info	1=No/few (less than 10%)	1=No/few (less than 10%)	1=No/few (less than 10%)	1=No/few (less than 10%)	3=All/most (more than 75%)	1=No/few (less than 10%)	Kindergarten	United States	1 = participants were recruited in ECEC service provider	High-income economies	2 = longitudinal (two measurement waves)	999	2	1 = original empirical research	9999=NA	1 = scientific journal-peer-reviewed	999=missing info	999=missing info	999=missing info	2 = no	999=missing info	999=missing info	999	999	999	999	999	999	999	999
			JH/ST	JH/ST	Reliability round 2	Jung, E., Zhang, Y., & Chiang, J. (2019). Teachers’ Mathematics Education and Readiness Beliefs, and Kindergarteners’ Mathematics Learning. International Journal of Education in Mathematics, Science and Technology, 7(2), 137–154. eric.	2019	3=end of school year	9999=NA	9999=NA	1=beginning of school year	3=end of school year	9999=NA	2=teachers	1 = yes	5204	5845	999	999=missing info	1=No/few (less than 10%)	1=No/few (less than 10%)	1=No/few (less than 10%)	1=No/few (less than 10%)	3=All/most (more than 75%)	1=No/few (less than 10%)	Kindergarten	United States	2 = other sources	High-income economies	2 = longitudinal (two measurement waves)	999	2	1 = original empirical research	9999=NA	1 = scientific journal-peer-reviewed	999=missing info	999=missing info	999=missing info	2 = no	999=missing info	999=missing info	999	999	999	999	999	35.65	97.6	999
			JH	JH	Individual round 2	Jung, Y., Zuniga, S., Howes, C., Jeon, H.-J., Parrish, D., Quick, H., … Hauser, A. (2016). Improving Latino children’s early language and literacy development: key features of early childhood education within family literacy programmes. EARLY CHILD DEVELOPMENT AND CARE. Retrieved from http://proxy.library.nyu.edu/login?url=http://search.ebscohost.com/login.aspx?direct=true&db=edswss&AN=0003758496…	2016	3=end of school year	9999=NA	9999=NA	1=beginning of school year	3=end of school year	9999=NA	2=teachers	1 = yes	46	181	22	999=missing info	1=No/few (less than 10%)	1=No/few (less than 10%)	1=No/few (less than 10%)	3=All/most (more than 75%)	1=No/few (less than 10%)	1=No/few (less than 10%)	Preschool	United States	1 = participants were recruited in ECEC service provider	High-income economies	2 = longitudinal (two measurement waves)	999	2	1 = original empirical research	9999=NA	1 = scientific journal-peer-reviewed	3=All/most (more than 75%)	1=No/few (less than 10%)	999=missing info	2 = no	999=missing info	999=missing info	999	999	999	999	999	999	999	999
			JH/ST	JH/ST	Reliability round 2	Kohl, K., Bihler, L.-M., Willard, J. A., Agache, A., & Leyendecker, B. (2019). Linking quantity and quality of early childhood education and care to children’s socio-emotional adjustment: A german cross-sectional study. Early Education and Development. psyh. https://doi.org/10.1080/10409289.2019.1650543	2019	999=missing info	9999=NA	9999=NA	999=missing info	9999=NA	9999=NA	2=teachers	1 = yes	117	395	87	2=representative at the state/regional level (state or region where the data was collected)	1=No/few (less than 10%)	1=No/few (less than 10%)	1=No/few (less than 10%)	3=All/most (more than 75%)	1=No/few (less than 10%)	1=No/few (less than 10%)	ECE	Germany	1 = participants were recruited in ECEC service provider	High-income economies	1 = cross-sectional (one measurement point)	999	1	1 = original empirical research	9999=NA	1 = scientific journal-peer-reviewed	999=missing info	999=missing info	999=missing info	2 = no	999=missing info	999=missing info	6.85	6.85	999	999	999	42.34	999	18.63
			JH/ST	JH/ST	Reliability round 2	Kohl, K., Willard, J. A., Agache, A., Bihler, L.-M., & Leyendecker, B. (2019). Classroom Quality, Classroom Composition, and Age at Entry: Experiences in Early Childhood Education and Care and Single and Dual Language Learners’ German Vocabulary. AERA Open, 5(1). eric. http://search.ebscohost.com/login.aspx?direct=true&db=eric&AN=EJ1210500&site=ehost-live&scope=site	2019	999=missing info	9999=NA	9999=NA	999=missing info	9999=NA	9999=NA	2=teachers	1 = yes	177	2231	95	2=representative at the state/regional level (state or region where the data was collected)	1=No/few (less than 10%)	1=No/few (less than 10%)	1=No/few (less than 10%)	3=All/most (more than 75%)	1=No/few (less than 10%)	1=No/few (less than 10%)	ECE	Germany	1 = participants were recruited in ECEC service provider	High-income economies	1 = cross-sectional (one measurement point)	999	1	1 = original empirical research	9999=NA	1 = scientific journal-peer-reviewed	999=missing info	999=missing info	999=missing info	2 = no	999=missing info	999=missing info	6.64	6.64	999	999	999	44	94	19
			ST	ST	Individual round 1	Kwon, K.-A., Jeon, S., Jeon, L., & Castle, S. (2019). The role of teachers’ depressive symptoms in classroom quality and child developmental outcomes in Early Head Start programs. Learning and Individual Differences, 74. psyh. https://doi.org/10.1016/j.lindif.2019.06.002	2019	3=end of school year	9999=NA	9999=NA	3=end of school year	9999=NA	9999=NA	4=multiple	1 = yes	197	275	72	1=representative at the national level (i.e.	3=All/most (more than 75%)	1=No/few (less than 10%)	1=No/few (less than 10%)	1=No/few (less than 10%)	1=No/few (less than 10%)	1=No/few (less than 10%)	Early Head Start	United States	1 = participants were recruited in ECEC service provider	High-income economies	1 = cross-sectional (one measurement point)	2011	1	1 = original empirical research	9999=NA	1 = scientific journal-peer-reviewed	999=missing info	999=missing info	999=missing info	2 = no	999=missing info	1= program uses an early childhood curriculum	2.74	2.74	999	999	999	999	999	5.7
			ST	ST	Individual round 2	Leyva, D., Weiland, C., Barata, M., Yoshikawa, H., Snow, C., Treviño, E., & Rolla, A. (2015). Teacher-Child Interactions in Chile and Their Associations With Prekindergarten Outcomes. Child Development, 86(3), 781–799. https://doi.org/10.1111/cdev.12342	2015	3=end of school year	9999=NA	9999=NA	1=beginning of school year	3=end of school year	9999=NA	2=teachers	1 = yes	91	1868	64	3=representative at the local level (i.e.	1=No/few (less than 10%)	1=No/few (less than 10%)	1=No/few (less than 10%)	1=No/few (less than 10%)	1=No/few (less than 10%)	3=All/most (more than 75%)	Pre-K	Chile	1 = participants were recruited in ECEC service provider	Upper-middle income economies	2 = longitudinal (two measurement waves)	999	2	1 = original empirical research	9999=NA	1 = scientific journal-peer-reviewed	999=missing info	999=missing info	999=missing info	2 = no	999=missing info	999=missing info	999	999	999	999	999	45.58	999	15
			ST	ST	Individual round 1	Li, K., Pan, Y., Hu, B., Burchinal, M., De Marco, A., Fan, X., & Qin, J. (2016). Early childhood education quality and child outcomes in China: Evidence from Zhejiang Province. Early Childhood Research Quarterly, 36, 427–438. https://doi.org/10.1016/j.ecresq.2016.01.009	2016	3=end of school year	9999=NA	9999=NA	3=end of school year	9999=NA	9999=NA	2=teachers	1 = yes	178	1012	91	3=representative at the local level (i.e.	1=No/few (less than 10%)	1=No/few (less than 10%)	1=No/few (less than 10%)	2=Some (10.1%-74.9%)	2=Some (10.1%-74.9%)	2=Some (10.1%-74.9%)	Kindergarten	China	1 = participants were recruited in ECEC service provider	Upper-middle income economies	1 = cross-sectional (one measurement point)	2012	1	1 = original empirical research	9999=NA	1 = scientific journal-peer-reviewed	999=missing info	999=missing info	999=missing info	2 = no	999=missing info	999=missing info	18.23	18.23	999	35.45	999	31.08	999	9.29
FACES 2009			JH	JH	Individual round 1	Limlingan, M. C., McWayne, C. M., Sanders, E. A., & López, M. L. (2020). Classroom Language Contexts as Predictors of Latinx Preschool Dual Language Learners’ School Readiness. American Educational Research Journal, 57(1), 339–370. eric.	2020	3=end of school year	9999=NA	9999=NA	1=beginning of school year	3=end of school year	9999=NA	2=teachers	1 = yes	129	634	999	999=missing info	1=No/few (less than 10%)	1=No/few (less than 10%)	1=No/few (less than 10%)	3=All/most (more than 75%)	1=No/few (less than 10%)	1=No/few (less than 10%)	Preschool	United States	1 = participants were recruited in ECEC service provider	High-income economies	2 = longitudinal (two measurement waves)	2009	2	1 = original empirical research	9999=NA	1 = scientific journal-peer-reviewed	999=missing info	999=missing info	999=missing info	2 = no	999=missing info	1= program uses an early childhood curriculum	999	999	999	999	999	999	100	8.56
			JH/ST	JH/ST	Reliability round 2	Lin, Y.-C., & Magnuson, K. A. (2018). Classroom quality and children’s academic skills in child care centers: Understanding the role of teacher qualifications. Early Childhood Research Quarterly, 42, 215–227. https://doi.org/10.1016/j.ecresq.2017.10.003	2018	2=mid school year	9999=NA	9999=NA	1=beginning of school year	3=end of school year	9999=NA	2=teachers	1 = yes	189	661	119	2=representative at the state/regional level (state or region where the data was collected)	1=No/few (less than 10%)	1=No/few (less than 10%)	1=No/few (less than 10%)	3=All/most (more than 75%)	1=No/few (less than 10%)	1=No/few (less than 10%)	Preschool	United States	1 = participants were recruited in ECEC service provider	High-income economies	3 = longitudinal (three or more measurement waves)	2013	3	1 = original empirical research	9999=NA	1 = scientific journal-peer-reviewed	999=missing info	999=missing info	999=missing info	2 = no	999=missing info	999=missing info	6.73	6.73	999	9.06	999	999	999	11.32
			JH	JH	Individual round 2	Lippard, C. N., La Paro, K. M., Rouse, H. L., & Crosby, D. A. (2018). A Closer Look at Teacher-Child Relationships and Classroom Emotional Context in Preschool. CHILD & YOUTH CARE FORUM, 47(1), 1–21. https://doi.org/10.1007/s10566-017-9414-1	2018	1=beginning of school year	9999=NA	9999=NA	999=missing info	9999=NA	9999=NA	2=teachers	1 = yes	999	1100	999	1=representative at the national level (i.e.	1=No/few (less than 10%)	1=No/few (less than 10%)	1=No/few (less than 10%)	3=All/most (more than 75%)	1=No/few (less than 10%)	1=No/few (less than 10%)	Preschool	United States	1 = participants were recruited in ECEC service provider	High-income economies	1 = cross-sectional (one measurement point)	999	1	1 = original empirical research	9999=NA	1 = scientific journal-peer-reviewed	999=missing info	999=missing info	999=missing info	2 = no	999=missing info	999=missing info	7.22	7.22	999	999	999	999	999	999
Study 1: Average PQ across 2 timepoints			JH/ST	JH/ST	Reliability round 2	Logan, J., Piasta, S., Justice, L., Schatschneider, C., & Petrill, S. (2011). Children's attendance rates and quality of teacher-child interactions in at-risk preschool classrooms: Contribution to children's expressive language growth. Child & Youth Care Forum, 40(6), 457-477. Retrieved from http://proxy.library.nyu.edu/login?url=http://search.ebscohost.com/login.aspx?direct=true&db=sih&AN=674475…	2011	1=beginning of school year	2=mid school year	3=end of school year	1=beginning of school year	3=end of school year	9999=NA	2=teachers	1 = yes	14	129	999	999=missing info	1=No/few (less than 10%)	1=No/few (less than 10%)	1=No/few (less than 10%)	3=All/most (more than 75%)	1=No/few (less than 10%)	1=No/few (less than 10%)	Preschool	United States	1 = participants were recruited in ECEC service provider	High-income economies	3 = longitudinal (three or more measurement waves)	999	3	1 = original empirical research	9999=NA	1 = scientific journal-peer-reviewed	999=missing info	999=missing info	999=missing info	2 = no	1 = yes	1= program uses an early childhood curriculum	999	999	999	999	999	41.9	100	11.4
Study 2: Average PQ across 3 timepoints			JH/ST	JH/ST	Reliability round 2	Logan, J., Piasta, S., Justice, L., Schatschneider, C., & Petrill, S. (2011). Children's attendance rates and quality of teacher-child interactions in at-risk preschool classrooms: Contribution to children's expressive language growth. Child & Youth Care Forum, 40(6), 457-477. Retrieved from http://proxy.library.nyu.edu/login?url=http://search.ebscohost.com/login.aspx?direct=true&db=sih&AN=674475…	2011	1=beginning of school year	3=end of school year	9999=NA	1=beginning of school year	3=end of school year	9999=NA	2=teachers	1 = yes	46	160	999	999=missing info	1=No/few (less than 10%)	1=No/few (less than 10%)	1=No/few (less than 10%)	3=All/most (more than 75%)	1=No/few (less than 10%)	1=No/few (less than 10%)	Preschool	United States	1 = participants were recruited in ECEC service provider	High-income economies	2 = longitudinal (two measurement waves)	999	2	1 = original empirical research	9999=NA	1 = scientific journal-peer-reviewed	999=missing info	999=missing info	999=missing info	2 = no	1 = yes	1= program uses an early childhood curriculum	999	999	999	999	999	999	97.8	11.68
			JH	JH	Individual round 1	Lohndorf, R. T., Vermeer, H. J., Cárcamo, R. A., De la Harpe, C., & Mesman, J. (2019). Preschoolers’ problem behavior, prosocial behavior, and language ability in a Latin-American context: The roles of child executive functions and socialization environments. Early Childhood Research Quarterly, 48, 36–49. psyh. https://doi.org/10.1016/j.ecresq.2019.02.005	2019	2=mid school year	9999=NA	9999=NA	2=mid school year	9999=NA	9999=NA	2=teachers	1 = yes	61	77	48	999=missing info	1=No/few (less than 10%)	1=No/few (less than 10%)	1=No/few (less than 10%)	3=All/most (more than 75%)	1=No/few (less than 10%)	1=No/few (less than 10%)	Preschool	Chile	1 = participants were recruited in ECEC service provider	High-income economies	1 = cross-sectional (one measurement point)	2016	1	1 = original empirical research	9999=NA	1 = scientific journal-peer-reviewed	999=missing info	999=missing info	999=missing info	2 = no	999=missing info	999=missing info	999	999	999	999	999	999	999	999
			JH/ST	JH/ST	Reliability round 1	Lowenstein, A. E., Friedman-Krauss, A. H., Raver, C. C., Jones, S. M., & Pess, R. A. (n.d.). School Climate, Teacher-Child Closeness, and Low-Income Children’s Academic Skills in Kindergarten. Journal of Educational and Developmental Psychology, 5(2), 89–108. https://doi.org/10.5539/jedp.v5n2p89	2015	2=mid school year	9999=NA	9999=NA	2=mid school year	9999=NA	9999=NA	2=teachers	1 = yes	35	242	18	3=representative at the local level (i.e.	1=No/few (less than 10%)	1=No/few (less than 10%)	1=No/few (less than 10%)	1=No/few (less than 10%)	3=All/most (more than 75%)	1=No/few (less than 10%)	Kindergarten	United States	1 = participants were recruited in ECEC service provider	High-income economies	1 = cross-sectional (one measurement point)	2005	1	1 = original empirical research	9999=NA	1 = scientific journal-peer-reviewed	999=missing info	999=missing info	999=missing info	2 = no	999=missing info	999=missing info	999	999	999	999	999	999	999	999
			JH	JH	Individual round 1	Luchtel, M., Hughes, K., Luze, G., Bruna, K. R., & Peterson, C. (2010). A Comparison of Teacher-Rated Classroom Conduct, Social Skills, and Teacher-Child Relationship Quality between Preschool English Learners and Preschool English Speakers. NHSA Dialog, 13(2), 92–111. Retrieved from http://proxy.library.nyu.edu/login?url=https://search.proquest.com/docview/742873392?accountid=12768	2010	999=missing info	9999=NA	9999=NA	999=missing info	9999=NA	9999=NA	2=teachers	1 = yes	595	1034	999	999=missing info	1=No/few (less than 10%)	1=No/few (less than 10%)	1=No/few (less than 10%)	3=All/most (more than 75%)	1=No/few (less than 10%)	1=No/few (less than 10%)	Pre-K	United States	1 = participants were recruited in ECEC service provider	High-income economies	1 = cross-sectional (one measurement point)	999	1	1 = original empirical research	9999=NA	1 = scientific journal-peer-reviewed	999=missing info	999=missing info	999=missing info	2 = no	999=missing info	1= program uses an early childhood curriculum	999	999	999	999	999	999	999	999
			JH	JH	Individual round 1	Malloy, C. (2019). Associations between Classroom Language Composition, Teacher Social-Emotional Support, and Dual Language Learning Preschoolers’ Social Behavior. Early Education and Development, 30(4), 439–455. eric.	2019	3=end of school year	9999=NA	9999=NA	1=beginning of school year	3=end of school year	9999=NA	2=teachers	1 = yes	73	212	999	1=representative at the national level (i.e.	1=No/few (less than 10%)	1=No/few (less than 10%)	1=No/few (less than 10%)	3=All/most (more than 75%)	1=No/few (less than 10%)	1=No/few (less than 10%)	Preschool (Headstart)	United States	1 = participants were recruited in ECEC service provider	High-income economies	2 = longitudinal (two measurement waves)	2009	2	1 = original empirical research	9999=NA	1 = scientific journal-peer-reviewed	999=missing info	999=missing info	999=missing info	2 = no	999=missing info	1= program uses an early childhood curriculum	999	999	999	999	999	999	999	999
Note: Only included baseline associations (T1) because T2 and T3 were post intervention			ST	ST	Individual round 2	McCormick, M. P., O’Connor, E. E., Cappella, E., & McClowry, S. G. (2013). Estimating Causal Effects of Teacher-Child Relationships on Reading and Math Achievement in a High-Risk Sample: A Multi-Level Propensity Score Matching Approach (p. 9). Society for Research on Educational Effectiveness. 2040 Sheridan Road, Evanston, IL 60208. Retrieved from http://proxy.library.nyu.edu/login?url=https://se…	2013	2=mid school year	3=end of school year	9999=NA	2=mid school year	3=end of school year	9999=NA	2=teachers	1 = yes	60	324	22	3=representative at the local level (i.e.	1=No/few (less than 10%)	1=No/few (less than 10%)	1=No/few (less than 10%)	1=No/few (less than 10%)	3=All/most (more than 75%)	1=No/few (less than 10%)	Kindergarten	United States	1 = participants were recruited in ECEC service provider	High-income economies	2 = longitudinal (two measurement waves)	999	3	1 = original empirical research	9999=NA	1 = scientific journal-peer-reviewed	999=missing info	999=missing info	999=missing info	2 = no	1 = yes	999=missing info	999	999	999	999	999	999	96	999
			ST	ST	Individual round 2	McCoy, D. C. ( 1 ), & Wolf, S. ( 2 ). (2018). Changes in classroom quality predict Ghanaian preschoolers’ gains in academic and social-emotional skills. Developmental Psychology, 54(8), 1582–1599. https://doi.org/10.1037/dev0000546	2018	1=beginning of school year	3=end of school year	9999=NA	1=beginning of school year	3=end of school year	9999=NA	4=multiple	1 = yes	438	3407	236	999=missing info	1=No/few (less than 10%)	1=No/few (less than 10%)	1=No/few (less than 10%)	1=No/few (less than 10%)	3=All/most (more than 75%)	1=No/few (less than 10%)	Kindergarten	Ghana	2 = other sources	Lower-middle income economies	2 = longitudinal (two measurement waves)	2015	2	1 = original empirical research	9999=NA	1 = scientific journal-peer-reviewed	999=missing info	999=missing info	999=missing info	2 = no	1 = yes	1= program uses an early childhood curriculum	999	999	999	999	999	999	999	999
PQ1 effects insignificant, therefore excluded in final model			JH/ST	JH/ST	Reliability round 1	McCoy, D. C., Connors, M. C., Morris, P. A., Yoshikawa, H., & Friedman-Krauss, A. H. (2015). Neighborhood Economic Disadvantage and Children’s Cognitive and Social-Emotional Development: Exploring Head Start Classroom Quality as a Mediating Mechanism. Early Childhood Research Quarterly, 32, 150–159. https://doi.org/10.1016/j.ecresq.2015.04.003	2015	3=end of school year	9999=NA	9999=NA	1=beginning of school year	3=end of school year	9999=NA	2=teachers	1 = yes	993	1904	999	1=representative at the national level (i.e.	1=No/few (less than 10%)	1=No/few (less than 10%)	1=No/few (less than 10%)	3=All/most (more than 75%)	1=No/few (less than 10%)	1=No/few (less than 10%)	Preschool (Headstart)	United States	1 = participants were recruited in ECEC service provider	High-income economies	2 = longitudinal (two measurement waves)	2002	2	1 = original empirical research	9999=NA	1 = scientific journal-peer-reviewed	999=missing info	999=missing info	999=missing info	2 = no	999=missing info	1= program uses an early childhood curriculum	999	999	999	999	999	999	999	999
Note: PQ averaged across fall and spring			ST	ST	Individual round 2	McGinty, A. S., Justice, L. M., Piasta, S. B., Kaderavek, J., & Fan, X. (2012). Does context matter? Explicit print instruction during reading varies in its influence by child and classroom factors. Early Childhood Research Quarterly, 27(1), 77–89. https://doi.org/10.1016/j.ecresq.2011.05.002	2012	1=beginning of school year	3=end of school year	9999=NA	1=beginning of school year	3=end of school year	9999=NA	2=teachers	1 = yes	59	379	59	999=missing info	1=No/few (less than 10%)	1=No/few (less than 10%)	1=No/few (less than 10%)	3=All/most (more than 75%)	1=No/few (less than 10%)	1=No/few (less than 10%)	Preschool	United States	1 = participants were recruited in ECEC service provider	High-income economies	2 = longitudinal (two measurement waves)	2005 & 2006	2	1 = original empirical research	9999=NA	1 = scientific journal-peer-reviewed	999=missing info	999=missing info	999=missing info	2 = no	1 = yes	999=missing info	999	999	999	16	999	999	999	10.59
			JH/ST	JH/ST	Reliability round 2	Moen, A. L., Sheridan, S. M., Schumacher, R. E., & Cheng, K. C. (2019). Early Childhood Student-Teacher Relationships: What Is the Role of Classroom Climate for Children Who Are Disadvantaged? Early Childhood Education Journal, 47(3), 331–341. eric.	2019	3=end of school year	9999=NA	9999=NA	1=beginning of school year	3=end of school year	9999=NA	2=teachers	1 = yes	93	267	999	999=missing info	1=No/few (less than 10%)	1=No/few (less than 10%)	1=No/few (less than 10%)	3=All/most (more than 75%)	1=No/few (less than 10%)	1=No/few (less than 10%)	Preschool	United States	1 = participants were recruited in ECEC service provider	High-income economies	2 = longitudinal (two measurement waves)	999	2	1 = original empirical research	9999=NA	1 = scientific journal-peer-reviewed	999=missing info	999=missing info	999=missing info	2 = no	999=missing info	999=missing info	999	999	999	999	999	37.35	98.9	7.99167
			ST	ST	Individual round 1	Mohamed, A. H. H. (2018). Gender as a moderator of the association between teacher–child relationship and social skills in preschool. Early Child Development and Care, 188(12), 1711–1725. psyh. https://doi.org/10.1080/03004430.2016.1278371	2018	3=end of school year	9999=NA	9999=NA	3=end of school year	9999=NA	9999=NA	2=teachers	1 = yes	32	160	9	999=missing info	1=No/few (less than 10%)	1=No/few (less than 10%)	3=All/most (more than 75%)	1=No/few (less than 10%)	1=No/few (less than 10%)	1=No/few (less than 10%)	Preschool	Oman	1 = participants were recruited in ECEC service provider	High-income economies	1 = cross-sectional (one measurement point)	2015	1	1 = original empirical research	9999=NA	1 = scientific journal-peer-reviewed	3=All/most (more than 75%)	1=No/few (less than 10%)	1=No/few (less than 10%)	2 = no	999=missing info	999=missing info	999	999	999	22	999	999	100	999
			ST	ST	Individual round 1	Mortensen, J. A., & Barnett, M. A. (2019). Intrusive parenting, teacher sensitivity, and negative emotionality on the development of emotion regulation in early head start toddlers. Infant Behavior & Development, 55, 10–21. https://doi.org/10.1016/j.infbeh.2019.01.004	2019	999=missing info	9999=NA	9999=NA	999=missing info	999=missing info	9999=NA	4=multiple	1 = yes	999	365	999	999=missing info	1=No/few (less than 10%)	1=No/few (less than 10%)	1=No/few (less than 10%)	1=No/few (less than 10%)	1=No/few (less than 10%)	1=No/few (less than 10%)	Center-based child care	United States	2 = other sources	High-income economies	1 = cross-sectional (one measurement point)	999	1	1 = original empirical research	9999=NA	1 = scientific journal-peer-reviewed	999=missing info	999=missing info	999=missing info	2 = no	999=missing info	999=missing info	999	999	999	999	999	999	999	999
			JH	JH	Individual round 1	Neuenschwander, R., Friedman-Krauss, A., Raver, C., & Blair, C. (2017). Teacher Stress Predicts Child Executive Function: Moderation by School Poverty. EARLY EDUCATION AND DEVELOPMENT. Retrieved from http://proxy.library.nyu.edu/login?url=http://search.ebscohost.com/login.aspx?direct=true&db=edswss&AN=000423293900007&site=eds-live	2017	3=end of school year	9999=NA	9999=NA	1=beginning of school year	3=end of school year	9999=NA	2=teachers	1 = yes	33	171	14	999=missing info	1=No/few (less than 10%)	1=No/few (less than 10%)	1=No/few (less than 10%)	1=No/few (less than 10%)	3=All/most (more than 75%)	1=No/few (less than 10%)	Kindergarten	United States	1 = participants were recruited in ECEC service provider	High-income economies	2 = longitudinal (two measurement waves)	2011	2	1 = original empirical research	9999=NA	1 = scientific journal-peer-reviewed	999=missing info	999=missing info	999=missing info	2 = no	999=missing info	999=missing info	999	999	999	22	999	45	100	15.8
			JH	JH	Individual round 1	Nguyen, T., Ansari, A., Pianta, R. C., Whittaker, J. V., Vitiello, V. E., & Ruzek, E. (2020). The classroom relational environment and children’s early development in preschool. Social Development. psyh. https://doi.org/10.1111/sode.12447	2020	3=end of school year	9999=NA	9999=NA	1=beginning of school year	3=end of school year	9999=NA	2=teachers	1 = yes	156	1498	999	2=representative at the state/regional level (state or region where the data was collected)	1=No/few (less than 10%)	1=No/few (less than 10%)	1=No/few (less than 10%)	3=All/most (more than 75%)	1=No/few (less than 10%)	1=No/few (less than 10%)	Pre-K	United States	1 = participants were recruited in ECEC service provider	High-income economies	2 = longitudinal (two measurement waves)	999	2	1 = original empirical research	9999=NA	1 = scientific journal-peer-reviewed	999=missing info	999=missing info	999=missing info	2 = no	999=missing info	1= program uses an early childhood curriculum	999	999	999	16.86	999	999	999	15.68
			JH/ST	JH/ST	Reliability round 1	Niklas, F., & Tayler, C. (2018). Room quality and composition matters: Children’s verbal and numeracy abilities in Australian early childhood settings. Learning and Instruction, 54, 114–124. https://doi.org/10.1016/j.learninstruc.2017.08.006	2018	2=mid school year	9999=NA	9999=NA	2=mid school year	9999=NA	9999=NA	2=teachers	1 = yes	265	2123	141	1=representative at the national level (i.e.	1=No/few (less than 10%)	1=No/few (less than 10%)	1=No/few (less than 10%)	3=All/most (more than 75%)	1=No/few (less than 10%)	1=No/few (less than 10%)	Preschool	Australia	1 = participants were recruited in ECEC service provider	High-income economies	1 = cross-sectional (one measurement point)	2010	1	1 = original empirical research	9999=NA	1 = scientific journal-peer-reviewed	999=missing info	999=missing info	999=missing info	2 = no	999=missing info	999=missing info	999	999	999	8.7	999	999	999	999
Child engagement measured at the class level			JH	JH	Individual round 1	Norling, M., Sandberg, A., & Almqvist, L. (n.d.). Engagement and emergent literacy practices in Swedish preschools. EUROPEAN EARLY CHILDHOOD EDUCATION RESEARCH JOURNAL. Retrieved from http://proxy.library.nyu.edu/login?url=http://search.ebscohost.com/login.aspx?direct=true&db=edswss&AN=000365605600004&site=eds-live	2015	999=missing info	9999=NA	9999=NA	999=missing info	9999=NA	9999=NA	2=teachers	1 = yes	165	999	55	999=missing info	1=No/few (less than 10%)	1=No/few (less than 10%)	1=No/few (less than 10%)	3=All/most (more than 75%)	1=No/few (less than 10%)	1=No/few (less than 10%)	Preschool	Sweden	1 = participants were recruited in ECEC service provider	High-income economies	1 = cross-sectional (one measurement point)	999	1	1 = original empirical research	9999=NA	1 = scientific journal-peer-reviewed	999=missing info	999=missing info	999=missing info	999=missing info	999=missing info	999=missing info	999	999	999	999	999	999	98.7879	999
			JH/ST	JH/ST	Reliability round 2	Pakarinen, E., Kiuru, N., Lerkkanen, M.-K., Poikkeus, A.-M., Ahonen, T., & Nurmi, J.-E. (2011). Instructional support predicts children’s task avoidance in kindergarten. Early Childhood Research Quarterly, 26(3), 376–386. https://doi.org/10.1016/j.ecresq.2010.11.003	2011	3=end of school year	9999=NA	9999=NA	1=beginning of school year	3=end of school year	9999=NA	2=teachers	1 = yes	137	1268	121	3=representative at the local level (i.e.	1=No/few (less than 10%)	1=No/few (less than 10%)	1=No/few (less than 10%)	1=No/few (less than 10%)	3=All/most (more than 75%)	1=No/few (less than 10%)	Kindergarten	Finland	1 = participants were recruited in ECEC service provider	High-income economies	2 = longitudinal (two measurement waves)	999	2	1 = original empirical research	9999=NA	1 = scientific journal-peer-reviewed	999=missing info	999=missing info	999=missing info	2 = no	999=missing info	1= program uses an early childhood curriculum	999	999	999	13.7	999	999	94.8905	15
			ST	ST	Individual round 1	Pakarinen, E., Kiuru, N., Lerkkanen, M.-K., Poikkeus, A.-M., Siekkinen, M., & Nurmi, J.-E. (2010). Classroom organization and teacher stress predict learning motivation in kindergarten children. European Journal of Psychology of Education, 25(3), 281–300. https://doi.org/10.1007/s10212-010-0025-6	2010	3=end of school year	9999=NA	9999=NA	1=beginning of school year	3=end of school year	9999=NA	2=teachers	1 = yes	137	1268	999	3=representative at the local level (i.e.	1=No/few (less than 10%)	1=No/few (less than 10%)	1=No/few (less than 10%)	1=No/few (less than 10%)	3=All/most (more than 75%)	1=No/few (less than 10%)	Kindergarten	Finland	1 = participants were recruited in ECEC service provider	High-income economies	1 = cross-sectional (one measurement point)	999	1	1 = original empirical research	9999=NA	1 = scientific journal-peer-reviewed	999=missing info	999=missing info	999=missing info	2 = no	999=missing info	1= program uses an early childhood curriculum	999	999	999	13.85	999	999	95	15
			ST	ST	Individual round 1	Partee, A. M., Hamre, B. K., & Williford, A. P. (2019). Examining the role of preschool classrooms’ behavioral composition as a predictor of the quality of teacher–child interactions. Early Education and Development. psyh. https://doi.org/10.1080/10409289.2019.1694813	2019	1=beginning of school year	3=end of school year	9999=NA	999=missing info	9999=NA	9999=NA	2=teachers	1 = yes	160	2427	90	999=missing info	1=No/few (less than 10%)	1=No/few (less than 10%)	1=No/few (less than 10%)	3=All/most (more than 75%)	1=No/few (less than 10%)	1=No/few (less than 10%)	Preschool	United States	1 = participants were recruited in ECEC service provider	High-income economies	2 = longitudinal (two measurement waves)	999	2	1 = original empirical research	9999=NA	1 = scientific journal-peer-reviewed	999=missing info	999=missing info	999=missing info	2 = no	999=missing info	999=missing info	999	999	999	15.17	999	41	97	12
			ST	ST	Individual round 2	Paschall, K. W., Gonzalez, H., Mortensen, J. A., Barnett, M. A., & Mastergeorge, A. M. (2015). Children’s negative emotionality moderates influence of parenting styles on preschool classroom adjustment. Journal of Applied Developmental Psychology, 39, 1–13. https://doi.org/10.1016/j.appdev.2015.04.009	2015	3=end of school year	9999=NA	9999=NA	3=end of school year	9999=NA	9999=NA	2=teachers	1 = yes	999	1101	999	2=representative at the state/regional level (state or region where the data was collected)	1=No/few (less than 10%)	1=No/few (less than 10%)	1=No/few (less than 10%)	3=All/most (more than 75%)	1=No/few (less than 10%)	1=No/few (less than 10%)	Pre-K	United States	1 = participants were recruited in ECEC service provider	High-income economies	1 = cross-sectional (one measurement point)	999	1	1 = original empirical research	9999=NA	1 = scientific journal-peer-reviewed	999=missing info	999=missing info	999=missing info	2 = no	999=missing info	1= program uses an early childhood curriculum	999	999	999	999	999	999	999	999
			JH	JH	Individual round 2	Pentimonti, J. M., Justice, L. M., Yeomans-Maldonado, G., McGinty, A. S., Slocum, L., & O’Connell, A. (2017). Teachers’ use of high- and low-support scaffolding strategies to differentiate language instruction in high-risk/economically disadvantaged settings. Journal of Early Intervention, 39(2), 125–146. https://doi.org/10.1177/1053815117700865	2017	1=beginning of school year	2=mid school year	3=end of school year	1=beginning of school year	3=end of school year	9999=NA	2=teachers	1 = yes	37	177	999	999=missing info	1=No/few (less than 10%)	1=No/few (less than 10%)	1=No/few (less than 10%)	3=All/most (more than 75%)	1=No/few (less than 10%)	1=No/few (less than 10%)	Preschool	United States	1 = participants were recruited in ECEC service provider	High-income economies	3 = longitudinal (three or more measurement waves)	999	3	1 = original empirical research	9999=NA	1 = scientific journal-peer-reviewed	999=missing info	999=missing info	999=missing info	2 = no	999=missing info	1= program uses an early childhood curriculum	999	999	999	18	999	999	97.2973	10.9
PQ measured averaged across multiple observation			ST	ST	Individual round 1	Pianta, R. C., Whittaker, J. E., Vitiello, V., Ruzek, E., Ansari, A., Hofkens, T., & DeCoster, J. (2020). Children’s school readiness skills across the pre-K year: Associations with teacher-student interactions, teacher practices, and exposure to academic content. Journal of Applied Developmental Psychology, 66. psyh. https://doi.org/10.1016/j.appdev.2019.101084	2020	3=end of school year	9999=NA	9999=NA	1=beginning of school year	3=end of school year	9999=NA	2=teachers	1 = yes	126	1498	126	999=missing info	1=No/few (less than 10%)	1=No/few (less than 10%)	1=No/few (less than 10%)	3=All/most (more than 75%)	1=No/few (less than 10%)	1=No/few (less than 10%)	Pre-K	United States	1 = participants were recruited in ECEC service provider	High-income economies	2 = longitudinal (two measurement waves)	999	2	1 = original empirical research	9999=NA	1 = scientific journal-peer-reviewed	999=missing info	999=missing info	999=missing info	2 = no	999=missing info	999=missing info	999	999	999	16.86	51	999	999	15.68
			ST	ST	Individual round 2	Ponitz, C. C. (n.d.). Contexts of reading instruction: Implications for literacy skills and kindergarteners’ behavioral engagement. EARLY CHILDHOOD RESEARCH QUARTERLY. Retrieved from http://proxy.library.nyu.edu/login?url=http://search.ebscohost.com/login.aspx?direct=true&db=edswss&AN=000290010400002&site=eds-live	2011	1=beginning of school year	2=mid school year	3=end of school year	1=beginning of school year	3=end of school year	9999=NA	2=teachers	1 = yes	36	170	7	999=missing info	1=No/few (less than 10%)	1=No/few (less than 10%)	1=No/few (less than 10%)	1=No/few (less than 10%)	3=All/most (more than 75%)	1=No/few (less than 10%)	Kindergarten	United States	1 = participants were recruited in ECEC service provider	High-income economies	3 = longitudinal (three or more measurement waves)	999	3	1 = original empirical research	9999=NA	1 = scientific journal-peer-reviewed	999=missing info	999=missing info	999=missing info	2 = no	999=missing info	999=missing info	999	999	999	999	999	999	97	18.1
			ST	ST	Individual round 1	Portilla, X. A., Ballard, P. J., Adler, N. E., Boyce, W. T., & Obradovic, J. (2014). An integrative view of school functioning: Transactions between self-regulation, school engagement, and teacher–child relationship quality. Child Development, 85(5), 1915–1931. https://doi.org/10.1111/cdev.12259	2014	1=beginning of school year	3=end of school year	9999=NA	1=beginning of school year	3=end of school year	9999=NA	4=multiple	1 = yes	29	338	6	3=representative at the local level (i.e.	1=No/few (less than 10%)	1=No/few (less than 10%)	1=No/few (less than 10%)	1=No/few (less than 10%)	3=All/most (more than 75%)	1=No/few (less than 10%)	Kindergarten	United States	1 = participants were recruited in ECEC service provider	High-income economies	3 = longitudinal (three or more measurement waves)	2004	3	1 = original empirical research	9999=NA	1 = scientific journal-peer-reviewed	999=missing info	999=missing info	999=missing info	2 = no	999=missing info	999=missing info	999	999	999	999	999	52	76	999
			JH/ST	JH/ST	Reliability round 1	Powell, D. R., Son, S.-H., File, N., & San Juan, R. R. (2010). Parent-school relationships and children’s academic and social outcomes in public school pre-kindergarten. Journal of School Psychology, 48(4), 269–292. https://doi.org/10.1016/j.jsp.2010.03.002	2010	3=end of school year	9999=NA	9999=NA	1=beginning of school year	3=end of school year	9999=NA	4=multiple	1 = yes	13	140	12	999=missing info	1=No/few (less than 10%)	1=No/few (less than 10%)	1=No/few (less than 10%)	3=All/most (more than 75%)	1=No/few (less than 10%)	1=No/few (less than 10%)	Pre-K	United States	1 = participants were recruited in ECEC service provider	High-income economies	2 = longitudinal (two measurement waves)	999	2	1 = original empirical research	9999=NA	1 = scientific journal-peer-reviewed	3=All/most (more than 75%)	1=No/few (less than 10%)	999=missing info	2 = no	999=missing info	999=missing info	999	999	999	25	999	999	100	8.4
			JH	JH	Individual round 1	Qi, C. H., Zieher, A., Lee Van Horn, M., Bulotsky-Shearer, R., & Carta, J. (2019). Language skills, behaviour problems, and classroom emotional support among preschool children from low-income families. Early Child Development and Care. psyh. https://doi.org/10.1080/03004430.2019.1570504	2019	1=beginning of school year	9999=NA	9999=NA	1=beginning of school year	9999=NA	9999=NA	2=teachers	1 = yes	41	242	14	3=representative at the local level (i.e.	1=No/few (less than 10%)	1=No/few (less than 10%)	1=No/few (less than 10%)	3=All/most (more than 75%)	1=No/few (less than 10%)	1=No/few (less than 10%)	Pre-K (Headstart)	United States	1 = participants were recruited in ECEC service provider	High-income economies	1 = cross-sectional (one measurement point)	999	1	1 = original empirical research	9999=NA	1 = scientific journal-peer-reviewed	999=missing info	999=missing info	999=missing info	2 = no	999=missing info	1= program uses an early childhood curriculum	15	999	01:15:00	999	999	999	97.561	13
PQ1 effects insignificant, therefore excluded in final model			JH/ST	JH/ST	Reliability round 1	Reid, J. L. 1. (2015). The racial and ethnic composition of pre-kindergarten classrooms and children's language development Retrieved from http://proxy.library.nyu.edu/login?url=http://search.ebscohost.com/login.aspx?direct=true&db=lgs&AN=111721094&site=eds-live	2015	1=beginning of school year	3=end of school year	9999=NA	1=beginning of school year	3=end of school year	9999=NA	2=teachers	1 = yes	704	2966	999	1=representative at the national level (i.e.	1=No/few (less than 10%)	1=No/few (less than 10%)	1=No/few (less than 10%)	3=All/most (more than 75%)	1=No/few (less than 10%)	1=No/few (less than 10%)	Pre-K (NCEDL; SWEEP)	United States	1 = participants were recruited in ECEC service provider	High-income economies	2 = longitudinal (two measurement waves)	2001 (NCEDL) ; 2003(SWEEP)	2	1 = original empirical research	9999=NA	1 = scientific journal-peer-reviewed	2=Some (10%-74.9%)	999=missing info	999=missing info	2 = no	999=missing info	999=missing info	999	999	999	17.5	999	999	999	999
			ST	ST	Individual round 1	Reid, J. L., & Ready, D. D. (2013). High-Quality Preschool: The Socioeconomic Composition of Preschool Classrooms and Children’s Learning. Early Education and Development, 24(8), 1082–1111. Retrieved from http://proxy.library.nyu.edu/login?url=http://search.ebscohost.com/login.aspx?direct=true&db=eric&AN=EJ1023905&site=eds-live	2013	1=beginning of school year	9999=NA	9999=NA	1=beginning of school year	3=end of school year	9999=NA	2=teachers	1 = yes	704	2966	999	2=representative at the state/regional level (state or region where the data was collected)	1=No/few (less than 10%)	1=No/few (less than 10%)	1=No/few (less than 10%)	3=All/most (more than 75%)	1=No/few (less than 10%)	1=No/few (less than 10%)	Pre-K	United States	1 = participants were recruited in ECEC service provider	High-income economies	2 = longitudinal (two measurement waves)	2001	2	1 = original empirical research	9999=NA	1 = scientific journal-peer-reviewed	2=Some (10%-74.9%)	999=missing info	999=missing info	1 = yes	999=missing info	1= program uses an early childhood curriculum	999	999	999	17.55	999	999	999	999
			JH	JH	Individual round 1	Rhoad-Drogalis, A., Justice, L. M., Sawyer, B. E., & O’Connell, A. A. (2018). Teacher-child relationships and classroom-learning behaviours of children with developmental language disorders. International Journal of Language & Communication Disorders, 53(2), 324–338. https://doi.org/10.1111/1460-6984.12351	2018	2=mid school year	9999=NA	9999=NA	2=mid school year	9999=NA	9999=NA	2=teachers	1 = yes	83	191	999	999=missing info	1=No/few (less than 10%)	1=No/few (less than 10%)	1=No/few (less than 10%)	3=All/most (more than 75%)	1=No/few (less than 10%)	1=No/few (less than 10%)	Preschool	United States	1 = participants were recruited in ECEC service provider	High-income economies	2 = longitudinal (two measurement waves)	999	2	1 = original empirical research	9999=NA	1 = scientific journal-peer-reviewed	999=missing info	999=missing info	999=missing info	2 = no	999=missing info	1= program uses an early childhood curriculum	999	999	999	7	999	42.4	54.4	999
			JH/ST	JH/ST	Reliability round 2	Ribner, A. D. (2020). Executive function facilitates learning from math instruction in kindergarten: Evidence from the ECLS-K. Learning & Instruction, 65, N.PAG-N.PAG. aph.	2020	3=end of school year	9999=NA	9999=NA	1=beginning of school year	3=end of school year	9999=NA	2=teachers	1 = yes	999	12082	968	1=representative at the national level (i.e.	1=No/few (less than 10%)	1=No/few (less than 10%)	1=No/few (less than 10%)	1=No/few (less than 10%)	3=All/most (more than 75%)	1=No/few (less than 10%)	Kindergarten	United States	2 = other sources	High-income economies	2 = longitudinal (two measurement waves)	999	2	1 = original empirical research	9999=NA	1 = scientific journal-peer-reviewed	999=missing info	999=missing info	999=missing info	2 = no	999=missing info	999=missing info	999	999	999	999	999	999	999	999
Note: Only Teacher Reported COs used.			ST	ST	Individual round 2	Roberts, A., LoCasale-Crouch, J., Hamre, B., & DeCoster, J. (n.d.). Exploring Teachers’ Depressive Symptoms, Interaction Quality, and Children’s Social-Emotional Development in Head Start. EARLY EDUCATION AND DEVELOPMENT. Retrieved from http://proxy.library.nyu.edu/login?url=http://search.ebscohost.com/login.aspx?direct=true&db=edswss&AN=000378822200004&site=eds-live	2016	3=end of school year	9999=NA	9999=NA	1=beginning of school year	3=end of school year	9999=NA	2=teachers	1 = yes	335	2203	118	1=representative at the national level (i.e.	1=No/few (less than 10%)	1=No/few (less than 10%)	1=No/few (less than 10%)	3=All/most (more than 75%)	1=No/few (less than 10%)	1=No/few (less than 10%)	Preschool (Headstart)	United States	2 = other sources	High-income economies	2 = longitudinal (two measurement waves)	2009	2	1 = original empirical research	9999=NA	1 = scientific journal-peer-reviewed	999=missing info	999=missing info	999=missing info	2 = no	999=missing info	1= program uses an early childhood curriculum	999	999	999	999	999	41	97.9	13.08
			ST	ST	Individual round 2	Rudasill, K. M., Hawley, L. R., LoCasale-Crouch, J., & Buhs, E. S. (2017). Child Temperamental Regulation and Classroom Quality in Head Start: Considering the Role of Cumulative Economic Risk. Journal of Educational Psychology, 109(1), 118–130. Retrieved from http://proxy.library.nyu.edu/login?url=http://search.ebscohost.com/login.aspx?direct=true&db=eric&AN=EJ1125532&site=eds-live	2017	3=end of school year	9999=NA	9999=NA	1=beginning of school year	3=end of school year	9999=NA	2=teachers	1 = yes	999	582	999	1=representative at the national level (i.e.	1=No/few (less than 10%)	1=No/few (less than 10%)	1=No/few (less than 10%)	3=All/most (more than 75%)	1=No/few (less than 10%)	1=No/few (less than 10%)	Preschool (Headstart)	United States	2 = other sources	High-income economies	2 = longitudinal (two measurement waves)	2009	2	1 = original empirical research	9999=NA	1 = scientific journal-peer-reviewed	999=missing info	999=missing info	999=missing info	2 = no	999=missing info	1= program uses an early childhood curriculum	999	999	999	999	999	999	999	999
			JH/ST	JH/ST	Reliability round 2	Sabol, T. J. ( 1 ), Bohlmann, N. L. ( 2 ), & Downer, J. T. ( 3 ). (2018). Low-Income Ethnically Diverse Children’s Engagement as a Predictor of School Readiness Above Preschool Classroom Quality. Child Development, 89(2), 556–576. https://doi.org/10.1111/cdev.12832	2018	2=mid school year	9999=NA	9999=NA	1=beginning of school year	3=end of school year	9999=NA	2=teachers	1 = yes	49	211	24	999=missing info	1=No/few (less than 10%)	1=No/few (less than 10%)	1=No/few (less than 10%)	3=All/most (more than 75%)	1=No/few (less than 10%)	1=No/few (less than 10%)	Preschool	United States	1 = participants were recruited in ECEC service provider	High-income economies	3 = longitudinal (three or more measurement waves)	2008	3	1 = original empirical research	9999=NA	1 = scientific journal-peer-reviewed	999=missing info	999=missing info	999=missing info	2 = no	1 = yes	1= program uses an early childhood curriculum	999	999	999	16.61	999	999	999	12
			JH	JH	Individual round 1	Sabol, T. J., & Pianta, R. C. (2014). Do standard measures of preschool quality used in statewide policy predict school readiness? Education Finance and Policy, 9(2), 116-154. Retrieved from http://proxy.library.nyu.edu/login?url=http://search.ebscohost.com/login.aspx?direct=true&db=eric&AN=EJ1024259&site=eds-live http://dx.doi.org/10.1162/EDFP_a_00127	2014	1=beginning of school year	9999=NA	9999=NA	1=beginning of school year	9999=NA	9999=NA	2=teachers	1 = yes	999	800	999	1=representative at the national level (i.e.	1=No/few (less than 10%)	1=No/few (less than 10%)	1=No/few (less than 10%)	3=All/most (more than 75%)	1=No/few (less than 10%)	1=No/few (less than 10%)	Preschool	United States	1 = participants were recruited in ECEC service provider	High-income economies	1 = cross-sectional (one measurement point)	999	1	1 = original empirical research	9999=NA	1 = scientific journal-peer-reviewed	999=missing info	999=missing info	999=missing info	2 = no	999=missing info	999=missing info	7.05	7.05	999	999	13.74	999	999	999
			JH	JH	Individual round 1	Sabol, T. J., Hong, S. L. S., Pianta, R. C., & Burchinal, M. R. (2013). Can rating pre-K programs predict children’s learning? Science. Sabol, T. J.: Institute for Policy Research, Northwestern University, Evanston, IL, US, 60208, terri.sabol@northwestern.edu: American Assn for the Advancement of Science. https://doi.org/10.1126/science.1233517. Supplementary materials here	2013	3=end of school year	9999=NA	9999=NA	1=beginning of school year	3=end of school year	9999=NA	2=teachers	1 = yes	673	2419	999	1=representative at the national level (i.e.	1=No/few (less than 10%)	1=No/few (less than 10%)	1=No/few (less than 10%)	3=All/most (more than 75%)	1=No/few (less than 10%)	1=No/few (less than 10%)	Pre-K	United States	1 = participants were recruited in ECEC service provider	High-income economies	1 = cross-sectional (one measurement point)	2001 (NCEDL); 2003(SWEEP)	2	1 = original empirical research	9999=NA	1 = scientific journal-peer-reviewed	999=missing info	999=missing info	999=missing info	2 = no	999=missing info	1= program uses an early childhood curriculum	8.7	8.7	999	17.28	999	999	999	13.9
			JH	JH	Individual round 1	Schmerse, D. (2020). Preschool Quality Effects on Learning Behavior and Later Achievement in Germany: Moderation by Socioeconomic Status. Child Development. https://doi.org/10.1111/cdev.13357	2020	1=beginning of school year	9999=NA	9999=NA	1=beginning of school year	9999=NA	9999=NA	2=teachers	1 = yes	97	554	97	999=missing info	1=No/few (less than 10%)	1=No/few (less than 10%)	1=No/few (less than 10%)	1=No/few (less than 10%)	3=All/most (more than 75%)	1=No/few (less than 10%)	Kindergarten	Germany	1 = participants were recruited in ECEC service provider	High-income economies	1 = cross-sectional (one measurement point)	2005	1	1 = original empirical research	9999=NA	1 = scientific journal-peer-reviewed	999=missing info	999=missing info	999=missing info	2 = no	999=missing info	999=missing info	5.93	5.93	999	999	999	999	999	999
			JH	JH	Individual round 1	Schmitt schmitt.143@osu.edu, M. B., Pentimonti jpentimonti@ehe.osu.edu, J. M. ., & Justice ljustice@ehe.osu.edu, L. M. . (2012). Teacher–child relationships, behavior regulation, and language gain among at-risk preschoolers. Journal of School Psychology, 50(5), 681–699. Retrieved from http://10.0.3.248/j.jsp.2012.04.003	2012	3=end of school year	9999=NA	9999=NA	1=beginning of school year	2=mid school year	9999=NA	2=teachers	1 = yes	35	173	30	999=missing info	1=No/few (less than 10%)	1=No/few (less than 10%)	1=No/few (less than 10%)	3=All/most (more than 75%)	1=No/few (less than 10%)	1=No/few (less than 10%)	Preschool	United States	1 = participants were recruited in ECEC service provider	High-income economies	3 = longitudinal (three or more measurement waves)	999	3	1 = original empirical research	9999=NA	1 = scientific journal-peer-reviewed	3=All/most (more than 75%)	2=Some (10%-74.9%)	999=missing info	2 = no	999=missing info	1= program uses an early childhood curriculum	999	999	999	18	999	999	91.8	11.5
			JH/ST	JH/ST	Reliability round 1	Schmitt, S. A., Duncan, R. J., Budrevich, A., & Korucu, I. (2019). Benefits of behavioral self-regulation in the context of high classroom quality for preschoolers’ mathematics. Early Education and Development. psyh. https://doi.org/10.1080/10409289.2019.1660555	2019	3=end of school year	9999=NA	9999=NA	3=end of school year	9999=NA	9999=NA	4=multiple	1 = yes	40	102	26	999=missing info	1=No/few (less than 10%)	1=No/few (less than 10%)	1=No/few (less than 10%)	3=All/most (more than 75%)	1=No/few (less than 10%)	1=No/few (less than 10%)	Preschool	United States	1 = participants were recruited in ECEC service provider	High-income economies	1 = cross-sectional (one measurement point)	999	1	1 = original empirical research	9999=NA	1 = scientific journal-peer-reviewed	999=missing info	999=missing info	999=missing info	2 = no	999=missing info	1= program uses an early childhood curriculum	999	999	999	999	999	999	999	999
			ST	ST	Individual round 1	Scott, K. M., Barbarin, O. A., & Brown, J. M. (2013). From higher order thinking to higher order behavior: exploring the relationship between early cognitive skills and social competence in black boys. The American Journal of Orthopsychiatry, 83(2 Pt 3), 185–193. https://doi.org/10.1111/ajop.12037	2013	3=end of school year	9999=NA	9999=NA	3=end of school year	9999=NA	9999=NA	2=teachers	1 = yes	999	108	999	999=missing info	1=No/few (less than 10%)	1=No/few (less than 10%)	1=No/few (less than 10%)	1=No/few (less than 10%)	3=All/most (more than 75%)	1=No/few (less than 10%)	Kindergarten	United States	1 = participants were recruited in ECEC service provider	High-income economies	1 = cross-sectional (one measurement point)	999	1	1 = original empirical research	9999=NA	1 = scientific journal-peer-reviewed	999=missing info	999=missing info	999=missing info	2 = no	999=missing info	999=missing info	999	999	999	999	999	999	999	999
			JH/ST	JH/ST	Reliability round 1	Seguin, J., Tremblay, R., Cote, S. M., … Japel. (n.d.). Child Care Quality and Cognitive Development: Trajectories Leading to Better Preacademic Skills. CHILD DEVELOPMENT. Retrieved from http://proxy.library.nyu.edu/login?url=http://search.ebscohost.com/login.aspx?direct=true&db=edswss&AN=000316805900026&site=eds-live	2012	3=end of school year	9999=NA	9999=NA	3=end of school year	9999=NA	9999=NA	2=teachers	1 = yes	999	254	999	999=missing info	1=No/few (less than 10%)	1=No/few (less than 10%)	1=No/few (less than 10%)	3=All/most (more than 75%)	1=No/few (less than 10%)	1=No/few (less than 10%)	Preschool	United States	1 = participants were recruited in ECEC service provider	High-income economies	1 = cross-sectional (one measurement point)	999	1	1 = original empirical research	9999=NA	1 = scientific journal-peer-reviewed	999=missing info	999=missing info	999=missing info	2 = no	999=missing info	999=missing info	999	999	999	999	999	999	999	999
Note: Reported both parent and teacher rated COs			ST			Seiler, C. W., Mueller, E., & Simoni, H. (2017). The Protective Role of Childcare Quality for Behavioral Adjustment in 3-to 5-Year-Old Children. ZEITSCHRIFT FUR ENTWICKLUNGSPSYCHOLOGIE UND PADAGOGISCHE PSYCHOLOGIE. Retrieved from http://proxy.library.nyu.edu/login?url=http://search.ebscohost.com/login.aspx?direct=true&db=edswss&AN=000404134000001&site=eds-live	2017	1=beginning of school year	9999=NA	9999=NA	1=beginning of school year	9999=NA	9999=NA	4=multiple	1 = yes	999	162	24	999=missing info	1=No/few (less than 10%)	1=No/few (less than 10%)	1=No/few (less than 10%)	3=All/most (more than 75%)	1=No/few (less than 10%)	1=No/few (less than 10%)	Childcare Center	Switzerland	1 = participants were recruited in ECEC service provider	High-income economies	1 = cross-sectional (one measurement point)	999	1	1 = original empirical research	9999=NA	1 = scientific journal-peer-reviewed	999=missing info	999=missing info	999=missing info	2 = no	999=missing info	1= program uses an early childhood curriculum	999	999	999	999	999	999	999	999
Study 1 (pre-K)			JH/ST	JH/ST	Reliability round 2	Serpell, Z. N., & Mashburn, A. J. (2012). Family-School Connectedness and Children’s Early Social Development. Social Development, 21(1), 21. Retrieved from http://proxy.library.nyu.edu/login?url=http://search.ebscohost.com/login.aspx?direct=true&db=edb&AN=70469993&site=eds-live Study 1	2012	3=end of school year	9999=NA	9999=NA	1=beginning of school year	3=end of school year	9999=NA	2=teachers	1 = yes	704	2966	999	1=representative at the national level (i.e.	1=No/few (less than 10%)	1=No/few (less than 10%)	1=No/few (less than 10%)	3=All/most (more than 75%)	1=No/few (less than 10%)	1=No/few (less than 10%)	Pre-K	United States	1 = participants were recruited in ECEC service provider	High-income economies	2 = longitudinal (two measurement waves)	2001 (Multi-State) 2003 (SWEEP)	2	1 = original empirical research	9999=NA	1 = scientific journal-peer-reviewed	999=missing info	999=missing info	999=missing info	2 = no	999=missing info	999=missing info	999	999	999	999	999	999	999	999
Study 2 (K)			JH/ST	JH/ST	Reliability round 2	Serpell, Z. N., & Mashburn, A. J. (2012). Family-School Connectedness and Children’s Early Social Development. Social Development, 21(1), 21. Retrieved from http://proxy.library.nyu.edu/login?url=http://search.ebscohost.com/login.aspx?direct=true&db=edb&AN=70469993&site=eds-live Study 2	2012	1=beginning of school year	9999=NA	9999=NA	1=beginning of school year	9999=NA	9999=NA	2=teachers	1 = yes	704	1939	999	1=representative at the national level (i.e.	1=No/few (less than 10%)	1=No/few (less than 10%)	1=No/few (less than 10%)	1=No/few (less than 10%)	3=All/most (more than 75%)	1=No/few (less than 10%)	Kindergarten	United States	1 = participants were recruited in ECEC service provider	High-income economies	1 = cross-sectional (one measurement point)	2001 (Multi-State) 2003 (SWEEP)	1	1 = original empirical research	9999=NA	1 = scientific journal-peer-reviewed	999=missing info	999=missing info	999=missing info	2 = no	999=missing info	999=missing info	999	999	999	999	999	999	999	999
			JH/ST	JH/ST	Reliability round 2	Setodji, C. M., Le, V.-N., & Schaack, D. (n.d.). Accounting for movement between childcare classrooms: Does it change teacher effects interpretations? JOURNAL OF APPLIED DEVELOPMENTAL PSYCHOLOGY. Retrieved from http://proxy.library.nyu.edu/login?url=http://search.ebscohost.com/login.aspx?direct=true&db=edswss&AN=000301220200001&site=eds-live	2012	999=missing info	9999=NA	9999=NA	999=missing info	9999=NA	9999=NA	2=teachers	1 = yes	295	307	46	3=representative at the local level (i.e.	1=No/few (less than 10%)	1=No/few (less than 10%)	1=No/few (less than 10%)	3=All/most (more than 75%)	1=No/few (less than 10%)	1=No/few (less than 10%)	Preschool	United States	1 = participants were recruited in ECEC service provider	High-income economies	1 = cross-sectional (one measurement point)	999	1	1 = original empirical research	9999=NA	1 = scientific journal-peer-reviewed	999=missing info	999=missing info	999=missing info	2 = no	999=missing info	999=missing info	6.19	6.19	999	999	999	999	999	8.6
			ST	ST	Individual round 1	Sette, S., Baumgartner, E., & Schneider, B. H. (2014). Shyness, child–teacher relationships, and socio-emotional adjustment in a sample of Italian preschool-aged children. Infant and Child Development, 23(3), 323–332. https://doi.org/10.1002/icd.1859	2014	3=end of school year	9999=NA	9999=NA	3=end of school year	9999=NA	9999=NA	2=teachers	1 = yes	14	129	3	999=missing info	1=No/few (less than 10%)	1=No/few (less than 10%)	3=All/most (more than 75%)	1=No/few (less than 10%)	1=No/few (less than 10%)	1=No/few (less than 10%)	Kindergarten	Italy	1 = participants were recruited in ECEC service provider	High-income economies	1 = cross-sectional (one measurement point)	999	1	1 = original empirical research	9999=NA	1 = scientific journal-peer-reviewed	3=All/most (more than 75%)	1=No/few (less than 10%)	1=No/few (less than 10%)	2 = no	999=missing info	999=missing info	999	999	999	999	999	45	100	20
			JH	JH	Individual round 2	Sette, S., Spinrad, T., & Baumgartner, E. (2013). Links Among Italian Preschoolers’ Socio-Emotional Competence, Teacher-Child Relationship Quality and Peer Acceptance. Early Education and Development, 24(6), 851–864. https://doi.org/10.1080/10409289.2013.744684	2013	3=end of school year	9999=NA	9999=NA	3=end of school year	9999=NA	9999=NA	2=teachers	1 = yes	4	88	1	4=No	1=No/few (less than 10%)	1=No/few (less than 10%)	1=No/few (less than 10%)	3=All/most (more than 75%)	1=No/few (less than 10%)	1=No/few (less than 10%)	Preschool	Italy	1 = participants were recruited in ECEC service provider	High-income economies	1 = cross-sectional (one measurement point)	2009	1	1 = original empirical research	9999=NA	1 = scientific journal-peer-reviewed	3=All/most (more than 75%)	1=No/few (less than 10%)	9999=NA	9999=NA	999=missing info	999=missing info	999	999	999	22	999	999	100	999
			ST	ST	Individual round 1	Siekkinen, M., Pakarinen, E., Lerkkanen, M.-K., Poikkeus, A.-M., Salminen, J., Poskiparta, E., & Nurmi, J.-E. (2013). Social competence among 6-year-old children and classroom instructional support and teacher stress. Early Education and Development, 24(6), 877–897. https://doi.org/10.1080/10409289.2013.745183	2013	3=end of school year	9999=NA	9999=NA	1=beginning of school year	3=end of school year	9999=NA	2=teachers	1 = yes	137	1268	999	3=representative at the local level (i.e.	1=No/few (less than 10%)	1=No/few (less than 10%)	1=No/few (less than 10%)	1=No/few (less than 10%)	3=All/most (more than 75%)	1=No/few (less than 10%)	Kindergarten	Finland	1 = participants were recruited in ECEC service provider	High-income economies	3 = longitudinal (three or more measurement waves)	999	3	1 = original empirical research	9999=NA	1 = scientific journal-peer-reviewed	999=missing info	999=missing info	999=missing info	2 = no	999=missing info	1= program uses an early childhood curriculum	999	999	999	13.7	52	999	95	999
			JH	JH	Individual round 2	Silinskas, G., Pakarinen, E., Lerkkanen, M., Poikkeus, A., & Nurmi, J. (2017). Classroom interaction and literacy activities in kindergarten: Longitudinal links to grade 1 readers at risk and not at risk of reading difficulties. Contemporary Educational Psychology, 51, 321-335. Retrieved from http://proxy.library.nyu.edu/login?url=http://search.ebscohost.com/login.aspx?direct=true&db=edselp&AN=S0…	2017	3=end of school year	9999=NA	9999=NA	3=end of school year	9999=NA	9999=NA	2=teachers	1 = yes	49	515	999	999=missing info	1=No/few (less than 10%)	1=No/few (less than 10%)	1=No/few (less than 10%)	1=No/few (less than 10%)	3=All/most (more than 75%)	1=No/few (less than 10%)	Kindergarten	Finland	1 = participants were recruited in ECEC service provider	High-income economies	1 = cross-sectional (one measurement point)	2007	1	1 = original empirical research	9999=NA	1 = scientific journal-peer-reviewed	2=Some (10%-74.9%)	2=Some (10%-74.9%)	999=missing info	2 = no	999=missing info	999=missing info	999	999	999	13.85	999	999	999	999
Note: CO measured at the classroom level			JH	JH	Individual round 2	Slot, P. L., & Bleses, D. (2018). Individual children’s interactions with teachers, peers, and tasks: The applicability of the inCLASS Pre-K in Danish preschools. Learning and Individual Differences, 61, 68–76. https://doi.org/10.1016/j.lindif.2017.11.003	2018	1=beginning of school year	9999=NA	9999=NA	1=beginning of school year	9999=NA	9999=NA	2=teachers	1 = yes	81	184	23	999=missing info	1=No/few (less than 10%)	1=No/few (less than 10%)	1=No/few (less than 10%)	3=All/most (more than 75%)	1=No/few (less than 10%)	1=No/few (less than 10%)	Preschool	Denmark	1 = participants were recruited in ECEC service provider	High-income economies	1 = cross-sectional (one measurement point)	999	1	1 = original empirical research	9999=NA	1 = scientific journal-peer-reviewed	999=missing info	999=missing info	999=missing info	2 = no	999=missing info	999=missing info	999	999	999	999	999	999	999	999
			JH	JH	Individual round 1	Slot, Pauline Louise, Bleses, D., Justice, L. M., Markussen-Brown, J., & Hojen, A. (2018). Structural and Process Quality of Danish Preschools: Direct and Indirect Associations With Children’s Growth in Language and Preliteracy Skills. EARLY EDUCATION AND DEVELOPMENT, 29(4), 581–602. https://doi.org/10.1080/10409289.2018.1452494	2018	2=mid school year	9999=NA	9999=NA	2=mid school year	3=end of school year	9999=NA	2=teachers	1 = yes	402	5259	134	999=missing info	1=No/few (less than 10%)	1=No/few (less than 10%)	1=No/few (less than 10%)	3=All/most (more than 75%)	1=No/few (less than 10%)	1=No/few (less than 10%)	Pre-K	Denmark	1 = participants were recruited in ECEC service provider	High-income economies	2 = longitudinal (two measurement waves)	999	2	1 = original empirical research	9999=NA	1 = scientific journal-peer-reviewed	999=missing info	999=missing info	999=missing info	2 = no	999=missing info	999=missing info	999	999	999	21.11	999	999	92	999
			ST	ST	Individual round 1	Son, S.-H. C., Kwon, K.-A., Jeon, H.-J., & Hong, S.-Y. (n.d.). Head Start Classrooms and Children’s School Readiness Benefit from Teachers’ Qualifications and Ongoing Training. CHILD & YOUTH CARE FORUM. Retrieved from http://proxy.library.nyu.edu/login?url=http://search.ebscohost.com/login.aspx?direct=true&db=edswss&AN=000326618500003&site=eds-live	2013	3=end of school year	9999=NA	9999=NA	1=beginning of school year	3=end of school year	9999=NA	2=teachers	1 = yes	310	2159	175	1=representative at the national level (i.e.	1=No/few (less than 10%)	1=No/few (less than 10%)	1=No/few (less than 10%)	3=All/most (more than 75%)	1=No/few (less than 10%)	1=No/few (less than 10%)	Preschool (Headstart)	United States	2 = other sources	High-income economies	2 = longitudinal (two measurement waves)	2003	2	1 = original empirical research	9999=NA	1 = scientific journal-peer-reviewed	999=missing info	999=missing info	999=missing info	2 = no	1 = yes	1= program uses an early childhood curriculum	999	999	999	999	999	999	999	12.14
			JH/ST	JH/ST	Reliability round 2	Spilt, J. L., Koomen, H. M. Y., Thijs, J. T., & van der Leij, A. (2012). Supporting teachers’ relationships with disruptive children: the potential of relationship-focused reflection. Attachment & Human Development, 14(3), 305–318. https://doi.org/10.1080/14616734.2012.672286	2012	2=mid school year	9999=NA	9999=NA	2=mid school year	9999=NA	9999=NA	2=teachers	1 = yes	32	64	15	999=missing info	1=No/few (less than 10%)	1=No/few (less than 10%)	1=No/few (less than 10%)	1=No/few (less than 10%)	3=All/most (more than 75%)	1=No/few (less than 10%)	Kindergarten	Netherlands	1 = participants were recruited in ECEC service provider	High-income economies	1 = cross-sectional (one measurement point)	999	1	1 = original empirical research	9999=NA	1 = scientific journal-peer-reviewed	999=missing info	999=missing info	999=missing info	2 = no	1 = yes	999=missing info	999	999	999	999	999	40	999	13.4
			ST	ST	Individual round 1	Trawick-Smith, J., Swaminathan, S., & Liu, X. (2016). The Relationship of Teacher-Child Play Interactions to Mathematics Learning in Preschool. Early Child Development and Care, 186(5), 716–733. Retrieved from http://proxy.library.nyu.edu/login?url=http://search.ebscohost.com/login.aspx?direct=true&db=eric&AN=EJ1097865&site=eds-live	2016	999=missing info	9999=NA	9999=NA	1=beginning of school year	3=end of school year	9999=NA	2=teachers	1 = yes	4	47	1	999=missing info	1=No/few (less than 10%)	1=No/few (less than 10%)	1=No/few (less than 10%)	3=All/most (more than 75%)	1=No/few (less than 10%)	1=No/few (less than 10%)	Preschool	United States	1 = participants were recruited in ECEC service provider	High-income economies	2 = longitudinal (two measurement waves)	999	2	1 = original empirical research	9999=NA	1 = scientific journal-peer-reviewed	3=All/most (more than 75%)	999=missing info	999=missing info	2 = no	999=missing info	1= program uses an early childhood curriculum	999	999	999	999	999	999	999	999
			JH	JH	Individual round 1	van Schaik, S. D. M. ., s. d. m. vanschaik@uu. n., Leseman, P. P. M. ., & de Haan, M. (2018). Using a Group-Centered Approach to Observe Interactions in Early Childhood Education. Child Development, 89(3), 897–913. Retrieved from http://proxy.library.nyu.edu/login?url=http://search.ebscohost.com/login.aspx?direct=true&db=ssf&AN=129550007&site=eds-live	2018	999=missing info	9999=NA	9999=NA	999=missing info	9999=NA	9999=NA	2=teachers	1 = yes	37	120	999	999=missing info	1=No/few (less than 10%)	1=No/few (less than 10%)	1=No/few (less than 10%)	3=All/most (more than 75%)	1=No/few (less than 10%)	1=No/few (less than 10%)	Preschool	Netherlands	1 = participants were recruited in ECEC service provider	High-income economies	1 = cross-sectional (one measurement point)	999	1	1 = original empirical research	9999=NA	1 = scientific journal-peer-reviewed	2=Some (10%-74.9%)	2=Some (10%-74.9%)	999=missing info	2 = no	999=missing info	999=missing info	999	999	999	999	999	999	999	999
			ST	ST	Individual round 2	Vitaro, F., Boivin, M., Brendgen, M., Girard, A., & Dionne, G. (2012). Social experiences in kindergarten and academic achievement in grade 1: A monozygotic twin difference study. Journal of Educational Psychology, 104(2), 366–380. https://doi.org/10.1037/a0026879	2012	3=end of school year	9999=NA	9999=NA	3=end of school year	9999=NA	9999=NA	2=teachers	1 = yes	999	446	999	999=missing info	1=No/few (less than 10%)	1=No/few (less than 10%)	1=No/few (less than 10%)	1=No/few (less than 10%)	3=All/most (more than 75%)	1=No/few (less than 10%)	Kindergarten	Sweden	2 = other sources	High-income economies	1 = cross-sectional (one measurement point)	999	1	1 = original empirical research	9999=NA	1 = scientific journal-peer-reviewed	999=missing info	999=missing info	999=missing info	2 = no	999=missing info	999=missing info	999	999	999	999	999	999	999	999
			JH/ST	JH/ST	Reliability round 2	von Suchodoletz, A., Barza, L., & Larsen, R. A. A. (2019). Examination of teacher–child interactions in early childhood education programmes in the united arab emirates. International Journal of Early Years Education. psyh. https://doi.org/10.1080/09669760.2019.1594720	2019	3=end of school year	9999=NA	9999=NA	3=end of school year	9999=NA	9999=NA	2=teachers	1 = yes	60	115	16	999=missing info	1=No/few (less than 10%)	1=No/few (less than 10%)	1=No/few (less than 10%)	1=No/few (less than 10%)	3=All/most (more than 75%)	1=No/few (less than 10%)	Kindergarten	UAE	1 = participants were recruited in ECEC service provider	High-income economies	1 = cross-sectional (one measurement point)	999	1	1 = original empirical research	9999=NA	1 = scientific journal-peer-reviewed	999=missing info	999=missing info	999=missing info	2 = no	999=missing info	999=missing info	999	999	999	22.48	999	30	95	8.5
			ST	ST	Individual round 1	Weiland, C., Ulvestad, K., Sachs, J., & Yoshikawa, H. (2013). Associations between classroom quality and children’s vocabulary and executive function skills in an urban public prekindergarten program. Early Childhood Research Quarterly, 28(2), 199–209. https://doi.org/10.1016/j.ecresq.2012.12.002	2013	3=end of school year	9999=NA	9999=NA	1=beginning of school year	3=end of school year	9999=NA	2=teachers	1 = yes	83	413	46	2=representative at the state/regional level (state or region where the data was collected)	1=No/few (less than 10%)	1=No/few (less than 10%)	1=No/few (less than 10%)	3=All/most (more than 75%)	1=No/few (less than 10%)	1=No/few (less than 10%)	Pre-K	United States	1 = participants were recruited in ECEC service provider	High-income economies	2 = longitudinal (two measurement waves)	2009	2	1 = original empirical research	9999=NA	1 = scientific journal-peer-reviewed	999=missing info	999=missing info	999=missing info	2 = no	999=missing info	1= program uses an early childhood curriculum	999	999	999	999	999	999	999	999
			ST	ST	Individual round 1	White, K. M. (2013). Associations between teacher–child relationships and children’s writing in kindergarten and first grade. Early Childhood Research Quarterly, 28(1), 166–176. https://doi.org/10.1016/j.ecresq.2012.05.004	2013	3=end of school year	9999=NA	9999=NA	3=end of school year	9999=NA	9999=NA	2=teachers	1 = yes	20	127	3	999=missing info	1=No/few (less than 10%)	1=No/few (less than 10%)	1=No/few (less than 10%)	1=No/few (less than 10%)	3=All/most (more than 75%)	1=No/few (less than 10%)	Kindergarten	United States	1 = participants were recruited in ECEC service provider	High-income economies	1 = cross-sectional (one measurement point)	2007	1	1 = original empirical research	9999=NA	1 = scientific journal-peer-reviewed	999=missing info	999=missing info	999=missing info	2 = no	999=missing info	999=missing info	999	999	999	999	999	999	95	999
			JH	JH	Individual round 1	Wildenger, L. K., & McIntyre, L. L. (2012). Investigating the relation between kindergarten preparation and child socio-behavioral school outcomes. Early Childhood Education Journal, 40(3), 169–176. https://doi.org/10.1007/s10643-012-0509-x	2012	1=beginning of school year	9999=NA	9999=NA	1=beginning of school year	9999=NA	9999=NA	2=teachers	1 = yes	14	86	5	999=missing info	1=No/few (less than 10%)	1=No/few (less than 10%)	1=No/few (less than 10%)	1=No/few (less than 10%)	3=All/most (more than 75%)	1=No/few (less than 10%)	Kindergarten	United States	1 = participants were recruited in ECEC service provider	High-income economies	1 = cross-sectional (one measurement point)	999	1	1 = original empirical research	9999=NA	1 = scientific journal-peer-reviewed	999=missing info	999=missing info	999=missing info	2 = no	999=missing info	999=missing info	999	999	999	999	999	999	100	8.14
			ST	ST	Individual round 2	Willard, Agache & Leyendecker (In Review) Classroom Composition, Classroom Quality and Language Skills of Immigrant Dual Language Learners and Non-immigrant Children in Germany, Early Childhood Research Quaterly	In Review	999=missing info	9999=NA	9999=NA	999=missing info	9999=NA	9999=NA	2=teachers	1 = yes	197	456	188	2=representative at the state/regional level (state or region where the data was collected)	3=All/most (more than 75%)	1=No/few (less than 10%)	1=No/few (less than 10%)	1=No/few (less than 10%)	1=No/few (less than 10%)	1=No/few (less than 10%)	ECE	Germany	1 = participants were recruited in ECEC service provider	High-income economies	1 = cross-sectional (one measurement point)	2010	1	1 = original empirical research	9999=NA	1 = scientific journal-peer-reviewed	999=missing info	999=missing info	999=missing info	2 = no	999=missing info	999=missing info	5.723	5.723	999	999	999	999	999	999
			JH/ST	JH/ST	Reliability round 2	Williford, A. P., Maier, M. F., Downer, J. T., Pianta, R. C., & Howes, C. (n.d.). Understanding how children’s engagement and teachers’ interactions combine to predict school readiness. JOURNAL OF APPLIED DEVELOPMENTAL PSYCHOLOGY. Retrieved from http://proxy.library.nyu.edu/login?url=http://search.ebscohost.com/login.aspx?direct=true&db=edswss&AN=000329019700005&site=eds-live	2013	2=mid school year	9999=NA	9999=NA	1=beginning of school year	3=end of school year	9999=NA	2=teachers	1 = yes	325	605	999	999=missing info	1=No/few (less than 10%)	1=No/few (less than 10%)	1=No/few (less than 10%)	3=All/most (more than 75%)	1=No/few (less than 10%)	1=No/few (less than 10%)	Preschool (Headstart)	United States	1 = participants were recruited in ECEC service provider	High-income economies	3 = longitudinal (three or more measurement waves)	999	3	1 = original empirical research	9999=NA	1 = scientific journal-peer-reviewed	999=missing info	999=missing info	999=missing info	2 = no	1 = yes	999=missing info	999	999	999	999	999	42.3	93	10.92
Scores for each domain, as well as total school-readiness scores, were aggregated to the classroom- level to investigate processes at the level of the teacher/classroom and given the relatively high mobility of students across classrooms and schools in this context. (p. 23); correlations are from average scores for PQ whereas the SEM regression coefficients used latent variables.			JH	JH	Individual round 1	Wolf, S., Behrman, J., Raza, M., Kim, S., Aber, J. L., & Seidman, E. (2018). Measuring and predicting process quality in Ghanaian pre-primary classrooms using the Teacher Instructional Practices and Processes System (TIPPS). Early Childhood Research Quarterly, 45, 18–30. aph.	2018	1=beginning of school year	9999=NA	9999=NA	1=beginning of school year	3=end of school year	9999=NA	2=teachers	1 = yes	317	999	240	999=missing info	1=No/few (less than 10%)	1=No/few (less than 10%)	1=No/few (less than 10%)	1=No/few (less than 10%)	3=All/most (more than 75%)	1=No/few (less than 10%)	Kindergarten	Ghana	1 = participants were recruited in ECEC service provider	Lower-middle income economies	2 = longitudinal (two measurement waves)	2015	2	1 = original empirical research	9999=NA	1 = scientific journal-peer-reviewed	999=missing info	999=missing info	999=missing info	2 = no	999=missing info	999=missing info	999	999	999	999	999	999	98	6.7
			ST	ST	Individual round 1	Wolter 2 ), I. ( 1, Glüer 3 ), M. ( 1, & Hannover, B. ( 1 ). (2014). Gender-typicality of activity offerings and child-teacher relationship closeness in German “Kindergarten”. Influences on the development of spelling competence as an indicator of early basic literacy in boys and girls. Learning and Individual Differences, 31, 59–65. https://doi.org/10.1016/j.lindif.2013.12.008	2014	3=end of school year	9999=NA	9999=NA	3=end of school year	9999=NA	9999=NA	2=teachers	1 = yes	135	135	999	3=representative at the local level (i.e.	1=No/few (less than 10%)	1=No/few (less than 10%)	1=No/few (less than 10%)	1=No/few (less than 10%)	3=All/most (more than 75%)	1=No/few (less than 10%)	Kindergarten	Germany	1 = participants were recruited in ECEC service provider	High-income economies	1 = cross-sectional (one measurement point)	999	1	1 = original empirical research	9999=NA	1 = scientific journal-peer-reviewed	999=missing info	999=missing info	999=missing info	2 = no	999=missing info	999=missing info	999	999	999	999	999	43.51	100	999
Study 1 K2			JH/ST	JH/ST	Reliability round 2	Wu, Z., Hu, B. Y., Fan, X., Zhang, X., & Zhang, J. (2018). The associations between social skills and teacher-child relationships: A longitudinal study among Chinese preschool children. CHILDREN AND YOUTH SERVICES REVIEW, 88, 582–590. https://doi.org/10.1016/j.childyouth.2018.03.052 Study 1	2018	1=beginning of school year	9999=NA	9999=NA	1=beginning of school year	9999=NA	9999=NA	4=multiple	1 = yes	59	566	59	2=representative at the state/regional level (state or region where the data was collected)	1=No/few (less than 10%)	1=No/few (less than 10%)	1=No/few (less than 10%)	3=All/most (more than 75%)	1=No/few (less than 10%)	1=No/few (less than 10%)	Preschool	China	1 = participants were recruited in ECEC service provider	Upper-middle income economies	1 = cross-sectional (one measurement point)	2015	1	1 = original empirical research	9999=NA	1 = scientific journal-peer-reviewed	999=missing info	999=missing info	999=missing info	2 = no	999=missing info	999=missing info	13	13	999	999	999	32.32	100	10.99
Study 2 K3			JH/ST	JH/ST	Reliability round 2	Wu, Z., Hu, B. Y., Fan, X., Zhang, X., & Zhang, J. (2018). The associations between social skills and teacher-child relationships: A longitudinal study among Chinese preschool children. CHILDREN AND YOUTH SERVICES REVIEW, 88, 582–590. https://doi.org/10.1016/j.childyouth.2018.03.052 Study 2	2018	1=beginning of school year	2=mid school year	9999=NA	1=beginning of school year	2=mid school year	9999=NA	4=multiple	1 = yes	69	677	59	2=representative at the state/regional level (state or region where the data was collected)	1=No/few (less than 10%)	1=No/few (less than 10%)	1=No/few (less than 10%)	1=No/few (less than 10%)	3=All/most (more than 75%)	1=No/few (less than 10%)	Kindergarten	China	1 = participants were recruited in ECEC service provider	Upper-middle income economies	2 = longitudinal (two measurement waves)	2015	2	1 = original empirical research	9999=NA	1 = scientific journal-peer-reviewed	999=missing info	999=missing info	999=missing info	2 = no	999=missing info	999=missing info	13	13	999	999	999	32.32	100	10.99
			JH	JH	Individual round 2	Xu, Y., Chin, C., Reed, E., & Hutchinson, C. (2014). The effects of a comprehensive early literacy project on preschoolers’ language and literacy skills. Early Childhood Education Journal, 42(5), 295–304. https://doi.org/10.1007/s10643-013-0613-6	2014	3=end of school year	9999=NA	9999=NA	3=end of school year	9999=NA	9999=NA	2=teachers	1 = yes	14	248	5	999=missing info	1=No/few (less than 10%)	1=No/few (less than 10%)	1=No/few (less than 10%)	3=All/most (more than 75%)	1=No/few (less than 10%)	1=No/few (less than 10%)	Preschool	United States	1 = participants were recruited in ECEC service provider	High-income economies	1 = cross-sectional (one measurement point)	999	1	1 = original empirical research	9999=NA	1 = scientific journal-peer-reviewed	999=missing info	999=missing info	999=missing info	2 = no	999=missing info	1= program uses an early childhood curriculum	999	999	999	999	999	999	999	999
			JH	JH	Individual round 1	Yeomans-Maldonado, G., Justice, L. M., & Logan, J. A. R. (2017). The mediating role of classroom quality on peer effects and language gain in pre-kindergarten ECSE classrooms. Applied Developmental Science, 1–14. https://doi.org/10.1080/10888691.2017.1321484	2017	1=beginning of school year	9999=NA	9999=NA	1=beginning of school year	3=end of school year	9999=NA	2=teachers	1 = yes	83	670	999	999=missing info	1=No/few (less than 10%)	1=No/few (less than 10%)	1=No/few (less than 10%)	3=All/most (more than 75%)	1=No/few (less than 10%)	1=No/few (less than 10%)	Pre-K	United States	2 = other sources	High-income economies	2 = longitudinal (two measurement waves)	999	2	1 = original empirical research	9999=NA	1 = scientific journal-peer-reviewed	999=missing info	999=missing info	999=missing info	2 = no	999=missing info	999=missing info	999	999	999	13	999	999	99	999
			JH	JH	Individual round 1	YÜKSEK USTA, S., semihayuksek@gmail. co., & YILMAZ, A., arif. yilmaz@gmail. co. (2018). A Correlational Study of Children’s Externalizing and Internalizing Behavioral Problems in Relation to Mother-Child and Teacher-Child Relationships. (English). Çocuklarin Içe Yönelim ve Disa Yönelim Davranis Problemlerinin Anne-Çocuk ve Ögretmen-Çocuk Iliskilerine Göre Incelenmesi. (Turkish), 8(1), 47–56. Retr…	2018	999=missing info	9999=NA	9999=NA	999=missing info	9999=NA	9999=NA	2=teachers	2 = no	59	252	999	999=missing info	1=No/few (less than 10%)	1=No/few (less than 10%)	1=No/few (less than 10%)	3=All/most (more than 75%)	1=No/few (less than 10%)	1=No/few (less than 10%)	Preschool	Turkey	1 = participants were recruited in ECEC service provider	Upper-middle income economies	1 = cross-sectional (one measurement point)	999	1	1 = original empirical research	9999=NA	1 = scientific journal-peer-reviewed	999=missing info	999=missing info	999=missing info	2 = no	999=missing info	999=missing info	999	999	999	999	999	999	999	999
			ST	ST	Individual round 1	Zee, M., Rudasill, K. M., & Bosman, R. J. (2020). A cross-lagged study of students’ motivation, academic achievement, and relationships with teachers from kindergarten to 6th grade. Journal of Educational Psychology. pdh. https://doi.org/10.1037/edu0000574	2020	2=mid school year	9999=NA	9999=NA	2=mid school year	9999=NA	9999=NA	2=teachers	1 = yes	207	1267	109	1=representative at the national level (i.e.	1=No/few (less than 10%)	1=No/few (less than 10%)	1=No/few (less than 10%)	1=No/few (less than 10%)	3=All/most (more than 75%)	1=No/few (less than 10%)	Kindergarten	Netherlands	1 = participants were recruited in ECEC service provider	High-income economies	1 = cross-sectional (one measurement point)	2007	1	1 = original empirical research	9999=NA	1 = scientific journal-peer-reviewed	999=missing info	999=missing info	999=missing info	2 = no	999=missing info	999=missing info	999	999	999	999	999	999	999	999
			ST	ST	Individual round 1	Zucker, T. A., Cabell, S. Q., Justice, L. M., Pentimonti, J. M., & Kaderavek, J. N. (2013). The Role of Frequent, Interactive Prekindergarten Shared Reading in the Longitudinal Development of Language and Literacy Skills. Developmental Psychology, 49(8), 1425–1439. Retrieved from http://proxy.library.nyu.edu/login?url=http://search.ebscohost.com/login.aspx?direct=true&db=eric&AN=EJ1049916&site=ed…	2013	1=beginning of school year	3=end of school year	9999=NA	1=beginning of school year	3=end of school year	9999=NA	2=teachers	1 = yes	28	178	999	999=missing info	1=No/few (less than 10%)	1=No/few (less than 10%)	1=No/few (less than 10%)	3=All/most (more than 75%)	1=No/few (less than 10%)	1=No/few (less than 10%)	Preschool	United States	1 = participants were recruited in ECEC service provider	High-income economies	2 = longitudinal (two measurement waves)	999	2	1 = original empirical research	9999=NA	1 = scientific journal-peer-reviewed	999=missing info	999=missing info	999=missing info	2 = no	999=missing info	1= program uses an early childhood curriculum	999	999	999	999	999	999	96.4	16.5
			JH	JH	Reliability round 2	Spilt, J. L., Koomen, H. M. Y., & Harrison, L. J. (2015). Language development in the early school years: the importance of close relationships with teachers. Developmental Psychology, 51(2), 185–196. https://doi.org/10.1037/a0038540	2015	999=missing info	9999=NA	9999=NA	999=missing info	9999=NA	9999=NA	4=multiple	1 = yes	999	4707	999	1=representative at the national level (i.e.	1=No/few (less than 10%)	1=No/few (less than 10%)	1=No/few (less than 10%)	1=No/few (less than 10%)	3=All/most (more than 75%)	1=No/few (less than 10%)	Kindergarten	Australia	1 = participants were recruited in ECEC service provider	High-income economies	1 = cross-sectional (one measurement point)	2004	1	1 = original empirical research	9999=NA	1 = scientific journal-peer-reviewed	999=missing info	999=missing info	999=missing info	2 = no	999=missing info	999=missing info	999	999	999	999	999	999	999	999
From Hiro			JH			Raikes, A., Koziol, N., Davis, D., & Burton, A. (2020). Measuring quality of preprimary education in sub-Saharan Africa: Evaluation of the Measuring Early Learning Environments scale. Early Childhood Research Quarterly, 53, 571-585	2020	3=end of school year	9999=NA	9999=NA	3=end of school year	9999=NA	9999=NA	2=teachers	1 = yes	222	979	250	1=representative at the national level (i.e.	1=No/few (less than 10%)	1=No/few (less than 10%)	1=No/few (less than 10%)	3=All/most (more than 75%)	1=No/few (less than 10%)	1=No/few (less than 10%)	Preschool	999	1 = participants were recruited in ECEC service provider	Lower-middle income economies	1 = cross-sectional (one measurement point)	999	1	1 = original empirical research	9999=NA	1 = scientific journal-peer-reviewed	999=missing info	999=missing info	999=missing info	2 = no	999=missing info	999=missing info	999	0.11	999	19.94	999	39.66	88.2	9.1
From Hiro			JH			Maldonado‐Carreño, C., Yoshikawa, H., Escallón, E., Ponguta, L. A., Nieto, A. M., Kagan, S. L., ... & Motta, A. (2021). Measuring the quality of early childhood education: Associations with children’s development from a national study with the IMCEIC tool in Colombia. Child Development	2021	3=end of school year	9999=NA	9999=NA	3=end of school year	9999=NA	9999=NA	2=teachers	1 = yes	562	3163	301	1=representative at the national level (i.e.	1=No/few (less than 10%)	1=No/few (less than 10%)	1=No/few (less than 10%)	3=All/most (more than 75%)	1=No/few (less than 10%)	1=No/few (less than 10%)	Preschool	Colombia	1 = participants were recruited in ECEC service provider	Upper-middle income economies	1 = cross-sectional (one measurement point)	999	1	1 = original empirical research	9999=NA	1 = scientific journal-peer-reviewed	999=missing info	999=missing info	999=missing info	2 = no	999=missing info	999=missing info	999	999	999	999	999	999	98.9	999
[truncated: 63 more columns]

## Sheet: Effect Size_SD
					Did final analyses for hypotheses testing account for the nested structure of the data (i.e., classrooms/teachers nested in schools and children nested in classrooms?					SD for Process Quality Indicators																														SD for Structural Quality Indicators
					Did final analyses for hypotheses testing include both strucural and process quality indicators?	Did final analyses for hypotheses testing report seperate coefficients for observational and self-report measures of process quality indicators?	Did final analyses for hypotheses testing account for the nested structure of the data?	Type (Mplus CoMPLEX = MLM)	specify type of model
	rptID	source	coder	Reference	SQandPQ	PQ_om_srm	hypTes_NS	hypTes_NS_type	hypTes_NS_type_other	PQ domain_1 (automatically generated from previous tab)	Type	Time point	SD or SE	Value	PQ domain_2	Type	Time point	SD or SE	Value	PQ domain_3	Type	Time point	SD or SE	Value	PQ domain_4	Type	Time point	SD or SE	Value	PQ domain_5	Type	Time point	SD or SE	Value	PQ domain_6	Type	Time point	SD or SE	Value	SQ_Indicator	Time point	SD or SE	Value	SQ_Indicator	Time point	SD or SE	Value	SQ_Indicator	Time point
0			AVS/JH/ST	Abreu-Lima, I. M. P., Leal, T. B., Cadima, J., & Gamelas, A. M. (2012). Predicting child outcomes from preschool quality in Portugal. European Journal of Psychology of Education, 28(2), 399–420. https://doi.org/10.1007/s10212-012-0120-y	2=No	2=No	1=Yes	2=Full multi-level model	HLM	2=Instructional Support	1=observational measure	2	SD	0.51	5=Global score of the measure used in the analyses	1=observational measure	2	SD	0.72	9999=NA	9999=NA	9999=NA	9999=NA	9999=NA	9999=NA	9999=NA	9999=NA	9999=NA	9999=NA	9999=NA	9999=NA	9999=NA	9999=NA	9999=NA	9999=NA	9999=NA	9999=NA	9999=NA	9999=NA	9999=NA	9999=NA	9999=NA	9999=NA	9999=NA	9999=NA	9999=NA	9999=NA	9999=NA	9999=NA
0			JH/ST	Aguiar, A. L., Aguiar, C., Cadima, J., Correia, N., & Fialho, M. (2019). Classroom quality and children’s social skills and problem behaviors: Dosage and disability status as moderators. Early Childhood Research Quarterly, 49, 81–92. aph.	2=No	2=No	1=Yes	2=Full multi-level model	MLM	1=Emotional Support	1=observational measure	3	SD	0.8	2=Instructional Support	1=observational measure	3	SD	0.45	3=Classroom Organization/Chaos	1=observational measure	3	SD	0.64	9999=NA	9999=NA	9999=NA	9999=NA	9999=NA	9999=NA	9999=NA	9999=NA	9999=NA	9999=NA	9999=NA	9999=NA	9999=NA	9999=NA	9999=NA	9999=NA	9999=NA	9999=NA	9999=NA	9999=NA	9999=NA	9999=NA	9999=NA	9999=NA	9999=NA
0			AVS	Aguiar, C., Moiteiro, A. R., & Pimentel, J. S. (2010). Classroom quality and social acceptance of preschoolers with disabilities. Infants & Young Children, 23(1), 34–41. https://doi.org/10.1097/IYC.0b013e3181c9766e	2=No	2=No	2=No	9999=not applicable	9999=not applicable	5=Global score of the measure used in the analyses	1=observational measure	4	SD	7.59	9999=NA	9999=NA	9999=NA	9999=NA	9999=NA	9999=NA	9999=NA	9999=NA	9999=NA	9999=NA	9999=NA	9999=NA	9999=NA	9999=NA	9999=NA	9999=NA	9999=NA	9999=NA	9999=NA	9999=NA	9999=NA	9999=NA	9999=NA	9999=NA	9999=NA	9999=NA	9999=NA	9999=NA	9999=NA	9999=NA	9999=NA	9999=NA	9999=NA	9999=NA	9999=NA
0			JH	Alamos, P., & Williford, A. P. (2020). Teacher-child emotion talk in preschool children displaying elevated externalizing behaviors. Journal of Applied Developmental Psychology, 67. psyh. https://doi.org/10.1016/j.appdev.2019.101107	1=Yes	2=No	1=Yes	2=Full multi-level model	9999=not applicable	1=Emotional Support	2=self-report	1	SD	0.63	2=Instructional Support	1=observational measure	1	SD	999	3=Classroom Organization/Chaos	1=observational measure	1	SD	999	4=Conflict/Negative Emotional Climate	2=self-report	1	SD	0.98	1=Emotional Support	1=observational measure	1	SD	999	9999=NA	9999=NA	9999=NA	9999=NA	9999=NA	4=teacher/Staff-Child Ratio	1	SD	999	9999=NA	9999=NA	9999=NA	9999=NA	9999=NA	9999=NA
0			JH/ST	Anderson, K. L., Weimer, M., & Fuhs, M. W. (2020). Teacher fidelity to Conscious Discipline and children’s executive function skills. Early Childhood Research Quarterly, 51, 14–25. aph.	2=No	2=No	1=Yes	2=Full multi-level model	Nested regression	1=Emotional Support	1=observational measure	1	SD	0.67	2=Instructional Support	1=observational measure	1	SD	1.28	3=Classroom Organization/Chaos	1=observational measure	1	SD	0.93	5=Global score of the measure used in the analyses	1=observational measure	1	SD	0.83	9999=NA	9999=NA	9999=NA	9999=NA	9999=NA	9999=NA	9999=NA	9999=NA	9999=NA	9999=NA	9999=NA	9999=NA	9999=NA	9999=NA	9999=NA	9999=NA	9999=NA	9999=NA	9999=NA	9999=NA
FACES			AVS/JH/ST	Ansari, A., & Gershoff, E. (2015). LEARNING-RELATED SOCIAL SKILLS AS A MEDIATOR BETWEEN TEACHER INSTRUCTION AND CHILD ACHIEVEMENT IN HEAD START. Social Development (Oxford, England), 24(4), 699–715. https://doi.org/10.1111/sode.12124	2=No	2=No	1=Yes	3=other	Cross-lagged path model	2=Instructional Support	2=self-report	3	SD	0.59	9999=NA	9999=NA	9999=NA	9999=NA	9999=NA	9999=NA	9999=NA	9999=NA	9999=NA	9999=NA	9999=NA	9999=NA	9999=NA	9999=NA	9999=NA	9999=NA	9999=NA	9999=NA	9999=NA	9999=NA	9999=NA	9999=NA	9999=NA	9999=NA	9999=NA	9999=NA	9999=NA	9999=NA	9999=NA	9999=NA	9999=NA	9999=NA	9999=NA	9999=NA	9999=NA
Important note for SQ8: it is measured as teacher has three years of experience or less			AVS/JH/ST	Araujo, M. C. ( 1 ), Cruz-Aguayo, Y. ( 1 ), Schady, N. ( 1 ), & Carneiro, P. ( 2 ). (2016). Teacher quality and learning outcomes in kindergarten. Quarterly Journal of Economics, 131(3), 1415–1453. https://doi.org/10.1093/qje/qjw016	1=Yes	2=No	1=Yes	2=Full multi-level model	MLM	5=Global score of the measure used in the analyses	1=observational measure	1	SD	999	9999=NA	9999=NA	9999=NA	9999=NA	9999=NA	9999=NA	9999=NA	9999=NA	9999=NA	9999=NA	9999=NA	9999=NA	9999=NA	9999=NA	9999=NA	9999=NA	9999=NA	9999=NA	9999=NA	9999=NA	9999=NA	9999=NA	9999=NA	9999=NA	9999=NA	8=years of experience: teacher	1	SD	0.24	9999=NA	9999=NA	9999=NA	9999=NA	9999=NA	9999=NA
0			AVS/JH/ST	Bailey, C., Bailey, C. S., Denham, S. A., Curby, T. W., & Bassett, H. H. (n.d.). Emotional and Organizational Supports for Preschoolers’ Emotion Regulation: Relations With School Adjustment. EMOTION. Retrieved from http://proxy.library.nyu.edu/login?url=http://search.ebscohost.com/login.aspx?direct=true&db=edswss&AN=000370971400013&site=eds-live	2=No	2=No	1=Yes	2=Full multi-level model	MLM	1=Emotional Support	1=observational measure	3	SD	0.87	3=Classroom Organization/Chaos	1=observational measure	3	SD	1.02	9999=NA	9999=NA	9999=NA	9999=NA	9999=NA	9999=NA	9999=NA	9999=NA	9999=NA	9999=NA	9999=NA	9999=NA	9999=NA	9999=NA	9999=NA	9999=NA	9999=NA	9999=NA	9999=NA	9999=NA	9999=NA	9999=NA	9999=NA	9999=NA	9999=NA	9999=NA	9999=NA	9999=NA	9999=NA	9999=NA
Note: Only used teacher report			JH	Bargagliotti, A., Gottfried, M. A., & Guarino, C. M. (2017). Educating the whole child: Kindergarten mathematics instructional practices and students’ academic and socioemotional development. Teachers College Record, 119(8), 1–41.	2=No	2=No	1=Yes	1=Regression with a cluster correction	MR	2=Instructional Support	2=self-report	3	SD	0.0696154	9999=NA	9999=NA	9999=NA	9999=NA	9999=NA	9999=NA	9999=NA	9999=NA	9999=NA	9999=NA	9999=NA	9999=NA	9999=NA	9999=NA	9999=NA	9999=NA	9999=NA	9999=NA	9999=NA	9999=NA	9999=NA	9999=NA	9999=NA	9999=NA	9999=NA	9999=NA	9999=NA	9999=NA	9999=NA	9999=NA	9999=NA	9999=NA	9999=NA	9999=NA	9999=NA
0			JH	Barnes, E. M. ., ebarnes@albany. ed., & Dickinson, D. K. . (2018). Relationships Among Teachers’ Use of Mental State Verbs and Children’s Vocabulary Growth. Early Education & Development, 29(3), 307–323. Retrieved from http://proxy.library.nyu.edu/login?url=http://search.ebscohost.com/login.aspx?direct=true&db=eft&AN=128422476&site=eds-live	2=No	2=No	1=Yes	2=Full multi-level model	MLM	2=Instructional Support	1=observational measure	1	SD	105.94	9999=NA	9999=NA	9999=NA	9999=NA	9999=NA	9999=NA	9999=NA	9999=NA	9999=NA	9999=NA	9999=NA	9999=NA	9999=NA	9999=NA	9999=NA	9999=NA	9999=NA	9999=NA	9999=NA	9999=NA	9999=NA	9999=NA	9999=NA	9999=NA	9999=NA	9999=NA	9999=NA	9999=NA	9999=NA	9999=NA	9999=NA	9999=NA	9999=NA	9999=NA	9999=NA
0			AVS/JH/ST	Barnes, E. M., & Dickinson, D. K. (2017). The Relationship of Head Start Teachers’ Academic Language Use and Children’s Receptive Vocabulary. Early Education and Development, 28(7), 794–809. Retrieved from http://proxy.library.nyu.edu/login?url=https://search.proquest.com/docview/1969008373?accountid=12768 http://getit.library.nyu.edu/resolve?url_ver=Z39.88-2004&rft_val_fmt=info:ofi/fmt:kev:mtx:j…	2=No	2=No	1=Yes	2=Full multi-level model	HLM	2=Instructional Support	1=observational measure	1	SD	107.79	9999=NA	9999=NA	9999=NA	9999=NA	9999=NA	9999=NA	9999=NA	9999=NA	9999=NA	9999=NA	9999=NA	9999=NA	9999=NA	9999=NA	9999=NA	9999=NA	9999=NA	9999=NA	9999=NA	9999=NA	9999=NA	9999=NA	9999=NA	9999=NA	9999=NA	9999=NA	9999=NA	9999=NA	9999=NA	9999=NA	9999=NA	9999=NA	9999=NA	9999=NA	9999=NA
0			AVS/JH/ST	Baroody, A. E., & Diamond, K. E. (2016). Associations among Preschool Children’s Classroom Literacy Environment, Interest and Engagement in Literacy Activities, and Early Reading Skills. Journal of Early Childhood Research, 14(2), 146–162. Retrieved from http://proxy.library.nyu.edu/login?url=http://search.ebscohost.com/login.aspx?direct=true&db=eric&AN=EJ1101168&site=eds-live	2=No	2=No	1=Yes	1=Regression with a cluster correction	9999=not applicable	2=Instructional Support	1=observational measure	1	SD	0.56	9999=NA	9999=NA	9999=NA	9999=NA	9999=NA	9999=NA	9999=NA	9999=NA	9999=NA	9999=NA	9999=NA	9999=NA	9999=NA	9999=NA	9999=NA	9999=NA	9999=NA	9999=NA	9999=NA	9999=NA	9999=NA	9999=NA	9999=NA	9999=NA	9999=NA	9999=NA	9999=NA	9999=NA	9999=NA	9999=NA	9999=NA	9999=NA	9999=NA	9999=NA	9999=NA
0			AVS/JH/ST	Bell, E., Bulotsky-Shearer, R. J., Bell, E. R., & Dominguez, X. (n.d.). Latent profiles of problem behavior within learning, peer, and teacher contexts: Identifying subgroups of children at academic risk across the preschool year. JOURNAL OF SCHOOL PSYCHOLOGY. Retrieved from http://proxy.library.nyu.edu/login?url=http://search.ebscohost.com/login.aspx?direct=true&db=edswss&AN=000313775400004&site…	2=No	2=No	2=No	9999=not applicable	9999=not applicable	4=Conflict/Negative Emotional Climate	1=observational measure	1	SD	9.96	9999=NA	9999=NA	9999=NA	9999=NA	9999=NA	9999=NA	9999=NA	9999=NA	9999=NA	9999=NA	9999=NA	9999=NA	9999=NA	9999=NA	9999=NA	9999=NA	9999=NA	9999=NA	9999=NA	9999=NA	9999=NA	9999=NA	9999=NA	9999=NA	9999=NA	9999=NA	9999=NA	9999=NA	9999=NA	9999=NA	9999=NA	9999=NA	9999=NA	9999=NA	9999=NA
Separated into two studies (Study 1 & 2) -- study 1			JH	Betancur, Maldonado-Carreño & Votruba-Drzal (Manuscript in Preparation) Measuring the Preschool Quality in Low- and Middle-Income Countries: Validity of the ECERS-R in Colombia - Study 1 EEQB	2=No	2=No	1=Yes	1=Regression with a cluster correction	9999=not applicable	1=Emotional Support	1=observational measure	1	SD	1.212	9999=NA	9999=NA	9999=NA	9999=NA	9999=NA	9999=NA	9999=NA	9999=NA	9999=NA	9999=NA	9999=NA	9999=NA	9999=NA	9999=NA	9999=NA	9999=NA	9999=NA	9999=NA	9999=NA	9999=NA	9999=NA	9999=NA	9999=NA	9999=NA	9999=NA	9999=NA	9999=NA	9999=NA	9999=NA	9999=NA	9999=NA	9999=NA	9999=NA	9999=NA	9999=NA
Separated into two studies (Study 1 & 2) -- Study 2			JH	Betancur, Maldonado-Carreño & Votruba-Drzal (Manuscript in Preparation) Measuring the Preschool Quality in Low- and Middle-Income Countries: Validity of the ECERS-R in Colombia - Study 2 IECDC	2=No	2=No	1=Yes	1=Regression with a cluster correction	9999=not applicable	1=Emotional Support	1=observational measure	1	SD	1.212	9999=NA	9999=NA	9999=NA	9999=NA	9999=NA	9999=NA	9999=NA	9999=NA	9999=NA	9999=NA	9999=NA	9999=NA	9999=NA	9999=NA	9999=NA	9999=NA	9999=NA	9999=NA	9999=NA	9999=NA	9999=NA	9999=NA	9999=NA	9999=NA	9999=NA	9999=NA	9999=NA	9999=NA	9999=NA	9999=NA	9999=NA	9999=NA	9999=NA	9999=NA	9999=NA
0			JH	Bihler, L.-M. ( 1 ), Agache, A. ( 1 ), Willard, J. A. ( 1 ), Leyendecker, B. ( 1 ), & Schneller, K. ( 2 ). (2018). Expressive morphological skills of dual language learning and monolingual German children: Exploring links to duration of preschool attendance, classroom quality, and classroom composition. Frontiers in Psychology, 9(JUN). https://doi.org/10.3389/fpsyg.2018.00888	1=Yes	2=No	1=Yes	2=Full multi-level model	MLM	1=Emotional Support	1=observational measure	4	SD	0.58	2=Instructional Support	1=observational measure	4	SD	0.81	3=Classroom Organization/Chaos	1=observational measure	4	SD	0.72	9999=NA	9999=NA	9999=NA	9999=NA	9999=NA	9999=NA	9999=NA	9999=NA	9999=NA	9999=NA	9999=NA	9999=NA	9999=NA	9999=NA	9999=NA	4=teacher/Staff-Child Ratio	4	SD	1.73	9999=NA	9999=NA	9999=NA	9999=NA	9999=NA	9999=NA
0			JH	Bingham, G. E., Quinn, M. F., & Gerde, H. K. (2017). Examining early childhood teachers’ writing practices: Associations between pedagogical supports and children’s writing skills. Early Childhood Research Quarterly, 39, 35–46. https://doi.org/10.1016/j.ecresq.2017.01.002	2=No	2=No	1=Yes	2=Full multi-level model	HLM	2=Instructional Support	1=observational measure	1	SD	4.91	9999=NA	9999=NA	9999=NA	9999=NA	9999=NA	9999=NA	9999=NA	9999=NA	9999=NA	9999=NA	9999=NA	9999=NA	9999=NA	9999=NA	9999=NA	9999=NA	9999=NA	9999=NA	9999=NA	9999=NA	9999=NA	9999=NA	9999=NA	9999=NA	9999=NA	9999=NA	9999=NA	9999=NA	9999=NA	9999=NA	9999=NA	9999=NA	9999=NA	9999=NA	9999=NA
0			JH	Blair, C., & McKinnon, R. D. (n.d.). Moderating effects of executive functions and the teacher child relationship on the development of mathematics ability in kindergarten. LEARNING AND INSTRUCTION. Retrieved from http://proxy.library.nyu.edu/login?url=http://search.ebscohost.com/login.aspx?direct=true&db=edswss&AN=000366341900009&site=eds-live	2=No	2=No	1=Yes	2=Full multi-level model	9999=not applicable	1=Emotional Support	2=self-report	3	SD	0.62	9999=NA	9999=NA	9999=NA	9999=NA	9999=NA	9999=NA	9999=NA	9999=NA	9999=NA	9999=NA	9999=NA	9999=NA	9999=NA	9999=NA	9999=NA	9999=NA	9999=NA	9999=NA	9999=NA	9999=NA	9999=NA	9999=NA	9999=NA	9999=NA	9999=NA	9999=NA	9999=NA	9999=NA	9999=NA	9999=NA	9999=NA	9999=NA	9999=NA	9999=NA	9999=NA
0			AVS/JH/ST	Blankson, A. N., & Blair, C. (2016). Cognition and classroom quality as predictors of math achievement in the kindergarten year. Learning and Instruction, 41, 32–40. https://doi.org/10.1016/j.learninstruc.2015.09.004	2=No	2=No	1=Yes	2=Full multi-level model	9999=not applicable	5=Global score of the measure used in the analyses	1=observational measure	3	SD	0.88	9999=NA	9999=NA	9999=NA	9999=NA	9999=NA	9999=NA	9999=NA	9999=NA	9999=NA	9999=NA	9999=NA	9999=NA	9999=NA	9999=NA	9999=NA	9999=NA	9999=NA	9999=NA	9999=NA	9999=NA	9999=NA	9999=NA	9999=NA	9999=NA	9999=NA	9999=NA	9999=NA	9999=NA	9999=NA	9999=NA	9999=NA	9999=NA	9999=NA	9999=NA	9999=NA
0			ST	Bosman, R. J., Roorda, D. L., van der Veen, I., & Koomen, H. M. Y. (2018). Teacher-student relationship quality from kindergarten to sixth grade and students’ school adjustment: A person-centered approach. Journal of School Psychology, 68, 177–194. https://doi.org/10.1016/j.jsp.2018.03.006	2=No	2=No	2=No	9999=not applicable	9999=not applicable	2=Instructional Support	2=self-report	2	SD	0.58	4=Conflict/Negative Emotional Climate	2=self-report	2	SD	0.71	9999=NA	9999=NA	9999=NA	9999=NA	9999=NA	9999=NA	9999=NA	9999=NA	9999=NA	9999=NA	9999=NA	9999=NA	9999=NA	9999=NA	9999=NA	9999=NA	9999=NA	9999=NA	9999=NA	9999=NA	9999=NA	9999=NA	9999=NA	9999=NA	9999=NA	9999=NA	9999=NA	9999=NA	9999=NA	9999=NA
0			JH/ST	Bowne, J. B., Yoshikawa, H., & Snow, C. E. (2016). Relationships of Teachers’ Language and Explicit Vocabulary Instruction to Students’ Vocabulary Growth in Kindergarten. Reading Research Quarterly, 52(1), 7–29. https://doi.org/10.1002/rrq.151	1=Yes	2=No	1=Yes	2=Full multi-level model	HLM	2=Instructional Support	1=observational measure	3	SD	14.11	9999=NA	9999=NA	9999=NA	9999=NA	9999=NA	9999=NA	9999=NA	9999=NA	9999=NA	9999=NA	9999=NA	9999=NA	9999=NA	9999=NA	9999=NA	9999=NA	9999=NA	9999=NA	9999=NA	9999=NA	9999=NA	9999=NA	9999=NA	9999=NA	9999=NA	8=years of experience: teacher	3	SD	999	9999=NA	9999=NA	9999=NA	9999=NA	9999=NA	9999=NA
0			JH/ST	Boyce, W. T., Obradovi , J., Bush, N. R., Stamperdahl, J., Kim, Y. S., & Adler, N. (2012). Social stratification, classroom climate, and the behavioral adaptation of kindergarten children. Proceedings of the National Academy of Sciences, 109(Supplement_2), 17168–17173. https://doi.org/10.1073/pnas.1201730109	2=No	2=No	1=Yes	2=Full multi-level model	MLM	5=Global score of the measure used in the analyses	2=self-report	2	SD	999	9999=NA	9999=NA	9999=NA	9999=NA	9999=NA	9999=NA	9999=NA	9999=NA	9999=NA	9999=NA	9999=NA	9999=NA	9999=NA	9999=NA	9999=NA	9999=NA	9999=NA	9999=NA	9999=NA	9999=NA	9999=NA	9999=NA	9999=NA	9999=NA	9999=NA	9999=NA	9999=NA	9999=NA	9999=NA	9999=NA	9999=NA	9999=NA	9999=NA	9999=NA	9999=NA
0			ST	Brinkman, S. A., Hasan, A., Nakajima, N., Jung, H., Kinnell, A., & Pradhan, M. (2017). The role of preschool quality in promoting child development: evidence from rural Indonesia (Vol. 25). Retrieved from http://proxy.library.nyu.edu/login?url=http://search.ebscohost.com/login.aspx?direct=true&db=edswss&AN=000404630500002&site=eds-live	1=Yes	2=No	2=No	9999=not applicable	9999=not applicable	5=Global score of the measure used in the analyses	1=observational measure	4	SD	0.974	9999=NA	9999=NA	9999=NA	9999=NA	9999=NA	9999=NA	9999=NA	9999=NA	9999=NA	9999=NA	9999=NA	9999=NA	9999=NA	9999=NA	9999=NA	9999=NA	9999=NA	9999=NA	9999=NA	9999=NA	9999=NA	9999=NA	9999=NA	9999=NA	9999=NA	4=teacher/Staff-Child Ratio	4	SD	5.199	7=teacher education: BA or higher	4	SD	0.418	8=years of experience: teacher	4
0			JH	Broekhuizen, M. L., Aken, M. A. G. van, Dubas, J. S., Mulder, H., & Leseman, P. P. M. (2015). Individual differences in effects of child care quality: The role of child affective self-regulation and gender. Infant Behavior & Development, 40, 216–230. https://doi.org/10.1016/j.infbeh.2015.06.009	2=No	2=No	1=Yes	2=Full multi-level model	9999=not applicable	1=Emotional Support	1=observational measure	4	SD	0.58	9999=NA	9999=NA	9999=NA	9999=NA	9999=NA	9999=NA	9999=NA	9999=NA	9999=NA	9999=NA	9999=NA	9999=NA	9999=NA	9999=NA	9999=NA	9999=NA	9999=NA	9999=NA	9999=NA	9999=NA	9999=NA	9999=NA	9999=NA	9999=NA	9999=NA	9999=NA	9999=NA	9999=NA	9999=NA	9999=NA	9999=NA	9999=NA	9999=NA	9999=NA	9999=NA
0			JH	Broekhuizen, M. L., Slot, P. L., van Aken, M. A. G., & Dubas, J. S. (n.d.). Teachers’ Emotional and Behavioral Support and Preschoolers’ Self-Regulation: Relations With Social and Emotional Skills During Play. EARLY EDUCATION AND DEVELOPMENT. Retrieved from http://proxy.library.nyu.edu/login?url=http://search.ebscohost.com/login.aspx?direct=true&db=edswss&AN=000393965700001&site=eds-live	2=No	2=No	1=Yes	2=Full multi-level model	MLM	1=Emotional Support	1=observational measure	4	SD	0.43	9999=NA	9999=NA	9999=NA	9999=NA	9999=NA	9999=NA	9999=NA	9999=NA	9999=NA	9999=NA	9999=NA	9999=NA	9999=NA	9999=NA	9999=NA	9999=NA	9999=NA	9999=NA	9999=NA	9999=NA	9999=NA	9999=NA	9999=NA	9999=NA	9999=NA	9999=NA	9999=NA	9999=NA	9999=NA	9999=NA	9999=NA	9999=NA	9999=NA	9999=NA	9999=NA
Note: We only include caregiver report			JH/ST	Broekhuizen, M. L., van Aken, M. A. G., Dubas, J. S., & Leseman, P. P. M. (2018). Child care quality and Dutch 2- and 3-year-olds’ socio-emotional outcomes: Does the amount of care matter? Infant & Child Development, 27(1), 1–1. Retrieved from http://proxy.library.nyu.edu/login?url=http://search.ebscohost.com/login.aspx?direct=true&db=sih&AN=127884673&site=eds-live	2=No	2=No	1=Yes	2=Full multi-level model	MLM	1=Emotional Support	1=observational measure	4	SD	0.59	9999=NA	9999=NA	9999=NA	9999=NA	9999=NA	9999=NA	9999=NA	9999=NA	9999=NA	9999=NA	9999=NA	9999=NA	9999=NA	9999=NA	9999=NA	9999=NA	9999=NA	9999=NA	9999=NA	9999=NA	9999=NA	9999=NA	9999=NA	9999=NA	9999=NA	9999=NA	9999=NA	9999=NA	9999=NA	9999=NA	9999=NA	9999=NA	9999=NA	9999=NA	9999=NA
PQ composited over fall and spring			JH	Buckrop, J., Roberts, A., & LoCasale-Crouch, J. (2016). Children’s preschool classroom experiences and associations with early elementary special education referral. Early Childhood Research Quarterly, 36, 452–461. https://doi.org/10.1016/j.ecresq.2016.01.016	2=No	2=No	2=No	9999=not applicable	9999=not applicable	1=Emotional Support	2=self-report	3	SD	0.62	4=Conflict/Negative Emotional Climate	2=self-report	3	SD	0.72	5=Global score of the measure used in the analyses	1=observational measure	3	SD	0.64	9999=NA	9999=NA	9999=NA	9999=NA	9999=NA	9999=NA	9999=NA	9999=NA	9999=NA	9999=NA	9999=NA	9999=NA	9999=NA	9999=NA	9999=NA	9999=NA	9999=NA	9999=NA	9999=NA	9999=NA	9999=NA	9999=NA	9999=NA	9999=NA	9999=NA
0			JH/ST	Bulotsky-Shearer, R. J., Bell, E. R., Carter, T. M., & Dietrich, S. L. R. (2014). Peer play interactions and learning for low-income preschool children: The moderating role of classroom quality. Early Education and Development, 25(6), 815–840. https://doi.org/10.1080/10409289.2014.864214	2=No	2=No	1=Yes	2=Full multi-level model	HLM	1=Emotional Support	1=observational measure	2	SD	0.97	2=Instructional Support	1=observational measure	2	SD	1.05	3=Classroom Organization/Chaos	1=observational measure	2	SD	0.99	9999=NA	9999=NA	9999=NA	9999=NA	9999=NA	9999=NA	9999=NA	9999=NA	9999=NA	9999=NA	9999=NA	9999=NA	9999=NA	9999=NA	9999=NA	9999=NA	9999=NA	9999=NA	9999=NA	9999=NA	9999=NA	9999=NA	9999=NA	9999=NA	9999=NA
0			JH/ST	Bulotsky-Shearer, R. J., Fernandez, V. A., Bichay-Awadalla, K., Bailey, J., Futterer, J., & Qi, C. H. (2020). Teacher-child interaction quality moderates social risks associated with problem behavior in preschool classroom contexts. Journal of Applied Developmental Psychology, 67. psyh. https://doi.org/10.1016/j.appdev.2019.101103	2=No	1=Yes	1=Yes	2=Full multi-level model	HLM	1=Emotional Support	1=observational measure	2	SD	0.97	2=Instructional Support	1=observational measure	2	SD	1.05	3=Classroom Organization/Chaos	1=observational measure	2	SD	1	4=Conflict/Negative Emotional Climate	2=self-report	1	SD	10.08	9999=NA	9999=NA	9999=NA	9999=NA	9999=NA	9999=NA	9999=NA	9999=NA	9999=NA	9999=NA	9999=NA	9999=NA	9999=NA	9999=NA	9999=NA	9999=NA	9999=NA	9999=NA	9999=NA	9999=NA
			AVS/JH/ST	Bulotsky-Shearer, R. J., Wen, X., Faria, A.-M., Hahs-Vaughn, D. L., & Korfmacher, J. (n.d.). National Profiles of classroom quality and family involvement: A multilevel examination of proximal influences on Head Start children’s school readiness. EARLY CHILDHOOD RESEARCH QUARTERLY. Retrieved from http://proxy.library.nyu.edu/login?url=http://search.ebscohost.com/login.aspx?direct=true&db=edswss&A…	2=No	2=No	2=No	9999=not applicable	9999=not applicable	1=Emotional Support	1=observational measure	3	SE	0.54	2=Instructional Support	1=observational measure	3	SE	0.42	5=Global score of the measure used in the analyses	1=observational measure	3	SE	0.06	9999=NA	9999=NA	9999=NA	9999=NA	9999=NA	9999=NA	9999=NA	9999=NA	9999=NA	9999=NA	9999=NA	9999=NA	9999=NA	9999=NA	9999=NA	9999=NA	9999=NA	9999=NA	9999=NA	9999=NA	9999=NA	9999=NA	9999=NA	9999=NA	9999=NA
0			JH/ST	Burchinal, M., Field, S., López, M. L., Howes, C., & Pianta, R. (2012). Instruction in Spanish in pre-kindergarten classrooms and child outcomes for English language learners. Early Childhood Research Quarterly, 27(2), 188–197. https://doi.org/10.1016/j.ecresq.2011.11.003	2=No	2=No	1=Yes	2=Full multi-level model	HLM	1=Emotional Support	1=observational measure	1	SD	0.61	2=Instructional Support	1=observational measure	1	SD	0.83	9999=NA	9999=NA	9999=NA	9999=NA	9999=NA	9999=NA	9999=NA	9999=NA	9999=NA	9999=NA	9999=NA	9999=NA	9999=NA	9999=NA	9999=NA	9999=NA	9999=NA	9999=NA	9999=NA	9999=NA	9999=NA	9999=NA	9999=NA	9999=NA	9999=NA	9999=NA	9999=NA	9999=NA	9999=NA	9999=NA
0			ST	Burchinal, M., Vandergrift, N., Pianta, R., & Mashburn, A. (2010). Threshold analysis of association between child care quality and child outcomes for low-income children in pre-kindergarten programs. Early Childhood Research Quarterly, 25(2), 166–176. https://doi.org/10.1016/j.ecresq.2009.10.004	2=No	2=No	1=Yes	2=Full multi-level model	HLM	1=Emotional Support	1=observational measure	3	SD	0.68	2=Instructional Support	1=observational measure	3	SD	0.85	9999=NA	9999=NA	9999=NA	9999=NA	9999=NA	9999=NA	9999=NA	9999=NA	9999=NA	9999=NA	9999=NA	9999=NA	9999=NA	9999=NA	9999=NA	9999=NA	9999=NA	9999=NA	9999=NA	9999=NA	9999=NA	9999=NA	9999=NA	9999=NA	9999=NA	9999=NA	9999=NA	9999=NA	9999=NA	9999=NA
0			ST	Burchinal, M., Vernon-Feagans, L., Vitiello, V., & Greenberg, M. (2014). Thresholds in the association between child care quality and child outcomes in rural preschool children. Early Childhood Research Quarterly, 29(1), 41–51. https://doi.org/10.1016/j.ecresq.2013.09.004	2=No	2=No	1=Yes	2=Full multi-level model	HLM	1=Emotional Support	1=observational measure	4	SD	0.7	2=Instructional Support	1=observational measure	4	SD	0.95	3=Classroom Organization/Chaos	1=observational measure	4	SD	0.86	9999=NA	9999=NA	9999=NA	9999=NA	9999=NA	9999=NA	9999=NA	9999=NA	9999=NA	9999=NA	9999=NA	9999=NA	9999=NA	9999=NA	9999=NA	9999=NA	9999=NA	9999=NA	9999=NA	9999=NA	9999=NA	9999=NA	9999=NA	9999=NA	9999=NA
			AVS/JH/ST	Byers, A. I., Cameron, C. E., Ko, M., LoCasale-Crouch, J., & Grissmer, D. W. (2016). What preschool classroom experiences are associated with whether children improve in visuomotor integration? Early Education and Development, 27(7), 976–1003. https://doi.org/10.1080/10409289.2016.1175243	1=Yes	2=No	1=Yes	2=Full multi-level model	9999=not applicable	1=Emotional Support	1=observational measure	1	SD	0.76	2=Instructional Support	1=observational measure	1	SD	0.7	3=Classroom Organization/Chaos	1=observational measure	1	SD	0.71	9999=NA	9999=NA	9999=NA	9999=NA	9999=NA	9999=NA	9999=NA	9999=NA	9999=NA	9999=NA	9999=NA	9999=NA	9999=NA	9999=NA	9999=NA	5=group size	1	SD	2.41	7=teacher education: BA or higher	1	SD	0.5	8=years of experience: teacher	1
0			ST	Cabell, S. Q., Zucker, T. A., DeCoster, J., Melo, C., Forston, L., & Hamre, B. (2018). Prekindergarten interactive book reading quality and children’s language and literacy development: Classroom organization as a moderator. Early Education and Development. psyh. https://doi.org/10.1080/10409289.2018.1514845	2=No	2=No	1=Yes	3=other	9999=not applicable	2=Instructional Support	1=observational measure	3	SD	34.97	3=Classroom Organization/Chaos	1=observational measure	3	SD	0.84	9999=NA	9999=NA	9999=NA	9999=NA	9999=NA	9999=NA	9999=NA	9999=NA	9999=NA	9999=NA	9999=NA	9999=NA	9999=NA	9999=NA	9999=NA	9999=NA	9999=NA	9999=NA	9999=NA	9999=NA	9999=NA	9999=NA	9999=NA	9999=NA	9999=NA	9999=NA	9999=NA	9999=NA	9999=NA	9999=NA
Average PQ across 2 timepoints			JH/ST	Cadima, J., Doumen, S., Verschueren, K., & Buyse, E. (2015). Child engagement in the transition to school: Contributions of self-regulation, teacher–child relationships and classroom climate. Early Childhood Research Quarterly, 32, 1–12. https://doi.org/10.1016/j.ecresq.2015.01.008	2=No	2=No	2=No	3=other	9999=not applicable	1=Emotional Support	2=self-report	3	SD	0.65	4=Conflict/Negative Emotional Climate	2=self-report	3	SD	0.56	9999=NA	9999=NA	9999=NA	9999=NA	9999=NA	9999=NA	9999=NA	9999=NA	9999=NA	9999=NA	9999=NA	9999=NA	9999=NA	9999=NA	9999=NA	9999=NA	9999=NA	9999=NA	9999=NA	9999=NA	9999=NA	9999=NA	9999=NA	9999=NA	9999=NA	9999=NA	9999=NA	9999=NA	9999=NA	9999=NA
0			JH/ST	Cadima, J., Enrico, M., Ferreira, T., Verschueren, K., Leal, T., & Matos, P. M. (2016). Self-regulation in early childhood: the interplay between family risk, temperament and teacher–child interactions. European Journal of Developmental Psychology, 13(3), 341–360. https://doi.org/10.1080/17405629.2016.1161506	2=No	2=No	1=Yes	1=Regression with a cluster correction	Multigroup SEM	5=Global score of the measure used in the analyses	1=observational measure	2	SD	0.99	9999=NA	9999=NA	9999=NA	9999=NA	9999=NA	9999=NA	9999=NA	9999=NA	9999=NA	9999=NA	9999=NA	9999=NA	9999=NA	9999=NA	9999=NA	9999=NA	9999=NA	9999=NA	9999=NA	9999=NA	9999=NA	9999=NA	9999=NA	9999=NA	9999=NA	9999=NA	9999=NA	9999=NA	9999=NA	9999=NA	9999=NA	9999=NA	9999=NA	9999=NA	9999=NA
Use Tables 1&2 for effect size; report effect sizes separately for observational PQ measure and self-reoprt PQ measure			AVS/JH/ST	Cadima, J., Verschueren, K., Leal, T., & Guedes, C. (2015). Classroom Interactions, Dyadic Teacher–Child Relationships, and Self–Regulation in Socially Disadvantaged Young Children. Journal of Abnormal Child Psychology, 44(1), 7–17. https://doi.org/10.1007/s10802-015-0060-5	2=No	1=Yes	1=Yes	2=Full multi-level model	9999=not applicable	1=Emotional Support	1=observational measure	2	SD	0.81	2=Instructional Support	1=observational measure	2	SD	0.75	1=Emotional Support	2=self-report	2	SD	0.65	4=Conflict/Negative Emotional Climate	2=self-report	2	SD	0.71	9999=NA	9999=NA	9999=NA	9999=NA	9999=NA	9999=NA	9999=NA	9999=NA	9999=NA	9999=NA	9999=NA	9999=NA	9999=NA	9999=NA	9999=NA	9999=NA	9999=NA	9999=NA	9999=NA	9999=NA
0			JH	Cameron, C. E., & Morrison, F. J. (2011). Teacher Activity Orienting Predicts Preschoolers’ Academic and Self-Regulatory Skills. EARLY EDUCATION AND DEVELOPMENT. Retrieved from http://proxy.library.nyu.edu/login?url=http://search.ebscohost.com/login.aspx?direct=true&db=edswss&AN=000299232000004&site=eds-live	1=Yes	2=No	1=Yes	2=Full multi-level model	HLM	2=Instructional Support	1=observational measure	2	SD	3.2	9999=NA	9999=NA	9999=NA	9999=NA	9999=NA	9999=NA	9999=NA	9999=NA	9999=NA	9999=NA	9999=NA	9999=NA	9999=NA	9999=NA	9999=NA	9999=NA	9999=NA	9999=NA	9999=NA	9999=NA	9999=NA	9999=NA	9999=NA	9999=NA	9999=NA	7=teacher education: BA or higher	1	SD	999	8=years of experience: teacher	1	SD	5.32	9999=NA	9999=NA
0			ST	Carr, R. C., Mokrova, I. L., Vernon-Feagans, L., & Burchinal, M. R. (2019). Cumulative classroom quality during pre-kindergarten and kindergarten and children’s language, literacy, and mathematics skills. Early Childhood Research Quarterly, 47, 218–228. psyh. https://doi.org/10.1016/j.ecresq.2018.12.010	2=No	2=No	1=Yes	2=Full multi-level model	MLM	1=Emotional Support	1=observational measure	3	SD	0.7	2=Instructional Support	1=observational measure	3	SD	0.67	3=Classroom Organization/Chaos	1=observational measure	3	SD	0.68	9999=NA	9999=NA	9999=NA	9999=NA	9999=NA	9999=NA	9999=NA	9999=NA	9999=NA	9999=NA	9999=NA	9999=NA	9999=NA	9999=NA	9999=NA	9999=NA	9999=NA	9999=NA	9999=NA	9999=NA	9999=NA	9999=NA	9999=NA	9999=NA	9999=NA
0			JH	Castle, M., Heatly, M. C., Bachman, H. J., & Votruba-Drzal, E. (n.d.). Developmental patterns in the associations between instructional practices and children’s math trajectories in elementary school. JOURNAL OF APPLIED DEVELOPMENTAL PSYCHOLOGY. Retrieved from http://proxy.library.nyu.edu/login?url=http://search.ebscohost.com/login.aspx?direct=true&db=edswss&AN=000366078700006&site=eds-live	2=No	2=No	1=Yes	2=Full multi-level model	HLM	2=Instructional Support	2=self-report	3	SD	0.535	9999=NA	9999=NA	9999=NA	9999=NA	9999=NA	9999=NA	9999=NA	9999=NA	9999=NA	9999=NA	9999=NA	9999=NA	9999=NA	9999=NA	9999=NA	9999=NA	9999=NA	9999=NA	9999=NA	9999=NA	9999=NA	9999=NA	9999=NA	9999=NA	9999=NA	9999=NA	9999=NA	9999=NA	9999=NA	9999=NA	9999=NA	9999=NA	9999=NA	9999=NA	9999=NA
Note: CO measured at the average class level not individually ; f statistic reported			JH	Castro, S., Granlund, M., & Almqvist, L. (2017). The relationship between classroom quality-related variables and engagement levels in Swedish preschool classrooms: a longitudinal study. European Early Childhood Education Research Journal, 25(1), 122–135. Retrieved from http://10.0.4.56/1350293X.2015.1102413	2=No	2=No	2=No	9999=not applicable	9999=not applicable	1=Emotional Support	1=observational measure	1	SD	0.74	2=Instructional Support	1=observational measure	1	SD	0.97	3=Classroom Organization/Chaos	1=observational measure	1	SD	1.13	1=Emotional Support	1=observational measure	3	SD	0.82	2=Instructional Support	1=observational measure	3	SD	1.12	3=Classroom Organization/Chaos	1=observational measure	3	SD	1.23	9999=NA	9999=NA	9999=NA	9999=NA	9999=NA	9999=NA	9999=NA	9999=NA	9999=NA	9999=NA
0			JH	Choi, J. Y., Castle, S., Burchinal, M., Horm, D., Guss, S., & Bingham, G. E. (2018). Peer effects on low-income children’s learning and development. Journal of School Psychology, 71, 1–17. psyh. https://doi.org/10.1016/j.jsp.2018.10.002	1=Yes	2=No	1=Yes	2=Full multi-level model	HLM	1=Emotional Support	1=observational measure	2	SD	0.65	2=Instructional Support	1=observational measure	2	SD	1.17	3=Classroom Organization/Chaos	1=observational measure	2	SD	0.99	9999=NA	9999=NA	9999=NA	9999=NA	9999=NA	9999=NA	9999=NA	9999=NA	9999=NA	9999=NA	9999=NA	9999=NA	9999=NA	9999=NA	9999=NA	4=teacher/Staff-Child Ratio	2	SD	1.98	9999=NA	9999=NA	9999=NA	9999=NA	9999=NA	9999=NA
0			JH/ST	Choi, J. Y., Castle, S., Young, E., Worley, L., Long, M., Horm, D. M., & Williamson, A. C. (n.d.). Teacher-Child Interactions and the Development of Executive Function in Preschool-Age Children Attending Head Start. EARLY EDUCATION AND DEVELOPMENT. Retrieved from http://proxy.library.nyu.edu/login?url=http://search.ebscohost.com/login.aspx?direct=true&db=edswss&AN=000381017100002&site=eds-live	2=No	2=No	1=Yes	2=Full multi-level model	HLM	1=Emotional Support	1=observational measure	1	SD	0.59	2=Instructional Support	1=observational measure	1	SD	1.08	3=Classroom Organization/Chaos	1=observational measure	1	SD	0.75	9999=NA	9999=NA	9999=NA	9999=NA	9999=NA	9999=NA	9999=NA	9999=NA	9999=NA	9999=NA	9999=NA	9999=NA	9999=NA	9999=NA	9999=NA	9999=NA	9999=NA	9999=NA	9999=NA	9999=NA	9999=NA	9999=NA	9999=NA	9999=NA	9999=NA
0			ST	Commodari, E. (2013). Preschool teacher attachment and attention skills. SpringerPlus, 2(1), 673. https://doi.org/10.1186/2193-1801-2-673	2=No	2=No	2=No	9999=not applicable	9999=not applicable	1=Emotional Support	1=observational measure	4	SD	0.14	9999=NA	9999=NA	9999=NA	9999=NA	9999=NA	9999=NA	9999=NA	9999=NA	9999=NA	9999=NA	9999=NA	9999=NA	9999=NA	9999=NA	9999=NA	9999=NA	9999=NA	9999=NA	9999=NA	9999=NA	9999=NA	9999=NA	9999=NA	9999=NA	9999=NA	9999=NA	9999=NA	9999=NA	9999=NA	9999=NA	9999=NA	9999=NA	9999=NA	9999=NA	9999=NA
0			JH	Cunningham, D. (2010). Relating Preschool Quality to Children’s Literacy Development. Early Childhood Education Journal, 37(6), 501. Retrieved from http://proxy.library.nyu.edu/login?url=http://search.ebscohost.com/login.aspx?direct=true&db=edb&AN=48827289&site=eds-live	2=No	2=No	2=No	9999=not applicable	9999=not applicable	2=Instructional Support	1=observational measure	3	SD	999	9999=NA	9999=NA	9999=NA	9999=NA	9999=NA	9999=NA	9999=NA	9999=NA	9999=NA	9999=NA	9999=NA	9999=NA	9999=NA	9999=NA	9999=NA	9999=NA	9999=NA	9999=NA	9999=NA	9999=NA	9999=NA	9999=NA	9999=NA	9999=NA	9999=NA	9999=NA	9999=NA	9999=NA	9999=NA	9999=NA	9999=NA	9999=NA	9999=NA	9999=NA	9999=NA
			AVS/JH/ST	Curby, T. W., Bassett, H. H., Denham, S. A., & Brown, C. A. (n.d.). Associations Between Preschoolers’ Social-Emotional Competence and Preliteracy Skills. INFANT AND CHILD DEVELOPMENT. Retrieved from http://proxy.library.nyu.edu/login?url=http://search.ebscohost.com/login.aspx?direct=true&db=edswss&AN=000362397200006&site=eds-live	2=No	2=No	1=Yes	3=other	SEM	1=Emotional Support	1=observational measure	3	SD	0.28	9999=NA	9999=NA	9999=NA	9999=NA	9999=NA	9999=NA	9999=NA	9999=NA	9999=NA	9999=NA	9999=NA	9999=NA	9999=NA	9999=NA	9999=NA	9999=NA	9999=NA	9999=NA	9999=NA	9999=NA	9999=NA	9999=NA	9999=NA	9999=NA	9999=NA	9999=NA	9999=NA	9999=NA	9999=NA	9999=NA	9999=NA	9999=NA	9999=NA	9999=NA	9999=NA
0			ST	Curby, T. W., Brock, L. L., & Hamre, B. K. (2013). Teachers’ emotional support consistency predicts children’s achievement gains and social skills. Early Education and Development, 24(3), 292–309. https://doi.org/10.1080/10409289.2012.665760	2=No	2=No	1=Yes	2=Full multi-level model	HLM	1=Emotional Support	1=observational measure	3	SD	0.69	9999=NA	9999=NA	9999=NA	9999=NA	9999=NA	9999=NA	9999=NA	9999=NA	9999=NA	9999=NA	9999=NA	9999=NA	9999=NA	9999=NA	9999=NA	9999=NA	9999=NA	9999=NA	9999=NA	9999=NA	9999=NA	9999=NA	9999=NA	9999=NA	9999=NA	9999=NA	9999=NA	9999=NA	9999=NA	9999=NA	9999=NA	9999=NA	9999=NA	9999=NA	9999=NA
0			JH	Curby, T. W., Downer, J. T., & Booren, L. M. (2014). Behavioral exchanges between teachers and children over the course of a typical preschool day: Testing bidirectional associations. EARLY CHILDHOOD RESEARCH QUARTERLY. Retrieved from http://proxy.library.nyu.edu/login?url=http://search.ebscohost.com/login.aspx?direct=true&db=edswss&AN=000334980600009&site=eds-live	2=No	2=No	2=No	3=other	SEM	1=Emotional Support	1=observational measure	1	SD	1	3=Classroom Organization/Chaos	1=observational measure	1	SD	0.96	9999=NA	9999=NA	9999=NA	9999=NA	9999=NA	9999=NA	9999=NA	9999=NA	9999=NA	9999=NA	9999=NA	9999=NA	9999=NA	9999=NA	9999=NA	9999=NA	9999=NA	9999=NA	9999=NA	9999=NA	9999=NA	9999=NA	9999=NA	9999=NA	9999=NA	9999=NA	9999=NA	9999=NA	9999=NA	9999=NA
Note: PQ averaged across time measures			JH	Degol, J. L., & Bachman, H. J. (2015). Preschool teachers’ classroom behavioral socialization practices and low-income children’s self-regulation skills. EARLY CHILDHOOD RESEARCH QUARTERLY. Retrieved from http://proxy.library.nyu.edu/login?url=http://search.ebscohost.com/login.aspx?direct=true&db=edswss&AN=000351785900008&site=eds-live	2=No	2=No	1=Yes	2=Full multi-level model	HLM	3=Classroom Organization/Chaos	1=observational measure	3	SD	2.16	9999=NA	9999=NA	9999=NA	9999=NA	9999=NA	9999=NA	9999=NA	9999=NA	9999=NA	9999=NA	9999=NA	9999=NA	9999=NA	9999=NA	9999=NA	9999=NA	9999=NA	9999=NA	9999=NA	9999=NA	9999=NA	9999=NA	9999=NA	9999=NA	9999=NA	9999=NA	9999=NA	9999=NA	9999=NA	9999=NA	9999=NA	9999=NA	9999=NA	9999=NA	9999=NA
0			JH	DESIMONE, L. M., & LONG, D. (2010). Teacher Effects and the Achievement Gap: Do Teacher and Teaching Quality Influence the Achievement Gap Between Black and White and High- and Low-SES Students in the Early Grades? Teachers College Record, 112(12), 3024–3075. Retrieved from http://proxy.library.nyu.edu/login?url=http://search.ebscohost.com/login.aspx?direct=true&db=tfh&AN=57962837&site=eds-live	1=Yes	2=No	1=Yes	2=Full multi-level model	9999=not applicable	2=Instructional Support	2=self-report	3	SD	4.08	9999=NA	9999=NA	9999=NA	9999=NA	9999=NA	9999=NA	9999=NA	9999=NA	9999=NA	9999=NA	9999=NA	9999=NA	9999=NA	9999=NA	9999=NA	9999=NA	9999=NA	9999=NA	9999=NA	9999=NA	9999=NA	9999=NA	9999=NA	9999=NA	9999=NA	7=teacher education: BA or higher	3	SD	0.49	9999=NA	9999=NA	9999=NA	9999=NA	9999=NA	9999=NA
Class average used for childhood outcomes			ST	Doabler, C. T., Gearin, B., Baker, S. K., Stoolmiller, M., Kennedy, P. C., Clarke, B., Nelson, N. J., Fien, H., & Smolkowski, K. (2019). Student Practice Opportunities in Core Mathematics Instruction: Exploring for a Goldilocks Effect for Kindergartners With Mathematics Difficulties. Journal of Learning Disabilities, 52(3), 271–283. https://doi.org/10.1177/0022219418823708	2=No	2=No	1=Yes	2=Full multi-level model	Two level model	2=Instructional Support	1=observational measure	3	SD	0.47	9999=NA	9999=NA	9999=NA	9999=NA	9999=NA	9999=NA	9999=NA	9999=NA	9999=NA	9999=NA	9999=NA	9999=NA	9999=NA	9999=NA	9999=NA	9999=NA	9999=NA	9999=NA	9999=NA	9999=NA	9999=NA	9999=NA	9999=NA	9999=NA	9999=NA	9999=NA	9999=NA	9999=NA	9999=NA	9999=NA	9999=NA	9999=NA	9999=NA	9999=NA	9999=NA
0			JH/ST	Doabler, C. T., Stoolmiller, M., Kennedy, P. C., Nelson, N. J., Clarke, B., Gearin, B., Fien, H., Smolkowski, K., & Baker, S. K. (2019). Do Components of Explicit Instruction Explain the Differential Effectiveness of a Core Mathematics Program for Kindergarten Students with Mathematics Difficulties? A Mediated Moderation Analysis. Assessment for Effective Intervention, 44(3), 197–211. eric.	2=No	2=No	1=Yes	2=Full multi-level model	MSEM	2=Instructional Support	1=observational measure	4	SD	0.39625	9999=NA	9999=NA	9999=NA	9999=NA	9999=NA	9999=NA	9999=NA	9999=NA	9999=NA	9999=NA	9999=NA	9999=NA	9999=NA	9999=NA	9999=NA	9999=NA	9999=NA	9999=NA	9999=NA	9999=NA	9999=NA	9999=NA	9999=NA	9999=NA	9999=NA	9999=NA	9999=NA	9999=NA	9999=NA	9999=NA	9999=NA	9999=NA	9999=NA	9999=NA	9999=NA
Note: PQ averaged			JH/ST	Dotterer, A. M. ( 1 ), Burchinal, M. ( 2 ), Bryant, D. ( 2 ), Early, D. ( 2 ), & Pianta, R. C. ( 3 ). (2013). Universal and targeted pre-kindergarten programmes: A comparison of classroom characteristics and child outcomes. Early Child Development and Care, 183(7), 931–950. https://doi.org/10.1080/03004430.2012.698388	1=Yes	2=No	1=Yes	2=Full multi-level model	HLM	1=Emotional Support	1=observational measure	3	SD	0.910559	2=Instructional Support	1=observational measure	3	SD	0.8216	9999=NA	9999=NA	9999=NA	9999=NA	9999=NA	9999=NA	9999=NA	9999=NA	9999=NA	9999=NA	9999=NA	9999=NA	9999=NA	9999=NA	9999=NA	9999=NA	9999=NA	9999=NA	9999=NA	9999=NA	4=teacher/Staff-Child Ratio	1	SD	3.1432	6=teacher education: years of education	1	SD	1.7276	9999=NA	9999=NA
0			AVS/JH/ST	Downer, J. T., Hamagami, A., Pianta, R. C., Grimm, K. J., & Howes, C. (n.d.). Observations of teacher-child interactions in classrooms serving Latinos and dual language learners: Applicability of the Classroom Assessment Scoring System in diverse settings. EARLY CHILDHOOD RESEARCH QUARTERLY. Retrieved from http://proxy.library.nyu.edu/login?url=http://search.ebscohost.com/login.aspx?direct=true&d…	2=No	2=No	1=Yes	2=Full multi-level model	9999=not applicable	1=Emotional Support	1=observational measure	3	SD	0.47	2=Instructional Support	1=observational measure	3	SD	0.84	3=Classroom Organization/Chaos	1=observational measure	3	SD	0.86	9999=NA	9999=NA	9999=NA	9999=NA	9999=NA	9999=NA	9999=NA	9999=NA	9999=NA	9999=NA	9999=NA	9999=NA	9999=NA	9999=NA	9999=NA	9999=NA	9999=NA	9999=NA	9999=NA	9999=NA	9999=NA	9999=NA	9999=NA	9999=NA	9999=NA
0			JH	Duval, S., Bouchard, C., Pagé, P., & Hamel, C. (2016). Quality of Classroom Interactions in Kindergarten and Executive Functions among Five Year-Old Children. Cogent Education, 3(1), 18. Retrieved from http://proxy.library.nyu.edu/login?url=https://search.proquest.com/docview/1913350840?accountid=12768 http://getit.library.nyu.edu/resolve?url_ver=Z39.88-2004&rft_val_fmt=info:ofi/fmt:kev:mtx:journ…	2=No	2=No	2=No	9999=not applicable	9999=not applicable	1=Emotional Support	1=observational measure	2	SD	0.5	2=Instructional Support	1=observational measure	2	SD	0.5	3=Classroom Organization/Chaos	1=observational measure	2	SD	0.63	9999=NA	9999=NA	9999=NA	9999=NA	9999=NA	9999=NA	9999=NA	9999=NA	9999=NA	9999=NA	9999=NA	9999=NA	9999=NA	9999=NA	9999=NA	9999=NA	9999=NA	9999=NA	9999=NA	9999=NA	9999=NA	9999=NA	9999=NA	9999=NA	9999=NA
0			ST	Early, D. M., Sideris, J., Neitzel, J., LaForett, D. R., & Nehler, C. G. (2018). Factor structure and validity of the Early Childhood Environment Rating Scale - Third Edition (ECERS-3). EARLY CHILDHOOD RESEARCH QUARTERLY, 44, 242–256. https://doi.org/10.1016/j.ecresq.2018.04.009	2=No	2=No	1=Yes	2=Full multi-level model	3-Level HLM	1=Emotional Support	1=observational measure	2	SD	0.76	9999=NA	9999=NA	9999=NA	9999=NA	9999=NA	9999=NA	9999=NA	9999=NA	9999=NA	9999=NA	9999=NA	9999=NA	9999=NA	9999=NA	9999=NA	9999=NA	9999=NA	9999=NA	9999=NA	9999=NA	9999=NA	9999=NA	9999=NA	9999=NA	9999=NA	9999=NA	9999=NA	9999=NA	9999=NA	9999=NA	9999=NA	9999=NA	9999=NA	9999=NA	9999=NA
0			AVS/JH/ST	Elicker, J., Sprague, J. B., Wen, X., & Kwon, K.-A. (n.d.). Early Head Start Relationships: Association with Program Outcomes. EARLY EDUCATION AND DEVELOPMENT. Retrieved from http://proxy.library.nyu.edu/login?url=http://search.ebscohost.com/login.aspx?direct=true&db=edswss&AN=000318280800007&site=eds-live	1=Yes	2=No	1=Yes	2=Full multi-level model	HLM	1=Emotional Support	1=observational measure	1	SD	0.64	9999=NA	9999=NA	9999=NA	9999=NA	9999=NA	9999=NA	9999=NA	9999=NA	9999=NA	9999=NA	9999=NA	9999=NA	9999=NA	9999=NA	9999=NA	9999=NA	9999=NA	9999=NA	9999=NA	9999=NA	9999=NA	9999=NA	9999=NA	9999=NA	9999=NA	7=teacher education: BA or higher	1	SD	999	8=years of experience: teacher	1	SD	999	9999=NA	9999=NA
0			JH/ST	Farrow, J., Wasik, B. A., & Hindman, A. H. (2020). Exploring the unique contributions of teachers’ syntax to preschoolers’ and kindergarteners’ vocabulary learning. Early Childhood Research Quarterly, 51, 178–190. aph.	1=Yes	2=No	1=Yes	2=Full multi-level model	MLM	2=Instructional Support	1=observational measure	3	SD	0.705	9999=NA	9999=NA	9999=NA	9999=NA	9999=NA	9999=NA	9999=NA	9999=NA	9999=NA	9999=NA	9999=NA	9999=NA	9999=NA	9999=NA	9999=NA	9999=NA	9999=NA	9999=NA	9999=NA	9999=NA	9999=NA	9999=NA	9999=NA	9999=NA	9999=NA	7=teacher education: BA or higher	1	SD	999	9999=NA	9999=NA	9999=NA	9999=NA	9999=NA	9999=NA
0			JH/ST	Ferreira, M., Aguiar, C., Correia, N., Fialho, M., & Pimentel, J. S. (2019). Friendships and Social Acceptance of Portuguese Children with Disabilities: The Role of Classroom Quality, Individual Skills, and Dosage. Topics in Early Childhood Special Education, 39(3), 183–195. eric.	2=No	2=No	2=No	3=other	Multiple regression	5=Global score of the measure used in the analyses	1=observational measure	1	SD	0.63	9999=NA	9999=NA	9999=NA	9999=NA	9999=NA	9999=NA	9999=NA	9999=NA	9999=NA	9999=NA	9999=NA	9999=NA	9999=NA	9999=NA	9999=NA	9999=NA	9999=NA	9999=NA	9999=NA	9999=NA	9999=NA	9999=NA	9999=NA	9999=NA	9999=NA	9999=NA	9999=NA	9999=NA	9999=NA	9999=NA	9999=NA	9999=NA	9999=NA	9999=NA	9999=NA
Note: Associations reported for PQ & CO measured at child age 4 only			ST	Finch, J., Finch, J. E., Johnson, A. D., & Phillips, D. A. (2015). Is sensitive caregiving in child care associated with children’s effortful control skills? An exploration of linear and threshold effects. EARLY CHILDHOOD RESEARCH QUARTERLY. Retrieved from http://proxy.library.nyu.edu/login?url=http://search.ebscohost.com/login.aspx?direct=true&db=edswss&AN=000351785900011&site=eds-live	2=No	2=No	2=No	9999=not applicable	9999=not applicable	1=Emotional Support	1=observational measure	4	SD	0.58	9999=NA	9999=NA	9999=NA	9999=NA	9999=NA	9999=NA	9999=NA	9999=NA	9999=NA	9999=NA	9999=NA	9999=NA	9999=NA	9999=NA	9999=NA	9999=NA	9999=NA	9999=NA	9999=NA	9999=NA	9999=NA	9999=NA	9999=NA	9999=NA	9999=NA	9999=NA	9999=NA	9999=NA	9999=NA	9999=NA	9999=NA	9999=NA	9999=NA	9999=NA	9999=NA
0			JH/ST	Folsom, J., Saez, L., Folsom, J. S., Schatschneider, C., & Al Otaiba, S. (n.d.). Relations Among Student Attention Behaviors, Teacher Practices, and Beginning Word Reading Skill. JOURNAL OF LEARNING DISABILITIES. Retrieved from http://proxy.library.nyu.edu/login?url=http://search.ebscohost.com/login.aspx?direct=true&db=edswss&AN=000307337700004&site=eds-live	2=No	2=No	1=Yes	2=Full multi-level model	HLM	2=Instructional Support	1=observational measure	2	SD	0.8125	9999=NA	9999=NA	9999=NA	9999=NA	9999=NA	9999=NA	9999=NA	9999=NA	9999=NA	9999=NA	9999=NA	9999=NA	9999=NA	9999=NA	9999=NA	9999=NA	9999=NA	9999=NA	9999=NA	9999=NA	9999=NA	9999=NA	9999=NA	9999=NA	9999=NA	9999=NA	9999=NA	9999=NA	9999=NA	9999=NA	9999=NA	9999=NA	9999=NA	9999=NA	9999=NA
0			JH/ST	Franco, X., Bryant, D. M., Gillanders, C., Castro, D. C., Zepeda, M., & Willoughby, M. T. (2019). Examining linguistic interactions of dual language learners using the Language Interaction Snapshot (LISn). Early Childhood Research Quarterly, 48, 50–61. psyh. https://doi.org/10.1016/j.ecresq.2019.02.007	2=No	2=No	1=Yes	2=Full multi-level model	HLM	2=Instructional Support	1=observational measure	3	SD	999	9999=NA	9999=NA	9999=NA	9999=NA	9999=NA	9999=NA	9999=NA	9999=NA	9999=NA	9999=NA	9999=NA	9999=NA	9999=NA	9999=NA	9999=NA	9999=NA	9999=NA	9999=NA	9999=NA	9999=NA	9999=NA	9999=NA	9999=NA	9999=NA	9999=NA	9999=NA	9999=NA	9999=NA	9999=NA	9999=NA	9999=NA	9999=NA	9999=NA	9999=NA	9999=NA
0			JH/ST	Friedman-Krauss, A. H., Raver, C. C., Morris, P. A., & Jones, S. M. (2014). The role of classroom-level child behavior problems in predicting preschool teacher stress and classroom emotional climate. Early Education and Development, 25(4), 530–552. https://doi.org/10.1080/10409289.2013.817030	2=No	2=No	2=No	9999=not applicable	9999=not applicable	1=Emotional Support	1=observational measure	1	SD	0.73	9999=NA	9999=NA	9999=NA	9999=NA	9999=NA	9999=NA	9999=NA	9999=NA	9999=NA	9999=NA	9999=NA	9999=NA	9999=NA	9999=NA	9999=NA	9999=NA	9999=NA	9999=NA	9999=NA	9999=NA	9999=NA	9999=NA	9999=NA	9999=NA	9999=NA	9999=NA	9999=NA	9999=NA	9999=NA	9999=NA	9999=NA	9999=NA	9999=NA	9999=NA	9999=NA
Note: PQ averaged across time points			JH	Fuhs, M. W., Farran, D. C., & Nesbitt, K. T. (2013). Preschool classroom processes as predictors of children’s cognitive self-regulation skills development. School Psychology Quarterly, 28(4), 347–359. https://doi.org/10.1037/spq0000031	2=No	2=No	1=Yes	2=Full multi-level model	MLM	1=Emotional Support	1=observational measure	3	SD	0.18	2=Instructional Support	1=observational measure	3	SD	0.27	9999=NA	9999=NA	9999=NA	9999=NA	9999=NA	9999=NA	9999=NA	9999=NA	9999=NA	9999=NA	9999=NA	9999=NA	9999=NA	9999=NA	9999=NA	9999=NA	9999=NA	9999=NA	9999=NA	9999=NA	9999=NA	9999=NA	9999=NA	9999=NA	9999=NA	9999=NA	9999=NA	9999=NA	9999=NA	9999=NA
0			JH/ST	Fuhs, M. W., Nesbitt, K. T., & Jackson, H. (2018). Chronic Absenteeism and Preschool Children’s Executive Functioning Skills Development. Journal of Education for Students Placed at Risk, 23(1/2), 39–52. Retrieved from http://proxy.library.nyu.edu/login?url=http://search.ebscohost.com/login.aspx?direct=true&db=tfh&AN=128746545&site=eds-live	2=No	2=No	1=Yes	2=Full multi-level model	MLM	2=Instructional Support	1=observational measure	1	SD	1.2	9999=NA	9999=NA	9999=NA	9999=NA	9999=NA	9999=NA	9999=NA	9999=NA	9999=NA	9999=NA	9999=NA	9999=NA	9999=NA	9999=NA	9999=NA	9999=NA	9999=NA	9999=NA	9999=NA	9999=NA	9999=NA	9999=NA	9999=NA	9999=NA	9999=NA	9999=NA	9999=NA	9999=NA	9999=NA	9999=NA	9999=NA	9999=NA	9999=NA	9999=NA	9999=NA
0			JH/ST	Fuligni, A. S., Howes, C., Huang, Y., Hong, S. S., & Lara-Cinisomo, S. (2012). Activity settings and daily routines in preschool classrooms: Diverse experiences in early learning settings for low-income children. Early Childhood Research Quarterly, 27(2), 198–209. https://doi.org/10.1016/j.ecresq.2011.10.001	2=No	2=No	1=Yes	2=Full multi-level model	MLM	1=Emotional Support	1=observational measure	1	SD	0.53	2=Instructional Support	1=observational measure	1	SD	0.61	1=Emotional Support	1=observational measure	2	SD	0.85	9999=NA	9999=NA	9999=NA	9999=NA	9999=NA	9999=NA	9999=NA	9999=NA	9999=NA	9999=NA	9999=NA	9999=NA	9999=NA	9999=NA	9999=NA	9999=NA	9999=NA	9999=NA	9999=NA	9999=NA	9999=NA	9999=NA	9999=NA	9999=NA	9999=NA
0			JH	Garner, P. W., Mahatmya, D., Moses, L. K., & Bolt, E. N. (2014). Associations of preschool type and teacher–child relational quality with young children’s social-emotional competence. Early Education and Development, 25(3), 399–420. https://doi.org/10.1080/10409289.2013.801706	2=No	2=No	1=Yes	2=Full multi-level model	HLM	1=Emotional Support	2=self-report	2	SD	1.03	4=Conflict/Negative Emotional Climate	2=self-report	2	SD	1.17	9999=NA	9999=NA	9999=NA	9999=NA	9999=NA	9999=NA	9999=NA	9999=NA	9999=NA	9999=NA	9999=NA	9999=NA	9999=NA	9999=NA	9999=NA	9999=NA	9999=NA	9999=NA	9999=NA	9999=NA	9999=NA	9999=NA	9999=NA	9999=NA	9999=NA	9999=NA	9999=NA	9999=NA	9999=NA	9999=NA
0			JH/ST	Gerde, H. K., Bingham, G. E., & Pendergast, M. L. (2015). Reliability and validity of the Writing Resources and Interactions in Teaching Environments (WRITE) for preschool classrooms. Early Childhood Research Quarterly, 31, 34–46. https://doi.org/10.1016/j.ecresq.2014.12.008	2=No	2=No	1=Yes	2=Full multi-level model	Multi Level Growth Curve	2=Instructional Support	1=observational measure	1	SD	1.772	9999=NA	9999=NA	9999=NA	9999=NA	9999=NA	9999=NA	9999=NA	9999=NA	9999=NA	9999=NA	9999=NA	9999=NA	9999=NA	9999=NA	9999=NA	9999=NA	9999=NA	9999=NA	9999=NA	9999=NA	9999=NA	9999=NA	9999=NA	9999=NA	9999=NA	9999=NA	9999=NA	9999=NA	9999=NA	9999=NA	9999=NA	9999=NA	9999=NA	9999=NA	9999=NA
0			JH	Glüer, M., & Gregoriadis, A. (2017). Quality of teacher–child relationship and preschoolers’ pro-social behaviour in German kindergartens. Education 3-13, 45(5), 558–571. https://doi.org/10.1080/03004279.2016.1140802	2=No	2=No	2=No	9999=not applicable	9999=not applicable	1=Emotional Support	2=self-report	4	SD	999	4=Conflict/Negative Emotional Climate	2=self-report	4	SD	999	9999=NA	9999=NA	9999=NA	9999=NA	9999=NA	9999=NA	9999=NA	9999=NA	9999=NA	9999=NA	9999=NA	9999=NA	9999=NA	9999=NA	9999=NA	9999=NA	9999=NA	9999=NA	9999=NA	9999=NA	9999=NA	9999=NA	9999=NA	9999=NA	9999=NA	9999=NA	9999=NA	9999=NA	9999=NA	9999=NA
Note: PQ at T2 (Spring) was measured but calculated as PQ_T1-PQ_T2/change in PQ) : this is in reverse since change is calculated as fall minus spring, therefore we exclude this measure to keep PQ comparable across studies...and only report on PQ observed during the fall			JH/ST	Goble, P., Sandilos, L. E., & Pianta, R. C. (2019). Gains in teacher-child interaction quality and children’s school readiness skills: Does it matter where teachers start? Journal of School Psychology, 73, 101–113. https://doi.org/10.1016/j.jsp.2019.03.006	2=No	2=No	1=Yes	3=other	Fixed Effects	1=Emotional Support	1=observational measure	1	SD	0.43	2=Instructional Support	1=observational measure	1	SD	0.45	3=Classroom Organization/Chaos	1=observational measure	1	SD	0.47	9999=NA	9999=NA	9999=NA	9999=NA	9999=NA	9999=NA	9999=NA	9999=NA	9999=NA	9999=NA	9999=NA	9999=NA	9999=NA	9999=NA	9999=NA	9999=NA	9999=NA	9999=NA	9999=NA	9999=NA	9999=NA	9999=NA	9999=NA	9999=NA	9999=NA
0			JH	Gomez, L. E., Vasilyeva, M., & Dulaney, A. (n.d.). Preschool teachers’ read-aloud practices in Chile as predictors of children’s vocabulary. JOURNAL OF APPLIED DEVELOPMENTAL PSYCHOLOGY. Retrieved from http://proxy.library.nyu.edu/login?url=http://search.ebscohost.com/login.aspx?direct=true&db=edswss&AN=000413125700014&site=eds-live	2=No	2=No	1=Yes	2=Full multi-level model	HLM	2=Instructional Support	1=observational measure	3	SD	999	3=Classroom Organization/Chaos	1=observational measure	3	SD	999	9999=NA	9999=NA	9999=NA	9999=NA	9999=NA	9999=NA	9999=NA	9999=NA	9999=NA	9999=NA	9999=NA	9999=NA	9999=NA	9999=NA	9999=NA	9999=NA	9999=NA	9999=NA	9999=NA	9999=NA	9999=NA	9999=NA	9999=NA	9999=NA	9999=NA	9999=NA	9999=NA	9999=NA	9999=NA	9999=NA
0			ST	Gower, A. L., Lingras, K. A., Mathieson, L. C., Kawabata, Y., & Crick, N. R. (2014). The Role of Preschool Relational and Physical Aggression in the Transition to Kindergarten: Links with Social-Psychological Adjustment. Early Education and Development, 25(5), 619–640. https://doi.org/10.1080/10409289.2014.844058	2=No	2=No	2=No	9999=not applicable	9999=not applicable	1=Emotional Support	2=self-report	2	SD	5.8	4=Conflict/Negative Emotional Climate	2=self-report	2	SD	6.15	9999=NA	9999=NA	9999=NA	9999=NA	9999=NA	9999=NA	9999=NA	9999=NA	9999=NA	9999=NA	9999=NA	9999=NA	9999=NA	9999=NA	9999=NA	9999=NA	9999=NA	9999=NA	9999=NA	9999=NA	9999=NA	9999=NA	9999=NA	9999=NA	9999=NA	9999=NA	9999=NA	9999=NA	9999=NA	9999=NA
0			JH/ST	Gözde ERTÜRK KARA, H., GÖNEN, M. S., & PIANTA, R. (2017). The examination of the relationship between the quality of teacher-child interaction and children's self-regulation skills. Hacettepe University Journal of Education, 32(4), 880. Retrieved from http://proxy.library.nyu.edu/login?url=http://search.ebscohost.com/login.aspx?direct=true&db=edo&AN=125916807&site=eds-live	2=No	2=No	2=No	3=other	9999=not applicable	1=Emotional Support	1=observational measure	3	SD	1.1	2=Instructional Support	1=observational measure	3	SD	1.09	3=Classroom Organization/Chaos	1=observational measure	3	SD	1.31	9999=NA	9999=NA	9999=NA	9999=NA	9999=NA	9999=NA	9999=NA	9999=NA	9999=NA	9999=NA	9999=NA	9999=NA	9999=NA	9999=NA	9999=NA	9999=NA	9999=NA	9999=NA	9999=NA	9999=NA	9999=NA	9999=NA	9999=NA	9999=NA	9999=NA
0			JH/ST	Graves Jr., S. L., & Howes, C. (2011). Ethnic differences in social-emotional development in preschool: The impact of teacher child relationships and classroom quality. School Psychology Quarterly, 26(3), 202–214. https://doi.org/10.1037/a0024117	1=Yes	2=No	2=No	2=Full multi-level model	HLM	1=Emotional Support	1=observational measure	1	SD	999	4=Conflict/Negative Emotional Climate	1=observational measure	1	SD	999	9999=NA	9999=NA	9999=NA	9999=NA	9999=NA	9999=NA	9999=NA	9999=NA	9999=NA	9999=NA	9999=NA	9999=NA	9999=NA	9999=NA	9999=NA	9999=NA	9999=NA	9999=NA	9999=NA	9999=NA	6=teacher education: years of education	1	SD	999	9999=NA	9999=NA	9999=NA	9999=NA	9999=NA	9999=NA
0			ST	Graziano, P. A., Garb, L. R., Ros, R., Hart, K., & Garcia, A. (2016). Executive functioning and school readiness among preschoolers with externalizing problems: The moderating role of the student–teacher relationship. Early Education and Development, 27(5), 573–589. https://doi.org/10.1080/10409289.2016.1102019	2=No	2=No	1=Yes	1=Regression with a cluster correction	Hierarchical multiple regression	1=Emotional Support	2=self-report	2	SD	14.83	9999=NA	9999=NA	9999=NA	9999=NA	9999=NA	9999=NA	9999=NA	9999=NA	9999=NA	9999=NA	9999=NA	9999=NA	9999=NA	9999=NA	9999=NA	9999=NA	9999=NA	9999=NA	9999=NA	9999=NA	9999=NA	9999=NA	9999=NA	9999=NA	9999=NA	9999=NA	9999=NA	9999=NA	9999=NA	9999=NA	9999=NA	9999=NA	9999=NA	9999=NA	9999=NA
0			JH	Guarino, C., Dieterle, S. G., Bargagliotti, A. E., & Mason, W. M. (2013). What Can We Learn about Effective Early Mathematics Teaching? A Framework for Estimating Causal Effects Using Longitudinal Survey Data. Journal of Research on Educational Effectiveness, 6(2), 164–198. Retrieved from http://proxy.library.nyu.edu/login?url=http://search.ebscohost.com/login.aspx?direct=true&db=eric&AN=EJ998841…	1=Yes	2=No	1=Yes	2=Full multi-level model	HLM	2=Instructional Support	2=self-report	1	SD	5.41688	9999=NA	9999=NA	9999=NA	9999=NA	9999=NA	9999=NA	9999=NA	9999=NA	9999=NA	9999=NA	9999=NA	9999=NA	9999=NA	9999=NA	9999=NA	9999=NA	9999=NA	9999=NA	9999=NA	9999=NA	9999=NA	9999=NA	9999=NA	9999=NA	9999=NA	7=teacher education: BA or higher	3	SD	0.477	9999=NA	9999=NA	9999=NA	9999=NA	9999=NA	9999=NA
0			JH/ST	Guo, Y., Justice, L. M., Kaderavek, J. N., & McGinty, A. (n.d.). The literacy environment of preschool classrooms: contributions to children’s emergent literacy growth. JOURNAL OF RESEARCH IN READING. Retrieved from http://proxy.library.nyu.edu/login?url=http://search.ebscohost.com/login.aspx?direct=true&db=edswss&AN=000306311200005&site=eds-live	2=No	2=No	1=Yes	2=Full multi-level model	HLM	2=Instructional Support	1=observational measure	3	SD	0.87	9999=NA	9999=NA	9999=NA	9999=NA	9999=NA	9999=NA	9999=NA	9999=NA	9999=NA	9999=NA	9999=NA	9999=NA	9999=NA	9999=NA	9999=NA	9999=NA	9999=NA	9999=NA	9999=NA	9999=NA	9999=NA	9999=NA	9999=NA	9999=NA	9999=NA	9999=NA	9999=NA	9999=NA	9999=NA	9999=NA	9999=NA	9999=NA	9999=NA	9999=NA	9999=NA
Note: PQ measure averaged across fall and spring			ST	Guo, Y., Kaderavek, J. N., Piasta, S. B., Justice, L. M., & McGinty, A. (2011). Preschool teachers’ sense of community, instructional quality, and children’s language and literacy gains. Early Education and Development, 22(2), 206–233. https://doi.org/10.1080/10409281003641257	2=No	2=No	1=Yes	2=Full multi-level model	HLM	2=Instructional Support	1=observational measure	4	SD	4.16	9999=NA	9999=NA	9999=NA	9999=NA	9999=NA	9999=NA	9999=NA	9999=NA	9999=NA	9999=NA	9999=NA	9999=NA	9999=NA	9999=NA	9999=NA	9999=NA	9999=NA	9999=NA	9999=NA	9999=NA	9999=NA	9999=NA	9999=NA	9999=NA	9999=NA	9999=NA	9999=NA	9999=NA	9999=NA	9999=NA	9999=NA	9999=NA	9999=NA	9999=NA	9999=NA
Note: PQ averaged across two time points			ST	Guo, Y., Piasta, S. B., Justice, L. M., & Kaderavek, J. N. (2010). Relations among preschool teachers’ self-efficacy, classroom quality, and children’s language and literacy gains. Teaching and Teacher Education, 26(4), 1094–1103. https://doi.org/10.1016/j.tate.2009.11.005	2=No	2=No	1=Yes	2=Full multi-level model	HLM	2=Instructional Support	1=observational measure	3	SD	0.97	9999=NA	9999=NA	9999=NA	9999=NA	9999=NA	9999=NA	9999=NA	9999=NA	9999=NA	9999=NA	9999=NA	9999=NA	9999=NA	9999=NA	9999=NA	9999=NA	9999=NA	9999=NA	9999=NA	9999=NA	9999=NA	9999=NA	9999=NA	9999=NA	9999=NA	9999=NA	9999=NA	9999=NA	9999=NA	9999=NA	9999=NA	9999=NA	9999=NA	9999=NA	9999=NA
Note: PQ measure averaged across fall and spring			ST	Guo, Y., Tompkins, V., Justice, L., & Petscher, Y. (2014). Classroom age composition and vocabulary development among at-risk preschoolers. Early Education and Development, 25(7), 1016–1034. https://doi.org/10.1080/10409289.2014.893759	2=No	2=No	1=Yes	2=Full multi-level model	HLM	3=Classroom Organization/Chaos	1=observational measure	4	SD	0.81	9999=NA	9999=NA	9999=NA	9999=NA	9999=NA	9999=NA	9999=NA	9999=NA	9999=NA	9999=NA	9999=NA	9999=NA	9999=NA	9999=NA	9999=NA	9999=NA	9999=NA	9999=NA	9999=NA	9999=NA	9999=NA	9999=NA	9999=NA	9999=NA	9999=NA	9999=NA	9999=NA	9999=NA	9999=NA	9999=NA	9999=NA	9999=NA	9999=NA	9999=NA	9999=NA
0			ST	Hamre, B. K., Justice, L. M., Pianta, R. C., Kilday, C., Sweeney, B., Downer, J. T., & Leach, A. (2010). Implementation fidelity of MyTeachingPartner literacy and language activities: Association with preschoolers’ language and literacy growth. Early Childhood Research Quarterly, 25(3), 329–347. https://doi.org/10.1016/j.ecresq.2009.07.002	2=No	2=No	1=Yes	2=Full multi-level model	HLM	2=Instructional Support	1=observational measure	3	SD	1.065	9999=NA	9999=NA	9999=NA	9999=NA	9999=NA	9999=NA	9999=NA	9999=NA	9999=NA	9999=NA	9999=NA	9999=NA	9999=NA	9999=NA	9999=NA	9999=NA	9999=NA	9999=NA	9999=NA	9999=NA	9999=NA	9999=NA	9999=NA	9999=NA	9999=NA	9999=NA	9999=NA	9999=NA	9999=NA	9999=NA	9999=NA	9999=NA	9999=NA	9999=NA	9999=NA
0			ST	Hamre, B., Hatfield, B., Pianta, R., & Jamil, F. (2014). Evidence for General and Domain-Specific Elements of Teacher-Child Interactions: Associations With Preschool Children’s Development. Child Development, 85(3), 1257–1274. https://doi.org/10.1111/cdev.12184	1=Yes	2=No	1=Yes	2=Full multi-level model	MLM	1=Emotional Support	1=observational measure	2	SD	0.87	2=Instructional Support	1=observational measure	2	SD	0.86	3=Classroom Organization/Chaos	1=observational measure	2	SD	0.76	9999=NA	9999=NA	9999=NA	9999=NA	9999=NA	9999=NA	9999=NA	9999=NA	9999=NA	9999=NA	9999=NA	9999=NA	9999=NA	9999=NA	9999=NA	6=teacher education: years of education	1	SD	999	8=years of experience: teacher	1	SD	999	9999=NA	9999=NA
0			JH/ST	Hanno, E. C., Gonzalez, K. E., Lebowitz, R. B., McCoy, D. C., Lizárraga, A., & Korder Fort, C. (2020). Structural and process quality features in Peruvian early childhood education settings. Journal of Applied Developmental Psychology, 67. psyh. https://doi.org/10.1016/j.appdev.2019.101105	1=Yes	2=No	1=Yes	2=Full multi-level model	MLM	1=Emotional Support	1=observational measure	1	SD	0.74	2=Instructional Support	1=observational measure	1	SD	0.61	3=Classroom Organization/Chaos	1=observational measure	1	SD	0.79	9999=NA	9999=NA	9999=NA	9999=NA	9999=NA	9999=NA	9999=NA	9999=NA	9999=NA	9999=NA	9999=NA	9999=NA	9999=NA	9999=NA	9999=NA	4=teacher/Staff-Child Ratio	1	SD	3.71	7=teacher education: BA or higher	1	SD	999	8=years of experience: teacher	1
0			JH	Hatfield, B. E., Burchinal, M. R., Pianta, R. C., & Sideris, J. (2016). Thresholds in the association between quality of teacher–child interactions and preschool children’s school readiness skills. Early Childhood Research Quarterly, 36, 561–571. https://doi.org/10.1016/j.ecresq.2015.09.005	2=No	2=No	2=No	3=other	Correlation	1=Emotional Support	1=observational measure	2	SD	0.85	2=Instructional Support	1=observational measure	2	SD	0.72	3=Classroom Organization/Chaos	1=observational measure	2	SD	0.81	9999=NA	9999=NA	9999=NA	9999=NA	9999=NA	9999=NA	9999=NA	9999=NA	9999=NA	9999=NA	9999=NA	9999=NA	9999=NA	9999=NA	9999=NA	9999=NA	9999=NA	9999=NA	9999=NA	9999=NA	9999=NA	9999=NA	9999=NA	9999=NA	9999=NA
0			JH/ST	Hemdan Mohamed, A. H., & Mohamed Marzouk, S. A. A. F. (2016). The association between preschool classroom quality and children’s social-emotional problems. Early Child Development and Care, 186(8), 1302–1315. https://doi.org/10.1080/03004430.2015.1092140	2=No	2=No	1=Yes	2=Full multi-level model	HLM	1=Emotional Support	1=observational measure	3	SD	1.27	5=Global score of the measure used in the analyses	1=observational measure	3	SD	0.92	9999=NA	9999=NA	9999=NA	9999=NA	9999=NA	9999=NA	9999=NA	9999=NA	9999=NA	9999=NA	9999=NA	9999=NA	9999=NA	9999=NA	9999=NA	9999=NA	9999=NA	9999=NA	9999=NA	9999=NA	9999=NA	9999=NA	9999=NA	9999=NA	9999=NA	9999=NA	9999=NA	9999=NA	9999=NA	9999=NA
0			JH	Hernández, M. M., Eisenberg, N., Valiente, C., Spinrad, T. L., Berger, R. H., VanSchyndel, S. K., Silva, K. M., Diaz, A., Thompson, M. S., Gal, D. E., & Southworth, J. (2018). Bidirectional associations between emotions and school adjustment. Journal of Personality, 86(5), 853–867. https://doi.org/10.1111/jopy.12361	2=No	2=No	2=No	3=other	Correlation	1=Emotional Support	2=self-report	3	SD	0.62	4=Conflict/Negative Emotional Climate	2=self-report	3	SD	0.86	9999=NA	9999=NA	9999=NA	9999=NA	9999=NA	9999=NA	9999=NA	9999=NA	9999=NA	9999=NA	9999=NA	9999=NA	9999=NA	9999=NA	9999=NA	9999=NA	9999=NA	9999=NA	9999=NA	9999=NA	9999=NA	9999=NA	9999=NA	9999=NA	9999=NA	9999=NA	9999=NA	9999=NA	9999=NA	9999=NA
0			JH	Hernández, M. M., Eisenberg, N., Valiente, C., Spinrad, T. L., VanSchyndel, S. K., Diaz, A., … Southworth, J. (2017). Observed emotions as predictors of quality of kindergartners’ social relationships. Social Development, 26(1), 21–39. https://doi.org/10.1111/sode.12179	2=No	2=No	2=No	9999=not applicable	9999=not applicable	1=Emotional Support	2=self-report	1	SD	0.63	4=Conflict/Negative Emotional Climate	2=self-report	1	SD	0.86	9999=NA	9999=NA	9999=NA	9999=NA	9999=NA	9999=NA	9999=NA	9999=NA	9999=NA	9999=NA	9999=NA	9999=NA	9999=NA	9999=NA	9999=NA	9999=NA	9999=NA	9999=NA	9999=NA	9999=NA	9999=NA	9999=NA	9999=NA	9999=NA	9999=NA	9999=NA	9999=NA	9999=NA	9999=NA	9999=NA
0			JH	Hernández, M. M., Valiente, C., Eisenberg, N., Berger, R. H., Spinrad, T. L., VanSchyndel, S. K., … Thompson, M. S. (2017). Elementary students’ effortful control and academic achievement: The mediating role of teacher–student relationship quality. Early Childhood Research Quarterly, 40, 98–109. https://doi.org/10.1016/j.ecresq.2016.10.004	2=No	2=No	1=Yes	1=Regression with a cluster correction	SEM	1=Emotional Support	2=self-report	3	SD	0.63	4=Conflict/Negative Emotional Climate	2=self-report	3	SD	0.86	9999=NA	9999=NA	9999=NA	9999=NA	9999=NA	9999=NA	9999=NA	9999=NA	9999=NA	9999=NA	9999=NA	9999=NA	9999=NA	9999=NA	9999=NA	9999=NA	9999=NA	9999=NA	9999=NA	9999=NA	9999=NA	9999=NA	9999=NA	9999=NA	9999=NA	9999=NA	9999=NA	9999=NA	9999=NA	9999=NA
0			JH	Hestenes llhesten@uncg.edu, L. L. ., Kintner-Duffy, V., Wang, Y. C., La Paro, K., Mims, S. U. ., Crosby, D., … Cassidy, D. J. . (2015). Comparisons among quality measures in child care settings: Understanding the use of multiple measures in North Carolina’s QRIS and their links to social-emotional development in preschool children. Early Childhood Research Quarterly, 30(Part B), 199–214. Retrieve…	1=Yes	2=No	1=Yes	2=Full multi-level model	HLM	1=Emotional Support	1=observational measure	4	SD	0.82	2=Instructional Support	1=observational measure	4	SD	0.53	3=Classroom Organization/Chaos	1=observational measure	4	SD	0.96	5=Global score of the measure used in the analyses	1=observational measure	4	SD	0.625	9999=NA	9999=NA	9999=NA	9999=NA	9999=NA	9999=NA	9999=NA	9999=NA	9999=NA	9999=NA	5=group size	4	SD	3.84	8=years of experience: teacher	4	SD	7.54	9999=NA	9999=NA
0			ST	Hindman, A. H. (n.d.). Mathematics instruction in Head Start: Nature, extent, and contributions to children’s learning. JOURNAL OF APPLIED DEVELOPMENTAL PSYCHOLOGY. Retrieved from http://proxy.library.nyu.edu/login?url=http://search.ebscohost.com/login.aspx?direct=true&db=edswss&AN=000322687000004&site=eds-live	1=Yes	2=No	1=Yes	2=Full multi-level model	HLM	2=Instructional Support	1=observational measure	3	SD	3.5	9999=NA	9999=NA	9999=NA	9999=NA	9999=NA	9999=NA	9999=NA	9999=NA	9999=NA	9999=NA	9999=NA	9999=NA	9999=NA	9999=NA	9999=NA	9999=NA	9999=NA	9999=NA	9999=NA	9999=NA	9999=NA	9999=NA	9999=NA	9999=NA	9999=NA	4=teacher/Staff-Child Ratio	1	SD	1.96	6=teacher education: years of education	1	SD	1.37	8=years of experience: teacher	1
FACES			JH	Hindman, A. H., & Wasik, B. A. (2015). Building vocabulary in two languages: An examination of Spanish-speaking Dual Language Learners in Head Start. EARLY CHILDHOOD RESEARCH QUARTERLY. Retrieved from http://proxy.library.nyu.edu/login?url=http://search.ebscohost.com/login.aspx?direct=true&db=edswss&AN=000351785900003&site=eds-live	1=Yes	2=No	1=Yes	1=Regression with a cluster correction	Path model	2=Instructional Support	1=observational measure	3	SD	0.59	9999=NA	9999=NA	9999=NA	9999=NA	9999=NA	9999=NA	9999=NA	9999=NA	9999=NA	9999=NA	9999=NA	9999=NA	9999=NA	9999=NA	9999=NA	9999=NA	9999=NA	9999=NA	9999=NA	9999=NA	9999=NA	9999=NA	9999=NA	9999=NA	9999=NA	4=teacher/Staff-Child Ratio	999	SD	999	8=years of experience: teacher	999	SD	999	9999=NA	9999=NA
0			ST	Hindman, A. H., & Wasik, B. A. (n.d.). Vocabulary learning in Head Start: Nature and extent of classroom instruction and its contributions to children’s learning. JOURNAL OF SCHOOL PSYCHOLOGY. Retrieved from http://proxy.library.nyu.edu/login?url=http://search.ebscohost.com/login.aspx?direct=true&db=edswss&AN=000322848800007&site=eds-live	1=Yes	1=Yes	1=Yes	2=Full multi-level model	HLM	2=Instructional Support	1=observational measure	3	SD	999	2=Instructional Support	2=self-report	3	SD	4.76	9999=NA	9999=NA	9999=NA	9999=NA	9999=NA	9999=NA	9999=NA	9999=NA	9999=NA	9999=NA	9999=NA	9999=NA	9999=NA	9999=NA	9999=NA	9999=NA	9999=NA	9999=NA	9999=NA	9999=NA	4=teacher/Staff-Child Ratio	1	SD	1.94	7=teacher education: BA or higher	1	SD	999	8=years of experience: teacher	1
0			AVS/JH/ST	Hindman, A. H., Pendergast, L. L., & Gooze, R. A. (2016). Using bifactor models to measure teacher-child interaction quality in early childhood: Evidence from the Caregiver Interaction Scale. EARLY CHILDHOOD RESEARCH QUARTERLY. Retrieved from http://proxy.library.nyu.edu/login?url=http://search.ebscohost.com/login.aspx?direct=true&db=edswss&AN=000378448700034&site=eds-live	1=Yes	2=No	2=No	1=Regression with a cluster correction	WLSMV	1=Emotional Support	1=observational measure	3	SD	999	5=Global score of the measure used in the analyses	1=observational measure	3	SD	0.97	9999=NA	9999=NA	9999=NA	9999=NA	9999=NA	9999=NA	9999=NA	9999=NA	9999=NA	9999=NA	9999=NA	9999=NA	9999=NA	9999=NA	9999=NA	9999=NA	9999=NA	9999=NA	9999=NA	9999=NA	7=teacher education: BA or higher	999	SD	999	8=years of experience: teacher	999	SD	999	9999=NA	9999=NA
0			JH/ST	Hindman, A. H., Wasik, B. A., & Bradley, D. E. (2019). How Classroom Conversations Unfold: Exploring Teacher-Child Exchanges during Shared Book Reading. Early Education and Development, 30(4), 478–495. eric.	1=Yes	2=No	1=Yes	2=Full multi-level model	MLM	2=Instructional Support	1=observational measure	1	SD	17.78	9999=NA	9999=NA	9999=NA	9999=NA	9999=NA	9999=NA	9999=NA	9999=NA	9999=NA	9999=NA	9999=NA	9999=NA	9999=NA	9999=NA	9999=NA	9999=NA	9999=NA	9999=NA	9999=NA	9999=NA	9999=NA	9999=NA	9999=NA	9999=NA	9999=NA	8=years of experience: teacher	1	SD	999	9999=NA	9999=NA	9999=NA	9999=NA	9999=NA	9999=NA
0			ST	Hipson, W. E., & Seguin, D. G. (2016). Is good fit related to good behaviour? Goodness of fit between daycare teacher-child relationships, temperament, and prosocial behaviour. EARLY CHILD DEVELOPMENT AND CARE. Retrieved from http://proxy.library.nyu.edu/login?url=http://search.ebscohost.com/login.aspx?direct=true&db=edswss&AN=000374778700008&site=eds-live	2=No	2=No	1=Yes	2=Full multi-level model	HLM	2=Instructional Support	2=self-report	2	SD	0.58	4=Conflict/Negative Emotional Climate	2=self-report	2	SD	1.02	9999=NA	9999=NA	9999=NA	9999=NA	9999=NA	9999=NA	9999=NA	9999=NA	9999=NA	9999=NA	9999=NA	9999=NA	9999=NA	9999=NA	9999=NA	9999=NA	9999=NA	9999=NA	9999=NA	9999=NA	9999=NA	9999=NA	9999=NA	9999=NA	9999=NA	9999=NA	9999=NA	9999=NA	9999=NA	9999=NA
0			JH	Hoang, N., Holopainen, L., & Siekkinen, M. (2018). Classroom quality profiles and associations with children’s classroom engagement in vietnamese kindergartens. Learning Environments Research, No Pagination Specified-No Pagination Specified. https://doi.org/10.1007/s10984-018-9273-1	2=No	2=No	1=Yes	2=Full multi-level model	9999=not applicable	5=Global score of the measure used in the analyses	1=observational measure	2	SD	999	9999=NA	9999=NA	9999=NA	9999=NA	9999=NA	9999=NA	9999=NA	9999=NA	9999=NA	9999=NA	9999=NA	9999=NA	9999=NA	9999=NA	9999=NA	9999=NA	9999=NA	9999=NA	9999=NA	9999=NA	9999=NA	9999=NA	9999=NA	9999=NA	9999=NA	9999=NA	9999=NA	9999=NA	9999=NA	9999=NA	9999=NA	9999=NA	9999=NA	9999=NA	9999=NA
Note: Only Study 2 coded			JH	Hong, S. L. S., Howes, C., Marcella, J., Zucker, E., & Huang, Y. (2015). Quality Rating and Improvement Systems: Validation of a local implementation in LA County and children’s school-readiness. EARLY CHILDHOOD RESEARCH QUARTERLY. Retrieved from http://proxy.library.nyu.edu/login?url=http://search.ebscohost.com/login.aspx?direct=true&db=edswss&AN=000347264000005&site=eds-live	2=No	2=No	2=No	9999=not applicable	9999=not applicable	1=Emotional Support	1=observational measure	3	SD	999	5=Global score of the measure used in the analyses	1=observational measure	3	SD	1.04	9999=NA	9999=NA	9999=NA	9999=NA	9999=NA	9999=NA	9999=NA	9999=NA	9999=NA	9999=NA	9999=NA	9999=NA	9999=NA	9999=NA	9999=NA	9999=NA	9999=NA	9999=NA	9999=NA	9999=NA	9999=NA	9999=NA	9999=NA	9999=NA	9999=NA	9999=NA	9999=NA	9999=NA	9999=NA	9999=NA
0			ST	Howes, C., Wishard Guerra, A., Fuligni, A., Zucker, E., Lee, L., Obregon, N. B., & Spivak, A. (2011). Classroom dimensions predict early peer interaction when children are diverse in ethnicity, race, and home language. Early Childhood Research Quarterly, 26(4), 399–408. https://doi.org/10.1016/j.ecresq.2011.02.004	1=Yes	1=Yes	1=Yes	2=Full multi-level model	HLM	1=Emotional Support	1=observational measure	3	SD	0.47	3=Classroom Organization/Chaos	2=self-report	3	SD	1.71	4=Conflict/Negative Emotional Climate	2=self-report	3	SD	0.75	9999=NA	9999=NA	9999=NA	9999=NA	9999=NA	9999=NA	9999=NA	9999=NA	9999=NA	9999=NA	9999=NA	9999=NA	9999=NA	9999=NA	9999=NA	4=teacher/Staff-Child Ratio	3	SD	5.08	9999=NA	9999=NA	9999=NA	9999=NA	9999=NA	9999=NA
0			JH	Hu, B. Y., Fan, X., Wu, Y., LoCasale-Crouch, J., & Song, Z. (2020). Teacher–child interaction quality and Chinese children’s academic and cognitive development: New perspectives from piecewise growth modeling. Early Childhood Research Quarterly, 51, 242–255. psyh. https://doi.org/10.1016/j.ecresq.2019.10.003	2=No	2=No	1=Yes	3=other	Piece-wise growth model	1=Emotional Support	1=observational measure	1	SD	0.67	2=Instructional Support	1=observational measure	1	SD	0.77	3=Classroom Organization/Chaos	1=observational measure	1	SD	0.69	9999=NA	9999=NA	9999=NA	9999=NA	9999=NA	9999=NA	9999=NA	9999=NA	9999=NA	9999=NA	9999=NA	9999=NA	9999=NA	9999=NA	9999=NA	9999=NA	9999=NA	9999=NA	9999=NA	9999=NA	9999=NA	9999=NA	9999=NA	9999=NA	9999=NA
0			JH	Hu, B. Y., Fan, X., Wu, Z., LoCasale-Crouch, J., Yang, N., & Zhang, J. (2017). Teacher-child interactions and children’s cognitive and social skills in Chinese preschool classrooms. Children and Youth Services Review, 79, 78–86. https://doi.org/10.1016/j.childyouth.2017.05.028	2=No	2=No	1=Yes	2=Full multi-level model	HLM	1=Emotional Support	1=observational measure	1	SD	0.6	2=Instructional Support	1=observational measure	3	SD	0.51	3=Classroom Organization/Chaos	1=observational measure	3	SD	0.71	9999=NA	9999=NA	9999=NA	9999=NA	9999=NA	9999=NA	9999=NA	9999=NA	9999=NA	9999=NA	9999=NA	9999=NA	9999=NA	9999=NA	9999=NA	9999=NA	9999=NA	9999=NA	9999=NA	9999=NA	9999=NA	9999=NA	9999=NA	9999=NA	9999=NA
0			JH	Hu, B. Y., Teo, T., Wu, Z., & Nie, Y. (n.d.). Classroom quality and Chinese preschool Children’s approaches to learning. LEARNING AND INDIVIDUAL DIFFERENCES. Retrieved from http://proxy.library.nyu.edu/login?url=http://search.ebscohost.com/login.aspx?direct=true&db=edswss&AN=000397351100006&site=eds-live	2=No	2=No	1=Yes	2=Full multi-level model	HLM	1=Emotional Support	1=observational measure	3	SD	0.7	2=Instructional Support	1=observational measure	3	SD	0.65	3=Classroom Organization/Chaos	1=observational measure	3	SD	0.83	9999=NA	9999=NA	9999=NA	9999=NA	9999=NA	9999=NA	9999=NA	9999=NA	9999=NA	9999=NA	9999=NA	9999=NA	9999=NA	9999=NA	9999=NA	9999=NA	9999=NA	9999=NA	9999=NA	9999=NA	9999=NA	9999=NA	9999=NA	9999=NA	9999=NA
0			JH	Hu, B. Y., Wu, H., Curby, T. W., Wu, Z., & Zhang, X. (2018). Teacher–child interaction quality, attitudes toward reading, and literacy achievement of Chinese preschool children: Mediation and moderation analysis. Learning and Individual Differences, 68, 1–11. psyh. https://doi.org/10.1016/j.lindif.2018.09.004	2=No	2=No	2=No	3=other	SEM	1=Emotional Support	1=observational measure	1	SD	0.58	2=Instructional Support	1=observational measure	1	SD	0.64	3=Classroom Organization/Chaos	1=observational measure	1	SD	0.64	1=Emotional Support	1=observational measure	2	SD	0.74	2=Instructional Support	1=observational measure	2	SD	0.63	9999=NA	9999=NA	9999=NA	9999=NA	9999=NA	9999=NA	9999=NA	9999=NA	9999=NA	9999=NA	9999=NA	9999=NA	9999=NA	9999=NA	9999=NA
0			ST	Hu, B. Y., Zhou, Y., Chen, L., Fan, X., & Winsler, A. (2017). Preschool expenditures and Chinese children’s academic performance: The mediating effect of teacher-child interaction quality. Early Childhood Research Quarterly, 41, 37–49. https://doi.org/10.1016/j.ecresq.2017.05.002	1=Yes	2=No	1=Yes	2=Full multi-level model	MLM	1=Emotional Support	1=observational measure	1	SD	0.6	2=Instructional Support	1=observational measure	1	SD	0.51	3=Classroom Organization/Chaos	1=observational measure	1	SD	0.7	9999=NA	9999=NA	9999=NA	9999=NA	9999=NA	9999=NA	9999=NA	9999=NA	9999=NA	9999=NA	9999=NA	9999=NA	9999=NA	9999=NA	9999=NA	5=group size	1	SD	6.71	7=teacher education: BA or higher	1	SD	999	8=years of experience: teacher	1
Preschool data used			JH/ST	Iruka, I. U., Curenton, S. M., Sims, J., Blitch, K. A., & Gardner, S. (2020). Factors associated with early school readiness profiles for Black girls. Early Childhood Research Quarterly, 51, 215–228. aph.	2=No	2=No	2=No	9999=not applicable	9999=not applicable	1=Emotional Support	2=self-report	1	SD	0.28	9999=NA	9999=NA	9999=NA	9999=NA	9999=NA	9999=NA	9999=NA	9999=NA	9999=NA	9999=NA	9999=NA	9999=NA	9999=NA	9999=NA	9999=NA	9999=NA	9999=NA	9999=NA	9999=NA	9999=NA	9999=NA	9999=NA	9999=NA	9999=NA	9999=NA	9999=NA	9999=NA	9999=NA	9999=NA	9999=NA	9999=NA	9999=NA	9999=NA	9999=NA	9999=NA
0			JH/ST	Jeon, H.-J., Langill, C. C., Peterson, C. A., Luze, G. J., Carta, J. J., & Atwater, J. B. (2010). Children’s Individual Experiences in Early Care and Education: Relations with Overall Classroom Quality and Children’s School Readiness. Early Education and Development, 21(6), 912–939. Retrieved from http://proxy.library.nyu.edu/login?url=http://search.ebscohost.com/login.aspx?direct=true&db=eric&AN…	2=No	2=No	2=No	3=other	9999=not applicable	1=Emotional Support	1=observational measure	3	SD	999	5=Global score of the measure used in the analyses	1=observational measure	3	SD	1.12	9999=NA	9999=NA	9999=NA	9999=NA	9999=NA	9999=NA	9999=NA	9999=NA	9999=NA	9999=NA	9999=NA	9999=NA	9999=NA	9999=NA	9999=NA	9999=NA	9999=NA	9999=NA	9999=NA	9999=NA	9999=NA	9999=NA	9999=NA	9999=NA	9999=NA	9999=NA	9999=NA	9999=NA	9999=NA	9999=NA
0			ST	Jeon, L., Buettner, C. K., & Snyder, A. R. (2014). Pathways from teacher depression and child-care quality to child behavioral problems. Journal of Consulting and Clinical Psychology, 82(2), 225–235. https://doi.org/10.1037/a0035720	2=No	2=No	2=No	9999=not applicable	9999=not applicable	5=Global score of the measure used in the analyses	1=observational measure	4	SD	1.59	9999=NA	9999=NA	9999=NA	9999=NA	9999=NA	9999=NA	9999=NA	9999=NA	9999=NA	9999=NA	9999=NA	9999=NA	9999=NA	9999=NA	9999=NA	9999=NA	9999=NA	9999=NA	9999=NA	9999=NA	9999=NA	9999=NA	9999=NA	9999=NA	9999=NA	9999=NA	9999=NA	9999=NA	9999=NA	9999=NA	9999=NA	9999=NA	9999=NA	9999=NA	9999=NA
0			ST	Jung, E. (2014). Examining differences in kindergarteners’ mathematics learning: A closer look at instruction, socioeconomic status, and race. The Journal of Educational Research, 107(6), 429–439. https://doi.org/10.1080/00220671.2013.833074	2=No	2=No	1=Yes	2=Full multi-level model	HLM	2=Instructional Support	2=self-report	1	SD	999	9999=NA	9999=NA	9999=NA	9999=NA	9999=NA	9999=NA	9999=NA	9999=NA	9999=NA	9999=NA	9999=NA	9999=NA	9999=NA	9999=NA	9999=NA	9999=NA	9999=NA	9999=NA	9999=NA	9999=NA	9999=NA	9999=NA	9999=NA	9999=NA	9999=NA	9999=NA	9999=NA	9999=NA	9999=NA	9999=NA	9999=NA	9999=NA	9999=NA	9999=NA	9999=NA
0			JH/ST	Jung, E., Zhang, Y., & Chiang, J. (2019). Teachers’ Mathematics Education and Readiness Beliefs, and Kindergarteners’ Mathematics Learning. International Journal of Education in Mathematics, Science and Technology, 7(2), 137–154. eric.	2=No	2=No	2=No	9999=not applicable	9999=not applicable	2=Instructional Support	2=self-report	3	SD	1.895	9999=NA	9999=NA	9999=NA	9999=NA	9999=NA	9999=NA	9999=NA	9999=NA	9999=NA	9999=NA	9999=NA	9999=NA	9999=NA	9999=NA	9999=NA	9999=NA	9999=NA	9999=NA	9999=NA	9999=NA	9999=NA	9999=NA	9999=NA	9999=NA	9999=NA	9999=NA	9999=NA	9999=NA	9999=NA	9999=NA	9999=NA	9999=NA	9999=NA	9999=NA	9999=NA
0			JH	Jung, Y., Zuniga, S., Howes, C., Jeon, H.-J., Parrish, D., Quick, H., … Hauser, A. (2016). Improving Latino children’s early language and literacy development: key features of early childhood education within family literacy programmes. EARLY CHILD DEVELOPMENT AND CARE. Retrieved from http://proxy.library.nyu.edu/login?url=http://search.ebscohost.com/login.aspx?direct=true&db=edswss&AN=0003758496…	2=No	2=No	1=Yes	2=Full multi-level model	MLM	1=Emotional Support	1=observational measure	3	SD	0.88	2=Instructional Support	1=observational measure	3	SD	0.87	9999=NA	9999=NA	9999=NA	9999=NA	9999=NA	9999=NA	9999=NA	9999=NA	9999=NA	9999=NA	9999=NA	9999=NA	9999=NA	9999=NA	9999=NA	9999=NA	9999=NA	9999=NA	9999=NA	9999=NA	9999=NA	9999=NA	9999=NA	9999=NA	9999=NA	9999=NA	9999=NA	9999=NA	9999=NA	9999=NA
0			JH/ST	Kohl, K., Bihler, L.-M., Willard, J. A., Agache, A., & Leyendecker, B. (2019). Linking quantity and quality of early childhood education and care to children’s socio-emotional adjustment: A german cross-sectional study. Early Education and Development. psyh. https://doi.org/10.1080/10409289.2019.1650543	1=Yes	2=No	1=Yes	1=Regression with a cluster correction	Multiple regression	1=Emotional Support	1=observational measure	4	SD	0.55	3=Classroom Organization/Chaos	1=observational measure	4	SD	0.78	9999=NA	9999=NA	9999=NA	9999=NA	9999=NA	9999=NA	9999=NA	9999=NA	9999=NA	9999=NA	9999=NA	9999=NA	9999=NA	9999=NA	9999=NA	9999=NA	9999=NA	9999=NA	9999=NA	9999=NA	4=teacher/Staff-Child Ratio	4	SD	1.88	9999=NA	9999=NA	9999=NA	9999=NA	9999=NA	9999=NA
0			JH/ST	Kohl, K., Willard, J. A., Agache, A., Bihler, L.-M., & Leyendecker, B. (2019). Classroom Quality, Classroom Composition, and Age at Entry: Experiences in Early Childhood Education and Care and Single and Dual Language Learners’ German Vocabulary. AERA Open, 5(1). eric. http://search.ebscohost.com/login.aspx?direct=true&db=eric&AN=EJ1210500&site=ehost-live&scope=site	1=Yes	2=No	1=Yes	2=Full multi-level model	MLM	1=Emotional Support	1=observational measure	4	SD	0.53	2=Instructional Support	1=observational measure	4	SD	0.67	3=Classroom Organization/Chaos	1=observational measure	4	SD	0.77	9999=NA	9999=NA	9999=NA	9999=NA	9999=NA	9999=NA	9999=NA	9999=NA	9999=NA	9999=NA	9999=NA	9999=NA	9999=NA	9999=NA	9999=NA	4=teacher/Staff-Child Ratio	4	SD	2.64	9999=NA	9999=NA	9999=NA	9999=NA	9999=NA	9999=NA
0			ST	Kwon, K.-A., Jeon, S., Jeon, L., & Castle, S. (2019). The role of teachers’ depressive symptoms in classroom quality and child developmental outcomes in Early Head Start programs. Learning and Individual Differences, 74. psyh. https://doi.org/10.1016/j.lindif.2019.06.002	1=Yes	2=No	1=Yes	2=Full multi-level model	Three-level Direct Model	1=Emotional Support	1=observational measure	3	SE	0.07	2=Instructional Support	1=observational measure	3	SE	0.09	9999=NA	9999=NA	9999=NA	9999=NA	9999=NA	9999=NA	9999=NA	9999=NA	9999=NA	9999=NA	9999=NA	9999=NA	9999=NA	9999=NA	9999=NA	9999=NA	9999=NA	9999=NA	9999=NA	9999=NA	7=teacher education: BA or higher	3	SE	999	8=years of experience: teacher	3	SE	0.29	9999=NA	9999=NA
0			ST	Leyva, D., Weiland, C., Barata, M., Yoshikawa, H., Snow, C., Treviño, E., & Rolla, A. (2015). Teacher-Child Interactions in Chile and Their Associations With Prekindergarten Outcomes. Child Development, 86(3), 781–799. https://doi.org/10.1111/cdev.12342	2=No	2=No	1=Yes	2=Full multi-level model	MLM	1=Emotional Support	1=observational measure	3	SD	0.54	2=Instructional Support	1=observational measure	3	SD	0.55	3=Classroom Organization/Chaos	1=observational measure	3	SD	0.63	9999=NA	9999=NA	9999=NA	9999=NA	9999=NA	9999=NA	9999=NA	9999=NA	9999=NA	9999=NA	9999=NA	9999=NA	9999=NA	9999=NA	9999=NA	9999=NA	9999=NA	9999=NA	9999=NA	9999=NA	9999=NA	9999=NA	9999=NA	9999=NA	9999=NA
0			ST	Li, K., Pan, Y., Hu, B., Burchinal, M., De Marco, A., Fan, X., & Qin, J. (2016). Early childhood education quality and child outcomes in China: Evidence from Zhejiang Province. Early Childhood Research Quarterly, 36, 427–438. https://doi.org/10.1016/j.ecresq.2016.01.009	2=No	2=No	1=Yes	2=Full multi-level model	HLM	2=Instructional Support	1=observational measure	3	SD	0.95	5=Global score of the measure used in the analyses	1=observational measure	3	SD	0.93	9999=NA	9999=NA	9999=NA	9999=NA	9999=NA	9999=NA	9999=NA	9999=NA	9999=NA	9999=NA	9999=NA	9999=NA	9999=NA	9999=NA	9999=NA	9999=NA	9999=NA	9999=NA	9999=NA	9999=NA	4=teacher/Staff-Child Ratio	1	SD	8.59	5=group size	1	SD	8	6=teacher education: years of education	1
FACES 2009			JH	Limlingan, M. C., McWayne, C. M., Sanders, E. A., & López, M. L. (2020). Classroom Language Contexts as Predictors of Latinx Preschool Dual Language Learners’ School Readiness. American Educational Research Journal, 57(1), 339–370. eric.	1=Yes	2=No	1=Yes	2=Full multi-level model	9999=not applicable	1=Emotional Support	1=observational measure	3	SD	0.54	9999=NA	9999=NA	9999=NA	9999=NA	9999=NA	9999=NA	9999=NA	9999=NA	9999=NA	9999=NA	9999=NA	9999=NA	9999=NA	9999=NA	9999=NA	9999=NA	9999=NA	9999=NA	9999=NA	9999=NA	9999=NA	9999=NA	9999=NA	9999=NA	9999=NA	8=years of experience: teacher	1	SD	6.74	9999=NA	9999=NA	9999=NA	9999=NA	9999=NA	9999=NA
0			JH/ST	Lin, Y.-C., & Magnuson, K. A. (2018). Classroom quality and children’s academic skills in child care centers: Understanding the role of teacher qualifications. Early Childhood Research Quarterly, 42, 215–227. https://doi.org/10.1016/j.ecresq.2017.10.003	1=Yes	2=No	2=No	9999=not applicable	9999=not applicable	1=Emotional Support	1=observational measure	2	SD	1.23	5=Global score of the measure used in the analyses	1=observational measure	2	SD	0.84	9999=NA	9999=NA	9999=NA	9999=NA	9999=NA	9999=NA	9999=NA	9999=NA	9999=NA	9999=NA	9999=NA	9999=NA	9999=NA	9999=NA	9999=NA	9999=NA	9999=NA	9999=NA	9999=NA	9999=NA	7=teacher education: BA or higher	1	SD	999	9999=NA	9999=NA	9999=NA	9999=NA	9999=NA	9999=NA
0			JH	Lippard, C. N., La Paro, K. M., Rouse, H. L., & Crosby, D. A. (2018). A Closer Look at Teacher-Child Relationships and Classroom Emotional Context in Preschool. CHILD & YOUTH CARE FORUM, 47(1), 1–21. https://doi.org/10.1007/s10566-017-9414-1	1=Yes	1=Yes	2=No	9999=not applicable	9999=not applicable	1=Emotional Support	2=self-report	1	SD	0.42	4=Conflict/Negative Emotional Climate	2=self-report	1	SD	0.44	1=Emotional Support	1=observational measure	1	SD	12.16	9999=NA	9999=NA	9999=NA	9999=NA	9999=NA	9999=NA	9999=NA	9999=NA	9999=NA	9999=NA	9999=NA	9999=NA	9999=NA	9999=NA	9999=NA	4=teacher/Staff-Child Ratio	1	SD	2.98	9999=NA	9999=NA	9999=NA	9999=NA	9999=NA	9999=NA
Study 1: Average PQ across 2 timepoints			JH/ST	Logan, J., Piasta, S., Justice, L., Schatschneider, C., & Petrill, S. (2011). Children's attendance rates and quality of teacher-child interactions in at-risk preschool classrooms: Contribution to children's expressive language growth. Child & Youth Care Forum, 40(6), 457-477. Retrieved from http://proxy.library.nyu.edu/login?url=http://search.ebscohost.com/login.aspx?direct=true&db=sih&AN=674475…	2=No	2=No	1=Yes	2=Full multi-level model	HLM	2=Instructional Support	1=observational measure	3	SD	0.98	9999=NA	9999=NA	9999=NA	9999=NA	9999=NA	9999=NA	9999=NA	9999=NA	9999=NA	9999=NA	9999=NA	9999=NA	9999=NA	9999=NA	9999=NA	9999=NA	9999=NA	9999=NA	9999=NA	9999=NA	9999=NA	9999=NA	9999=NA	9999=NA	9999=NA	9999=NA	9999=NA	9999=NA	9999=NA	9999=NA	9999=NA	9999=NA	9999=NA	9999=NA	9999=NA
Study 2: Average PQ across 3 timepoints			JH/ST	Logan, J., Piasta, S., Justice, L., Schatschneider, C., & Petrill, S. (2011). Children's attendance rates and quality of teacher-child interactions in at-risk preschool classrooms: Contribution to children's expressive language growth. Child & Youth Care Forum, 40(6), 457-477. Retrieved from http://proxy.library.nyu.edu/login?url=http://search.ebscohost.com/login.aspx?direct=true&db=sih&AN=674475…	2=No	2=No	1=Yes	2=Full multi-level model	HLM	2=Instructional Support	1=observational measure	3	SD	1.07	9999=NA	9999=NA	9999=NA	9999=NA	9999=NA	9999=NA	9999=NA	9999=NA	9999=NA	9999=NA	9999=NA	9999=NA	9999=NA	9999=NA	9999=NA	9999=NA	9999=NA	9999=NA	9999=NA	9999=NA	9999=NA	9999=NA	9999=NA	9999=NA	9999=NA	9999=NA	9999=NA	9999=NA	9999=NA	9999=NA	9999=NA	9999=NA	9999=NA	9999=NA	9999=NA
0			JH	Lohndorf, R. T., Vermeer, H. J., Cárcamo, R. A., De la Harpe, C., & Mesman, J. (2019). Preschoolers’ problem behavior, prosocial behavior, and language ability in a Latin-American context: The roles of child executive functions and socialization environments. Early Childhood Research Quarterly, 48, 36–49. psyh. https://doi.org/10.1016/j.ecresq.2019.02.005	2=No	2=No	1=Yes	2=Full multi-level model	HMR	5=Global score of the measure used in the analyses	1=observational measure	2	SD	0.78	9999=NA	9999=NA	9999=NA	9999=NA	9999=NA	9999=NA	9999=NA	9999=NA	9999=NA	9999=NA	9999=NA	9999=NA	9999=NA	9999=NA	9999=NA	9999=NA	9999=NA	9999=NA	9999=NA	9999=NA	9999=NA	9999=NA	9999=NA	9999=NA	9999=NA	9999=NA	9999=NA	9999=NA	9999=NA	9999=NA	9999=NA	9999=NA	9999=NA	9999=NA	9999=NA
0			JH/ST	Lowenstein, A. E., Friedman-Krauss, A. H., Raver, C. C., Jones, S. M., & Pess, R. A. (n.d.). School Climate, Teacher-Child Closeness, and Low-Income Children’s Academic Skills in Kindergarten. Journal of Educational and Developmental Psychology, 5(2), 89–108. https://doi.org/10.5539/jedp.v5n2p89	2=No	2=No	1=Yes	2=Full multi-level model	MLM	1=Emotional Support	2=self-report	2	SD	5.75	9999=NA	9999=NA	9999=NA	9999=NA	9999=NA	9999=NA	9999=NA	9999=NA	9999=NA	9999=NA	9999=NA	9999=NA	9999=NA	9999=NA	9999=NA	9999=NA	9999=NA	9999=NA	9999=NA	9999=NA	9999=NA	9999=NA	9999=NA	9999=NA	9999=NA	9999=NA	9999=NA	9999=NA	9999=NA	9999=NA	9999=NA	9999=NA	9999=NA	9999=NA	9999=NA
0			JH	Luchtel, M., Hughes, K., Luze, G., Bruna, K. R., & Peterson, C. (2010). A Comparison of Teacher-Rated Classroom Conduct, Social Skills, and Teacher-Child Relationship Quality between Preschool English Learners and Preschool English Speakers. NHSA Dialog, 13(2), 92–111. Retrieved from http://proxy.library.nyu.edu/login?url=https://search.proquest.com/docview/742873392?accountid=12768	2=No	2=No	2=No	9999=not applicable	9999=not applicable	1=Emotional Support	1=observational measure	4	SD	999	2=Instructional Support	1=observational measure	1	SD	999	3=Classroom Organization/Chaos	1=observational measure	4	SD	999	9999=NA	9999=NA	9999=NA	9999=NA	9999=NA	9999=NA	9999=NA	9999=NA	9999=NA	9999=NA	9999=NA	9999=NA	9999=NA	9999=NA	9999=NA	9999=NA	9999=NA	9999=NA	9999=NA	9999=NA	9999=NA	9999=NA	9999=NA	9999=NA	9999=NA
0			JH	Malloy, C. (2019). Associations between Classroom Language Composition, Teacher Social-Emotional Support, and Dual Language Learning Preschoolers’ Social Behavior. Early Education and Development, 30(4), 439–455. eric.	2=No	2=No	1=Yes	3=other	Mixed-effects	1=Emotional Support	1=observational measure	3	SD	0.41	9999=NA	9999=NA	9999=NA	9999=NA	9999=NA	9999=NA	9999=NA	9999=NA	9999=NA	9999=NA	9999=NA	9999=NA	9999=NA	9999=NA	9999=NA	9999=NA	9999=NA	9999=NA	9999=NA	9999=NA	9999=NA	9999=NA	9999=NA	9999=NA	9999=NA	9999=NA	9999=NA	9999=NA	9999=NA	9999=NA	9999=NA	9999=NA	9999=NA	9999=NA	9999=NA
Note: Only included baseline associations (T1) because T2 and T3 were post intervention			ST	McCormick, M. P., O’Connor, E. E., Cappella, E., & McClowry, S. G. (2013). Estimating Causal Effects of Teacher-Child Relationships on Reading and Math Achievement in a High-Risk Sample: A Multi-Level Propensity Score Matching Approach (p. 9). Society for Research on Educational Effectiveness. 2040 Sheridan Road, Evanston, IL 60208. Retrieved from http://proxy.library.nyu.edu/login?url=https://se…	2=No	2=No	2=No	9999=not applicable	9999=not applicable	5=Global score of the measure used in the analyses	2=self-report	2	SD	999	9999=NA	9999=NA	9999=NA	9999=NA	9999=NA	9999=NA	9999=NA	9999=NA	9999=NA	9999=NA	9999=NA	9999=NA	9999=NA	9999=NA	9999=NA	9999=NA	9999=NA	9999=NA	9999=NA	9999=NA	9999=NA	9999=NA	9999=NA	9999=NA	9999=NA	9999=NA	9999=NA	9999=NA	9999=NA	9999=NA	9999=NA	9999=NA	9999=NA	9999=NA	9999=NA
0			ST	McCoy, D. C. ( 1 ), & Wolf, S. ( 2 ). (2018). Changes in classroom quality predict Ghanaian preschoolers’ gains in academic and social-emotional skills. Developmental Psychology, 54(8), 1582–1599. https://doi.org/10.1037/dev0000546	2=No	2=No	1=Yes	2=Full multi-level model	MLM	1=Emotional Support	1=observational measure	1	SD	0.515	2=Instructional Support	1=observational measure	1	SD	0.76	9999=NA	9999=NA	9999=NA	9999=NA	9999=NA	9999=NA	9999=NA	9999=NA	9999=NA	9999=NA	9999=NA	9999=NA	9999=NA	9999=NA	9999=NA	9999=NA	9999=NA	9999=NA	9999=NA	9999=NA	9999=NA	9999=NA	9999=NA	9999=NA	9999=NA	9999=NA	9999=NA	9999=NA	9999=NA	9999=NA
PQ1 effects insignificant, therefore excluded in final model			JH/ST	McCoy, D. C., Connors, M. C., Morris, P. A., Yoshikawa, H., & Friedman-Krauss, A. H. (2015). Neighborhood Economic Disadvantage and Children’s Cognitive and Social-Emotional Development: Exploring Head Start Classroom Quality as a Mediating Mechanism. Early Childhood Research Quarterly, 32, 150–159. https://doi.org/10.1016/j.ecresq.2015.04.003	2=No	2=No	1=Yes	3=other	MSEM	1=Emotional Support	1=observational measure	3	SD	0.18	4=Conflict/Negative Emotional Climate	1=observational measure	3	SD	0.1	9999=NA	9999=NA	9999=NA	9999=NA	9999=NA	9999=NA	9999=NA	9999=NA	9999=NA	9999=NA	9999=NA	9999=NA	9999=NA	9999=NA	9999=NA	9999=NA	9999=NA	9999=NA	9999=NA	9999=NA	9999=NA	9999=NA	9999=NA	9999=NA	9999=NA	9999=NA	9999=NA	9999=NA	9999=NA	9999=NA
Note: PQ averaged across fall and spring			ST	McGinty, A. S., Justice, L. M., Piasta, S. B., Kaderavek, J., & Fan, X. (2012). Does context matter? Explicit print instruction during reading varies in its influence by child and classroom factors. Early Childhood Research Quarterly, 27(1), 77–89. https://doi.org/10.1016/j.ecresq.2011.05.002	2=No	2=No	1=Yes	2=Full multi-level model	HLM	2=Instructional Support	1=observational measure	3	SD	10.4449	5=Global score of the measure used in the analyses	1=observational measure	3	SD	0.495254	9999=NA	9999=NA	9999=NA	9999=NA	9999=NA	9999=NA	9999=NA	9999=NA	9999=NA	9999=NA	9999=NA	9999=NA	9999=NA	9999=NA	9999=NA	9999=NA	9999=NA	9999=NA	9999=NA	9999=NA	9999=NA	9999=NA	9999=NA	9999=NA	9999=NA	9999=NA	9999=NA	9999=NA	9999=NA	9999=NA
0			JH/ST	Moen, A. L., Sheridan, S. M., Schumacher, R. E., & Cheng, K. C. (2019). Early Childhood Student-Teacher Relationships: What Is the Role of Classroom Climate for Children Who Are Disadvantaged? Early Childhood Education Journal, 47(3), 331–341. eric.	2=No	2=No	1=Yes	1=Regression with a cluster correction	Latent difference score analysis	1=Emotional Support	1=observational measure	3	SD	999	2=Instructional Support	1=observational measure	3	SD	999	3=Classroom Organization/Chaos	1=observational measure	3	SD	999	9999=NA	9999=NA	9999=NA	9999=NA	9999=NA	9999=NA	9999=NA	9999=NA	9999=NA	9999=NA	9999=NA	9999=NA	9999=NA	9999=NA	9999=NA	9999=NA	9999=NA	9999=NA	9999=NA	9999=NA	9999=NA	9999=NA	9999=NA	9999=NA	9999=NA
0			ST	Mohamed, A. H. H. (2018). Gender as a moderator of the association between teacher–child relationship and social skills in preschool. Early Child Development and Care, 188(12), 1711–1725. psyh. https://doi.org/10.1080/03004430.2016.1278371	2=No	2=No	2=No	9999=not applicable	9999=not applicable	1=Emotional Support	2=self-report	3	SD	14.82	4=Conflict/Negative Emotional Climate	2=self-report	3	SD	14.94	9999=NA	9999=NA	9999=NA	9999=NA	9999=NA	9999=NA	9999=NA	9999=NA	9999=NA	9999=NA	9999=NA	9999=NA	9999=NA	9999=NA	9999=NA	9999=NA	9999=NA	9999=NA	9999=NA	9999=NA	9999=NA	9999=NA	9999=NA	9999=NA	9999=NA	9999=NA	9999=NA	9999=NA	9999=NA	9999=NA
0			ST	Mortensen, J. A., & Barnett, M. A. (2019). Intrusive parenting, teacher sensitivity, and negative emotionality on the development of emotion regulation in early head start toddlers. Infant Behavior & Development, 55, 10–21. https://doi.org/10.1016/j.infbeh.2019.01.004	2=No	2=No	2=No	9999=not applicable	9999=not applicable	1=Emotional Support	1=observational measure	4	SD	0.45	9999=NA	9999=NA	9999=NA	9999=NA	9999=NA	9999=NA	9999=NA	9999=NA	9999=NA	9999=NA	9999=NA	9999=NA	9999=NA	9999=NA	9999=NA	9999=NA	9999=NA	9999=NA	9999=NA	9999=NA	9999=NA	9999=NA	9999=NA	9999=NA	9999=NA	9999=NA	9999=NA	9999=NA	9999=NA	9999=NA	9999=NA	9999=NA	9999=NA	9999=NA	9999=NA
0			JH	Neuenschwander, R., Friedman-Krauss, A., Raver, C., & Blair, C. (2017). Teacher Stress Predicts Child Executive Function: Moderation by School Poverty. EARLY EDUCATION AND DEVELOPMENT. Retrieved from http://proxy.library.nyu.edu/login?url=http://search.ebscohost.com/login.aspx?direct=true&db=edswss&AN=000423293900007&site=eds-live	1=Yes	2=No	1=Yes	2=Full multi-level model	9999=not applicable	1=Emotional Support	1=observational measure	3	SD	0.65	2=Instructional Support	1=observational measure	3	SD	0.99	3=Classroom Organization/Chaos	1=observational measure	3	SD	0.77	9999=NA	9999=NA	9999=NA	9999=NA	9999=NA	9999=NA	9999=NA	9999=NA	9999=NA	9999=NA	9999=NA	9999=NA	9999=NA	9999=NA	9999=NA	7=teacher education: BA or higher	1	SD	999	8=years of experience: teacher	1	SD	8.52	9999=NA	9999=NA
0			JH	Nguyen, T., Ansari, A., Pianta, R. C., Whittaker, J. V., Vitiello, V. E., & Ruzek, E. (2020). The classroom relational environment and children’s early development in preschool. Social Development. psyh. https://doi.org/10.1111/sode.12447	2=No	2=No	1=Yes	2=Full multi-level model	MLM	1=Emotional Support	2=self-report	3	SD	0.74	4=Conflict/Negative Emotional Climate	2=self-report	3	SD	0.8	5=Global score of the measure used in the analyses	1=observational measure	3	SD	0.53	9999=NA	9999=NA	9999=NA	9999=NA	9999=NA	9999=NA	9999=NA	9999=NA	9999=NA	9999=NA	9999=NA	9999=NA	9999=NA	9999=NA	9999=NA	9999=NA	9999=NA	9999=NA	9999=NA	9999=NA	9999=NA	9999=NA	9999=NA	9999=NA	9999=NA
0			JH/ST	Niklas, F., & Tayler, C. (2018). Room quality and composition matters: Children’s verbal and numeracy abilities in Australian early childhood settings. Learning and Instruction, 54, 114–124. https://doi.org/10.1016/j.learninstruc.2017.08.006	2=No	2=No	1=Yes	2=Full multi-level model	HLM	1=Emotional Support	1=observational measure	2	SD	0.91	2=Instructional Support	1=observational measure	2	SD	0.96	3=Classroom Organization/Chaos	1=observational measure	2	SD	0.92	5=Global score of the measure used in the analyses	1=observational measure	2	SD	999	9999=NA	9999=NA	9999=NA	9999=NA	9999=NA	9999=NA	9999=NA	9999=NA	9999=NA	9999=NA	9999=NA	9999=NA	9999=NA	9999=NA	9999=NA	9999=NA	9999=NA	9999=NA	9999=NA	9999=NA
Child engagement measured at the class level			JH	Norling, M., Sandberg, A., & Almqvist, L. (n.d.). Engagement and emergent literacy practices in Swedish preschools. EUROPEAN EARLY CHILDHOOD EDUCATION RESEARCH JOURNAL. Retrieved from http://proxy.library.nyu.edu/login?url=http://search.ebscohost.com/login.aspx?direct=true&db=edswss&AN=000365605600004&site=eds-live	2=No	2=No	2=No	9999=not applicable	9999=not applicable	1=Emotional Support	1=observational measure	4	SD	0.873333	2=Instructional Support	1=observational measure	4	SD	1.13	3=Classroom Organization/Chaos	1=observational measure	4	SD	1.13	9999=NA	9999=NA	9999=NA	9999=NA	9999=NA	9999=NA	9999=NA	9999=NA	9999=NA	9999=NA	9999=NA	9999=NA	9999=NA	9999=NA	9999=NA	9999=NA	9999=NA	9999=NA	9999=NA	9999=NA	9999=NA	9999=NA	9999=NA	9999=NA	9999=NA
0			JH/ST	Pakarinen, E., Kiuru, N., Lerkkanen, M.-K., Poikkeus, A.-M., Ahonen, T., & Nurmi, J.-E. (2011). Instructional support predicts children’s task avoidance in kindergarten. Early Childhood Research Quarterly, 26(3), 376–386. https://doi.org/10.1016/j.ecresq.2010.11.003	1=Yes	2=No	1=Yes	2=Full multi-level model	MLM	1=Emotional Support	1=observational measure	3	SD	999	2=Instructional Support	1=observational measure	3	SD	999	3=Classroom Organization/Chaos	1=observational measure	3	SD	999	9999=NA	9999=NA	9999=NA	9999=NA	9999=NA	9999=NA	9999=NA	9999=NA	9999=NA	9999=NA	9999=NA	9999=NA	9999=NA	9999=NA	9999=NA	8=years of experience: teacher	1	SD	999	9999=NA	9999=NA	9999=NA	9999=NA	9999=NA	9999=NA
0			ST	Pakarinen, E., Kiuru, N., Lerkkanen, M.-K., Poikkeus, A.-M., Siekkinen, M., & Nurmi, J.-E. (2010). Classroom organization and teacher stress predict learning motivation in kindergarten children. European Journal of Psychology of Education, 25(3), 281–300. https://doi.org/10.1007/s10212-010-0025-6	2=No	2=No	1=Yes	2=Full multi-level model	MLM	1=Emotional Support	1=observational measure	3	SD	999	2=Instructional Support	1=observational measure	3	SD	999	3=Classroom Organization/Chaos	1=observational measure	3	SD	999	9999=NA	9999=NA	9999=NA	9999=NA	9999=NA	9999=NA	9999=NA	9999=NA	9999=NA	9999=NA	9999=NA	9999=NA	9999=NA	9999=NA	9999=NA	9999=NA	9999=NA	9999=NA	9999=NA	9999=NA	9999=NA	9999=NA	9999=NA	9999=NA	9999=NA
0			ST	Partee, A. M., Hamre, B. K., & Williford, A. P. (2019). Examining the role of preschool classrooms’ behavioral composition as a predictor of the quality of teacher–child interactions. Early Education and Development. psyh. https://doi.org/10.1080/10409289.2019.1694813	1=Yes	2=No	2=No	9999=not applicable	9999=not applicable	1=Emotional Support	1=observational measure	1	SD	0.76	2=Instructional Support	1=observational measure	1	SD	0.64	3=Classroom Organization/Chaos	1=observational measure	1	SD	0.74	9999=NA	9999=NA	9999=NA	9999=NA	9999=NA	9999=NA	9999=NA	9999=NA	9999=NA	9999=NA	9999=NA	9999=NA	9999=NA	9999=NA	9999=NA	5=group size	1	SD	3.58	7=teacher education: BA or higher	1	SD	0.47	8=years of experience: teacher	1
0			ST	Paschall, K. W., Gonzalez, H., Mortensen, J. A., Barnett, M. A., & Mastergeorge, A. M. (2015). Children’s negative emotionality moderates influence of parenting styles on preschool classroom adjustment. Journal of Applied Developmental Psychology, 39, 1–13. https://doi.org/10.1016/j.appdev.2015.04.009	2=No	2=No	2=No	9999=not applicable	9999=not applicable	1=Emotional Support	1=observational measure	3	SD	13.36	9999=NA	9999=NA	9999=NA	9999=NA	9999=NA	9999=NA	9999=NA	9999=NA	9999=NA	9999=NA	9999=NA	9999=NA	9999=NA	9999=NA	9999=NA	9999=NA	9999=NA	9999=NA	9999=NA	9999=NA	9999=NA	9999=NA	9999=NA	9999=NA	9999=NA	9999=NA	9999=NA	9999=NA	9999=NA	9999=NA	9999=NA	9999=NA	9999=NA	9999=NA	9999=NA
0			JH	Pentimonti, J. M., Justice, L. M., Yeomans-Maldonado, G., McGinty, A. S., Slocum, L., & O’Connell, A. (2017). Teachers’ use of high- and low-support scaffolding strategies to differentiate language instruction in high-risk/economically disadvantaged settings. Journal of Early Intervention, 39(2), 125–146. https://doi.org/10.1177/1053815117700865	2=No	2=No	1=Yes	2=Full multi-level model	HLM	2=Instructional Support	1=observational measure	1	SD	5.125	2=Instructional Support	1=observational measure	2	SD	5.07	2=Instructional Support	1=observational measure	3	SD	4.87	9999=NA	9999=NA	9999=NA	9999=NA	9999=NA	9999=NA	9999=NA	9999=NA	9999=NA	9999=NA	9999=NA	9999=NA	9999=NA	9999=NA	9999=NA	9999=NA	9999=NA	9999=NA	9999=NA	9999=NA	9999=NA	9999=NA	9999=NA	9999=NA	9999=NA
PQ measured averaged across multiple observation			ST	Pianta, R. C., Whittaker, J. E., Vitiello, V., Ruzek, E., Ansari, A., Hofkens, T., & DeCoster, J. (2020). Children’s school readiness skills across the pre-K year: Associations with teacher-student interactions, teacher practices, and exposure to academic content. Journal of Applied Developmental Psychology, 66. psyh. https://doi.org/10.1016/j.appdev.2019.101084	2=No	2=No	1=Yes	2=Full multi-level model	MLM	5=Global score of the measure used in the analyses	1=observational measure	3	SD	999	9999=NA	9999=NA	9999=NA	9999=NA	9999=NA	9999=NA	9999=NA	9999=NA	9999=NA	9999=NA	9999=NA	9999=NA	9999=NA	9999=NA	9999=NA	9999=NA	9999=NA	9999=NA	9999=NA	9999=NA	9999=NA	9999=NA	9999=NA	9999=NA	9999=NA	9999=NA	9999=NA	9999=NA	9999=NA	9999=NA	9999=NA	9999=NA	9999=NA	9999=NA	9999=NA
0			ST	Ponitz, C. C. (n.d.). Contexts of reading instruction: Implications for literacy skills and kindergarteners’ behavioral engagement. EARLY CHILDHOOD RESEARCH QUARTERLY. Retrieved from http://proxy.library.nyu.edu/login?url=http://search.ebscohost.com/login.aspx?direct=true&db=edswss&AN=000290010400002&site=eds-live	2=No	2=No	1=Yes	2=Full multi-level model	HLM	2=Instructional Support	1=observational measure	1	SD	4.43	9999=NA	9999=NA	9999=NA	9999=NA	9999=NA	9999=NA	9999=NA	9999=NA	9999=NA	9999=NA	9999=NA	9999=NA	9999=NA	9999=NA	9999=NA	9999=NA	9999=NA	9999=NA	9999=NA	9999=NA	9999=NA	9999=NA	9999=NA	9999=NA	9999=NA	9999=NA	9999=NA	9999=NA	9999=NA	9999=NA	9999=NA	9999=NA	9999=NA	9999=NA	9999=NA
0			ST	Portilla, X. A., Ballard, P. J., Adler, N. E., Boyce, W. T., & Obradovic, J. (2014). An integrative view of school functioning: Transactions between self-regulation, school engagement, and teacher–child relationship quality. Child Development, 85(5), 1915–1931. https://doi.org/10.1111/cdev.12259	2=No	2=No	1=Yes	2=Full multi-level model	Nested Path Analysis Model	1=Emotional Support	2=self-report	1	SD	0.85	4=Conflict/Negative Emotional Climate	2=self-report	1	SD	0.84	1=Emotional Support	2=self-report	3	SD	0.81	4=Conflict/Negative Emotional Climate	2=self-report	3	SD	0.92	9999=NA	9999=NA	9999=NA	9999=NA	9999=NA	9999=NA	9999=NA	9999=NA	9999=NA	9999=NA	9999=NA	9999=NA	9999=NA	9999=NA	9999=NA	9999=NA	9999=NA	9999=NA	9999=NA	9999=NA
0			JH/ST	Powell, D. R., Son, S.-H., File, N., & San Juan, R. R. (2010). Parent-school relationships and children’s academic and social outcomes in public school pre-kindergarten. Journal of School Psychology, 48(4), 269–292. https://doi.org/10.1016/j.jsp.2010.03.002	2=No	1=Yes	1=Yes	2=Full multi-level model	HLM	1=Emotional Support	1=observational measure	3	SD	0.79	1=Emotional Support	2=self-report	3	SD	0.5	9999=NA	9999=NA	9999=NA	9999=NA	9999=NA	9999=NA	9999=NA	9999=NA	9999=NA	9999=NA	9999=NA	9999=NA	9999=NA	9999=NA	9999=NA	9999=NA	9999=NA	9999=NA	9999=NA	9999=NA	9999=NA	9999=NA	9999=NA	9999=NA	9999=NA	9999=NA	9999=NA	9999=NA	9999=NA	9999=NA
0			JH	Qi, C. H., Zieher, A., Lee Van Horn, M., Bulotsky-Shearer, R., & Carta, J. (2019). Language skills, behaviour problems, and classroom emotional support among preschool children from low-income families. Early Child Development and Care. psyh. https://doi.org/10.1080/03004430.2019.1570504	2=No	2=No	1=Yes	2=Full multi-level model	9999=not applicable	1=Emotional Support	1=observational measure	1	SD	0.46	9999=NA	9999=NA	9999=NA	9999=NA	9999=NA	9999=NA	9999=NA	9999=NA	9999=NA	9999=NA	9999=NA	9999=NA	9999=NA	9999=NA	9999=NA	9999=NA	9999=NA	9999=NA	9999=NA	9999=NA	9999=NA	9999=NA	9999=NA	9999=NA	9999=NA	9999=NA	9999=NA	9999=NA	9999=NA	9999=NA	9999=NA	9999=NA	9999=NA	9999=NA	9999=NA
PQ1 effects insignificant, therefore excluded in final model			JH/ST	Reid, J. L. 1. (2015). The racial and ethnic composition of pre-kindergarten classrooms and children's language development Retrieved from http://proxy.library.nyu.edu/login?url=http://search.ebscohost.com/login.aspx?direct=true&db=lgs&AN=111721094&site=eds-live	1=Yes	2=No	1=Yes	2=Full multi-level model	HLM	1=Emotional Support	1=observational measure	3	SD	0.95	2=Instructional Support	1=observational measure	3	SD	0.995	9999=NA	9999=NA	9999=NA	9999=NA	9999=NA	9999=NA	9999=NA	9999=NA	9999=NA	9999=NA	9999=NA	9999=NA	9999=NA	9999=NA	9999=NA	9999=NA	9999=NA	9999=NA	9999=NA	9999=NA	3=early childhood curriculum	3	SD	999	5=group size	3	SD	4.4	9999=NA	9999=NA
0			ST	Reid, J. L., & Ready, D. D. (2013). High-Quality Preschool: The Socioeconomic Composition of Preschool Classrooms and Children’s Learning. Early Education and Development, 24(8), 1082–1111. Retrieved from http://proxy.library.nyu.edu/login?url=http://search.ebscohost.com/login.aspx?direct=true&db=eric&AN=EJ1023905&site=eds-live	1=Yes	2=No	1=Yes	2=Full multi-level model	HLM	1=Emotional Support	1=observational measure	1	SD	1	9999=NA	9999=NA	9999=NA	9999=NA	9999=NA	9999=NA	9999=NA	9999=NA	9999=NA	9999=NA	9999=NA	9999=NA	9999=NA	9999=NA	9999=NA	9999=NA	9999=NA	9999=NA	9999=NA	9999=NA	9999=NA	9999=NA	9999=NA	9999=NA	9999=NA	2=length of service	1	SD	999	5=group size	1	SD	4.50667	7=teacher education: BA or higher	1
0			JH	Rhoad-Drogalis, A., Justice, L. M., Sawyer, B. E., & O’Connell, A. A. (2018). Teacher-child relationships and classroom-learning behaviours of children with developmental language disorders. International Journal of Language & Communication Disorders, 53(2), 324–338. https://doi.org/10.1111/1460-6984.12351	2=No	2=No	1=Yes	2=Full multi-level model	HLM	1=Emotional Support	2=self-report	2	SD	1	4=Conflict/Negative Emotional Climate	2=self-report	2	SD	0.84	9999=NA	9999=NA	9999=NA	9999=NA	9999=NA	9999=NA	9999=NA	9999=NA	9999=NA	9999=NA	9999=NA	9999=NA	9999=NA	9999=NA	9999=NA	9999=NA	9999=NA	9999=NA	9999=NA	9999=NA	9999=NA	9999=NA	9999=NA	9999=NA	9999=NA	9999=NA	9999=NA	9999=NA	9999=NA	9999=NA
0			JH/ST	Ribner, A. D. (2020). Executive function facilitates learning from math instruction in kindergarten: Evidence from the ECLS-K. Learning & Instruction, 65, N.PAG-N.PAG. aph.	2=No	2=No	2=No	9999=not applicable	9999=not applicable	2=Instructional Support	2=self-report	3	SD	3.46	9999=NA	9999=NA	9999=NA	9999=NA	9999=NA	9999=NA	9999=NA	9999=NA	9999=NA	9999=NA	9999=NA	9999=NA	9999=NA	9999=NA	9999=NA	9999=NA	9999=NA	9999=NA	9999=NA	9999=NA	9999=NA	9999=NA	9999=NA	9999=NA	9999=NA	9999=NA	9999=NA	9999=NA	9999=NA	9999=NA	9999=NA	9999=NA	9999=NA	9999=NA	9999=NA
Note: Only Teacher Reported COs used.			ST	Roberts, A., LoCasale-Crouch, J., Hamre, B., & DeCoster, J. (n.d.). Exploring Teachers’ Depressive Symptoms, Interaction Quality, and Children’s Social-Emotional Development in Head Start. EARLY EDUCATION AND DEVELOPMENT. Retrieved from http://proxy.library.nyu.edu/login?url=http://search.ebscohost.com/login.aspx?direct=true&db=edswss&AN=000378822200004&site=eds-live	2=No	2=No	2=No	9999=not applicable	9999=not applicable	1=Emotional Support	1=observational measure	3	SD	0.51	9999=NA	9999=NA	9999=NA	9999=NA	9999=NA	9999=NA	9999=NA	9999=NA	9999=NA	9999=NA	9999=NA	9999=NA	9999=NA	9999=NA	9999=NA	9999=NA	9999=NA	9999=NA	9999=NA	9999=NA	9999=NA	9999=NA	9999=NA	9999=NA	9999=NA	9999=NA	9999=NA	9999=NA	9999=NA	9999=NA	9999=NA	9999=NA	9999=NA	9999=NA	9999=NA
0			ST	Rudasill, K. M., Hawley, L. R., LoCasale-Crouch, J., & Buhs, E. S. (2017). Child Temperamental Regulation and Classroom Quality in Head Start: Considering the Role of Cumulative Economic Risk. Journal of Educational Psychology, 109(1), 118–130. Retrieved from http://proxy.library.nyu.edu/login?url=http://search.ebscohost.com/login.aspx?direct=true&db=eric&AN=EJ1125532&site=eds-live	2=No	2=No	2=No	9999=not applicable	9999=not applicable	1=Emotional Support	1=observational measure	3	SD	0.51	2=Instructional Support	1=observational measure	3	SD	0.6	3=Classroom Organization/Chaos	1=observational measure	3	SD	0.61	9999=NA	9999=NA	9999=NA	9999=NA	9999=NA	9999=NA	9999=NA	9999=NA	9999=NA	9999=NA	9999=NA	9999=NA	9999=NA	9999=NA	9999=NA	9999=NA	9999=NA	9999=NA	9999=NA	9999=NA	9999=NA	9999=NA	9999=NA	9999=NA	9999=NA
0			JH/ST	Sabol, T. J. ( 1 ), Bohlmann, N. L. ( 2 ), & Downer, J. T. ( 3 ). (2018). Low-Income Ethnically Diverse Children’s Engagement as a Predictor of School Readiness Above Preschool Classroom Quality. Child Development, 89(2), 556–576. https://doi.org/10.1111/cdev.12832	2=No	2=No	2=No	9999=not applicable	9999=not applicable	1=Emotional Support	1=observational measure	2	SD	0.65	2=Instructional Support	1=observational measure	2	SD	0.62	3=Classroom Organization/Chaos	1=observational measure	2	SD	0.59	9999=NA	9999=NA	9999=NA	9999=NA	9999=NA	9999=NA	9999=NA	9999=NA	9999=NA	9999=NA	9999=NA	9999=NA	9999=NA	9999=NA	9999=NA	9999=NA	9999=NA	9999=NA	9999=NA	9999=NA	9999=NA	9999=NA	9999=NA	9999=NA	9999=NA
0			JH	Sabol, T. J., & Pianta, R. C. (2014). Do standard measures of preschool quality used in statewide policy predict school readiness? Education Finance and Policy, 9(2), 116-154. Retrieved from http://proxy.library.nyu.edu/login?url=http://search.ebscohost.com/login.aspx?direct=true&db=eric&AN=EJ1024259&site=eds-live http://dx.doi.org/10.1162/EDFP_a_00127	2=No	2=No	2=No	9999=not applicable	9999=not applicable	5=Global score of the measure used in the analyses	1=observational measure	1	SD	1.14	9999=NA	9999=NA	9999=NA	9999=NA	9999=NA	9999=NA	9999=NA	9999=NA	9999=NA	9999=NA	9999=NA	9999=NA	9999=NA	9999=NA	9999=NA	9999=NA	9999=NA	9999=NA	9999=NA	9999=NA	9999=NA	9999=NA	9999=NA	9999=NA	9999=NA	9999=NA	9999=NA	9999=NA	9999=NA	9999=NA	9999=NA	9999=NA	9999=NA	9999=NA	9999=NA
0			JH	Sabol, T. J., Hong, S. L. S., Pianta, R. C., & Burchinal, M. R. (2013). Can rating pre-K programs predict children’s learning? Science. Sabol, T. J.: Institute for Policy Research, Northwestern University, Evanston, IL, US, 60208, terri.sabol@northwestern.edu: American Assn for the Advancement of Science. https://doi.org/10.1126/science.1233517. Supplementary materials here	1=Yes	2=No	1=Yes	2=Full multi-level model	3 level MLM	1=Emotional Support	1=observational measure	3	SD	1.17	5=Global score of the measure used in the analyses	1=observational measure	3	SD	0.71	9999=NA	9999=NA	9999=NA	9999=NA	9999=NA	9999=NA	9999=NA	9999=NA	9999=NA	9999=NA	9999=NA	9999=NA	9999=NA	9999=NA	9999=NA	9999=NA	9999=NA	9999=NA	9999=NA	9999=NA	4=teacher/Staff-Child Ratio	1	SD	3.1	5=group size	1	SD	3.99	7=teacher education: BA or higher	1
0			JH	Schmerse, D. (2020). Preschool Quality Effects on Learning Behavior and Later Achievement in Germany: Moderation by Socioeconomic Status. Child Development. https://doi.org/10.1111/cdev.13357	1=Yes	2=No	2=No	3=other	Correlation	1=Emotional Support	1=observational measure	1	SD	1.09	9999=NA	9999=NA	9999=NA	9999=NA	9999=NA	9999=NA	9999=NA	9999=NA	9999=NA	9999=NA	9999=NA	9999=NA	9999=NA	9999=NA	9999=NA	9999=NA	9999=NA	9999=NA	9999=NA	9999=NA	9999=NA	9999=NA	9999=NA	9999=NA	9999=NA	4=teacher/Staff-Child Ratio	1	SD	3.33	9999=NA	9999=NA	9999=NA	9999=NA	9999=NA	9999=NA
0			JH	Schmitt schmitt.143@osu.edu, M. B., Pentimonti jpentimonti@ehe.osu.edu, J. M. ., & Justice ljustice@ehe.osu.edu, L. M. . (2012). Teacher–child relationships, behavior regulation, and language gain among at-risk preschoolers. Journal of School Psychology, 50(5), 681–699. Retrieved from http://10.0.3.248/j.jsp.2012.04.003	2=No	2=No	1=Yes	3=other	Correlation	1=Emotional Support	2=self-report	3	SD	0.55	4=Conflict/Negative Emotional Climate	2=self-report	3	SD	0.99	9999=NA	9999=NA	9999=NA	9999=NA	9999=NA	9999=NA	9999=NA	9999=NA	9999=NA	9999=NA	9999=NA	9999=NA	9999=NA	9999=NA	9999=NA	9999=NA	9999=NA	9999=NA	9999=NA	9999=NA	9999=NA	9999=NA	9999=NA	9999=NA	9999=NA	9999=NA	9999=NA	9999=NA	9999=NA	9999=NA
0			JH/ST	Schmitt, S. A., Duncan, R. J., Budrevich, A., & Korucu, I. (2019). Benefits of behavioral self-regulation in the context of high classroom quality for preschoolers’ mathematics. Early Education and Development. psyh. https://doi.org/10.1080/10409289.2019.1660555	2=No	2=No	1=Yes	2=Full multi-level model	9999=not applicable	1=Emotional Support	1=observational measure	3	SD	0.94	2=Instructional Support	1=observational measure	3	SD	0.59	3=Classroom Organization/Chaos	1=observational measure	3	SD	0.86	9999=NA	9999=NA	9999=NA	9999=NA	9999=NA	9999=NA	9999=NA	9999=NA	9999=NA	9999=NA	9999=NA	9999=NA	9999=NA	9999=NA	9999=NA	9999=NA	9999=NA	9999=NA	9999=NA	9999=NA	9999=NA	9999=NA	9999=NA	9999=NA	9999=NA
0			ST	Scott, K. M., Barbarin, O. A., & Brown, J. M. (2013). From higher order thinking to higher order behavior: exploring the relationship between early cognitive skills and social competence in black boys. The American Journal of Orthopsychiatry, 83(2 Pt 3), 185–193. https://doi.org/10.1111/ajop.12037	2=No	2=No	2=No	9999=not applicable	9999=not applicable	2=Instructional Support	2=self-report	3	SD	0.78	9999=NA	9999=NA	9999=NA	9999=NA	9999=NA	9999=NA	9999=NA	9999=NA	9999=NA	9999=NA	9999=NA	9999=NA	9999=NA	9999=NA	9999=NA	9999=NA	9999=NA	9999=NA	9999=NA	9999=NA	9999=NA	9999=NA	9999=NA	9999=NA	9999=NA	9999=NA	9999=NA	9999=NA	9999=NA	9999=NA	9999=NA	9999=NA	9999=NA	9999=NA	9999=NA
0			JH/ST	Seguin, J., Tremblay, R., Cote, S. M., … Japel. (n.d.). Child Care Quality and Cognitive Development: Trajectories Leading to Better Preacademic Skills. CHILD DEVELOPMENT. Retrieved from http://proxy.library.nyu.edu/login?url=http://search.ebscohost.com/login.aspx?direct=true&db=edswss&AN=000316805900026&site=eds-live	2=No	2=No	999=missing info	3=other	9999=not applicable	1=Emotional Support	1=observational measure	3	SD	999	5=Global score of the measure used in the analyses	1=observational measure	3	SD	999	9999=NA	9999=NA	9999=NA	9999=NA	9999=NA	9999=NA	9999=NA	9999=NA	9999=NA	9999=NA	9999=NA	9999=NA	9999=NA	9999=NA	9999=NA	9999=NA	9999=NA	9999=NA	9999=NA	9999=NA	9999=NA	9999=NA	9999=NA	9999=NA	9999=NA	9999=NA	9999=NA	9999=NA	9999=NA	9999=NA
Note: Reported both parent and teacher rated COs			ST	Seiler, C. W., Mueller, E., & Simoni, H. (2017). The Protective Role of Childcare Quality for Behavioral Adjustment in 3-to 5-Year-Old Children. ZEITSCHRIFT FUR ENTWICKLUNGSPSYCHOLOGIE UND PADAGOGISCHE PSYCHOLOGIE. Retrieved from http://proxy.library.nyu.edu/login?url=http://search.ebscohost.com/login.aspx?direct=true&db=edswss&AN=000404134000001&site=eds-live	2=No	2=No	1=Yes	1=Regression with a cluster correction	Main effects model	1=Emotional Support	1=observational measure	1	SD	0.83	9999=NA	9999=NA	9999=NA	9999=NA	9999=NA	9999=NA	9999=NA	9999=NA	9999=NA	9999=NA	9999=NA	9999=NA	9999=NA	9999=NA	9999=NA	9999=NA	9999=NA	9999=NA	9999=NA	9999=NA	9999=NA	9999=NA	9999=NA	9999=NA	9999=NA	9999=NA	9999=NA	9999=NA	9999=NA	9999=NA	9999=NA	9999=NA	9999=NA	9999=NA	9999=NA
Study 1 (pre-K)			JH/ST	Serpell, Z. N., & Mashburn, A. J. (2012). Family-School Connectedness and Children’s Early Social Development. Social Development, 21(1), 21. Retrieved from http://proxy.library.nyu.edu/login?url=http://search.ebscohost.com/login.aspx?direct=true&db=edb&AN=70469993&site=eds-live Study 1	2=No	2=No	2=No	9999=not applicable	9999=not applicable	1=Emotional Support	2=self-report	3	SD	0.63	4=Conflict/Negative Emotional Climate	2=self-report	3	SD	0.73	9999=NA	9999=NA	9999=NA	9999=NA	9999=NA	9999=NA	9999=NA	9999=NA	9999=NA	9999=NA	9999=NA	9999=NA	9999=NA	9999=NA	9999=NA	9999=NA	9999=NA	9999=NA	9999=NA	9999=NA	9999=NA	9999=NA	9999=NA	9999=NA	9999=NA	9999=NA	9999=NA	9999=NA	9999=NA	9999=NA
Study 2 (K)			JH/ST	Serpell, Z. N., & Mashburn, A. J. (2012). Family-School Connectedness and Children’s Early Social Development. Social Development, 21(1), 21. Retrieved from http://proxy.library.nyu.edu/login?url=http://search.ebscohost.com/login.aspx?direct=true&db=edb&AN=70469993&site=eds-live Study 2	2=No	2=No	2=No	9999=not applicable	9999=not applicable	1=Emotional Support	2=self-report	1	SD	0.61	4=Conflict/Negative Emotional Climate	2=self-report	1	SD	0.7	9999=NA	9999=NA	9999=NA	9999=NA	9999=NA	9999=NA	9999=NA	9999=NA	9999=NA	9999=NA	9999=NA	9999=NA	9999=NA	9999=NA	9999=NA	9999=NA	9999=NA	9999=NA	9999=NA	9999=NA	9999=NA	9999=NA	9999=NA	9999=NA	9999=NA	9999=NA	9999=NA	9999=NA	9999=NA	9999=NA
0			JH/ST	Setodji, C. M., Le, V.-N., & Schaack, D. (n.d.). Accounting for movement between childcare classrooms: Does it change teacher effects interpretations? JOURNAL OF APPLIED DEVELOPMENTAL PSYCHOLOGY. Retrieved from http://proxy.library.nyu.edu/login?url=http://search.ebscohost.com/login.aspx?direct=true&db=edswss&AN=000301220200001&site=eds-live	1=Yes	2=No	1=Yes	2=Full multi-level model	Huber-White	5=Global score of the measure used in the analyses	1=observational measure	4	SD	1.01	9999=NA	9999=NA	9999=NA	9999=NA	9999=NA	9999=NA	9999=NA	9999=NA	9999=NA	9999=NA	9999=NA	9999=NA	9999=NA	9999=NA	9999=NA	9999=NA	9999=NA	9999=NA	9999=NA	9999=NA	9999=NA	9999=NA	9999=NA	9999=NA	9999=NA	4=teacher/Staff-Child Ratio	4	SD	999	7=teacher education: BA or higher	4	SD	999	8=years of experience: teacher	4
0			ST	Sette, S., Baumgartner, E., & Schneider, B. H. (2014). Shyness, child–teacher relationships, and socio-emotional adjustment in a sample of Italian preschool-aged children. Infant and Child Development, 23(3), 323–332. https://doi.org/10.1002/icd.1859	2=No	2=No	2=No	9999=not applicable	9999=not applicable	1=Emotional Support	2=self-report	3	SD	0.71	4=Conflict/Negative Emotional Climate	2=self-report	3	SD	0.6	9999=NA	9999=NA	9999=NA	9999=NA	9999=NA	9999=NA	9999=NA	9999=NA	9999=NA	9999=NA	9999=NA	9999=NA	9999=NA	9999=NA	9999=NA	9999=NA	9999=NA	9999=NA	9999=NA	9999=NA	9999=NA	9999=NA	9999=NA	9999=NA	9999=NA	9999=NA	9999=NA	9999=NA	9999=NA	9999=NA
0			JH	Sette, S., Spinrad, T., & Baumgartner, E. (2013). Links Among Italian Preschoolers’ Socio-Emotional Competence, Teacher-Child Relationship Quality and Peer Acceptance. Early Education and Development, 24(6), 851–864. https://doi.org/10.1080/10409289.2013.744684	2=No	2=No	2=No	3=other	Path Analysis	1=Emotional Support	2=self-report	3	SD	0.525	4=Conflict/Negative Emotional Climate	2=self-report	3	SD	0.64	9999=NA	9999=NA	9999=NA	9999=NA	9999=NA	9999=NA	9999=NA	9999=NA	9999=NA	9999=NA	9999=NA	9999=NA	9999=NA	9999=NA	9999=NA	9999=NA	9999=NA	9999=NA	9999=NA	9999=NA	9999=NA	9999=NA	9999=NA	9999=NA	9999=NA	9999=NA	9999=NA	9999=NA	9999=NA	9999=NA
0			ST	Siekkinen, M., Pakarinen, E., Lerkkanen, M.-K., Poikkeus, A.-M., Salminen, J., Poskiparta, E., & Nurmi, J.-E. (2013). Social competence among 6-year-old children and classroom instructional support and teacher stress. Early Education and Development, 24(6), 877–897. https://doi.org/10.1080/10409289.2013.745183	2=No	2=No	1=Yes	2=Full multi-level model	MLM	1=Emotional Support	1=observational measure	3	SD	999	2=Instructional Support	1=observational measure	3	SD	999	3=Classroom Organization/Chaos	1=observational measure	3	SD	999	9999=NA	9999=NA	9999=NA	9999=NA	9999=NA	9999=NA	9999=NA	9999=NA	9999=NA	9999=NA	9999=NA	9999=NA	9999=NA	9999=NA	9999=NA	9999=NA	9999=NA	9999=NA	9999=NA	9999=NA	9999=NA	9999=NA	9999=NA	9999=NA	9999=NA
0			JH	Silinskas, G., Pakarinen, E., Lerkkanen, M., Poikkeus, A., & Nurmi, J. (2017). Classroom interaction and literacy activities in kindergarten: Longitudinal links to grade 1 readers at risk and not at risk of reading difficulties. Contemporary Educational Psychology, 51, 321-335. Retrieved from http://proxy.library.nyu.edu/login?url=http://search.ebscohost.com/login.aspx?direct=true&db=edselp&AN=S0…	2=No	2=No	2=No	9999=not applicable	9999=not applicable	1=Emotional Support	1=observational measure	3	SD	0.78	2=Instructional Support	1=observational measure	3	SD	0.91	3=Classroom Organization/Chaos	1=observational measure	3	SD	0.64	9999=NA	9999=NA	9999=NA	9999=NA	9999=NA	9999=NA	9999=NA	9999=NA	9999=NA	9999=NA	9999=NA	9999=NA	9999=NA	9999=NA	9999=NA	9999=NA	9999=NA	9999=NA	9999=NA	9999=NA	9999=NA	9999=NA	9999=NA	9999=NA	9999=NA
Note: CO measured at the classroom level			JH	Slot, P. L., & Bleses, D. (2018). Individual children’s interactions with teachers, peers, and tasks: The applicability of the inCLASS Pre-K in Danish preschools. Learning and Individual Differences, 61, 68–76. https://doi.org/10.1016/j.lindif.2017.11.003	2=No	2=No	2=No	9999=not applicable	9999=not applicable	1=Emotional Support	1=observational measure	1	SD	0.95	4=Conflict/Negative Emotional Climate	1=observational measure	1	SD	0.33	9999=NA	9999=NA	9999=NA	9999=NA	9999=NA	9999=NA	9999=NA	9999=NA	9999=NA	9999=NA	9999=NA	9999=NA	9999=NA	9999=NA	9999=NA	9999=NA	9999=NA	9999=NA	9999=NA	9999=NA	9999=NA	9999=NA	9999=NA	9999=NA	9999=NA	9999=NA	9999=NA	9999=NA	9999=NA	9999=NA
0			JH	Slot, Pauline Louise, Bleses, D., Justice, L. M., Markussen-Brown, J., & Hojen, A. (2018). Structural and Process Quality of Danish Preschools: Direct and Indirect Associations With Children’s Growth in Language and Preliteracy Skills. EARLY EDUCATION AND DEVELOPMENT, 29(4), 581–602. https://doi.org/10.1080/10409289.2018.1452494	1=Yes	2=No	1=Yes	2=Full multi-level model	9999=not applicable	1=Emotional Support	1=observational measure	2	SD	0.42	2=Instructional Support	1=observational measure	2	SD	0.55	3=Classroom Organization/Chaos	1=observational measure	2	SD	0.42	9999=NA	9999=NA	9999=NA	9999=NA	9999=NA	9999=NA	9999=NA	9999=NA	9999=NA	9999=NA	9999=NA	9999=NA	9999=NA	9999=NA	9999=NA	4=teacher/Staff-Child Ratio	2	SD	999	5=group size	2	SD	7.51	7=teacher education: BA or higher	2
0			ST	Son, S.-H. C., Kwon, K.-A., Jeon, H.-J., & Hong, S.-Y. (n.d.). Head Start Classrooms and Children’s School Readiness Benefit from Teachers’ Qualifications and Ongoing Training. CHILD & YOUTH CARE FORUM. Retrieved from http://proxy.library.nyu.edu/login?url=http://search.ebscohost.com/login.aspx?direct=true&db=edswss&AN=000326618500003&site=eds-live	1=Yes	2=No	1=Yes	2=Full multi-level model	Multi-level path analyses	2=Instructional Support	1=observational measure	3	SD	999	2=Instructional Support	1=observational measure	3	SD	999	9999=NA	9999=NA	9999=NA	9999=NA	9999=NA	9999=NA	9999=NA	9999=NA	9999=NA	9999=NA	9999=NA	9999=NA	9999=NA	9999=NA	9999=NA	9999=NA	9999=NA	9999=NA	9999=NA	9999=NA	8=years of experience: teacher	1	SD	8.13	9999=NA	9999=NA	9999=NA	9999=NA	9999=NA	9999=NA
0			JH/ST	Spilt, J. L., Koomen, H. M. Y., Thijs, J. T., & van der Leij, A. (2012). Supporting teachers’ relationships with disruptive children: the potential of relationship-focused reflection. Attachment & Human Development, 14(3), 305–318. https://doi.org/10.1080/14616734.2012.672286	2=No	1=Yes	2=No	3=other	Correlation	1=Emotional Support	2=self-report	2	SD	0.7	4=Conflict/Negative Emotional Climate	2=self-report	2	SD	0.95	1=Emotional Support	1=observational measure	2	SD	0.77	9999=NA	9999=NA	9999=NA	9999=NA	9999=NA	9999=NA	9999=NA	9999=NA	9999=NA	9999=NA	9999=NA	9999=NA	9999=NA	9999=NA	9999=NA	9999=NA	9999=NA	9999=NA	9999=NA	9999=NA	9999=NA	9999=NA	9999=NA	9999=NA	9999=NA
0			ST	Trawick-Smith, J., Swaminathan, S., & Liu, X. (2016). The Relationship of Teacher-Child Play Interactions to Mathematics Learning in Preschool. Early Child Development and Care, 186(5), 716–733. Retrieved from http://proxy.library.nyu.edu/login?url=http://search.ebscohost.com/login.aspx?direct=true&db=eric&AN=EJ1097865&site=eds-live	2=No	2=No	2=No	9999=not applicable	9999=not applicable	2=Instructional Support	1=observational measure	4	SD	5.9325	9999=NA	9999=NA	9999=NA	9999=NA	9999=NA	9999=NA	9999=NA	9999=NA	9999=NA	9999=NA	9999=NA	9999=NA	9999=NA	9999=NA	9999=NA	9999=NA	9999=NA	9999=NA	9999=NA	9999=NA	9999=NA	9999=NA	9999=NA	9999=NA	9999=NA	9999=NA	9999=NA	9999=NA	9999=NA	9999=NA	9999=NA	9999=NA	9999=NA	9999=NA	9999=NA
0			JH	van Schaik, S. D. M. ., s. d. m. vanschaik@uu. n., Leseman, P. P. M. ., & de Haan, M. (2018). Using a Group-Centered Approach to Observe Interactions in Early Childhood Education. Child Development, 89(3), 897–913. Retrieved from http://proxy.library.nyu.edu/login?url=http://search.ebscohost.com/login.aspx?direct=true&db=ssf&AN=129550007&site=eds-live	2=No	2=No	1=Yes	3=other	Two level SEM	1=Emotional Support	1=observational measure	4	SD	999	2=Instructional Support	1=observational measure	999	SD	999	9999=NA	9999=NA	9999=NA	9999=NA	9999=NA	9999=NA	9999=NA	9999=NA	9999=NA	9999=NA	9999=NA	9999=NA	9999=NA	9999=NA	9999=NA	9999=NA	9999=NA	9999=NA	9999=NA	9999=NA	9999=NA	9999=NA	9999=NA	9999=NA	9999=NA	9999=NA	9999=NA	9999=NA	9999=NA	9999=NA
0			ST	Vitaro, F., Boivin, M., Brendgen, M., Girard, A., & Dionne, G. (2012). Social experiences in kindergarten and academic achievement in grade 1: A monozygotic twin difference study. Journal of Educational Psychology, 104(2), 366–380. https://doi.org/10.1037/a0026879	2=No	2=No	2=No	9999=not applicable	9999=not applicable	4=Conflict/Negative Emotional Climate	1=observational measure	3	SD	3.41	9999=NA	9999=NA	9999=NA	9999=NA	9999=NA	9999=NA	9999=NA	9999=NA	9999=NA	9999=NA	9999=NA	9999=NA	9999=NA	9999=NA	9999=NA	9999=NA	9999=NA	9999=NA	9999=NA	9999=NA	9999=NA	9999=NA	9999=NA	9999=NA	9999=NA	9999=NA	9999=NA	9999=NA	9999=NA	9999=NA	9999=NA	9999=NA	9999=NA	9999=NA	9999=NA
0			JH/ST	von Suchodoletz, A., Barza, L., & Larsen, R. A. A. (2019). Examination of teacher–child interactions in early childhood education programmes in the united arab emirates. International Journal of Early Years Education. psyh. https://doi.org/10.1080/09669760.2019.1594720	1=Yes	2=No	1=Yes	2=Full multi-level model	MLM	1=Emotional Support	1=observational measure	3	SD	0.81	2=Instructional Support	1=observational measure	3	SD	0.62	3=Classroom Organization/Chaos	1=observational measure	3	SD	0.56	9999=NA	9999=NA	9999=NA	9999=NA	9999=NA	9999=NA	9999=NA	9999=NA	9999=NA	9999=NA	9999=NA	9999=NA	9999=NA	9999=NA	9999=NA	5=group size	3	SD	2.44	8=years of experience: teacher	3	SD	6.97	9999=NA	9999=NA
0			ST	Weiland, C., Ulvestad, K., Sachs, J., & Yoshikawa, H. (2013). Associations between classroom quality and children’s vocabulary and executive function skills in an urban public prekindergarten program. Early Childhood Research Quarterly, 28(2), 199–209. https://doi.org/10.1016/j.ecresq.2012.12.002	2=No	2=No	1=Yes	3=other	Adjusted using robust standard errors	1=Emotional Support	1=observational measure	3	SD	0.6	2=Instructional Support	1=observational measure	3	SD	0.65	3=Classroom Organization/Chaos	1=observational measure	3	SD	0.68	5=Global score of the measure used in the analyses	1=observational measure	3	SD	0.5	9999=NA	9999=NA	9999=NA	9999=NA	9999=NA	9999=NA	9999=NA	9999=NA	9999=NA	9999=NA	9999=NA	9999=NA	9999=NA	9999=NA	9999=NA	9999=NA	9999=NA	9999=NA	9999=NA	9999=NA
0			ST	White, K. M. (2013). Associations between teacher–child relationships and children’s writing in kindergarten and first grade. Early Childhood Research Quarterly, 28(1), 166–176. https://doi.org/10.1016/j.ecresq.2012.05.004	2=No	2=No	1=Yes	2=Full multi-level model	9999=not applicable	1=Emotional Support	2=self-report	3	SD	4.66	4=Conflict/Negative Emotional Climate	2=self-report	3	SD	5.97	9999=NA	9999=NA	9999=NA	9999=NA	9999=NA	9999=NA	9999=NA	9999=NA	9999=NA	9999=NA	9999=NA	9999=NA	9999=NA	9999=NA	9999=NA	9999=NA	9999=NA	9999=NA	9999=NA	9999=NA	9999=NA	9999=NA	9999=NA	9999=NA	9999=NA	9999=NA	9999=NA	9999=NA	9999=NA	9999=NA
0			JH	Wildenger, L. K., & McIntyre, L. L. (2012). Investigating the relation between kindergarten preparation and child socio-behavioral school outcomes. Early Childhood Education Journal, 40(3), 169–176. https://doi.org/10.1007/s10643-012-0509-x	2=No	2=No	2=No	3=other	Correlation	5=Global score of the measure used in the analyses	2=self-report	1	SD	999	9999=NA	9999=NA	9999=NA	9999=NA	9999=NA	9999=NA	9999=NA	9999=NA	9999=NA	9999=NA	9999=NA	9999=NA	9999=NA	9999=NA	9999=NA	9999=NA	9999=NA	9999=NA	9999=NA	9999=NA	9999=NA	9999=NA	9999=NA	9999=NA	9999=NA	9999=NA	9999=NA	9999=NA	9999=NA	9999=NA	9999=NA	9999=NA	9999=NA	9999=NA	9999=NA
0			ST	Willard, Agache & Leyendecker (In Review) Classroom Composition, Classroom Quality and Language Skills of Immigrant Dual Language Learners and Non-immigrant Children in Germany, Early Childhood Research Quaterly	1=Yes	2=No	2=No	9999=not applicable	9999=not applicable	5=Global score of the measure used in the analyses	1=observational measure	4	SD	0.792	9999=NA	9999=NA	9999=NA	9999=NA	9999=NA	9999=NA	9999=NA	9999=NA	9999=NA	9999=NA	9999=NA	9999=NA	9999=NA	9999=NA	9999=NA	9999=NA	9999=NA	9999=NA	9999=NA	9999=NA	9999=NA	9999=NA	9999=NA	9999=NA	9999=NA	4=teacher/Staff-Child Ratio	4	SD	2.396	9999=NA	9999=NA	9999=NA	9999=NA	9999=NA	9999=NA
0			JH/ST	Williford, A. P., Maier, M. F., Downer, J. T., Pianta, R. C., & Howes, C. (n.d.). Understanding how children’s engagement and teachers’ interactions combine to predict school readiness. JOURNAL OF APPLIED DEVELOPMENTAL PSYCHOLOGY. Retrieved from http://proxy.library.nyu.edu/login?url=http://search.ebscohost.com/login.aspx?direct=true&db=edswss&AN=000329019700005&site=eds-live	2=No	2=No	1=Yes	2=Full multi-level model	MLM	5=Global score of the measure used in the analyses	1=observational measure	2	SD	0.74	9999=NA	9999=NA	9999=NA	9999=NA	9999=NA	9999=NA	9999=NA	9999=NA	9999=NA	9999=NA	9999=NA	9999=NA	9999=NA	9999=NA	9999=NA	9999=NA	9999=NA	9999=NA	9999=NA	9999=NA	9999=NA	9999=NA	9999=NA	9999=NA	9999=NA	9999=NA	9999=NA	9999=NA	9999=NA	9999=NA	9999=NA	9999=NA	9999=NA	9999=NA	9999=NA
Scores for each domain, as well as total school-readiness scores, were aggregated to the classroom- level to investigate processes at the level of the teacher/classroom and given the relatively high mobility of students across classrooms and schools in this context. (p. 23); correlations are from average scores for PQ whereas the SEM regression coefficients used latent variables.			JH	Wolf, S., Behrman, J., Raza, M., Kim, S., Aber, J. L., & Seidman, E. (2018). Measuring and predicting process quality in Ghanaian pre-primary classrooms using the Teacher Instructional Practices and Processes System (TIPPS). Early Childhood Research Quarterly, 45, 18–30. aph.	1=Yes	2=No	2=No	3=other	SEM	1=Emotional Support	1=observational measure	1	SD	0.76875	2=Instructional Support	1=observational measure	1	SD	0.94	9999=NA	9999=NA	9999=NA	9999=NA	9999=NA	9999=NA	9999=NA	9999=NA	9999=NA	9999=NA	9999=NA	9999=NA	9999=NA	9999=NA	9999=NA	9999=NA	9999=NA	9999=NA	9999=NA	9999=NA	8=years of experience: teacher	1	SD	6.925	9999=NA	9999=NA	9999=NA	9999=NA	9999=NA	9999=NA
0			ST	Wolter 2 ), I. ( 1, Glüer 3 ), M. ( 1, & Hannover, B. ( 1 ). (2014). Gender-typicality of activity offerings and child-teacher relationship closeness in German “Kindergarten”. Influences on the development of spelling competence as an indicator of early basic literacy in boys and girls. Learning and Individual Differences, 31, 59–65. https://doi.org/10.1016/j.lindif.2013.12.008	2=No	2=No	2=No	9999=not applicable	9999=not applicable	1=Emotional Support	2=self-report	3	SD	0.435	9999=NA	9999=NA	9999=NA	9999=NA	9999=NA	9999=NA	9999=NA	9999=NA	9999=NA	9999=NA	9999=NA	9999=NA	9999=NA	9999=NA	9999=NA	9999=NA	9999=NA	9999=NA	9999=NA	9999=NA	9999=NA	9999=NA	9999=NA	9999=NA	9999=NA	9999=NA	9999=NA	9999=NA	9999=NA	9999=NA	9999=NA	9999=NA	9999=NA	9999=NA	9999=NA
Study 1 K2			JH/ST	Wu, Z., Hu, B. Y., Fan, X., Zhang, X., & Zhang, J. (2018). The associations between social skills and teacher-child relationships: A longitudinal study among Chinese preschool children. CHILDREN AND YOUTH SERVICES REVIEW, 88, 582–590. https://doi.org/10.1016/j.childyouth.2018.03.052 Study 1	2=No	2=No	1=Yes	2=Full multi-level model	Cross-Lagged Model	1=Emotional Support	2=self-report	1	SD	0.61	4=Conflict/Negative Emotional Climate	2=self-report	1	SD	0.7	9999=NA	9999=NA	9999=NA	9999=NA	9999=NA	9999=NA	9999=NA	9999=NA	9999=NA	9999=NA	9999=NA	9999=NA	9999=NA	9999=NA	9999=NA	9999=NA	9999=NA	9999=NA	9999=NA	9999=NA	9999=NA	9999=NA	9999=NA	9999=NA	9999=NA	9999=NA	9999=NA	9999=NA	9999=NA	9999=NA
Study 2 K3			JH/ST	Wu, Z., Hu, B. Y., Fan, X., Zhang, X., & Zhang, J. (2018). The associations between social skills and teacher-child relationships: A longitudinal study among Chinese preschool children. CHILDREN AND YOUTH SERVICES REVIEW, 88, 582–590. https://doi.org/10.1016/j.childyouth.2018.03.052 Study 2	2=No	2=No	1=Yes	2=Full multi-level model	Cross-Lagged Model	1=Emotional Support	2=self-report	1	SD	0.63	4=Conflict/Negative Emotional Climate	2=self-report	1	SD	0.66	9999=NA	2=self-report	2	SD	0.59	4=Conflict/Negative Emotional Climate	2=self-report	2	SD	0.66	9999=NA	9999=NA	9999=NA	9999=NA	9999=NA	9999=NA	9999=NA	9999=NA	9999=NA	9999=NA	9999=NA	9999=NA	9999=NA	9999=NA	9999=NA	9999=NA	9999=NA	9999=NA	9999=NA	9999=NA
0			JH	Xu, Y., Chin, C., Reed, E., & Hutchinson, C. (2014). The effects of a comprehensive early literacy project on preschoolers’ language and literacy skills. Early Childhood Education Journal, 42(5), 295–304. https://doi.org/10.1007/s10643-013-0613-6	2=No	2=No	1=Yes	2=Full multi-level model	HLM	1=Emotional Support	1=observational measure	3	SD	999	2=Instructional Support	1=observational measure	3	SD	999	3=Classroom Organization/Chaos	1=observational measure	3	SD	999	9999=NA	9999=NA	9999=NA	9999=NA	9999=NA	9999=NA	9999=NA	9999=NA	9999=NA	9999=NA	9999=NA	9999=NA	9999=NA	9999=NA	9999=NA	9999=NA	9999=NA	9999=NA	9999=NA	9999=NA	9999=NA	9999=NA	9999=NA	9999=NA	9999=NA
0			JH	Yeomans-Maldonado, G., Justice, L. M., & Logan, J. A. R. (2017). The mediating role of classroom quality on peer effects and language gain in pre-kindergarten ECSE classrooms. Applied Developmental Science, 1–14. https://doi.org/10.1080/10888691.2017.1321484	2=No	2=No	1=Yes	2=Full multi-level model	MSEM	1=Emotional Support	1=observational measure	1	SD	0.62	2=Instructional Support	1=observational measure	1	SD	0.71	9999=NA	9999=NA	9999=NA	9999=NA	9999=NA	9999=NA	9999=NA	9999=NA	9999=NA	9999=NA	9999=NA	9999=NA	9999=NA	9999=NA	9999=NA	9999=NA	9999=NA	9999=NA	9999=NA	9999=NA	9999=NA	9999=NA	9999=NA	9999=NA	9999=NA	9999=NA	9999=NA	9999=NA	9999=NA	9999=NA
0			JH	YÜKSEK USTA, S., semihayuksek@gmail. co., & YILMAZ, A., arif. yilmaz@gmail. co. (2018). A Correlational Study of Children’s Externalizing and Internalizing Behavioral Problems in Relation to Mother-Child and Teacher-Child Relationships. (English). Çocuklarin Içe Yönelim ve Disa Yönelim Davranis Problemlerinin Anne-Çocuk ve Ögretmen-Çocuk Iliskilerine Göre Incelenmesi. (Turkish), 8(1), 47–56. Retr…	2=No	2=No	2=No	9999=not applicable	9999=not applicable	1=Emotional Support	2=self-report	4	SD	999	4=Conflict/Negative Emotional Climate	2=self-report	4	SD	999	9999=NA	9999=NA	9999=NA	9999=NA	9999=NA	9999=NA	9999=NA	9999=NA	9999=NA	9999=NA	9999=NA	9999=NA	9999=NA	9999=NA	9999=NA	9999=NA	9999=NA	9999=NA	9999=NA	9999=NA	9999=NA	9999=NA	9999=NA	9999=NA	9999=NA	9999=NA	9999=NA	9999=NA	9999=NA	9999=NA
0			ST	Zee, M., Rudasill, K. M., & Bosman, R. J. (2020). A cross-lagged study of students’ motivation, academic achievement, and relationships with teachers from kindergarten to 6th grade. Journal of Educational Psychology. pdh. https://doi.org/10.1037/edu0000574	2=No	2=No	2=No	9999=not applicable	9999=not applicable	1=Emotional Support	2=self-report	2	SD	0.58	4=Conflict/Negative Emotional Climate	2=self-report	2	SD	0.71	9999=NA	9999=NA	9999=NA	9999=NA	9999=NA	9999=NA	9999=NA	9999=NA	9999=NA	9999=NA	9999=NA	9999=NA	9999=NA	9999=NA	9999=NA	9999=NA	9999=NA	9999=NA	9999=NA	9999=NA	9999=NA	9999=NA	9999=NA	9999=NA	9999=NA	9999=NA	9999=NA	9999=NA	9999=NA	9999=NA
0			ST	Zucker, T. A., Cabell, S. Q., Justice, L. M., Pentimonti, J. M., & Kaderavek, J. N. (2013). The Role of Frequent, Interactive Prekindergarten Shared Reading in the Longitudinal Development of Language and Literacy Skills. Developmental Psychology, 49(8), 1425–1439. Retrieved from http://proxy.library.nyu.edu/login?url=http://search.ebscohost.com/login.aspx?direct=true&db=eric&AN=EJ1049916&site=ed…	1=Yes	2=No	1=Yes	2=Full multi-level model	HLM	1=Emotional Support	1=observational measure	3	SD	48.7517	9999=NA	9999=NA	9999=NA	9999=NA	9999=NA	9999=NA	9999=NA	9999=NA	9999=NA	9999=NA	9999=NA	9999=NA	9999=NA	9999=NA	9999=NA	9999=NA	9999=NA	9999=NA	9999=NA	9999=NA	9999=NA	9999=NA	9999=NA	9999=NA	9999=NA	7=teacher education: BA or higher	1	SD	999	8=years of experience: teacher	1	SD	9.93	9999=NA	9999=NA
			JH	Spilt, J. L., Koomen, H. M. Y., & Harrison, L. J. (2015). Language development in the early school years: the importance of close relationships with teachers. Developmental Psychology, 51(2), 185–196. https://doi.org/10.1037/a0038540	2=No	2=No	1=Yes	2=Full multi-level model	Cross-lagged model	1=Emotional Support	2=self-report	4	SD	0.64	9999=NA	9999=NA	9999=NA	9999=NA	9999=NA	9999=NA	9999=NA	9999=NA	9999=NA	9999=NA	9999=NA	9999=NA	9999=NA	9999=NA	9999=NA	9999=NA	9999=NA	9999=NA	9999=NA	9999=NA	9999=NA	9999=NA	9999=NA	9999=NA	9999=NA	9999=NA	9999=NA	9999=NA	9999=NA	9999=NA	9999=NA	9999=NA	9999=NA	9999=NA	9999=NA
			JH	Raikes, A., Koziol, N., Davis, D., & Burton, A. (2020). Measuring quality of preprimary education in sub-Saharan Africa: Evaluation of the Measuring Early Learning Environments scale. Early Childhood Research Quarterly, 53, 571-585	2=No	2=No	1=Yes	2=Full multi-level model	MLE	1=Emotional Support	1=observational measure	3	SD	999	9999=NA	9999=NA	9999=NA	9999=NA	9999=NA	9999=NA	9999=NA	9999=NA	9999=NA	9999=NA	9999=NA	9999=NA	9999=NA	9999=NA	9999=NA	9999=NA	9999=NA	9999=NA	9999=NA	9999=NA	9999=NA	9999=NA	9999=NA	9999=NA	9999=NA	9999=NA	9999=NA	9999=NA	9999=NA	9999=NA	9999=NA	9999=NA	9999=NA	9999=NA	9999=NA
			JH	Maldonado‐Carreño, C., Yoshikawa, H., Escallón, E., Ponguta, L. A., Nieto, A. M., Kagan, S. L., ... & Motta, A. (2021). Measuring the quality of early childhood education: Associations with children’s development from a national study with the IMCEIC tool in Colombia. Child Development	1=Yes	2=No	1=Yes	2=Full multi-level model	HLM	2=Instructional Support	1=observational measure	3	SD	2.34	9999=NA	9999=NA	9999=NA	9999=NA	9999=NA	9999=NA	9999=NA	9999=NA	9999=NA	9999=NA	9999=NA	9999=NA	9999=NA	9999=NA	9999=NA	9999=NA	9999=NA	9999=NA	9999=NA	9999=NA	9999=NA	9999=NA	9999=NA	9999=NA	9999=NA	8=years of experience: teacher	3	SD	0.36	7=teacher education: BA or higher	3	SD	3	9999=NA	9999=NA
[truncated: 30 more columns]

## Sheet: PQ Effect Size
rptID	source	coder	Reference	PQ_CO_1	PQ_measure_type_1	T_T_1	EffectSizeType_1	EffectSizeType_other_1	Effect Size_1	P-value_1	PQ_CO_2	PQ_measure_type_2	T_T_2	EffectSizeType_2	EffectSizeType_other_2	Effect Size_2	P-value_2	PQ_CO_3	PQ_measure_type_3	T_T_3	EffectSizeType_3	EffectSizeType_other_3	Effect Size_3	P-value_3	PQ_CO_4	PQ_measure_type_4	T_T_4	EffectSizeType_4	EffectSizeType_other_4	Effect Size_4	P-value_4	PQ_CO_5	PQ_measure_type_5	T_T_5	EffectSizeType_5	EffectSizeType_other_5	Effect Size_5	P-value_5	PQ_CO_6	PQ_measure_type_6	T_T_6	EffectSizeType_6	EffectSizeType_other_6	Effect Size_6	P-value_6	PQ_CO_7	PQ_measure_type_7	T_T_7	EffectSizeType_7
0		AVS/JH/ST	Abreu-Lima, I. M. P., Leal, T. B., Cadima, J., & Gamelas, A. M. (2012). Predicting child outcomes from preschool quality in Portugal. European Journal of Psychology of Education, 28(2), 399–420. https://doi.org/10.1007/s10212-012-0120-y	2_1	1=observational measure	2_3	1=Zero Order	Correlation	0.01	n.s.	2_2	1=observational measure	2_3	1=Zero Order	Correlation	-0.01	n.s.	2_3	1=observational measure	2_3	1=Zero Order	Correlation	0	n.s.	2_5	1=observational measure	2_3	1=Zero Order	Correlation	0.14	n.s.	5_1	1=observational measure	2_3	1=Zero Order	Correlation	0.06	n.s.	5_2	1=observational measure	2_3	1=Zero Order	Correlation	0.115	0.05	5_3	1=observational measure	2_3	1=Zero Order
0		JH/ST	Aguiar, A. L., Aguiar, C., Cadima, J., Correia, N., & Fialho, M. (2019). Classroom quality and children’s social skills and problem behaviors: Dosage and disability status as moderators. Early Childhood Research Quarterly, 49, 81–92. aph.	1_4	1=observational measure	3_3	1=Zero Order	Correlation	0.04	n.s.	1_5	1=observational measure	3_3	1=Zero Order	Correlation	0.07	n.s.	1_6	1=observational measure	3_3	1=Zero Order	Correlation	0.03	n.s.	2_4	1=observational measure	3_3	1=Zero Order	Correlation	-0.03	n.s.	2_5	1=observational measure	3_3	1=Zero Order	Correlation	0.08	n.s.	2_6	1=observational measure	3_3	1=Zero Order	Correlation	-0.11	n.s.	3_4	1=observational measure	3_3	1=Zero Order
0		AVS	Aguiar, C., Moiteiro, A. R., & Pimentel, J. S. (2010). Classroom quality and social acceptance of preschoolers with disabilities. Infants & Young Children, 23(1), 34–41. https://doi.org/10.1097/IYC.0b013e3181c9766e	5_3	1=observational measure	4_4	1=Zero Order	Correlation	-0.13	n.s.	9999	9999	9999	9999	9999	9999	9999	9999	9999	9999	9999	9999	9999	9999	9999	9999	9999	9999	9999	9999	9999	9999	9999	9999	9999	9999	9999	9999	9999	9999	9999	9999	9999	9999	9999	9999	9999	9999	9999
0		JH	Alamos, P., & Williford, A. P. (2020). Teacher-child emotion talk in preschool children displaying elevated externalizing behaviors. Journal of Applied Developmental Psychology, 67. psyh. https://doi.org/10.1016/j.appdev.2019.101107	1_3	2=self-report	1_3	1=Zero Order	Correlation	0.27	0.05	4_3	2=self-report	1_3	1=Zero Order	Correlation	-0.02	n.s.	1_3	2=self-report	1_3	3=RegressCoeff	MLM (standardised)	0.1	0.05	1_3	1=observational measure	1_3	3=RegressCoeff	MLM (standardised)	-0.02	n.s.	2_3	1=observational measure	1_3	3=RegressCoeff	MLM (standardised)	0.11	n.s.	3_3	1=observational measure	1_3	3=RegressCoeff	MLM (standardised)	-0.1	n.s.	4_3	2=self-report	1_3	3=RegressCoeff
0		JH/ST	Anderson, K. L., Weimer, M., & Fuhs, M. W. (2020). Teacher fidelity to Conscious Discipline and children’s executive function skills. Early Childhood Research Quarterly, 51, 14–25. aph.	1_1	1=observational measure	1_3	3=RegressCoeff	Nested regression	-0.03	n.s.	1_3	1=observational measure	1_3	3=RegressCoeff	Nested regression	-0.03	n.s.	1_8	1=observational measure	1_3	3=RegressCoeff	Nested regression	0.08	n.s.	2_1	1=observational measure	1_3	3=RegressCoeff	Nested regression	-0.09	n.s.	2_3	1=observational measure	1_3	3=RegressCoeff	Nested regression	0.03	n.s.	2_8	1=observational measure	1_3	3=RegressCoeff	Nested regression	-0.19	n.s.	3_1	1=observational measure	1_3	3=RegressCoeff
FACES		AVS/JH/ST	Ansari, A., & Gershoff, E. (2015). LEARNING-RELATED SOCIAL SKILLS AS A MEDIATOR BETWEEN TEACHER INSTRUCTION AND CHILD ACHIEVEMENT IN HEAD START. Social Development (Oxford, England), 24(4), 699–715. https://doi.org/10.1111/sode.12124	2_8	2=self-report	3_3	3=RegressCoeff	Cross Lagged Model	-0.03	n.s.	2_3	2=self-report	3_3	3=RegressCoeff	Cross Lagged Model	0.13	0.05	9999	9999	9999	9999	9999	9999	9999	9999	9999	9999	9999	9999	9999	9999	9999	9999	9999	9999	9999	9999	9999	9999	9999	9999	9999	9999	9999	9999	9999	9999	9999	9999
Important note for SQ8: it is measured as teacher has three years of experience or less		AVS/JH/ST	Araujo, M. C. ( 1 ), Cruz-Aguayo, Y. ( 1 ), Schady, N. ( 1 ), & Carneiro, P. ( 2 ). (2016). Teacher quality and learning outcomes in kindergarten. Quarterly Journal of Economics, 131(3), 1415–1453. https://doi.org/10.1093/qje/qjw016	5_1	1=observational measure	1_3	3=RegressCoeff	MLM	0.05	n.s.	5_2	1=observational measure	1_3	3=RegressCoeff	MLM	0.04	n.s.	5_3	1=observational measure	1_3	3=RegressCoeff	MLM	0.04	n.s.	9999	9999	9999	9999	9999	9999	9999	9999	9999	9999	9999	9999	9999	9999	9999	9999	9999	9999	9999	9999	9999	9999	9999	9999	9999
0		AVS/JH/ST	Bailey, C., Bailey, C. S., Denham, S. A., Curby, T. W., & Bassett, H. H. (n.d.). Emotional and Organizational Supports for Preschoolers’ Emotion Regulation: Relations With School Adjustment. EMOTION. Retrieved from http://proxy.library.nyu.edu/login?url=http://search.ebscohost.com/login.aspx?direct=true&db=edswss&AN=000370971400013&site=eds-live	1_3	1=observational measure	3_3	3=RegressCoeff	MLM unstandardized	0.02	n.s.	1_5	1=observational measure	3_3	3=RegressCoeff	MLM unstandardized	0.03	n.s.	3_3	1=observational measure	3_3	3=RegressCoeff	MLM unstandardized	0.1	n.s.	3_5	1=observational measure	3_3	3=RegressCoeff	MLM unstandardized	0.1	n.s.	9999	9999	9999	9999	9999	9999	9999	9999	9999	9999	9999	9999	9999	9999	9999	9999	9999	9999
Note: Only used teacher report		JH	Bargagliotti, A., Gottfried, M. A., & Guarino, C. M. (2017). Educating the whole child: Kindergarten mathematics instructional practices and students’ academic and socioemotional development. Teachers College Record, 119(8), 1–41.	2_1	2=self-report	3_3	3=RegressCoeff	MR	0.00285714	n.s.	2_3	2=self-report	3_3	3=RegressCoeff	MR	0.00875	n.s.	2_4	2=self-report	3_3	3=RegressCoeff	MR	-0.00142857	n.s.	2_5	2=self-report	3_3	3=RegressCoeff	MR	0.00857143	n.s.	2_6	2=self-report	3_3	3=RegressCoeff	MR	0.0114286	n.s.	9999	9999	9999	9999	9999	9999	9999	9999	9999	9999	9999
0		JH	Barnes, E. M. ., ebarnes@albany. ed., & Dickinson, D. K. . (2018). Relationships Among Teachers’ Use of Mental State Verbs and Children’s Vocabulary Growth. Early Education & Development, 29(3), 307–323. Retrieved from http://proxy.library.nyu.edu/login?url=http://search.ebscohost.com/login.aspx?direct=true&db=eft&AN=128422476&site=eds-live	2_2	1=observational measure	1_3	3=RegressCoeff	MLM	0.4285	n.s.	9999	9999	9999	9999	9999	9999	9999	9999	9999	9999	9999	9999	9999	9999	9999	9999	9999	9999	9999	9999	9999	9999	9999	9999	9999	9999	9999	9999	9999	9999	9999	9999	9999	9999	9999	9999	9999	9999	9999
0		AVS/JH/ST	Barnes, E. M., & Dickinson, D. K. (2017). The Relationship of Head Start Teachers’ Academic Language Use and Children’s Receptive Vocabulary. Early Education and Development, 28(7), 794–809. Retrieved from http://proxy.library.nyu.edu/login?url=https://search.proquest.com/docview/1969008373?accountid=12768 http://getit.library.nyu.edu/resolve?url_ver=Z39.88-2004&rft_val_fmt=info:ofi/fmt:kev:mtx:j…	2_2	1=observational measure	1_3	3=RegressCoeff	HLM	0.54	0.05	9999	9999	9999	9999	9999	9999	9999	9999	9999	9999	9999	9999	9999	9999	9999	9999	9999	9999	9999	9999	9999	9999	9999	9999	9999	9999	9999	9999	9999	9999	9999	9999	9999	9999	9999	9999	9999	9999	9999
0		AVS/JH/ST	Baroody, A. E., & Diamond, K. E. (2016). Associations among Preschool Children’s Classroom Literacy Environment, Interest and Engagement in Literacy Activities, and Early Reading Skills. Journal of Early Childhood Research, 14(2), 146–162. Retrieved from http://proxy.library.nyu.edu/login?url=http://search.ebscohost.com/login.aspx?direct=true&db=eric&AN=EJ1101168&site=eds-live	2_2	1=observational measure	1_3	3=RegressCoeff	Path model	0.04	n.s.	9999	9999	9999	9999	9999	9999	9999	9999	9999	9999	9999	9999	9999	9999	9999	9999	9999	9999	9999	9999	9999	9999	9999	9999	9999	9999	9999	9999	9999	9999	9999	9999	9999	9999	9999	9999	9999	9999	9999
0		AVS/JH/ST	Bell, E., Bulotsky-Shearer, R. J., Bell, E. R., & Dominguez, X. (n.d.). Latent profiles of problem behavior within learning, peer, and teacher contexts: Identifying subgroups of children at academic risk across the preschool year. JOURNAL OF SCHOOL PSYCHOLOGY. Retrieved from http://proxy.library.nyu.edu/login?url=http://search.ebscohost.com/login.aspx?direct=true&db=edswss&AN=000313775400004&site…	4_1	2=self-report	1_1	1=Zero Order	Correlation	-0.25	0.05	4_1	2=self-report	1_2	1=Zero Order	Correlation	-0.25	0.05	4_1	2=self-report	1_3	1=Zero Order	Correlation	-0.23	0.05	4_2	2=self-report	1_1	1=Zero Order	Correlation	-0.29	0.05	4_2	2=self-report	1_2	1=Zero Order	Correlation	-0.26	0.05	4_2	2=self-report	1_3	1=Zero Order	Correlation	-0.26	0.05	9999	9999	9999	9999
Separated into two studies (Study 1 & 2) -- study 1		JH	Betancur, Maldonado-Carreño & Votruba-Drzal (Manuscript in Preparation) Measuring the Preschool Quality in Low- and Middle-Income Countries: Validity of the ECERS-R in Colombia - Study 1 EEQB	1_2	1=observational measure	1_2	3=RegressCoeff		0.09	0.05	1_3	1=observational measure	1_2	3=RegressCoeff		0.01	n.s.	9999	9999	9999	9999	9999	9999	9999	9999	9999	9999	9999	9999	9999	9999	9999	9999	9999	9999	9999	9999	9999	9999	9999	9999	9999	9999	9999	9999	9999	9999	9999	9999
Separated into two studies (Study 1 & 2) -- Study 2		JH	Betancur, Maldonado-Carreño & Votruba-Drzal (Manuscript in Preparation) Measuring the Preschool Quality in Low- and Middle-Income Countries: Validity of the ECERS-R in Colombia - Study 2 IECDC	1_8	1=observational measure	1_3	3=RegressCoeff	9999	-0.085	n.s.	9999	9999	9999	9999	9999	9999	9999	9999	9999	9999	9999	9999	9999	9999	9999	9999	9999	9999	9999	9999	9999	9999	9999	9999	9999	9999	9999	9999	9999	9999	9999	9999	9999	9999	9999	9999	9999	9999	9999
0		JH	Bihler, L.-M. ( 1 ), Agache, A. ( 1 ), Willard, J. A. ( 1 ), Leyendecker, B. ( 1 ), & Schneller, K. ( 2 ). (2018). Expressive morphological skills of dual language learning and monolingual German children: Exploring links to duration of preschool attendance, classroom quality, and classroom composition. Frontiers in Psychology, 9(JUN). https://doi.org/10.3389/fpsyg.2018.00888	1_2	1=observational measure	4_4	3=RegressCoeff	MLM	0.215	n.s.	2_2	1=observational measure	4_4	3=RegressCoeff	MLM	-0.18	n.s.	3_2	1=observational measure	4_4	3=RegressCoeff	MLM	-0.1	n.s.	9999	9999	9999	9999	9999	9999	9999	9999	9999	9999	9999	9999	9999	9999	9999	9999	9999	9999	9999	9999	9999	9999	9999	9999	9999
0		JH	Bingham, G. E., Quinn, M. F., & Gerde, H. K. (2017). Examining early childhood teachers’ writing practices: Associations between pedagogical supports and children’s writing skills. Early Childhood Research Quarterly, 39, 35–46. https://doi.org/10.1016/j.ecresq.2017.01.002	2_2	1=observational measure	1_3	3=RegressCoeff	HLM	0.218333	n.s.	9999	9999	9999	9999	9999	9999	9999	9999	9999	9999	9999	9999	9999	9999	9999	9999	9999	9999	9999	9999	9999	9999	9999	9999	9999	9999	9999	9999	9999	9999	9999	9999	9999	9999	9999	9999	9999	9999	9999
0		JH	Blair, C., & McKinnon, R. D. (n.d.). Moderating effects of executive functions and the teacher child relationship on the development of mathematics ability in kindergarten. LEARNING AND INSTRUCTION. Retrieved from http://proxy.library.nyu.edu/login?url=http://search.ebscohost.com/login.aspx?direct=true&db=edswss&AN=000366341900009&site=eds-live	1_1	2=self-report	3_3	1=Zero Order	Correlation	0.185	0.05	1_2	2=self-report	3_3	3=RegressCoeff	HLM	0.01	n.s.	9999	9999	9999	9999	9999	9999	9999	9999	9999	9999	9999	9999	9999	9999	9999	9999	9999	9999	9999	9999	9999	9999	9999	9999	9999	9999	9999	9999	9999	9999	9999	9999
0		AVS/JH/ST	Blankson, A. N., & Blair, C. (2016). Cognition and classroom quality as predictors of math achievement in the kindergarten year. Learning and Instruction, 41, 32–40. https://doi.org/10.1016/j.learninstruc.2015.09.004	5_1	1=observational measure	3_3	1=Zero Order	correlation	0.37	0.05	5_1	1=observational measure	3_3	3=RegressCoeff	MLM (standardised)	1.47	n.s.	9999	9999	9999	9999	9999	9999	9999	9999	9999	9999	9999	9999	9999	9999	9999	9999	9999	9999	9999	9999	9999	9999	9999	9999	9999	9999	9999	9999	9999	9999	9999	9999
0		ST	Bosman, R. J., Roorda, D. L., van der Veen, I., & Koomen, H. M. Y. (2018). Teacher-student relationship quality from kindergarten to sixth grade and students’ school adjustment: A person-centered approach. Journal of School Psychology, 68, 177–194. https://doi.org/10.1016/j.jsp.2018.03.006	1_2	2=self-report	2_2	1=Zero Order	correlation	0.15	0.05	1_4	2=self-report	2_2	1=Zero Order	correlation	-0.22	0.05	4_2	2=self-report	2_2	1=Zero Order	correlation	-0.05	n.s.	4_4	2=self-report	2_2	1=Zero Order	correlation	0.61	0.05	9999	9999	9999	9999	9999	9999	9999	9999	9999	9999	9999	9999	9999	9999	9999	9999	9999	9999
0		JH/ST	Bowne, J. B., Yoshikawa, H., & Snow, C. E. (2016). Relationships of Teachers’ Language and Explicit Vocabulary Instruction to Students’ Vocabulary Growth in Kindergarten. Reading Research Quarterly, 52(1), 7–29. https://doi.org/10.1002/rrq.151	2_2	1=observational measure	3_3	3=RegressCoeff	HLM	0.008	n.s.	9999	9999	9999	9999	9999	9999	9999	9999	9999	9999	9999	9999	9999	9999	9999	9999	9999	9999	9999	9999	9999	9999	9999	9999	9999	9999	9999	9999	9999	9999	9999	9999	9999	9999	9999	9999	9999	9999	9999
0		JH/ST	Boyce, W. T., Obradovi , J., Bush, N. R., Stamperdahl, J., Kim, Y. S., & Adler, N. (2012). Social stratification, classroom climate, and the behavioral adaptation of kindergarten children. Proceedings of the National Academy of Sciences, 109(Supplement_2), 17168–17173. https://doi.org/10.1073/pnas.1201730109	5_4	2=self-report	2_3	3=RegressCoeff	MLM	0.01	n.s.	5_5	2=self-report	2_3	3=RegressCoeff	MLM	0.105	0.05	5_6	2=self-report	2_3	3=RegressCoeff	MLM	-0.02	n.s.	5_8	2=self-report	2_3	3=RegressCoeff	MLM	0.07	n.s.	9999	9999	9999	9999	9999	9999	9999	9999	9999	9999	9999	9999	9999	9999	9999	9999	9999	9999
0		ST	Brinkman, S. A., Hasan, A., Nakajima, N., Jung, H., Kinnell, A., & Pradhan, M. (2017). The role of preschool quality in promoting child development: evidence from rural Indonesia (Vol. 25). Retrieved from http://proxy.library.nyu.edu/login?url=http://search.ebscohost.com/login.aspx?direct=true&db=edswss&AN=000404630500002&site=eds-live	5_2	1=observational measure	4_4	3=RegressCoeff	IV	0.132	n.s.	5_5	1=observational measure	4_4	3=RegressCoeff	IV	0.092	n.s.	9999	9999	9999	9999	9999	9999	9999	9999	9999	9999	9999	9999	9999	9999	9999	9999	9999	9999	9999	9999	9999	9999	9999	9999	9999	9999	9999	9999	9999	9999	9999	9999
0		JH	Broekhuizen, M. L., Aken, M. A. G. van, Dubas, J. S., Mulder, H., & Leseman, P. P. M. (2015). Individual differences in effects of child care quality: The role of child affective self-regulation and gender. Infant Behavior & Development, 40, 216–230. https://doi.org/10.1016/j.infbeh.2015.06.009	1_4	1=observational measure	4_4	1=Zero Order	Correlation	-0.02	n.s.	1_5	1=observational measure	4_4	1=Zero Order	Correlation	-0.0466667	n.s.	1_4	1=observational measure	4_4	3=RegressCoeff	MLM (Undstandardised)	0	n.s.	1_5	1=observational measure	4_4	3=RegressCoeff	MLM (Undstandardised)	-0.03	n.s.	9999	9999	9999	9999	9999	9999	9999	9999	9999	9999	9999	9999	9999	9999	9999	9999	9999	9999
0		JH	Broekhuizen, M. L., Slot, P. L., van Aken, M. A. G., & Dubas, J. S. (n.d.). Teachers’ Emotional and Behavioral Support and Preschoolers’ Self-Regulation: Relations With Social and Emotional Skills During Play. EARLY EDUCATION AND DEVELOPMENT. Retrieved from http://proxy.library.nyu.edu/login?url=http://search.ebscohost.com/login.aspx?direct=true&db=edswss&AN=000393965700001&site=eds-live	1_3	1=observational measure	4_4	1=Zero Order	Correlation	0.01	n.s.	1_5	1=observational measure	4_4	1=Zero Order	Correlation	0.06	n.s.	1_5	1=observational measure	4_4	3=RegressCoeff	MLM	0.1	n.s.	9999	9999	9999	9999	9999	9999	9999	9999	9999	9999	9999	9999	9999	9999	9999	9999	9999	9999	9999	9999	9999	9999	9999	9999	9999
Note: We only include caregiver report		JH/ST	Broekhuizen, M. L., van Aken, M. A. G., Dubas, J. S., & Leseman, P. P. M. (2018). Child care quality and Dutch 2- and 3-year-olds’ socio-emotional outcomes: Does the amount of care matter? Infant & Child Development, 27(1), 1–1. Retrieved from http://proxy.library.nyu.edu/login?url=http://search.ebscohost.com/login.aspx?direct=true&db=sih&AN=127884673&site=eds-live	1_4	1=observational measure	4_4	1=Zero Order	Correlation	0.03	n.s.	1_5	1=observational measure	4_4	1=Zero Order	Correlation	0.01	n.s.	1_6	1=observational measure	4_4	1=Zero Order	Correlation	0.01	n.s.	1_4	1=observational measure	4_5	1=Zero Order	Correlation	0.05	n.s.	1_5	1=observational measure	4_5	1=Zero Order	Correlation	0.17	0.05	1_6	1=observational measure	4_5	1=Zero Order	Correlation	-0.05	n.s.	1_4	1=observational measure	4_4	3=RegressCoeff
PQ composited over fall and spring		JH	Buckrop, J., Roberts, A., & LoCasale-Crouch, J. (2016). Children’s preschool classroom experiences and associations with early elementary special education referral. Early Childhood Research Quarterly, 36, 452–461. https://doi.org/10.1016/j.ecresq.2016.01.016	1_3	2=self-report	3_3	1=Zero Order	Correlation	-0.03	n.s.	4_3	2=self-report	3_3	1=Zero Order	Correlation	-0.01	n.s.	5_3	1=observational measure	3_3	1=Zero Order	Correlation	0.45	0.05	9999	9999	9999	9999	9999	9999	9999	9999	9999	9999	9999	9999	9999	9999	9999	9999	9999	9999	9999	9999	9999	9999	9999	9999	9999
0		JH/ST	Bulotsky-Shearer, R. J., Bell, E. R., Carter, T. M., & Dietrich, S. L. R. (2014). Peer play interactions and learning for low-income preschool children: The moderating role of classroom quality. Early Education and Development, 25(6), 815–840. https://doi.org/10.1080/10409289.2014.864214	1_1	1=observational measure	2_3	1=Zero Order	Correlation	0.08	n.s.	1_2	1=observational measure	2_3	1=Zero Order	Correlation	-0.01	n.s.	2_1	1=observational measure	2_3	1=Zero Order	Correlation	0.14	0.05	2_2	1=observational measure	2_3	1=Zero Order	Correlation	0.135	0.05	3_1	1=observational measure	2_3	1=Zero Order	Correlation	0.07	n.s.	3_2	1=observational measure	2_3	1=Zero Order	Correlation	0.07	n.s.	1_1	1=observational measure	2_3	3=RegressCoeff
0		JH/ST	Bulotsky-Shearer, R. J., Fernandez, V. A., Bichay-Awadalla, K., Bailey, J., Futterer, J., & Qi, C. H. (2020). Teacher-child interaction quality moderates social risks associated with problem behavior in preschool classroom contexts. Journal of Applied Developmental Psychology, 67. psyh. https://doi.org/10.1016/j.appdev.2019.101103	4_4	2=self-report	1_1	1=Zero Order	Correlation	0.24	0.05	4_5	2=self-report	1_1	1=Zero Order	Correlation	-0.33	0.05	4_6	2=self-report	1_1	1=Zero Order	Correlation	0.33	0.05	4_4	2=self-report	1_3	1=Zero Order	Correlation	0.27	0.05	4_5	2=self-report	1_3	1=Zero Order	Correlation	-0.37	0.05	4_6	2=self-report	1_3	1=Zero Order	Correlation	0.36	0.05	1_4	1=observational measure	2_3	3=RegressCoeff
		AVS/JH/ST	Bulotsky-Shearer, R. J., Wen, X., Faria, A.-M., Hahs-Vaughn, D. L., & Korfmacher, J. (n.d.). National Profiles of classroom quality and family involvement: A multilevel examination of proximal influences on Head Start children’s school readiness. EARLY CHILDHOOD RESEARCH QUARTERLY. Retrieved from http://proxy.library.nyu.edu/login?url=http://search.ebscohost.com/login.aspx?direct=true&db=edswss&A…	1_1	1=observational measure	3_3	1=Zero Order	Correlation	0.02	n.s.	1_2	1=observational measure	3_3	1=Zero Order	Correlation	0.003	n.s.	1_3	1=observational measure	3_3	1=Zero Order	Correlation	0.045	0.05	1_4	1=observational measure	3_3	1=Zero Order	Correlation	0.015	n.s.	2_1	1=observational measure	3_3	1=Zero Order	Correlation	0.03	n.s.	2_2	1=observational measure	3_3	1=Zero Order	Correlation	0.023	n.s.	2_3	1=observational measure	3_3	1=Zero Order
0		JH/ST	Burchinal, M., Field, S., López, M. L., Howes, C., & Pianta, R. (2012). Instruction in Spanish in pre-kindergarten classrooms and child outcomes for English language learners. Early Childhood Research Quarterly, 27(2), 188–197. https://doi.org/10.1016/j.ecresq.2011.11.003	1_1	1=observational measure	1_3	1=Zero Order	Correlation	0.032	n.s.	1_2	1=observational measure	1_3	1=Zero Order	Correlation	0.016	n.s.	2_1	1=observational measure	1_3	1=Zero Order	Correlation	0.058	n.s.	2_2	1=observational measure	1_3	1=Zero Order	Correlation	0.02	n.s.	1_1	1=observational measure	1_3	3=RegressCoeff	HLM	0.26	n.s.	1_2	1=observational measure	1_3	3=RegressCoeff	HLM	2.33	n.s.	2_2	1=observational measure	1_3	3=RegressCoeff
0		ST	Burchinal, M., Vandergrift, N., Pianta, R., & Mashburn, A. (2010). Threshold analysis of association between child care quality and child outcomes for low-income children in pre-kindergarten programs. Early Childhood Research Quarterly, 25(2), 166–176. https://doi.org/10.1016/j.ecresq.2009.10.004	1_1	1=observational measure	3_3	3=RegressCoeff	HLM (unstandardized)	0.86	n.s.	1_2	1=observational measure	3_3	3=RegressCoeff	HLM (unstandardized)	0.32	n.s.	1_4	1=observational measure	3_3	3=RegressCoeff	HLM (unstandardized)	-0.035	0.05	1_5	1=observational measure	3_3	3=RegressCoeff	HLM (unstandardized)	0.04	n.s.	2_1	1=observational measure	3_3	3=RegressCoeff	HLM (unstandardized)	5.41	0.05	2_2	1=observational measure	3_3	3=RegressCoeff	HLM (unstandardized)	2.37	n.s.	2_4	1=observational measure	3_3	3=RegressCoeff
0		ST	Burchinal, M., Vernon-Feagans, L., Vitiello, V., & Greenberg, M. (2014). Thresholds in the association between child care quality and child outcomes in rural preschool children. Early Childhood Research Quarterly, 29(1), 41–51. https://doi.org/10.1016/j.ecresq.2013.09.004	1_1	1=observational measure	4_4	1=Zero Order	correlation	-0.03	n.s.	1_2	1=observational measure	4_4	1=Zero Order	correlation	0.00333333	n.s.	1_3	1=observational measure	4_4	1=Zero Order	correlation	0.06	n.s.	1_4	1=observational measure	4_4	1=Zero Order	correlation	-0.1	0.05	2_1	1=observational measure	4_4	1=Zero Order	correlation	-0.05	n.s.	2_2	1=observational measure	4_4	1=Zero Order	correlation	-0.02	n.s.	2_3	1=observational measure	4_4	1=Zero Order
		AVS/JH/ST	Byers, A. I., Cameron, C. E., Ko, M., LoCasale-Crouch, J., & Grissmer, D. W. (2016). What preschool classroom experiences are associated with whether children improve in visuomotor integration? Early Education and Development, 27(7), 976–1003. https://doi.org/10.1080/10409289.2016.1175243	1_7	1=observational measure	1_3	1=Zero Order	Correlation	0.08	n.s.	2_7	1=observational measure	1_3	1=Zero Order	Correlation	0.21	0.05	3_7	1=observational measure	1_3	1=Zero Order	Correlation	0.1	0.05	1_3	1=observational measure	1_3	1=Zero Order	Correlation	0.13	0.05	2_3	1=observational measure	1_3	1=Zero Order	Correlation	0.15	0.05	3_3	1=observational measure	1_3	1=Zero Order	Correlation	0.14	0.05	1_7	1=observational measure	1_3	3=RegressCoeff
0		ST	Cabell, S. Q., Zucker, T. A., DeCoster, J., Melo, C., Forston, L., & Hamre, B. (2018). Prekindergarten interactive book reading quality and children’s language and literacy development: Classroom organization as a moderator. Early Education and Development. psyh. https://doi.org/10.1080/10409289.2018.1514845	2_2	1=observational measure	3_3	3=RegressCoeff	9999	0.05	n.s.	2_3	1=observational measure	3_3	3=RegressCoeff	9999	-0.0025	n.s.	9999	9999	9999	9999	9999	9999	9999	9999	9999	9999	9999	9999	9999	9999	9999	9999	9999	9999	9999	9999	9999	9999	9999	9999	9999	9999	9999	9999	9999	9999	9999	9999
Average PQ across 2 timepoints		JH/ST	Cadima, J., Doumen, S., Verschueren, K., & Buyse, E. (2015). Child engagement in the transition to school: Contributions of self-regulation, teacher–child relationships and classroom climate. Early Childhood Research Quarterly, 32, 1–12. https://doi.org/10.1016/j.ecresq.2015.01.008	1_3	2=self-report	3_3	1=Zero Order	Correlation	0.44	0.05	4_3	2=self-report	3_3	1=Zero Order	Correlation	-0.16	0.05	9999	9999	9999	9999	9999	9999	9999	9999	9999	9999	9999	9999	9999	9999	9999	9999	9999	9999	9999	9999	9999	9999	9999	9999	9999	9999	9999	9999	9999	9999	9999	9999
0		JH/ST	Cadima, J., Enrico, M., Ferreira, T., Verschueren, K., Leal, T., & Matos, P. M. (2016). Self-regulation in early childhood: the interplay between family risk, temperament and teacher–child interactions. European Journal of Developmental Psychology, 13(3), 341–360. https://doi.org/10.1080/17405629.2016.1161506	5_3	1=observational measure	2_2	3=RegressCoeff	Confirmatory Factor Analysis Models	0.185	n.s.	5_5	1=observational measure	2_2	3=RegressCoeff	Confirmatory Factor Analysis Models	0.03	n.s.	9999	9999	9999	9999	9999	9999	9999	9999	9999	9999	9999	9999	9999	9999	9999	9999	9999	9999	9999	9999	9999	9999	9999	9999	9999	9999	9999	9999	9999	9999	9999	9999
Use Tables 1&2 for effect size; report effect sizes separately for observational PQ measure and self-reoprt PQ measure		AVS/JH/ST	Cadima, J., Verschueren, K., Leal, T., & Guedes, C. (2015). Classroom Interactions, Dyadic Teacher–Child Relationships, and Self–Regulation in Socially Disadvantaged Young Children. Journal of Abnormal Child Psychology, 44(1), 7–17. https://doi.org/10.1007/s10802-015-0060-5	1_3	1=observational measure	2_3	1=Zero Order	Correlation	-0.01	n.s.	1_3	2=self-report	2_3	1=Zero Order	Correlation	0.27	0.05	2_3	1=observational measure	2_3	1=Zero Order	Correlation	0.08	n.s.	4_3	2=self-report	2_3	1=Zero Order	Correlation	-0.04	n.s.	1_3	1=observational measure	2_3	3=RegressCoeff	MLM (unstandardised)	-0.16	n.s.	1_3	2=self-report	2_3	3=RegressCoeff	MLM (unstandardised)	0.16	0.05	2_3	1=observational measure	2_3	3=RegressCoeff
0		JH	Cameron, C. E., & Morrison, F. J. (2011). Teacher Activity Orienting Predicts Preschoolers’ Academic and Self-Regulatory Skills. EARLY EDUCATION AND DEVELOPMENT. Retrieved from http://proxy.library.nyu.edu/login?url=http://search.ebscohost.com/login.aspx?direct=true&db=edswss&AN=000299232000004&site=eds-live	2_1	1=observational measure	2_3	1=Zero Order	Correlation	0.43	0.05	2_2	1=observational measure	2_3	1=Zero Order	Correlation	0.54	0.05	3_3	1=observational measure	2_3	1=Zero Order	Correlation	0.41	0.05	2_1	1=observational measure	2_3	3=RegressCoeff	HLM	91.93	0.05	2_2	1=observational measure	2_3	3=RegressCoeff	HLM	27.925	0.05	2_3	1=observational measure	2_3	3=RegressCoeff	HLM	41.8	0.05	9999	9999	9999	9999
0		ST	Carr, R. C., Mokrova, I. L., Vernon-Feagans, L., & Burchinal, M. R. (2019). Cumulative classroom quality during pre-kindergarten and kindergarten and children’s language, literacy, and mathematics skills. Early Childhood Research Quarterly, 47, 218–228. psyh. https://doi.org/10.1016/j.ecresq.2018.12.010	1_1	1=observational measure	3_3	3=RegressCoeff	MLM	-0.02	n.s.	1_2	1=observational measure	3_3	3=RegressCoeff	MLM	0.06	n.s.	2_1	1=observational measure	3_3	3=RegressCoeff	MLM	0.07	0.05	2_2	1=observational measure	3_3	3=RegressCoeff	MLM	0.1	0.05	3_1	1=observational measure	3_3	3=RegressCoeff	MLM	0.02	n.s.	3_2	1=observational measure	3_3	3=RegressCoeff	MLM	0.075	0.05	9999	9999	9999	9999
0		JH	Castle, M., Heatly, M. C., Bachman, H. J., & Votruba-Drzal, E. (n.d.). Developmental patterns in the associations between instructional practices and children’s math trajectories in elementary school. JOURNAL OF APPLIED DEVELOPMENTAL PSYCHOLOGY. Retrieved from http://proxy.library.nyu.edu/login?url=http://search.ebscohost.com/login.aspx?direct=true&db=edswss&AN=000366078700006&site=eds-live	2_1	2=self-report	3_3	1=Zero Order	Correlation	0.07275	0.05	9999	9999	9999	9999	9999	9999	9999	9999	9999	9999	9999	9999	9999	9999	9999	9999	9999	9999	9999	9999	9999	9999	9999	9999	9999	9999	9999	9999	9999	9999	9999	9999	9999	9999	9999	9999	9999	9999	9999
Note: CO measured at the average class level not individually ; f statistic reported		JH	Castro, S., Granlund, M., & Almqvist, L. (2017). The relationship between classroom quality-related variables and engagement levels in Swedish preschool classrooms: a longitudinal study. European Early Childhood Education Research Journal, 25(1), 122–135. Retrieved from http://10.0.4.56/1350293X.2015.1102413	1_3	1=observational measure	1_1	3=RegressCoeff	Cohen's f	0.82	0.05	2_3	1=observational measure	1_1	3=RegressCoeff	Cohen's f	0	n.s.	3_3	1=observational measure	1_1	3=RegressCoeff	Cohen's f	0.04	0.05	1_3	1=observational measure	3_3	3=RegressCoeff	Cohen's f	0.73	0.05	2_3	1=observational measure	3_3	3=RegressCoeff	Cohen's f	0	n.s.	3_3	1=observational measure	3_3	3=RegressCoeff	Cohen's f	0.85	0.05	9999	9999	9999	9999
0		JH	Choi, J. Y., Castle, S., Burchinal, M., Horm, D., Guss, S., & Bingham, G. E. (2018). Peer effects on low-income children’s learning and development. Journal of School Psychology, 71, 1–17. psyh. https://doi.org/10.1016/j.jsp.2018.10.002	1_2	1=observational measure	2_3	3=RegressCoeff	HLM (standardised)	0.1	n.s.	1_3	1=observational measure	2_3	3=RegressCoeff	HLM (standardised)	-0.18	0.05	1_5	1=observational measure	2_3	3=RegressCoeff	HLM (standardised)	0.04	n.s.	2_2	1=observational measure	2_3	3=RegressCoeff	HLM (standardised)	0.07	n.s.	2_4	1=observational measure	2_3	3=RegressCoeff	HLM (standardised)	-0.02	n.s.	2_5	1=observational measure	2_3	3=RegressCoeff	HLM (standardised)	0.12	n.s.	3_2	1=observational measure	2_3	3=RegressCoeff
0		JH/ST	Choi, J. Y., Castle, S., Young, E., Worley, L., Long, M., Horm, D. M., & Williamson, A. C. (n.d.). Teacher-Child Interactions and the Development of Executive Function in Preschool-Age Children Attending Head Start. EARLY EDUCATION AND DEVELOPMENT. Retrieved from http://proxy.library.nyu.edu/login?url=http://search.ebscohost.com/login.aspx?direct=true&db=edswss&AN=000381017100002&site=eds-live	1_3	1=observational measure	1_2	3=RegressCoeff	HLM	0.72	n.s.	2_3	1=observational measure	1_3	3=RegressCoeff	HLM	0.21	n.s.	3_3	1=observational measure	1_3	3=RegressCoeff	HLM( Unstandardized)	0.45	n.s.	9999	9999	9999	9999	9999	9999	9999	9999	9999	9999	9999	9999	9999	9999	9999	9999	9999	9999	9999	9999	9999	9999	9999	9999	9999
0		ST	Commodari, E. (2013). Preschool teacher attachment and attention skills. SpringerPlus, 2(1), 673. https://doi.org/10.1186/2193-1801-2-673	1_3	1=observational measure	4_4	1=Zero Order	correlation	-0.120556	n.s.	9999	9999	9999	9999	9999	9999	9999	9999	9999	9999	9999	9999	9999	9999	9999	9999	9999	9999	9999	9999	9999	9999	9999	9999	9999	9999	9999	9999	9999	9999	9999	9999	9999	9999	9999	9999	9999	9999	9999
0		JH	Cunningham, D. (2010). Relating Preschool Quality to Children’s Literacy Development. Early Childhood Education Journal, 37(6), 501. Retrieved from http://proxy.library.nyu.edu/login?url=http://search.ebscohost.com/login.aspx?direct=true&db=edb&AN=48827289&site=eds-live	2_2	1=observational measure	3_3	1=Zero Order	Correlation	0.35	0.05	9999	9999	9999	9999	9999	9999	9999	9999	9999	9999	9999	9999	9999	9999	9999	9999	9999	9999	9999	9999	9999	9999	9999	9999	9999	9999	9999	9999	9999	9999	9999	9999	9999	9999	9999	9999	9999	9999	9999
		AVS/JH/ST	Curby, T. W., Bassett, H. H., Denham, S. A., & Brown, C. A. (n.d.). Associations Between Preschoolers’ Social-Emotional Competence and Preliteracy Skills. INFANT AND CHILD DEVELOPMENT. Retrieved from http://proxy.library.nyu.edu/login?url=http://search.ebscohost.com/login.aspx?direct=true&db=edswss&AN=000362397200006&site=eds-live	1_2	1=observational measure	3_3	1=Zero Order	Correlation	-0.02	n.s.	1_3	1=observational measure	3_3	1=Zero Order	Correlation	0.125	n.s.	1_4	1=observational measure	3_3	1=Zero Order	Correlation	-0.065	n.s.	1_5	1=observational measure	3_3	1=Zero Order	Correlation	-0.02	n.s.	1_6	1=observational measure	3_3	1=Zero Order	Correlation	-0.01	n.s.	1_2	1=observational measure	3_3	3=RegressCoeff	SEM	0.095	n.s.	9999	9999	9999	9999
0		ST	Curby, T. W., Brock, L. L., & Hamre, B. K. (2013). Teachers’ emotional support consistency predicts children’s achievement gains and social skills. Early Education and Development, 24(3), 292–309. https://doi.org/10.1080/10409289.2012.665760	1_1	1=observational measure	3_3	1=Zero Order	correlation	0.18	0.05	1_2	1=observational measure	3_3	1=Zero Order	correlation	0.135	0.05	1_1	1=observational measure	3_3	3=RegressCoeff	HLM	1.11	0.05	1_2	1=observational measure	3_3	3=RegressCoeff	HLM	0.5475	n.s.	9999	9999	9999	9999	9999	9999	9999	9999	9999	9999	9999	9999	9999	9999	9999	9999	9999	9999
0		JH	Curby, T. W., Downer, J. T., & Booren, L. M. (2014). Behavioral exchanges between teachers and children over the course of a typical preschool day: Testing bidirectional associations. EARLY CHILDHOOD RESEARCH QUARTERLY. Retrieved from http://proxy.library.nyu.edu/login?url=http://search.ebscohost.com/login.aspx?direct=true&db=edswss&AN=000334980600009&site=eds-live	1_3	1=observational measure	1_1	3=RegressCoeff	SEM	0.21	0.05	1_5	1=observational measure	1_1	3=RegressCoeff	SEM	0.17	0.05	1_6	1=observational measure	1_1	3=RegressCoeff	SEM	-0.01	n.s.	3_3	1=observational measure	1_1	3=RegressCoeff	SEM	0.21	0.05	3_5	1=observational measure	1_1	3=RegressCoeff	SEM	0.125	0.05	3_6	1=observational measure	1_1	3=RegressCoeff	SEM	-0.05	0.05	9999	9999	9999	9999
Note: PQ averaged across time measures		JH	Degol, J. L., & Bachman, H. J. (2015). Preschool teachers’ classroom behavioral socialization practices and low-income children’s self-regulation skills. EARLY CHILDHOOD RESEARCH QUARTERLY. Retrieved from http://proxy.library.nyu.edu/login?url=http://search.ebscohost.com/login.aspx?direct=true&db=edswss&AN=000351785900008&site=eds-live	3_3	1=observational measure	3_3	3=RegressCoeff	HLM (unstandardised)	-0.11	0.05	9999	9999	9999	9999	9999	9999	9999	9999	9999	9999	9999	9999	9999	9999	9999	9999	9999	9999	9999	9999	9999	9999	9999	9999	9999	9999	9999	9999	9999	9999	9999	9999	9999	9999	9999	9999	9999	9999	9999
0		JH	DESIMONE, L. M., & LONG, D. (2010). Teacher Effects and the Achievement Gap: Do Teacher and Teaching Quality Influence the Achievement Gap Between Black and White and High- and Low-SES Students in the Early Grades? Teachers College Record, 112(12), 3024–3075. Retrieved from http://proxy.library.nyu.edu/login?url=http://search.ebscohost.com/login.aspx?direct=true&db=tfh&AN=57962837&site=eds-live	2_1	2=self-report	3_3	3=RegressCoeff	SEM	0.01	0.05	9999	9999	9999	9999	9999	9999	9999	9999	9999	9999	9999	9999	9999	9999	9999	9999	9999	9999	9999	9999	9999	9999	9999	9999	9999	9999	9999	9999	9999	9999	9999	9999	9999	9999	9999	9999	9999	9999	9999
Class average used for childhood outcomes		ST	Doabler, C. T., Gearin, B., Baker, S. K., Stoolmiller, M., Kennedy, P. C., Clarke, B., Nelson, N. J., Fien, H., & Smolkowski, K. (2019). Student Practice Opportunities in Core Mathematics Instruction: Exploring for a Goldilocks Effect for Kindergartners With Mathematics Difficulties. Journal of Learning Disabilities, 52(3), 271–283. https://doi.org/10.1177/0022219418823708	2_1	1=observational measure	3_3	3=RegressCoeff	Two-level model	0.006	n.s.	9999	9999	9999	9999	9999	9999	9999	9999	9999	9999	9999	9999	9999	9999	9999	9999	9999	9999	9999	9999	9999	9999	9999	9999	9999	9999	9999	9999	9999	9999	9999	9999	9999	9999	9999	9999	9999	9999	9999
0		JH/ST	Doabler, C. T., Stoolmiller, M., Kennedy, P. C., Nelson, N. J., Clarke, B., Gearin, B., Fien, H., Smolkowski, K., & Baker, S. K. (2019). Do Components of Explicit Instruction Explain the Differential Effectiveness of a Core Mathematics Program for Kindergarten Students with Mathematics Difficulties? A Mediated Moderation Analysis. Assessment for Effective Intervention, 44(3), 197–211. eric.	2_1	1=observational measure	4_3	1=Zero Order	Correlation	0.0625	n.s.	9999	9999	9999	9999	9999	9999	9999	9999	9999	9999	9999	9999	9999	9999	9999	9999	9999	9999	9999	9999	9999	9999	9999	9999	9999	9999	9999	9999	9999	9999	9999	9999	9999	9999	9999	9999	9999	9999	9999
Note: PQ averaged		JH/ST	Dotterer, A. M. ( 1 ), Burchinal, M. ( 2 ), Bryant, D. ( 2 ), Early, D. ( 2 ), & Pianta, R. C. ( 3 ). (2013). Universal and targeted pre-kindergarten programmes: A comparison of classroom characteristics and child outcomes. Early Child Development and Care, 183(7), 931–950. https://doi.org/10.1080/03004430.2012.698388	1_1	1=observational measure	3_3	3=RegressCoeff	HLM	0.115	n.s.	1_2	1=observational measure	3_3	3=RegressCoeff	HLM	0.099	n.s.	2_1	1=observational measure	3_3	3=RegressCoeff	HLM	0.525	n.s.	2_2	1=observational measure	3_3	3=RegressCoeff	HLM	0.5	0.05	9999	9999	9999	9999	9999	9999	9999	9999	9999	9999	9999	9999	9999	9999	9999	9999	9999	9999
0		AVS/JH/ST	Downer, J. T., Hamagami, A., Pianta, R. C., Grimm, K. J., & Howes, C. (n.d.). Observations of teacher-child interactions in classrooms serving Latinos and dual language learners: Applicability of the Classroom Assessment Scoring System in diverse settings. EARLY CHILDHOOD RESEARCH QUARTERLY. Retrieved from http://proxy.library.nyu.edu/login?url=http://search.ebscohost.com/login.aspx?direct=true&d…	1_1	1=observational measure	3_3	3=RegressCoeff	MLM (unstandardized)	1.85	n.s.	1_2	1=observational measure	3_3	3=RegressCoeff	MLM (unstandardized)	0.6175	0.05	1_4	1=observational measure	3_3	3=RegressCoeff	MLM (unstandardized)	-0.07	n.s.	1_5	1=observational measure	3_3	3=RegressCoeff	MLM (unstandardized)	0.13	0.05	2_1	1=observational measure	3_3	3=RegressCoeff	MLM (unstandardized)	2.22	0.05	2_2	1=observational measure	3_3	3=RegressCoeff	MLM (unstandardized)	0.615	0.05	2_4	1=observational measure	3_3	3=RegressCoeff
0		JH	Duval, S., Bouchard, C., Pagé, P., & Hamel, C. (2016). Quality of Classroom Interactions in Kindergarten and Executive Functions among Five Year-Old Children. Cogent Education, 3(1), 18. Retrieved from http://proxy.library.nyu.edu/login?url=https://search.proquest.com/docview/1913350840?accountid=12768 http://getit.library.nyu.edu/resolve?url_ver=Z39.88-2004&rft_val_fmt=info:ofi/fmt:kev:mtx:journ…	1_3	1=observational measure	2_2	1=Zero Order	Correlation	0.075	n.s.	2_3	1=observational measure	2_2	1=Zero Order	Correlation	0.02	n.s.	3_3	1=observational measure	2_2	1=Zero Order	Correlation	0.068	n.s.	9999	9999	9999	9999	9999	9999	9999	9999	9999	9999	9999	9999	9999	9999	9999	9999	9999	9999	9999	9999	9999	9999	9999	9999	9999
0		ST	Early, D. M., Sideris, J., Neitzel, J., LaForett, D. R., & Nehler, C. G. (2018). Factor structure and validity of the Early Childhood Environment Rating Scale - Third Edition (ECERS-3). EARLY CHILDHOOD RESEARCH QUARTERLY, 44, 242–256. https://doi.org/10.1016/j.ecresq.2018.04.009	5_1	1=observational measure	2_3	3=RegressCoeff	HLM	0.03	n.s.	5_2	1=observational measure	2_3	3=RegressCoeff	HLM	0.025	n.s.	5_3	1=observational measure	2_3	3=RegressCoeff	HLM	0.035	n.s.	5_4	1=observational measure	2_3	3=RegressCoeff	HLM	-0.03	n.s.	9999	9999	9999	9999	9999	9999	9999	9999	9999	9999	9999	9999	9999	9999	9999	9999	9999	9999
0		AVS/JH/ST	Elicker, J., Sprague, J. B., Wen, X., & Kwon, K.-A. (n.d.). Early Head Start Relationships: Association with Program Outcomes. EARLY EDUCATION AND DEVELOPMENT. Retrieved from http://proxy.library.nyu.edu/login?url=http://search.ebscohost.com/login.aspx?direct=true&db=edswss&AN=000318280800007&site=eds-live	1_5	1=observational measure	1_1	3=RegressCoeff	HLM	-0.61	n.s.	1_8	1=observational measure	1_1	3=RegressCoeff	HLM	-0.4	n.s.	9999	9999	9999	9999	9999	9999	9999	9999	9999	9999	9999	9999	9999	9999	9999	9999	9999	9999	9999	9999	9999	9999	9999	9999	9999	9999	9999	9999	9999	9999	9999	9999
0		JH/ST	Farrow, J., Wasik, B. A., & Hindman, A. H. (2020). Exploring the unique contributions of teachers’ syntax to preschoolers’ and kindergarteners’ vocabulary learning. Early Childhood Research Quarterly, 51, 178–190. aph.	2_2	1=observational measure	3_3	3=RegressCoeff	MLM	5.295	0.05	9999	9999	9999	9999	9999	9999	9999	9999	9999	9999	9999	9999	9999	9999	9999	9999	9999	9999	9999	9999	9999	9999	9999	9999	9999	9999	9999	9999	9999	9999	9999	9999	9999	9999	9999	9999	9999	9999	9999
0		JH/ST	Ferreira, M., Aguiar, C., Correia, N., Fialho, M., & Pimentel, J. S. (2019). Friendships and Social Acceptance of Portuguese Children with Disabilities: The Role of Classroom Quality, Individual Skills, and Dosage. Topics in Early Childhood Special Education, 39(3), 183–195. eric.	5_2	1=observational measure	1_1	1=Zero Order	Correlation	-0.12	n.s.	5_4	1=observational measure	1_1	1=Zero Order	Correlation	-0.045	n.s.	5_5	1=observational measure	1_1	1=Zero Order	Correlation	0.03	n.s.	5_6	1=observational measure	1_1	1=Zero Order	Correlation	-0.08	n.s.	5_5	1=observational measure	1_1	3=RegressCoeff	MR	0.065	n.s.	9999	9999	9999	9999	9999	9999	9999	9999	9999	9999	9999
Note: Associations reported for PQ & CO measured at child age 4 only		ST	Finch, J., Finch, J. E., Johnson, A. D., & Phillips, D. A. (2015). Is sensitive caregiving in child care associated with children’s effortful control skills? An exploration of linear and threshold effects. EARLY CHILDHOOD RESEARCH QUARTERLY. Retrieved from http://proxy.library.nyu.edu/login?url=http://search.ebscohost.com/login.aspx?direct=true&db=edswss&AN=000351785900011&site=eds-live	1_3	1=observational measure	4_4	1=Zero Order	correlation	0.11	n.s.	9999	9999	9999	9999	9999	9999	9999	9999	9999	9999	9999	9999	9999	9999	9999	9999	9999	9999	9999	9999	9999	9999	9999	9999	9999	9999	9999	9999	9999	9999	9999	9999	9999	9999	9999	9999	9999	9999	9999
0		JH/ST	Folsom, J., Saez, L., Folsom, J. S., Schatschneider, C., & Al Otaiba, S. (n.d.). Relations Among Student Attention Behaviors, Teacher Practices, and Beginning Word Reading Skill. JOURNAL OF LEARNING DISABILITIES. Retrieved from http://proxy.library.nyu.edu/login?url=http://search.ebscohost.com/login.aspx?direct=true&db=edswss&AN=000307337700004&site=eds-live	2_2	1=observational measure	2_3	3=RegressCoeff	HLM	0.0375	0.05	9999	9999	9999	9999	9999	9999	9999	9999	9999	9999	9999	9999	9999	9999	9999	9999	9999	9999	9999	9999	9999	9999	9999	9999	9999	9999	9999	9999	9999	9999	9999	9999	9999	9999	9999	9999	9999	9999	9999
0		JH/ST	Franco, X., Bryant, D. M., Gillanders, C., Castro, D. C., Zepeda, M., & Willoughby, M. T. (2019). Examining linguistic interactions of dual language learners using the Language Interaction Snapshot (LISn). Early Childhood Research Quarterly, 48, 50–61. psyh. https://doi.org/10.1016/j.ecresq.2019.02.007	2_2	1=observational measure	3_3	1=Zero Order	Correlation	0.0154167	n.s.	2_2	1=observational measure	3_3	3=RegressCoeff	HLM	0.0208333	n.s.	9999	9999	9999	9999	9999	9999	9999	9999	9999	9999	9999	9999	9999	9999	9999	9999	9999	9999	9999	9999	9999	9999	9999	9999	9999	9999	9999	9999	9999	9999	9999	9999
0		JH/ST	Friedman-Krauss, A. H., Raver, C. C., Morris, P. A., & Jones, S. M. (2014). The role of classroom-level child behavior problems in predicting preschool teacher stress and classroom emotional climate. Early Education and Development, 25(4), 530–552. https://doi.org/10.1080/10409289.2013.817030	1_4	1=observational measure	1_1	1=Zero Order	Correlation	-0.04	n.s.	9999	9999	9999	9999	9999	9999	9999	9999	9999	9999	9999	9999	9999	9999	9999	9999	9999	9999	9999	9999	9999	9999	9999	9999	9999	9999	9999	9999	9999	9999	9999	9999	9999	9999	9999	9999	9999	9999	9999
Note: PQ averaged across time points		JH	Fuhs, M. W., Farran, D. C., & Nesbitt, K. T. (2013). Preschool classroom processes as predictors of children’s cognitive self-regulation skills development. School Psychology Quarterly, 28(4), 347–359. https://doi.org/10.1037/spq0000031	1_3	1=observational measure	3_3	1=Zero Order	Correlation	0.049	n.s.	2_3	1=observational measure	3_3	1=Zero Order	Correlation	0.054	n.s.	1_3	1=observational measure	3_3	3=RegressCoeff	MLM (standardised)	0.06	n.s.	2_3	1=observational measure	3_3	3=RegressCoeff	MLM (standardised)	0.06	n.s.	9999	9999	9999	9999	9999	9999	9999	9999	9999	9999	9999	9999	9999	9999	9999	9999	9999	9999
0		JH/ST	Fuhs, M. W., Nesbitt, K. T., & Jackson, H. (2018). Chronic Absenteeism and Preschool Children’s Executive Functioning Skills Development. Journal of Education for Students Placed at Risk, 23(1/2), 39–52. Retrieved from http://proxy.library.nyu.edu/login?url=http://search.ebscohost.com/login.aspx?direct=true&db=tfh&AN=128746545&site=eds-live	2_3	1=observational measure	1_1	1=Zero Order	Correlation	-0.07	n.s.	2_3	1=observational measure	1_3	1=Zero Order	Correlation	0.06	n.s.	2_3	1=observational measure	1_3	3=RegressCoeff	MLM	0.075	n.s.	9999	9999	9999	9999	9999	9999	9999	9999	9999	9999	9999	9999	9999	9999	9999	9999	9999	9999	9999	9999	9999	9999	9999	9999	9999
0		JH/ST	Fuligni, A. S., Howes, C., Huang, Y., Hong, S. S., & Lara-Cinisomo, S. (2012). Activity settings and daily routines in preschool classrooms: Diverse experiences in early learning settings for low-income children. Early Childhood Research Quarterly, 27(2), 198–209. https://doi.org/10.1016/j.ecresq.2011.10.001	1_1	1=observational measure	1_3	3=RegressCoeff	MLM	3.49	n.s.	1_2	1=observational measure	1_3	3=RegressCoeff	MLM	-2.69	n.s.	1_3	1=observational measure	1_3	3=RegressCoeff	MLM (Unstandardized)	0.01	n.s.	1_5	1=observational measure	1_3	3=RegressCoeff	MLM	-0.01	n.s.	2_1	1=observational measure	1_3	3=RegressCoeff	MLM	0.374	n.s.	2_2	1=observational measure	1_3	3=RegressCoeff	MLM	-0.977	n.s.	2_3	1=observational measure	1_3	3=RegressCoeff
0		JH	Garner, P. W., Mahatmya, D., Moses, L. K., & Bolt, E. N. (2014). Associations of preschool type and teacher–child relational quality with young children’s social-emotional competence. Early Education and Development, 25(3), 399–420. https://doi.org/10.1080/10409289.2013.801706	1_4	2=self-report	2_2	1=Zero Order	Correlation	-0.11	n.s.	1_5	2=self-report	2_2	1=Zero Order	Correlation	0.4	0.05	4_4	2=self-report	2_2	1=Zero Order	Correlation	0.15	n.s.	4_5	2=self-report	2_2	1=Zero Order	Correlation	-0.53	0.05	1_5	2=self-report	2_2	3=RegressCoeff	HLM	0.05	n.s.	4_5	2=self-report	2_2	3=RegressCoeff	HLM	-0.92	0.05	9999	9999	9999	9999
0		JH/ST	Gerde, H. K., Bingham, G. E., & Pendergast, M. L. (2015). Reliability and validity of the Writing Resources and Interactions in Teaching Environments (WRITE) for preschool classrooms. Early Childhood Research Quarterly, 31, 34–46. https://doi.org/10.1016/j.ecresq.2014.12.008	2_2	1=observational measure	1_3	3=RegressCoeff	HLM	0.22	0.05	9999	9999	9999	9999	9999	9999	9999	9999	9999	9999	9999	9999	9999	9999	9999	9999	9999	9999	9999	9999	9999	9999	9999	9999	9999	9999	9999	9999	9999	9999	9999	9999	9999	9999	9999	9999	9999	9999	9999
0		JH	Glüer, M., & Gregoriadis, A. (2017). Quality of teacher–child relationship and preschoolers’ pro-social behaviour in German kindergartens. Education 3-13, 45(5), 558–571. https://doi.org/10.1080/03004279.2016.1140802	1_4	2=self-report	4_4	1=Zero Order	Correlation	0.1425	0.05	1_5	2=self-report	4_4	1=Zero Order	Correlation	0.03	0.05	4_4	2=self-report	4_4	1=Zero Order	Correlation	0.575	0.05	4_5	2=self-report	4_4	1=Zero Order	Correlation	-0.435	0.05	9999	9999	9999	9999	9999	9999	9999	9999	9999	9999	9999	9999	9999	9999	9999	9999	9999	9999
Note: PQ at T2 (Spring) was measured but calculated as PQ_T1-PQ_T2/change in PQ) : this is in reverse since change is calculated as fall minus spring, therefore we exclude this measure to keep PQ comparable across studies...and only report on PQ observed during the fall		JH/ST	Goble, P., Sandilos, L. E., & Pianta, R. C. (2019). Gains in teacher-child interaction quality and children’s school readiness skills: Does it matter where teachers start? Journal of School Psychology, 73, 101–113. https://doi.org/10.1016/j.jsp.2019.03.006	1_2	1=observational measure	1_1	1=Zero Order	Correlation	0.07	0.05	1_3	1=observational measure	1_1	1=Zero Order	Correlation	0.12	0.05	1_2	1=observational measure	1_3	1=Zero Order	Correlation	0.14	0.05	1_3	1=observational measure	1_3	1=Zero Order	Correlation	0.06	0.05	2_2	1=observational measure	1_1	1=Zero Order	Correlation	0.08	0.05	2_3	1=observational measure	1_1	1=Zero Order	Correlation	0.09	0.05	2_2	1=observational measure	1_3	1=Zero Order
0		JH	Gomez, L. E., Vasilyeva, M., & Dulaney, A. (n.d.). Preschool teachers’ read-aloud practices in Chile as predictors of children’s vocabulary. JOURNAL OF APPLIED DEVELOPMENTAL PSYCHOLOGY. Retrieved from http://proxy.library.nyu.edu/login?url=http://search.ebscohost.com/login.aspx?direct=true&db=edswss&AN=000413125700014&site=eds-live	2_2	1=observational measure	3_3	3=RegressCoeff	HLM	0.03	n.s.	3_2	1=observational measure	3_3	3=RegressCoeff	HLM	-0.04	n.s.	9999	9999	9999	9999	9999	9999	9999	9999	9999	9999	9999	9999	9999	9999	9999	9999	9999	9999	9999	9999	9999	9999	9999	9999	9999	9999	9999	9999	9999	9999	9999	9999
0		ST	Gower, A. L., Lingras, K. A., Mathieson, L. C., Kawabata, Y., & Crick, N. R. (2014). The Role of Preschool Relational and Physical Aggression in the Transition to Kindergarten: Links with Social-Psychological Adjustment. Early Education and Development, 25(5), 619–640. https://doi.org/10.1080/10409289.2014.844058	1_4	2=self-report	2_2	1=Zero Order	correlation	-0.13	n.s.	1_6	2=self-report	2_2	1=Zero Order	correlation	-0.11	0.05	4_4	2=self-report	2_2	1=Zero Order	correlation	0.62	0.05	4_6	2=self-report	2_2	1=Zero Order	correlation	0.25	0.05	9999	9999	9999	9999	9999	9999	9999	9999	9999	9999	9999	9999	9999	9999	9999	9999	9999	9999
0		JH/ST	Gözde ERTÜRK KARA, H., GÖNEN, M. S., & PIANTA, R. (2017). The examination of the relationship between the quality of teacher-child interaction and children's self-regulation skills. Hacettepe University Journal of Education, 32(4), 880. Retrieved from http://proxy.library.nyu.edu/login?url=http://search.ebscohost.com/login.aspx?direct=true&db=edo&AN=125916807&site=eds-live	1_3	1=observational measure	3_3	1=Zero Order	Correlation	0.573	0.05	1_5	1=observational measure	3_3	1=Zero Order	Correlation	0.364	0.05	2_3	1=observational measure	3_3	1=Zero Order	Correlation	0.622	0.05	2_5	1=observational measure	3_3	1=Zero Order	Correlation	0.147	n.s.	3_3	1=observational measure	3_3	1=Zero Order	Correlation	0.721	0.05	3_5	1=observational measure	3_3	1=Zero Order	Correlation	0.222	0.05	9999	9999	9999	9999
0		JH/ST	Graves Jr., S. L., & Howes, C. (2011). Ethnic differences in social-emotional development in preschool: The impact of teacher child relationships and classroom quality. School Psychology Quarterly, 26(3), 202–214. https://doi.org/10.1037/a0024117	1_4	1=observational measure	1_3	3=RegressCoeff	HLM	-0.0115	n.s.	1_4	2=self-report	1_3	3=RegressCoeff	HLM	0.084	0.05	4_4	2=self-report	1_3	3=RegressCoeff	HLM	0.045	0.05	1_5	1=observational measure	1_3	3=RegressCoeff	HLM	-0.005	n.s.	1_5	2=self-report	1_3	3=RegressCoeff	HLM	0.292	0.05	4_5	2=self-report	1_3	3=RegressCoeff	HLM	-0.174	0.05	9999	9999	9999	9999
0		ST	Graziano, P. A., Garb, L. R., Ros, R., Hart, K., & Garcia, A. (2016). Executive functioning and school readiness among preschoolers with externalizing problems: The moderating role of the student–teacher relationship. Early Education and Development, 27(5), 573–589. https://doi.org/10.1080/10409289.2016.1102019	1_4	2=self-report	2_3	1=Zero Order	correlation	-0.287	0.05	1_8	2=self-report	2_3	1=Zero Order	correlation	-0.0985	n.s.	1_4	2=self-report	2_3	3=RegressCoeff	Hierarchical regression	-0.23	0.05	1_8	2=self-report	2_3	1=Zero Order	correlation	-0.08	n.s.	9999	9999	9999	9999	9999	9999	9999	9999	9999	9999	9999	9999	9999	9999	9999	9999	9999	9999
0		JH	Guarino, C., Dieterle, S. G., Bargagliotti, A. E., & Mason, W. M. (2013). What Can We Learn about Effective Early Mathematics Teaching? A Framework for Estimating Causal Effects Using Longitudinal Survey Data. Journal of Research on Educational Effectiveness, 6(2), 164–198. Retrieved from http://proxy.library.nyu.edu/login?url=http://search.ebscohost.com/login.aspx?direct=true&db=eric&AN=EJ998841…	2_1	2=self-report	1_3	3=RegressCoeff	HLM	0	n.s.	9999	9999	9999	9999	9999	9999	9999	9999	9999	9999	9999	9999	9999	9999	9999	9999	9999	9999	9999	9999	9999	9999	9999	9999	9999	9999	9999	9999	9999	9999	9999	9999	9999	9999	9999	9999	9999	9999	9999
0		JH/ST	Guo, Y., Justice, L. M., Kaderavek, J. N., & McGinty, A. (n.d.). The literacy environment of preschool classrooms: contributions to children’s emergent literacy growth. JOURNAL OF RESEARCH IN READING. Retrieved from http://proxy.library.nyu.edu/login?url=http://search.ebscohost.com/login.aspx?direct=true&db=edswss&AN=000306311200005&site=eds-live	2_2	1=observational measure	3_3	3=RegressCoeff	HLM	0.4225	n.s.	9999	9999	9999	9999	9999	9999	9999	9999	9999	9999	9999	9999	9999	9999	9999	9999	9999	9999	9999	9999	9999	9999	9999	9999	9999	9999	9999	9999	9999	9999	9999	9999	9999	9999	9999	9999	9999	9999	9999
Note: PQ measure averaged across fall and spring		ST	Guo, Y., Kaderavek, J. N., Piasta, S. B., Justice, L. M., & McGinty, A. (2011). Preschool teachers’ sense of community, instructional quality, and children’s language and literacy gains. Early Education and Development, 22(2), 206–233. https://doi.org/10.1080/10409281003641257	2_2	1=observational measure	3_3	3=RegressCoeff	HLM	0.1015	0.05	9999	9999	9999	9999	9999	9999	9999	9999	9999	9999	9999	9999	9999	9999	9999	9999	9999	9999	9999	9999	9999	9999	9999	9999	9999	9999	9999	9999	9999	9999	9999	9999	9999	9999	9999	9999	9999	9999	9999
Note: PQ averaged across two time points		ST	Guo, Y., Piasta, S. B., Justice, L. M., & Kaderavek, J. N. (2010). Relations among preschool teachers’ self-efficacy, classroom quality, and children’s language and literacy gains. Teaching and Teacher Education, 26(4), 1094–1103. https://doi.org/10.1016/j.tate.2009.11.005	2_2	1=observational measure	3_3	3=RegressCoeff	HLM	0.4995	n.s.	9999	9999	9999	9999	9999	9999	9999	9999	9999	9999	9999	9999	9999	9999	9999	9999	9999	9999	9999	9999	9999	9999	9999	9999	9999	9999	9999	9999	9999	9999	9999	9999	9999	9999	9999	9999	9999	9999	9999
Note: PQ measure averaged across fall and spring		ST	Guo, Y., Tompkins, V., Justice, L., & Petscher, Y. (2014). Classroom age composition and vocabulary development among at-risk preschoolers. Early Education and Development, 25(7), 1016–1034. https://doi.org/10.1080/10409289.2014.893759	3_2	1=observational measure	3_3	3=RegressCoeff	HLM	0.09	n.s.	9999	9999	9999	9999	9999	9999	9999	9999	9999	9999	9999	9999	9999	9999	9999	9999	9999	9999	9999	9999	9999	9999	9999	9999	9999	9999	9999	9999	9999	9999	9999	9999	9999	9999	9999	9999	9999	9999	9999
0		ST	Hamre, B. K., Justice, L. M., Pianta, R. C., Kilday, C., Sweeney, B., Downer, J. T., & Leach, A. (2010). Implementation fidelity of MyTeachingPartner literacy and language activities: Association with preschoolers’ language and literacy growth. Early Childhood Research Quarterly, 25(3), 329–347. https://doi.org/10.1016/j.ecresq.2009.07.002	2_2	1=observational measure	3_3	3=RegressCoeff	HLM (unstandardized)	0.511667	n.s.	9999	9999	9999	9999	9999	9999	9999	9999	9999	9999	9999	9999	9999	9999	9999	9999	9999	9999	9999	9999	9999	9999	9999	9999	9999	9999	9999	9999	9999	9999	9999	9999	9999	9999	9999	9999	9999	9999	9999
0		ST	Hamre, B., Hatfield, B., Pianta, R., & Jamil, F. (2014). Evidence for General and Domain-Specific Elements of Teacher-Child Interactions: Associations With Preschool Children’s Development. Child Development, 85(3), 1257–1274. https://doi.org/10.1111/cdev.12184	1_2	1=observational measure	2_3	3=RegressCoeff	MLM (unstandardized)	-0.04	n.s.	1_3	1=observational measure	2_3	3=RegressCoeff	MLM (unstandardized)	-0.12	0.05	2_2	1=observational measure	2_3	3=RegressCoeff	MLM (unstandardized)	0.085	0.05	2_3	1=observational measure	2_3	3=RegressCoeff	MLM (unstandardized)	0	n.s.	3_2	1=observational measure	2_3	3=RegressCoeff	MLM (unstandardized)	0.06	n.s.	3_3	1=observational measure	2_3	3=RegressCoeff	MLM (unstandardized)	0.14	0.05	1_5	1=observational measure	2_3	3=RegressCoeff
[truncated: 111 more rows]
[truncated: 122 more columns]

## Sheet: PQ Effect Size Observ & Selfre 
Comment	rptID	source	coder	Reference	PQ_CO_1	PQ_measure_type_1	T_T_1	EffectSizeType_1	EffectSizeType_other_1	Effect Size_1	P-value_1	PQ_CO_2	PQ_measure_type_2	T_T_2	EffectSizeType_2	EffectSizeType_other_2	Effect Size_2	P-value_2	PQ_CO_3	PQ_measure_type_3	T_T_3	EffectSizeType_3	EffectSizeType_other_3	Effect Size_3	P-value_3	PQ_CO_4	PQ_measure_type_4	T_T_4	EffectSizeType_4	EffectSizeType_other_4	Effect Size_4	P-value_4	PQ_CO_5	PQ_measure_type_5	T_T_5	EffectSizeType_5	EffectSizeType_other_5	Effect Size_5	P-value_5	PQ_CO_6	PQ_measure_type_6	T_T_6	EffectSizeType_6	EffectSizeType_other_6	Effect Size_6	P-value_6	PQ_CO_7	PQ_measure_type_7	T_T_7
[truncated: 190 more rows]
[truncated: 11 more columns]

[truncated: 1 more sheets: SQ Effect Size]
